# Supplementary material for: State-dependent binding of cholesterol and an anionic lipid to the muscle-type Torpedo nicotinic acetylcholine receptor
Source: Commun Biol. 2024 Apr 10;7:437. doi: 10.1038/s42003-024-06106-8 (PMC11006840; doi:10.1038/s42003-024-06106-8)
Supplement: Supplementary file 6 — Supplementary Data 1 [file 42003_2024_6106_MOESM6_ESM.zip]

Archive with 241 entries (241 files):
- COMMS_BIO_TEXT_FILES/maxdur-apo-CHOL-in-3PC1PA1CHOL-alpha1.txt
- COMMS_BIO_TEXT_FILES/maxdur-apo-CHOL-in-3PC1PA1CHOL-alpha1-sterol.txt
- COMMS_BIO_TEXT_FILES/maxdur-apo-CHOL-in-3PC1PA1CHOL-alpha2.txt
- COMMS_BIO_TEXT_FILES/maxdur-apo-CHOL-in-3PC1PA1CHOL-alpha2-sterol.txt
- COMMS_BIO_TEXT_FILES/maxdur-apo-CHOL-in-3PC1PA1CHOL-beta.txt
- COMMS_BIO_TEXT_FILES/maxdur-apo-CHOL-in-3PC1PA1CHOL-beta-sterol.txt
- COMMS_BIO_TEXT_FILES/maxdur-apo-CHOL-in-3PC1PA1CHOL-delta.txt
- COMMS_BIO_TEXT_FILES/maxdur-apo-CHOL-in-3PC1PA1CHOL-delta-sterol.txt
- COMMS_BIO_TEXT_FILES/maxdur-apo-CHOL-in-3PC1PA1CHOL-gamma.txt
- COMMS_BIO_TEXT_FILES/maxdur-apo-CHOL-in-3PC1PA1CHOL-gamma-sterol.txt
- COMMS_BIO_TEXT_FILES/maxdur-apo-CHOL-in-3PC2CHOL-alpha1.txt
- COMMS_BIO_TEXT_FILES/maxdur-apo-CHOL-in-3PC2CHOL-alpha1-sterol.txt
- COMMS_BIO_TEXT_FILES/maxdur-apo-CHOL-in-3PC2CHOL-alpha2.txt
- COMMS_BIO_TEXT_FILES/maxdur-apo-CHOL-in-3PC2CHOL-alpha2-sterol.txt
- COMMS_BIO_TEXT_FILES/maxdur-apo-CHOL-in-3PC2CHOL-beta.txt
- COMMS_BIO_TEXT_FILES/maxdur-apo-CHOL-in-3PC2CHOL-beta-sterol.txt
- COMMS_BIO_TEXT_FILES/maxdur-apo-CHOL-in-3PC2CHOL-delta.txt
- COMMS_BIO_TEXT_FILES/maxdur-apo-CHOL-in-3PC2CHOL-delta-sterol.txt
- COMMS_BIO_TEXT_FILES/maxdur-apo-CHOL-in-3PC2CHOL-gamma.txt
- COMMS_BIO_TEXT_FILES/maxdur-apo-CHOL-in-3PC2CHOL-gamma-sterol.txt
- COMMS_BIO_TEXT_FILES/maxdur-apo-POPA-in-3PC1PA1CHOL-alpha1.txt
- COMMS_BIO_TEXT_FILES/maxdur-apo-POPA-in-3PC1PA1CHOL-alpha2.txt
- COMMS_BIO_TEXT_FILES/maxdur-apo-POPA-in-3PC1PA1CHOL-beta.txt
- COMMS_BIO_TEXT_FILES/maxdur-apo-POPA-in-3PC1PA1CHOL-delta.txt
- COMMS_BIO_TEXT_FILES/maxdur-apo-POPA-in-3PC1PA1CHOL-gamma.txt
- COMMS_BIO_TEXT_FILES/maxdur-apo-POPA-in-3PC2PA-alpha1.txt
- COMMS_BIO_TEXT_FILES/maxdur-apo-POPA-in-3PC2PA-alpha2.txt
- COMMS_BIO_TEXT_FILES/maxdur-apo-POPA-in-3PC2PA-beta.txt
- COMMS_BIO_TEXT_FILES/maxdur-apo-POPA-in-3PC2PA-delta.txt
- COMMS_BIO_TEXT_FILES/maxdur-apo-POPA-in-3PC2PA-gamma.txt
- COMMS_BIO_TEXT_FILES/maxdur-apo-POPC-in-3PC1PA1CHOL-alpha1.txt
- COMMS_BIO_TEXT_FILES/maxdur-apo-POPC-in-3PC1PA1CHOL-alpha2.txt
- COMMS_BIO_TEXT_FILES/maxdur-apo-POPC-in-3PC1PA1CHOL-beta.txt
- COMMS_BIO_TEXT_FILES/maxdur-apo-POPC-in-3PC1PA1CHOL-delta.txt
- COMMS_BIO_TEXT_FILES/maxdur-apo-POPC-in-3PC1PA1CHOL-gamma.txt
- COMMS_BIO_TEXT_FILES/maxdur-apo-POPC-in-3PC2CHOL-alpha1.txt
- COMMS_BIO_TEXT_FILES/maxdur-apo-POPC-in-3PC2CHOL-alpha2.txt
- COMMS_BIO_TEXT_FILES/maxdur-apo-POPC-in-3PC2CHOL-beta.txt
- COMMS_BIO_TEXT_FILES/maxdur-apo-POPC-in-3PC2CHOL-delta.txt
- COMMS_BIO_TEXT_FILES/maxdur-apo-POPC-in-3PC2CHOL-gamma.txt
- COMMS_BIO_TEXT_FILES/maxdur-apo-POPC-in-3PC2PA-alpha1.txt
- COMMS_BIO_TEXT_FILES/maxdur-apo-POPC-in-3PC2PA-alpha2.txt
- COMMS_BIO_TEXT_FILES/maxdur-apo-POPC-in-3PC2PA-beta.txt
- COMMS_BIO_TEXT_FILES/maxdur-apo-POPC-in-3PC2PA-delta.txt
- COMMS_BIO_TEXT_FILES/maxdur-apo-POPC-in-3PC2PA-gamma.txt
- COMMS_BIO_TEXT_FILES/maxdur-apo-POPC-in-MONO-3PC2PA-alpha1.txt
- COMMS_BIO_TEXT_FILES/maxdur-apo-POPC-in-MONO-3PC2PA-alpha2.txt
- COMMS_BIO_TEXT_FILES/maxdur-apo-POPC-in-MONO-3PC2PA-beta.txt
- COMMS_BIO_TEXT_FILES/maxdur-apo-POPC-in-MONO-3PC2PA-delta.txt
- COMMS_BIO_TEXT_FILES/maxdur-apo-POPC-in-MONO-3PC2PA-gamma.txt
- COMMS_BIO_TEXT_FILES/maxdur-apo-POPC-in-POPConly-alpha1.txt
- COMMS_BIO_TEXT_FILES/maxdur-apo-POPC-in-POPConly-alpha2.txt
- COMMS_BIO_TEXT_FILES/maxdur-apo-POPC-in-POPConly-beta.txt
- COMMS_BIO_TEXT_FILES/maxdur-apo-POPC-in-POPConly-delta.txt
- COMMS_BIO_TEXT_FILES/maxdur-apo-POPC-in-POPConly-gamma.txt
- COMMS_BIO_TEXT_FILES/maxdur-apo-POPD-in-MONO-3PC2PA-alpha1.txt
- COMMS_BIO_TEXT_FILES/maxdur-apo-POPD-in-MONO-3PC2PA-alpha2.txt
- COMMS_BIO_TEXT_FILES/maxdur-apo-POPD-in-MONO-3PC2PA-beta.txt
- COMMS_BIO_TEXT_FILES/maxdur-apo-POPD-in-MONO-3PC2PA-delta.txt
- COMMS_BIO_TEXT_FILES/maxdur-apo-POPD-in-MONO-3PC2PA-gamma.txt
- COMMS_BIO_TEXT_FILES/maxdur-nic-CHOL-in-3PC1PA1CHOL-alpha1.txt
- COMMS_BIO_TEXT_FILES/maxdur-nic-CHOL-in-3PC1PA1CHOL-alpha1-sterol.txt
- COMMS_BIO_TEXT_FILES/maxdur-nic-CHOL-in-3PC1PA1CHOL-alpha2.txt
- COMMS_BIO_TEXT_FILES/maxdur-nic-CHOL-in-3PC1PA1CHOL-alpha2-sterol.txt
- COMMS_BIO_TEXT_FILES/maxdur-nic-CHOL-in-3PC1PA1CHOL-beta.txt
- COMMS_BIO_TEXT_FILES/maxdur-nic-CHOL-in-3PC1PA1CHOL-beta-sterol.txt
- COMMS_BIO_TEXT_FILES/maxdur-nic-CHOL-in-3PC1PA1CHOL-delta.txt
- COMMS_BIO_TEXT_FILES/maxdur-nic-CHOL-in-3PC1PA1CHOL-delta-sterol.txt
- COMMS_BIO_TEXT_FILES/maxdur-nic-CHOL-in-3PC1PA1CHOL-gamma.txt
- COMMS_BIO_TEXT_FILES/maxdur-nic-CHOL-in-3PC1PA1CHOL-gamma-sterol.txt
- COMMS_BIO_TEXT_FILES/maxdur-nic-CHOL-in-3PC2CHOL-alpha1.txt
- COMMS_BIO_TEXT_FILES/maxdur-nic-CHOL-in-3PC2CHOL-alpha1-sterol.txt
- COMMS_BIO_TEXT_FILES/maxdur-nic-CHOL-in-3PC2CHOL-alpha2.txt
- COMMS_BIO_TEXT_FILES/maxdur-nic-CHOL-in-3PC2CHOL-alpha2-sterol.txt
- COMMS_BIO_TEXT_FILES/maxdur-nic-CHOL-in-3PC2CHOL-beta.txt
- COMMS_BIO_TEXT_FILES/maxdur-nic-CHOL-in-3PC2CHOL-beta-sterol.txt
- COMMS_BIO_TEXT_FILES/maxdur-nic-CHOL-in-3PC2CHOL-delta.txt
- COMMS_BIO_TEXT_FILES/maxdur-nic-CHOL-in-3PC2CHOL-delta-sterol.txt
- COMMS_BIO_TEXT_FILES/maxdur-nic-CHOL-in-3PC2CHOL-gamma.txt
- COMMS_BIO_TEXT_FILES/maxdur-nic-CHOL-in-3PC2CHOL-gamma-sterol.txt
- COMMS_BIO_TEXT_FILES/maxdur-nic-POPA-in-3PC1PA1CHOL-alpha1.txt
- COMMS_BIO_TEXT_FILES/maxdur-nic-POPA-in-3PC1PA1CHOL-alpha2.txt
- COMMS_BIO_TEXT_FILES/maxdur-nic-POPA-in-3PC1PA1CHOL-beta.txt
- COMMS_BIO_TEXT_FILES/maxdur-nic-POPA-in-3PC1PA1CHOL-delta.txt
- COMMS_BIO_TEXT_FILES/maxdur-nic-POPA-in-3PC1PA1CHOL-gamma.txt
- COMMS_BIO_TEXT_FILES/maxdur-nic-POPA-in-3PC2PA-alpha1.txt
- COMMS_BIO_TEXT_FILES/maxdur-nic-POPA-in-3PC2PA-alpha2.txt
- COMMS_BIO_TEXT_FILES/maxdur-nic-POPA-in-3PC2PA-beta.txt
- COMMS_BIO_TEXT_FILES/maxdur-nic-POPA-in-3PC2PA-delta.txt
- COMMS_BIO_TEXT_FILES/maxdur-nic-POPA-in-3PC2PA-gamma.txt
- COMMS_BIO_TEXT_FILES/maxdur-nic-POPC-in-3PC1PA1CHOL-alpha1.txt
- COMMS_BIO_TEXT_FILES/maxdur-nic-POPC-in-3PC1PA1CHOL-alpha2.txt
- COMMS_BIO_TEXT_FILES/maxdur-nic-POPC-in-3PC1PA1CHOL-beta.txt
- COMMS_BIO_TEXT_FILES/maxdur-nic-POPC-in-3PC1PA1CHOL-delta.txt
- COMMS_BIO_TEXT_FILES/maxdur-nic-POPC-in-3PC1PA1CHOL-gamma.txt
- COMMS_BIO_TEXT_FILES/maxdur-nic-POPC-in-3PC2CHOL-alpha1.txt
- COMMS_BIO_TEXT_FILES/maxdur-nic-POPC-in-3PC2CHOL-alpha2.txt
- COMMS_BIO_TEXT_FILES/maxdur-nic-POPC-in-3PC2CHOL-beta.txt
- COMMS_BIO_TEXT_FILES/maxdur-nic-POPC-in-3PC2CHOL-delta.txt
- COMMS_BIO_TEXT_FILES/maxdur-nic-POPC-in-3PC2CHOL-gamma.txt
- COMMS_BIO_TEXT_FILES/maxdur-nic-POPC-in-3PC2PA-alpha1.txt
- COMMS_BIO_TEXT_FILES/maxdur-nic-POPC-in-3PC2PA-alpha2.txt
- COMMS_BIO_TEXT_FILES/maxdur-nic-POPC-in-3PC2PA-beta.txt
- COMMS_BIO_TEXT_FILES/maxdur-nic-POPC-in-3PC2PA-delta.txt
- COMMS_BIO_TEXT_FILES/maxdur-nic-POPC-in-3PC2PA-gamma.txt
- COMMS_BIO_TEXT_FILES/maxdur-nic-POPC-in-MONO-3PC2PA-alpha1.txt
- COMMS_BIO_TEXT_FILES/maxdur-nic-POPC-in-MONO-3PC2PA-alpha2.txt
- COMMS_BIO_TEXT_FILES/maxdur-nic-POPC-in-MONO-3PC2PA-beta.txt
- COMMS_BIO_TEXT_FILES/maxdur-nic-POPC-in-MONO-3PC2PA-delta.txt
- COMMS_BIO_TEXT_FILES/maxdur-nic-POPC-in-MONO-3PC2PA-gamma.txt
- COMMS_BIO_TEXT_FILES/maxdur-nic-POPC-in-POPConly-alpha1.txt
- COMMS_BIO_TEXT_FILES/maxdur-nic-POPC-in-POPConly-alpha2.txt
- COMMS_BIO_TEXT_FILES/maxdur-nic-POPC-in-POPConly-beta.txt
- COMMS_BIO_TEXT_FILES/maxdur-nic-POPC-in-POPConly-delta.txt
- COMMS_BIO_TEXT_FILES/maxdur-nic-POPC-in-POPConly-gamma.txt
- COMMS_BIO_TEXT_FILES/maxdur-nic-POPD-in-MONO-3PC2PA-alpha1.txt
- COMMS_BIO_TEXT_FILES/maxdur-nic-POPD-in-MONO-3PC2PA-alpha2.txt
- COMMS_BIO_TEXT_FILES/maxdur-nic-POPD-in-MONO-3PC2PA-beta.txt
- COMMS_BIO_TEXT_FILES/maxdur-nic-POPD-in-MONO-3PC2PA-delta.txt
- COMMS_BIO_TEXT_FILES/maxdur-nic-POPD-in-MONO-3PC2PA-gamma.txt
- COMMS_BIO_TEXT_FILES/occupancy-apo-CHOL-in-3PC1PA1CHOL-alpha1.txt
- COMMS_BIO_TEXT_FILES/occupancy-apo-CHOL-in-3PC1PA1CHOL-alpha1-sterol.txt
- COMMS_BIO_TEXT_FILES/occupancy-apo-CHOL-in-3PC1PA1CHOL-alpha2.txt
- COMMS_BIO_TEXT_FILES/occupancy-apo-CHOL-in-3PC1PA1CHOL-alpha2-sterol.txt
- COMMS_BIO_TEXT_FILES/occupancy-apo-CHOL-in-3PC1PA1CHOL-beta.txt
- COMMS_BIO_TEXT_FILES/occupancy-apo-CHOL-in-3PC1PA1CHOL-beta-sterol.txt
- COMMS_BIO_TEXT_FILES/occupancy-apo-CHOL-in-3PC1PA1CHOL-delta.txt
- COMMS_BIO_TEXT_FILES/occupancy-apo-CHOL-in-3PC1PA1CHOL-delta-sterol.txt
- COMMS_BIO_TEXT_FILES/occupancy-apo-CHOL-in-3PC1PA1CHOL-gamma.txt
- COMMS_BIO_TEXT_FILES/occupancy-apo-CHOL-in-3PC1PA1CHOL-gamma-sterol.txt
- COMMS_BIO_TEXT_FILES/occupancy-apo-CHOL-in-3PC2CHOL-alpha1.txt
- COMMS_BIO_TEXT_FILES/occupancy-apo-CHOL-in-3PC2CHOL-alpha1-sterol.txt
- COMMS_BIO_TEXT_FILES/occupancy-apo-CHOL-in-3PC2CHOL-alpha2.txt
- COMMS_BIO_TEXT_FILES/occupancy-apo-CHOL-in-3PC2CHOL-alpha2-sterol.txt
- COMMS_BIO_TEXT_FILES/occupancy-apo-CHOL-in-3PC2CHOL-beta.txt
- COMMS_BIO_TEXT_FILES/occupancy-apo-CHOL-in-3PC2CHOL-beta-sterol.txt
- COMMS_BIO_TEXT_FILES/occupancy-apo-CHOL-in-3PC2CHOL-delta.txt
- COMMS_BIO_TEXT_FILES/occupancy-apo-CHOL-in-3PC2CHOL-delta-sterol.txt
- COMMS_BIO_TEXT_FILES/occupancy-apo-CHOL-in-3PC2CHOL-gamma.txt
- COMMS_BIO_TEXT_FILES/occupancy-apo-CHOL-in-3PC2CHOL-gamma-sterol.txt
- COMMS_BIO_TEXT_FILES/occupancy-apo-POPA-in-3PC1PA1CHOL-alpha1.txt
- COMMS_BIO_TEXT_FILES/occupancy-apo-POPA-in-3PC1PA1CHOL-alpha2.txt
- COMMS_BIO_TEXT_FILES/occupancy-apo-POPA-in-3PC1PA1CHOL-beta.txt
- COMMS_BIO_TEXT_FILES/occupancy-apo-POPA-in-3PC1PA1CHOL-delta.txt
- COMMS_BIO_TEXT_FILES/occupancy-apo-POPA-in-3PC1PA1CHOL-gamma.txt
- COMMS_BIO_TEXT_FILES/occupancy-apo-POPA-in-3PC2PA-alpha1.txt
- COMMS_BIO_TEXT_FILES/occupancy-apo-POPA-in-3PC2PA-alpha2.txt
- COMMS_BIO_TEXT_FILES/occupancy-apo-POPA-in-3PC2PA-beta.txt
- COMMS_BIO_TEXT_FILES/occupancy-apo-POPA-in-3PC2PA-delta.txt
- COMMS_BIO_TEXT_FILES/occupancy-apo-POPA-in-3PC2PA-gamma.txt
- COMMS_BIO_TEXT_FILES/occupancy-apo-POPC-in-3PC1PA1CHOL-alpha1.txt
- COMMS_BIO_TEXT_FILES/occupancy-apo-POPC-in-3PC1PA1CHOL-alpha2.txt
- COMMS_BIO_TEXT_FILES/occupancy-apo-POPC-in-3PC1PA1CHOL-beta.txt
- COMMS_BIO_TEXT_FILES/occupancy-apo-POPC-in-3PC1PA1CHOL-delta.txt
- COMMS_BIO_TEXT_FILES/occupancy-apo-POPC-in-3PC1PA1CHOL-gamma.txt
- COMMS_BIO_TEXT_FILES/occupancy-apo-POPC-in-3PC2CHOL-alpha1.txt
- COMMS_BIO_TEXT_FILES/occupancy-apo-POPC-in-3PC2CHOL-alpha2.txt
- COMMS_BIO_TEXT_FILES/occupancy-apo-POPC-in-3PC2CHOL-beta.txt
- COMMS_BIO_TEXT_FILES/occupancy-apo-POPC-in-3PC2CHOL-delta.txt
- COMMS_BIO_TEXT_FILES/occupancy-apo-POPC-in-3PC2CHOL-gamma.txt
- COMMS_BIO_TEXT_FILES/occupancy-apo-POPC-in-3PC2PA-alpha1.txt
- COMMS_BIO_TEXT_FILES/occupancy-apo-POPC-in-3PC2PA-alpha2.txt
- COMMS_BIO_TEXT_FILES/occupancy-apo-POPC-in-3PC2PA-beta.txt
- COMMS_BIO_TEXT_FILES/occupancy-apo-POPC-in-3PC2PA-delta.txt
- COMMS_BIO_TEXT_FILES/occupancy-apo-POPC-in-3PC2PA-gamma.txt
- COMMS_BIO_TEXT_FILES/occupancy-apo-POPC-in-MONO-3PC2PA-alpha1.txt
- COMMS_BIO_TEXT_FILES/occupancy-apo-POPC-in-MONO-3PC2PA-alpha2.txt
- COMMS_BIO_TEXT_FILES/occupancy-apo-POPC-in-MONO-3PC2PA-beta.txt
- COMMS_BIO_TEXT_FILES/occupancy-apo-POPC-in-MONO-3PC2PA-delta.txt
- COMMS_BIO_TEXT_FILES/occupancy-apo-POPC-in-MONO-3PC2PA-gamma.txt
- COMMS_BIO_TEXT_FILES/occupancy-apo-POPC-in-POPConly-alpha1.txt
- COMMS_BIO_TEXT_FILES/occupancy-apo-POPC-in-POPConly-alpha2.txt
- COMMS_BIO_TEXT_FILES/occupancy-apo-POPC-in-POPConly-beta.txt
- COMMS_BIO_TEXT_FILES/occupancy-apo-POPC-in-POPConly-delta.txt
- COMMS_BIO_TEXT_FILES/occupancy-apo-POPC-in-POPConly-gamma.txt
- COMMS_BIO_TEXT_FILES/occupancy-apo-POPD-in-MONO-3PC2PA-alpha1.txt
- COMMS_BIO_TEXT_FILES/occupancy-apo-POPD-in-MONO-3PC2PA-alpha2.txt
- COMMS_BIO_TEXT_FILES/occupancy-apo-POPD-in-MONO-3PC2PA-beta.txt
- COMMS_BIO_TEXT_FILES/occupancy-apo-POPD-in-MONO-3PC2PA-delta.txt
- COMMS_BIO_TEXT_FILES/occupancy-apo-POPD-in-MONO-3PC2PA-gamma.txt
- COMMS_BIO_TEXT_FILES/occupancy-nic-CHOL-in-3PC1PA1CHOL-alpha1.txt
- COMMS_BIO_TEXT_FILES/occupancy-nic-CHOL-in-3PC1PA1CHOL-alpha1-sterol.txt
- COMMS_BIO_TEXT_FILES/occupancy-nic-CHOL-in-3PC1PA1CHOL-alpha2.txt
- COMMS_BIO_TEXT_FILES/occupancy-nic-CHOL-in-3PC1PA1CHOL-alpha2-sterol.txt
- COMMS_BIO_TEXT_FILES/occupancy-nic-CHOL-in-3PC1PA1CHOL-beta.txt
- COMMS_BIO_TEXT_FILES/occupancy-nic-CHOL-in-3PC1PA1CHOL-beta-sterol.txt
- COMMS_BIO_TEXT_FILES/occupancy-nic-CHOL-in-3PC1PA1CHOL-delta.txt
- COMMS_BIO_TEXT_FILES/occupancy-nic-CHOL-in-3PC1PA1CHOL-delta-sterol.txt
- COMMS_BIO_TEXT_FILES/occupancy-nic-CHOL-in-3PC1PA1CHOL-gamma.txt
- COMMS_BIO_TEXT_FILES/occupancy-nic-CHOL-in-3PC1PA1CHOL-gamma-sterol.txt
- COMMS_BIO_TEXT_FILES/occupancy-nic-CHOL-in-3PC2CHOL-alpha1.txt
- COMMS_BIO_TEXT_FILES/occupancy-nic-CHOL-in-3PC2CHOL-alpha1-sterol.txt
- COMMS_BIO_TEXT_FILES/occupancy-nic-CHOL-in-3PC2CHOL-alpha2.txt
- COMMS_BIO_TEXT_FILES/occupancy-nic-CHOL-in-3PC2CHOL-alpha2-sterol.txt
- COMMS_BIO_TEXT_FILES/occupancy-nic-CHOL-in-3PC2CHOL-beta.txt
- COMMS_BIO_TEXT_FILES/occupancy-nic-CHOL-in-3PC2CHOL-beta-sterol.txt
- COMMS_BIO_TEXT_FILES/occupancy-nic-CHOL-in-3PC2CHOL-delta.txt
- COMMS_BIO_TEXT_FILES/occupancy-nic-CHOL-in-3PC2CHOL-delta-sterol.txt
- COMMS_BIO_TEXT_FILES/occupancy-nic-CHOL-in-3PC2CHOL-gamma.txt
- COMMS_BIO_TEXT_FILES/occupancy-nic-CHOL-in-3PC2CHOL-gamma-sterol.txt
- COMMS_BIO_TEXT_FILES/occupancy-nic-POPA-in-3PC1PA1CHOL-alpha1.txt
- COMMS_BIO_TEXT_FILES/occupancy-nic-POPA-in-3PC1PA1CHOL-alpha2.txt
- COMMS_BIO_TEXT_FILES/occupancy-nic-POPA-in-3PC1PA1CHOL-beta.txt
- COMMS_BIO_TEXT_FILES/occupancy-nic-POPA-in-3PC1PA1CHOL-delta.txt
- COMMS_BIO_TEXT_FILES/occupancy-nic-POPA-in-3PC1PA1CHOL-gamma.txt
- COMMS_BIO_TEXT_FILES/occupancy-nic-POPA-in-3PC2PA-alpha1.txt
- COMMS_BIO_TEXT_FILES/occupancy-nic-POPA-in-3PC2PA-alpha2.txt
- COMMS_BIO_TEXT_FILES/occupancy-nic-POPA-in-3PC2PA-beta.txt
- COMMS_BIO_TEXT_FILES/occupancy-nic-POPA-in-3PC2PA-delta.txt
- COMMS_BIO_TEXT_FILES/occupancy-nic-POPA-in-3PC2PA-gamma.txt
- COMMS_BIO_TEXT_FILES/occupancy-nic-POPC-in-3PC1PA1CHOL-alpha1.txt
- COMMS_BIO_TEXT_FILES/occupancy-nic-POPC-in-3PC1PA1CHOL-alpha2.txt
- COMMS_BIO_TEXT_FILES/occupancy-nic-POPC-in-3PC1PA1CHOL-beta.txt
- COMMS_BIO_TEXT_FILES/occupancy-nic-POPC-in-3PC1PA1CHOL-delta.txt
- COMMS_BIO_TEXT_FILES/occupancy-nic-POPC-in-3PC1PA1CHOL-gamma.txt
- COMMS_BIO_TEXT_FILES/occupancy-nic-POPC-in-3PC2CHOL-alpha1.txt
- COMMS_BIO_TEXT_FILES/occupancy-nic-POPC-in-3PC2CHOL-alpha2.txt
- COMMS_BIO_TEXT_FILES/occupancy-nic-POPC-in-3PC2CHOL-beta.txt
- COMMS_BIO_TEXT_FILES/occupancy-nic-POPC-in-3PC2CHOL-delta.txt
- COMMS_BIO_TEXT_FILES/occupancy-nic-POPC-in-3PC2CHOL-gamma.txt
- COMMS_BIO_TEXT_FILES/occupancy-nic-POPC-in-3PC2PA-alpha1.txt
- COMMS_BIO_TEXT_FILES/occupancy-nic-POPC-in-3PC2PA-alpha2.txt
- COMMS_BIO_TEXT_FILES/occupancy-nic-POPC-in-3PC2PA-beta.txt
- COMMS_BIO_TEXT_FILES/occupancy-nic-POPC-in-3PC2PA-delta.txt
- COMMS_BIO_TEXT_FILES/occupancy-nic-POPC-in-3PC2PA-gamma.txt
- COMMS_BIO_TEXT_FILES/occupancy-nic-POPC-in-MONO-3PC2PA-alpha1.txt
- COMMS_BIO_TEXT_FILES/occupancy-nic-POPC-in-MONO-3PC2PA-alpha2.txt
- COMMS_BIO_TEXT_FILES/occupancy-nic-POPC-in-MONO-3PC2PA-beta.txt
- COMMS_BIO_TEXT_FILES/occupancy-nic-POPC-in-MONO-3PC2PA-delta.txt
- COMMS_BIO_TEXT_FILES/occupancy-nic-POPC-in-MONO-3PC2PA-gamma.txt
- COMMS_BIO_TEXT_FILES/occupancy-nic-POPC-in-POPConly-alpha1.txt
- COMMS_BIO_TEXT_FILES/occupancy-nic-POPC-in-POPConly-alpha2.txt
- COMMS_BIO_TEXT_FILES/occupancy-nic-POPC-in-POPConly-beta.txt
- COMMS_BIO_TEXT_FILES/occupancy-nic-POPC-in-POPConly-delta.txt
- COMMS_BIO_TEXT_FILES/occupancy-nic-POPC-in-POPConly-gamma.txt
- COMMS_BIO_TEXT_FILES/occupancy-nic-POPD-in-MONO-3PC2PA-alpha1.txt
- COMMS_BIO_TEXT_FILES/occupancy-nic-POPD-in-MONO-3PC2PA-alpha2.txt
- COMMS_BIO_TEXT_FILES/occupancy-nic-POPD-in-MONO-3PC2PA-beta.txt
- COMMS_BIO_TEXT_FILES/occupancy-nic-POPD-in-MONO-3PC2PA-delta.txt
- COMMS_BIO_TEXT_FILES/occupancy-nic-POPD-in-MONO-3PC2PA-gamma.txt
- COMMS_BIO_TEXT_FILES/README.txt
