# Supplementary material for: State-dependent binding of cholesterol and an anionic lipid to the muscle-type Torpedo nicotinic acetylcholine receptor
Source: Commun Biol. 2024 Apr 10;7:437. doi: 10.1038/s42003-024-06106-8 (PMC11006840; doi:10.1038/s42003-024-06106-8)
Supplement: Supplementary file 6 — Supplementary Data 1 [file 42003_2024_6106_MOESM6_ESM.zip › COMMS_BIO_TEXT_FILES/maxdur-apo-POPA-in-3PC2PA-alpha1.txt]

Residue	Renumbered	Max Duration Avg	Max Duration Std	r1_dur	r2_dur	r3_dur
1SER	1SER	0.0	0.0	0.0	0.0	0.0
2GLU	2GLU	0.0	0.0	0.0	0.0	0.0
3HIS	3HIS	0.0	0.0	0.0	0.0	0.0
4GLU	4GLU	0.0	0.0	0.0	0.0	0.0
5THR	5THR	0.0	0.0	0.0	0.0	0.0
6ARG	6ARG	0.0	0.0	0.0	0.0	0.0
7LEU	7LEU	0.0	0.0	0.0	0.0	0.0
8VAL	8VAL	0.0	0.0	0.0	0.0	0.0
9ALA	9ALA	0.0	0.0	0.0	0.0	0.0
10ASN	10ASN	0.0	0.0	0.0	0.0	0.0
11LEU	11LEU	0.0	0.0	0.0	0.0	0.0
12LEU	12LEU	0.0	0.0	0.0	0.0	0.0
13GLU	13GLU	0.0	0.0	0.0	0.0	0.0
14ASN	14ASN	0.0	0.0	0.0	0.0	0.0
15TYR	15TYR	0.0	0.0	0.0	0.0	0.0
16ASN	16ASN	0.0	0.0	0.0	0.0	0.0
17LYS	17LYS	0.0	0.0	0.0	0.0	0.0
18VAL	18VAL	0.0	0.0	0.0	0.0	0.0
19ILE	19ILE	0.0	0.0	0.0	0.0	0.0
20ARG	20ARG	0.0	0.0	0.0	0.0	0.0
21PRO	21PRO	0.0	0.0	0.0	0.0	0.0
22VAL	22VAL	0.0	0.0	0.0	0.0	0.0
23GLU	23GLU	0.0	0.0	0.0	0.0	0.0
24HIS	24HIS	0.0	0.0	0.0	0.0	0.0
25HIS	25HIS	0.0	0.0	0.0	0.0	0.0
26THR	26THR	0.0	0.0	0.0	0.0	0.0
27HIS	27HIS	0.0	0.0	0.0	0.0	0.0
28PHE	28PHE	0.0	0.0	0.0	0.0	0.0
29VAL	29VAL	0.0	0.0	0.0	0.0	0.0
30ASP	30ASP	0.0	0.0	0.0	0.0	0.0
31ILE	31ILE	0.0	0.0	0.0	0.0	0.0
32THR	32THR	0.0	0.0	0.0	0.0	0.0
33VAL	33VAL	0.0	0.0	0.0	0.0	0.0
34GLY	34GLY	0.0	0.0	0.0	0.0	0.0
35LEU	35LEU	0.0	0.0	0.0	0.0	0.0
36GLN	36GLN	0.0	0.0	0.0	0.0	0.0
37LEU	37LEU	0.0	0.0	0.0	0.0	0.0
38ILE	38ILE	0.0	0.0	0.0	0.0	0.0
39GLN	39GLN	0.0	0.0	0.0	0.0	0.0
40LEU	40LEU	0.0	0.0	0.0	0.0	0.0
41ILE	41ILE	0.0	0.0	0.0	0.0	0.0
42SER	42SER	0.0	0.0	0.0	0.0	0.0
43VAL	43VAL	0.0	0.0	0.0	0.0	0.0
44ASP	44ASP	0.0	0.0	0.0	0.0	0.0
45GLU	45GLU	0.0	0.0	0.0	0.0	0.0
46VAL	46VAL	0.0	0.0	0.0	0.0	0.0
47ASN	47ASN	0.0	0.0	0.0	0.0	0.0
48GLN	48GLN	0.0	0.0	0.0	0.0	0.0
49ILE	49ILE	0.0	0.0	0.0	0.0	0.0
50VAL	50VAL	0.0	0.0	0.0	0.0	0.0
51GLU	51GLU	0.0	0.0	0.0	0.0	0.0
52THR	52THR	0.0	0.0	0.0	0.0	0.0
53ASN	53ASN	0.0	0.0	0.0	0.0	0.0
54VAL	54VAL	0.0	0.0	0.0	0.0	0.0
55ARG	55ARG	0.0	0.0	0.0	0.0	0.0
56LEU	56LEU	0.0	0.0	0.0	0.0	0.0
57ARG	57ARG	0.0	0.0	0.0	0.0	0.0
58GLN	58GLN	0.0	0.0	0.0	0.0	0.0
59GLN	59GLN	0.0	0.0	0.0	0.0	0.0
60TRP	60TRP	0.0	0.0	0.0	0.0	0.0
61ILE	61ILE	0.0	0.0	0.0	0.0	0.0
62ASP	62ASP	0.0	0.0	0.0	0.0	0.0
63VAL	63VAL	0.0	0.0	0.0	0.0	0.0
64ARG	64ARG	0.0	0.0	0.0	0.0	0.0
65LEU	65LEU	0.0	0.0	0.0	0.0	0.0
66ARG	66ARG	0.0	0.0	0.0	0.0	0.0
67TRP	67TRP	0.0	0.0	0.0	0.0	0.0
68ASN	68ASN	0.0	0.0	0.0	0.0	0.0
69PRO	69PRO	0.0	0.0	0.0	0.0	0.0
70ALA	70ALA	0.0	0.0	0.0	0.0	0.0
71ASP	71ASP	0.0	0.0	0.0	0.0	0.0
72TYR	72TYR	0.0	0.0	0.0	0.0	0.0
73GLY	73GLY	0.0	0.0	0.0	0.0	0.0
74GLY	74GLY	0.0	0.0	0.0	0.0	0.0
75ILE	75ILE	0.0	0.0	0.0	0.0	0.0
76LYS	76LYS	0.0	0.0	0.0	0.0	0.0
77LYS	77LYS	0.0	0.0	0.0	0.0	0.0
78ILE	78ILE	0.0	0.0	0.0	0.0	0.0
79ARG	79ARG	0.0	0.0	0.0	0.0	0.0
80LEU	80LEU	0.0	0.0	0.0	0.0	0.0
81PRO	81PRO	0.0	0.0	0.0	0.0	0.0
82SER	82SER	0.0	0.0	0.0	0.0	0.0
83ASP	83ASP	0.0	0.0	0.0	0.0	0.0
84ASP	84ASP	0.0	0.0	0.0	0.0	0.0
85VAL	85VAL	0.0	0.0	0.0	0.0	0.0
86TRP	86TRP	0.0	0.0	0.0	0.0	0.0
87LEU	87LEU	0.0	0.0	0.0	0.0	0.0
88PRO	88PRO	0.0	0.0	0.0	0.0	0.0
89ASP	89ASP	0.0	0.0	0.0	0.0	0.0
90LEU	90LEU	0.0	0.0	0.0	0.0	0.0
91VAL	91VAL	0.0	0.0	0.0	0.0	0.0
92LEU	92LEU	0.0	0.0	0.0	0.0	0.0
93TYR	93TYR	0.0	0.0	0.0	0.0	0.0
94ASN	94ASN	0.0	0.0	0.0	0.0	0.0
95ASN	95ASN	0.0	0.0	0.0	0.0	0.0
96ALA	96ALA	0.0	0.0	0.0	0.0	0.0
97ASP	97ASP	0.0	0.0	0.0	0.0	0.0
98GLY	98GLY	0.0	0.0	0.0	0.0	0.0
99ASP	99ASP	0.0	0.0	0.0	0.0	0.0
100PHE	100PHE	0.0	0.0	0.0	0.0	0.0
101ALA	101ALA	0.0	0.0	0.0	0.0	0.0
102ILE	102ILE	0.0	0.0	0.0	0.0	0.0
103VAL	103VAL	0.0	0.0	0.0	0.0	0.0
104HIS	104HIS	0.0	0.0	0.0	0.0	0.0
105MET	105MET	0.0	0.0	0.0	0.0	0.0
106THR	106THR	0.0	0.0	0.0	0.0	0.0
107LYS	107LYS	0.0	0.0	0.0	0.0	0.0
108LEU	108LEU	0.0	0.0	0.0	0.0	0.0
109LEU	109LEU	0.0	0.0	0.0	0.0	0.0
110LEU	110LEU	0.0	0.0	0.0	0.0	0.0
111ASP	111ASP	0.0	0.0	0.0	0.0	0.0
112TYR	112TYR	0.0	0.0	0.0	0.0	0.0
113THR	113THR	0.0	0.0	0.0	0.0	0.0
114GLY	114GLY	0.0	0.0	0.0	0.0	0.0
115LYS	115LYS	0.0	0.0	0.0	0.0	0.0
116ILE	116ILE	0.0	0.0	0.0	0.0	0.0
117MET	117MET	0.0	0.0	0.0	0.0	0.0
118TRP	118TRP	0.0	0.0	0.0	0.0	0.0
119THR	119THR	0.0	0.0	0.0	0.0	0.0
120PRO	120PRO	0.0	0.0	0.0	0.0	0.0
121PRO	121PRO	0.0	0.0	0.0	0.0	0.0
122ALA	122ALA	0.0	0.0	0.0	0.0	0.0
123ILE	123ILE	0.0	0.0	0.0	0.0	0.0
124PHE	124PHE	0.0	0.0	0.0	0.0	0.0
125LYS	125LYS	0.0	0.0	0.0	0.0	0.0
126SER	126SER	0.0	0.0	0.0	0.0	0.0
127TYR	127TYR	0.0	0.0	0.0	0.0	0.0
128CYS	128CYS	0.0	0.0	0.0	0.0	0.0
129GLU	129GLU	0.0	0.0	0.0	0.0	0.0
130ILE	130ILE	0.0	0.0	0.0	0.0	0.0
131ILE	131ILE	0.0	0.0	0.0	0.0	0.0
132VAL	132VAL	0.0	0.0	0.0	0.0	0.0
133THR	133THR	1.1340000000000001	0.451991150355845	0.544	1.6420000000000001	1.216
134HIS	134HIS	0.8713333333333333	0.12420771133691966	1.042	0.75	0.8220000000000001
135PHE	135PHE	0.0	0.0	0.0	0.0	0.0
136PRO	136PRO	0.0	0.0	0.0	0.0	0.0
137PHE	137PHE	0.007333333333333333	0.005249338582674541	0.01	0.0	0.012
138ASP	138ASP	0.0	0.0	0.0	0.0	0.0
139GLN	139GLN	0.0006666666666666666	0.0009428090415820634	0.002	0.0	0.0
140GLN	140GLN	0.0	0.0	0.0	0.0	0.0
141ASN	141ASN	0.0	0.0	0.0	0.0	0.0
142CYS	142CYS	0.0	0.0	0.0	0.0	0.0
143THR	143THR	0.0	0.0	0.0	0.0	0.0
144MET	144MET	0.0	0.0	0.0	0.0	0.0
145LYS	145LYS	0.0	0.0	0.0	0.0	0.0
146LEU	146LEU	0.0	0.0	0.0	0.0	0.0
147GLY	147GLY	0.0	0.0	0.0	0.0	0.0
148ILE	148ILE	0.0	0.0	0.0	0.0	0.0
149TRP	149TRP	0.0	0.0	0.0	0.0	0.0
150THR	150THR	0.0	0.0	0.0	0.0	0.0
151TYR	151TYR	0.0	0.0	0.0	0.0	0.0
152ASP	152ASP	0.0	0.0	0.0	0.0	0.0
153GLY	153GLY	0.0	0.0	0.0	0.0	0.0
154THR	154THR	0.0	0.0	0.0	0.0	0.0
155LYS	155LYS	0.0	0.0	0.0	0.0	0.0
156VAL	156VAL	0.0	0.0	0.0	0.0	0.0
157SER	157SER	0.0	0.0	0.0	0.0	0.0
158ILE	158ILE	0.0	0.0	0.0	0.0	0.0
159SER	159SER	0.0	0.0	0.0	0.0	0.0
160PRO	160PRO	0.0	0.0	0.0	0.0	0.0
161GLU	161GLU	0.0	0.0	0.0	0.0	0.0
162SER	162SER	0.0	0.0	0.0	0.0	0.0
163ASP	163ASP	0.0	0.0	0.0	0.0	0.0
164ARG	164ARG	0.0	0.0	0.0	0.0	0.0
165PRO	165PRO	0.0	0.0	0.0	0.0	0.0
166ASP	166ASP	0.0	0.0	0.0	0.0	0.0
167LEU	167LEU	0.0	0.0	0.0	0.0	0.0
168SER	168SER	0.0	0.0	0.0	0.0	0.0
169THR	169THR	0.0	0.0	0.0	0.0	0.0
170PHE	170PHE	0.0	0.0	0.0	0.0	0.0
171MET	171MET	0.0	0.0	0.0	0.0	0.0
172GLU	172GLU	0.0	0.0	0.0	0.0	0.0
173SER	173SER	0.0	0.0	0.0	0.0	0.0
174GLY	174GLY	0.0	0.0	0.0	0.0	0.0
175GLU	175GLU	0.002	0.001632993161855452	0.0	0.002	0.004
176TRP	176TRP	0.0	0.0	0.0	0.0	0.0
177VAL	177VAL	0.0	0.0	0.0	0.0	0.0
178MET	178MET	0.0	0.0	0.0	0.0	0.0
179LYS	179LYS	0.074	0.06275879752406563	0.02	0.04	0.162
180ASP	180ASP	0.0	0.0	0.0	0.0	0.0
181TYR	181TYR	0.0	0.0	0.0	0.0	0.0
182ARG	182ARG	0.0	0.0	0.0	0.0	0.0
183GLY	183GLY	0.0	0.0	0.0	0.0	0.0
184TRP	184TRP	0.0	0.0	0.0	0.0	0.0
185LYS	185LYS	0.0	0.0	0.0	0.0	0.0
186HIS	186HIS	0.0	0.0	0.0	0.0	0.0
187TRP	187TRP	0.0	0.0	0.0	0.0	0.0
188VAL	188VAL	0.0	0.0	0.0	0.0	0.0
189TYR	189TYR	0.0	0.0	0.0	0.0	0.0
190TYR	190TYR	0.0	0.0	0.0	0.0	0.0
191THR	191THR	0.0	0.0	0.0	0.0	0.0
192CYS	192CYS	0.0	0.0	0.0	0.0	0.0
193CYS	193CYS	0.0	0.0	0.0	0.0	0.0
194PRO	194PRO	0.0	0.0	0.0	0.0	0.0
195ASP	195ASP	0.0	0.0	0.0	0.0	0.0
196THR	196THR	0.0	0.0	0.0	0.0	0.0
197PRO	197PRO	0.0	0.0	0.0	0.0	0.0
198TYR	198TYR	0.0	0.0	0.0	0.0	0.0
199LEU	199LEU	0.0	0.0	0.0	0.0	0.0
200ASP	200ASP	0.0	0.0	0.0	0.0	0.0
201ILE	201ILE	0.0	0.0	0.0	0.0	0.0
202THR	202THR	0.0	0.0	0.0	0.0	0.0
203TYR	203TYR	0.0	0.0	0.0	0.0	0.0
204HIS	204HIS	0.0	0.0	0.0	0.0	0.0
205PHE	205PHE	0.0	0.0	0.0	0.0	0.0
206ILE	206ILE	0.0	0.0	0.0	0.0	0.0
207MET	207MET	0.0	0.0	0.0	0.0	0.0
208GLN	208GLN	0.02866666666666667	0.0037712361663282535	0.026000000000000002	0.026000000000000002	0.034
209ARG	209ARG	0.0	0.0	0.0	0.0	0.0
210ILE	210ILE	0.004666666666666667	0.006599663291074444	0.014	0.0	0.0
211PRO	211PRO	0.011333333333333334	0.013199326582148887	0.03	0.002	0.002
212LEU	212LEU	0.002	0.00282842712474619	0.006	0.0	0.0
213TYR	213TYR	0.0	0.0	0.0	0.0	0.0
214PHE	214PHE	0.0	0.0	0.0	0.0	0.0
215VAL	215VAL	0.0	0.0	0.0	0.0	0.0
216VAL	216VAL	0.0	0.0	0.0	0.0	0.0
217ASN	217ASN	0.0	0.0	0.0	0.0	0.0
218VAL	218VAL	0.0	0.0	0.0	0.0	0.0
219ILE	219ILE	0.0	0.0	0.0	0.0	0.0
220ILE	220ILE	0.0	0.0	0.0	0.0	0.0
221PRO	221PRO	0.0	0.0	0.0	0.0	0.0
222CYS	222CYS	0.0	0.0	0.0	0.0	0.0
223LEU	223LEU	0.0	0.0	0.0	0.0	0.0
224LEU	224LEU	0.0	0.0	0.0	0.0	0.0
225PHE	225PHE	0.0	0.0	0.0	0.0	0.0
226SER	226SER	0.0	0.0	0.0	0.0	0.0
227PHE	227PHE	0.0	0.0	0.0	0.0	0.0
228LEU	228LEU	0.0	0.0	0.0	0.0	0.0
229THR	229THR	0.0	0.0	0.0	0.0	0.0
230GLY	230GLY	0.0	0.0	0.0	0.0	0.0
231LEU	231LEU	0.0	0.0	0.0	0.0	0.0
232VAL	232VAL	0.0	0.0	0.0	0.0	0.0
233PHE	233PHE	0.0	0.0	0.0	0.0	0.0
234TYR	234TYR	0.49066666666666675	0.3313018093655525	0.91	0.462	0.1
235LEU	235LEU	0.0	0.0	0.0	0.0	0.0
236PRO	236PRO	0.0	0.0	0.0	0.0	0.0
237THR	237THR	0.0	0.0	0.0	0.0	0.0
238ASP	238ASP	0.0	0.0	0.0	0.0	0.0
239SER	239SER	0.0	0.0	0.0	0.0	0.0
240GLY	240GLY	0.0	0.0	0.0	0.0	0.0
241GLU	241GLU	0.0	0.0	0.0	0.0	0.0
242LYS	242LYS	0.0	0.0	0.0	0.0	0.0
243MET	243MET	0.0	0.0	0.0	0.0	0.0
244THR	244THR	0.0	0.0	0.0	0.0	0.0
245LEU	245LEU	0.0	0.0	0.0	0.0	0.0
246SER	246SER	0.0	0.0	0.0	0.0	0.0
247ILE	247ILE	0.0	0.0	0.0	0.0	0.0
248SER	248SER	0.0	0.0	0.0	0.0	0.0
249VAL	249VAL	0.0	0.0	0.0	0.0	0.0
250LEU	250LEU	0.0	0.0	0.0	0.0	0.0
251LEU	251LEU	0.0	0.0	0.0	0.0	0.0
252SER	252SER	0.0	0.0	0.0	0.0	0.0
253LEU	253LEU	0.0	0.0	0.0	0.0	0.0
254THR	254THR	0.0	0.0	0.0	0.0	0.0
255VAL	255VAL	0.0	0.0	0.0	0.0	0.0
256PHE	256PHE	0.0	0.0	0.0	0.0	0.0
257LEU	257LEU	0.0	0.0	0.0	0.0	0.0
258LEU	258LEU	0.0	0.0	0.0	0.0	0.0
259VAL	259VAL	0.0	0.0	0.0	0.0	0.0
260ILE	260ILE	0.0	0.0	0.0	0.0	0.0
261VAL	261VAL	0.0	0.0	0.0	0.0	0.0
262GLU	262GLU	0.0	0.0	0.0	0.0	0.0
263LEU	263LEU	0.0	0.0	0.0	0.0	0.0
264ILE	264ILE	0.0	0.0	0.0	0.0	0.0
265PRO	265PRO	0.0	0.0	0.0	0.0	0.0
266SER	266SER	0.0	0.0	0.0	0.0	0.0
267THR	267THR	0.0	0.0	0.0	0.0	0.0
268SER	268SER	0.49333333333333335	0.44888701869797437	1.086	0.0	0.394
269SER	269SER	0.29933333333333334	0.05991846311632352	0.384	0.26	0.254
270ALA	270ALA	0.6233333333333334	0.12285854558077033	0.684	0.734	0.452
271VAL	271VAL	0.8493333333333334	0.2679917079977579	0.56	1.206	0.782
272PRO	272PRO	0.005333333333333333	0.007542472332656507	0.0	0.0	0.016
273LEU	273LEU	0.005333333333333333	0.007542472332656507	0.0	0.0	0.016
274ILE	274ILE	0.0	0.0	0.0	0.0	0.0
275GLY	275GLY	0.0	0.0	0.0	0.0	0.0
276LYS	276LYS	1.224	0.41399516905393957	0.896	1.808	0.968
277TYR	277TYR	0.0	0.0	0.0	0.0	0.0
278MET	278MET	0.0	0.0	0.0	0.0	0.0
279LEU	279LEU	0.0	0.0	0.0	0.0	0.0
280PHE	280PHE	0.002	0.001632993161855452	0.002	0.004	0.0
281THR	281THR	0.0	0.0	0.0	0.0	0.0
282MET	282MET	0.0	0.0	0.0	0.0	0.0
283ILE	283ILE	0.0	0.0	0.0	0.0	0.0
284PHE	284PHE	0.0	0.0	0.0	0.0	0.0
285VAL	285VAL	0.0	0.0	0.0	0.0	0.0
286ILE	286ILE	0.0	0.0	0.0	0.0	0.0
287SER	287SER	0.0	0.0	0.0	0.0	0.0
288SER	288SER	0.0	0.0	0.0	0.0	0.0
289ILE	289ILE	0.0	0.0	0.0	0.0	0.0
290ILE	290ILE	0.0	0.0	0.0	0.0	0.0
291ILE	291ILE	0.0	0.0	0.0	0.0	0.0
292THR	292THR	0.0	0.0	0.0	0.0	0.0
293VAL	293VAL	0.0	0.0	0.0	0.0	0.0
294VAL	294VAL	0.0	0.0	0.0	0.0	0.0
295VAL	295VAL	0.0	0.0	0.0	0.0	0.0
296ILE	296ILE	0.0	0.0	0.0	0.0	0.0
297ASN	297ASN	0.806	0.2647867066149659	1.122	0.8220000000000001	0.47400000000000003
298THR	298THR	0.24133333333333337	0.23707851488952397	0.5720000000000001	0.124	0.028
299HIS	299HIS	0.0	0.0	0.0	0.0	0.0
300HIS	300HIS	0.164	0.08524474568362948	0.044	0.214	0.234
301ARG	301ARG	4.726	0.7097624015589067	3.746	5.0280000000000005	5.404
302SER	302SER	0.10333333333333333	0.04240545038343801	0.058	0.092	0.16
303PRO	303PRO	0.0	0.0	0.0	0.0	0.0
304SER	304SER	0.0	0.0	0.0	0.0	0.0
305THR	305THR	0.272	0.13239335330748292	0.114	0.264	0.438
306HIS	306HIS	1.3113333333333335	0.554593745206545	1.1260000000000001	0.744	2.064
307THR	307THR	0.21999999999999997	0.1004124826237588	0.122	0.18	0.358
308MET	308MET	0.078	0.019252705437591538	0.07200000000000001	0.058	0.10400000000000001
309PRO	309PRO	0.3206666666666667	0.16731075544892174	0.554	0.23800000000000002	0.17
310GLN	310GLN	0.126	0.021228911104120878	0.112	0.156	0.11
311TRP	311TRP	0.15533333333333332	0.003399346342395193	0.154	0.152	0.16
312VAL	312VAL	0.0	0.0	0.0	0.0	0.0
313ARG	313ARG	0.008	0.00282842712474619	0.006	0.012	0.006
314LYS	314LYS	0.2893333333333334	0.03315954697452237	0.262	0.336	0.27
315ILE	315ILE	0.043333333333333335	0.010873004286866729	0.05	0.052000000000000005	0.028
316PHE	316PHE	0.0	0.0	0.0	0.0	0.0
317ILE	317ILE	0.0	0.0	0.0	0.0	0.0
318ASP	318ASP	0.027333333333333334	0.002494438257849294	0.028	0.024	0.03
319THR	319THR	0.17200000000000001	0.01451436070471816	0.192	0.166	0.158
320ILE	320ILE	0.0	0.0	0.0	0.0	0.0
321PRO	321PRO	0.013333333333333334	0.009568466729604883	0.018000000000000002	0.0	0.022
322ASN	322ASN	1.0606666666666669	0.18935211174481847	1.25	0.802	1.1300000000000001
323VAL	323VAL	0.584	0.16695708031307527	0.738	0.662	0.352
324MET	324MET	0.6146666666666667	0.22622898920243523	0.888	0.622	0.334
325PHE	325PHE	0.7439999999999999	0.1635685381320829	0.968	0.682	0.582
326PHE	326PHE	0.8260000000000001	0.29307109490133393	1.05	0.41200000000000003	1.016
327SER	327SER	1.014	0.2961666197711461	1.412	0.7020000000000001	0.928
328THR	328THR	0.622	0.05826376804384237	0.544	0.638	0.684
329MET	329MET	0.013333333333333334	0.00679869268479038	0.016	0.004	0.02
330LYS	330LYS	0.37933333333333336	0.14733484162123894	0.394	0.552	0.192
331ARG	331ARG	0.7566666666666667	0.13448502601487733	0.906	0.784	0.58
332PRO	370PRO	0.0	0.0	0.0	0.0	0.0
333ASP	371ASP	0.0	0.0	0.0	0.0	0.0
334VAL	372VAL	0.0	0.0	0.0	0.0	0.0
335LYS	373LYS	0.0	0.0	0.0	0.0	0.0
336SER	374SER	0.0	0.0	0.0	0.0	0.0
337ALA	375ALA	0.0	0.0	0.0	0.0	0.0
338ILE	376ILE	0.0	0.0	0.0	0.0	0.0
339GLU	377GLU	0.0	0.0	0.0	0.0	0.0
340GLY	378GLY	0.0	0.0	0.0	0.0	0.0
341VAL	379VAL	0.0	0.0	0.0	0.0	0.0
342LYS	380LYS	0.0	0.0	0.0	0.0	0.0
343TYR	381TYR	0.0	0.0	0.0	0.0	0.0
344ILE	382ILE	0.0	0.0	0.0	0.0	0.0
345ALA	383ALA	0.0	0.0	0.0	0.0	0.0
346GLU	384GLU	0.0	0.0	0.0	0.0	0.0
347HIS	385HIS	0.0	0.0	0.0	0.0	0.0
348MET	386MET	0.0	0.0	0.0	0.0	0.0
349LYS	387LYS	0.0	0.0	0.0	0.0	0.0
350SER	388SER	0.0	0.0	0.0	0.0	0.0
351ASP	389ASP	0.0	0.0	0.0	0.0	0.0
352GLU	390GLU	0.0	0.0	0.0	0.0	0.0
353GLU	391GLU	0.0	0.0	0.0	0.0	0.0
354SER	392SER	0.0	0.0	0.0	0.0	0.0
355SER	393SER	0.0	0.0	0.0	0.0	0.0
356ASN	394ASN	0.0	0.0	0.0	0.0	0.0
357ALA	395ALA	0.0	0.0	0.0	0.0	0.0
358ALA	396ALA	0.0	0.0	0.0	0.0	0.0
359GLU	397GLU	0.0	0.0	0.0	0.0	0.0
360GLU	398GLU	0.0	0.0	0.0	0.0	0.0
361TRP	399TRP	0.18866666666666668	0.03724990678586399	0.23800000000000002	0.18	0.148
362LYS	400LYS	0.0	0.0	0.0	0.0	0.0
363TYR	401TYR	0.0	0.0	0.0	0.0	0.0
364VAL	402VAL	0.0	0.0	0.0	0.0	0.0
365ALA	403ALA	0.0	0.0	0.0	0.0	0.0
366MET	404MET	0.008	0.01131370849898476	0.024	0.0	0.0
367VAL	405VAL	0.0	0.0	0.0	0.0	0.0
368ILE	406ILE	0.0	0.0	0.0	0.0	0.0
369ASP	407ASP	0.0	0.0	0.0	0.0	0.0
370HIS	408HIS	0.49266666666666675	0.3253114746755109	0.914	0.442	0.122
371ILE	409ILE	0.08666666666666667	0.12256517540566825	0.26	0.0	0.0
372LEU	410LEU	0.0	0.0	0.0	0.0	0.0
373LEU	411LEU	0.0	0.0	0.0	0.0	0.0
374CYS	412CYS	0.09533333333333334	0.13482169294623508	0.28600000000000003	0.0	0.0
375VAL	413VAL	0.0	0.0	0.0	0.0	0.0
376PHE	414PHE	0.0	0.0	0.0	0.0	0.0
377MET	415MET	0.0	0.0	0.0	0.0	0.0
378LEU	416LEU	0.0	0.0	0.0	0.0	0.0
379ILE	417ILE	0.0	0.0	0.0	0.0	0.0
380CYS	418CYS	0.0	0.0	0.0	0.0	0.0
381ILE	419ILE	0.0	0.0	0.0	0.0	0.0
382ILE	420ILE	0.0	0.0	0.0	0.0	0.0
383GLY	421GLY	0.0	0.0	0.0	0.0	0.0
384THR	422THR	0.0	0.0	0.0	0.0	0.0
385VAL	423VAL	0.0	0.0	0.0	0.0	0.0
386SER	424SER	0.12	0.04140853374205209	0.084	0.178	0.098
387VAL	425VAL	0.162	0.07926327438774321	0.10200000000000001	0.274	0.11
388PHE	426PHE	0.0033333333333333335	0.0024944382578492943	0.006	0.0	0.004
389ALA	427ALA	0.005333333333333333	0.0037712361663282535	0.0	0.008	0.008
390GLY	428GLY	0.5653333333333334	0.10888934240268366	0.438	0.554	0.704
391ARG	429ARG	0.16666666666666666	0.05226428566005237	0.138	0.122	0.24
392LEU	430LEU	0.0	0.0	0.0	0.0	0.0
393ILE	431ILE	0.0013333333333333333	0.0009428090415820634	0.0	0.002	0.002
394GLU	432GLU	0.044000000000000004	0.011775681155103794	0.06	0.032	0.04
395LEU	433LEU	0.0033333333333333335	0.0024944382578492943	0.006	0.0	0.004
396SER	434SER	0.027333333333333334	0.0033993463423951896	0.024	0.026000000000000002	0.032
