# Supplementary material for: State-dependent binding of cholesterol and an anionic lipid to the muscle-type Torpedo nicotinic acetylcholine receptor
Source: Commun Biol. 2024 Apr 10;7:437. doi: 10.1038/s42003-024-06106-8 (PMC11006840; doi:10.1038/s42003-024-06106-8)
Supplement: Supplementary file 6 — Supplementary Data 1 [file 42003_2024_6106_MOESM6_ESM.zip › COMMS_BIO_TEXT_FILES/maxdur-apo-POPC-in-3PC2CHOL-delta.txt]

Residue	Renumbered	Max Duration Avg	Max Duration Std	r1_dur	r2_dur	r3_dur
1VAL	1VAL	0.0	0.0	0.0	0.0	0.0
2ASN	2ASN	0.0	0.0	0.0	0.0	0.0
3GLU	3GLU	0.0	0.0	0.0	0.0	0.0
4GLU	4GLU	0.0	0.0	0.0	0.0	0.0
5GLU	5GLU	0.0	0.0	0.0	0.0	0.0
6ARG	6ARG	0.0	0.0	0.0	0.0	0.0
7LEU	7LEU	0.0	0.0	0.0	0.0	0.0
8ILE	8ILE	0.0	0.0	0.0	0.0	0.0
9ASN	9ASN	0.0	0.0	0.0	0.0	0.0
10ASP	10ASP	0.0	0.0	0.0	0.0	0.0
11LEU	11LEU	0.0	0.0	0.0	0.0	0.0
12LEU	12LEU	0.0	0.0	0.0	0.0	0.0
13ILE	13ILE	0.0	0.0	0.0	0.0	0.0
14VAL	14VAL	0.0	0.0	0.0	0.0	0.0
15ASN	15ASN	0.0	0.0	0.0	0.0	0.0
16LYS	16LYS	0.0	0.0	0.0	0.0	0.0
17TYR	17TYR	0.0	0.0	0.0	0.0	0.0
18ASN	18ASN	0.0	0.0	0.0	0.0	0.0
19LYS	19LYS	0.0	0.0	0.0	0.0	0.0
20HIS	20HIS	0.0	0.0	0.0	0.0	0.0
21VAL	21VAL	0.0	0.0	0.0	0.0	0.0
22ARG	22ARG	0.0	0.0	0.0	0.0	0.0
23PRO	23PRO	0.0	0.0	0.0	0.0	0.0
24VAL	24VAL	0.0	0.0	0.0	0.0	0.0
25LYS	25LYS	0.0	0.0	0.0	0.0	0.0
26HIS	26HIS	0.0	0.0	0.0	0.0	0.0
27ASN	27ASN	0.0	0.0	0.0	0.0	0.0
28ASN	28ASN	0.0	0.0	0.0	0.0	0.0
29GLU	29GLU	0.0	0.0	0.0	0.0	0.0
30VAL	30VAL	0.0	0.0	0.0	0.0	0.0
31VAL	31VAL	0.0	0.0	0.0	0.0	0.0
32ASN	32ASN	0.0	0.0	0.0	0.0	0.0
33ILE	33ILE	0.0	0.0	0.0	0.0	0.0
34ALA	34ALA	0.0	0.0	0.0	0.0	0.0
35LEU	35LEU	0.0	0.0	0.0	0.0	0.0
36SER	36SER	0.0	0.0	0.0	0.0	0.0
37LEU	37LEU	0.0	0.0	0.0	0.0	0.0
38THR	38THR	0.0	0.0	0.0	0.0	0.0
39LEU	39LEU	0.0	0.0	0.0	0.0	0.0
40SER	40SER	0.0	0.0	0.0	0.0	0.0
41ASN	41ASN	0.0	0.0	0.0	0.0	0.0
42LEU	42LEU	0.0	0.0	0.0	0.0	0.0
43ILE	43ILE	0.0	0.0	0.0	0.0	0.0
44SER	44SER	0.0	0.0	0.0	0.0	0.0
45LEU	45LEU	0.0	0.0	0.0	0.0	0.0
46LYS	46LYS	0.0	0.0	0.0	0.0	0.0
47GLU	47GLU	0.0	0.0	0.0	0.0	0.0
48THR	48THR	0.0	0.0	0.0	0.0	0.0
49ASP	49ASP	0.0	0.0	0.0	0.0	0.0
50GLU	50GLU	0.0	0.0	0.0	0.0	0.0
51THR	51THR	0.0	0.0	0.0	0.0	0.0
52LEU	52LEU	0.0	0.0	0.0	0.0	0.0
53THR	53THR	0.0	0.0	0.0	0.0	0.0
54SER	54SER	0.0	0.0	0.0	0.0	0.0
55ASN	55ASN	0.0	0.0	0.0	0.0	0.0
56VAL	56VAL	0.0	0.0	0.0	0.0	0.0
57TRP	57TRP	0.0	0.0	0.0	0.0	0.0
58MET	58MET	0.0	0.0	0.0	0.0	0.0
59ASP	59ASP	0.0	0.0	0.0	0.0	0.0
60HIS	60HIS	0.0	0.0	0.0	0.0	0.0
61ALA	61ALA	0.0	0.0	0.0	0.0	0.0
62TRP	62TRP	0.0	0.0	0.0	0.0	0.0
63TYR	63TYR	0.0	0.0	0.0	0.0	0.0
64ASP	64ASP	0.0	0.0	0.0	0.0	0.0
65HIS	65HIS	0.0	0.0	0.0	0.0	0.0
66ARG	66ARG	0.0	0.0	0.0	0.0	0.0
67LEU	67LEU	0.0	0.0	0.0	0.0	0.0
68THR	68THR	0.0	0.0	0.0	0.0	0.0
69TRP	69TRP	0.0	0.0	0.0	0.0	0.0
70ASN	70ASN	0.0	0.0	0.0	0.0	0.0
71ALA	71ALA	0.0	0.0	0.0	0.0	0.0
72SER	72SER	0.0	0.0	0.0	0.0	0.0
73GLU	73GLU	0.0	0.0	0.0	0.0	0.0
74TYR	74TYR	0.0	0.0	0.0	0.0	0.0
75SER	75SER	0.0	0.0	0.0	0.0	0.0
76ASP	76ASP	0.0	0.0	0.0	0.0	0.0
77ILE	77ILE	0.0	0.0	0.0	0.0	0.0
78SER	78SER	0.0	0.0	0.0	0.0	0.0
79ILE	79ILE	0.0	0.0	0.0	0.0	0.0
80LEU	80LEU	0.0	0.0	0.0	0.0	0.0
81ARG	81ARG	0.0	0.0	0.0	0.0	0.0
82LEU	82LEU	0.0	0.0	0.0	0.0	0.0
83PRO	83PRO	0.0	0.0	0.0	0.0	0.0
84PRO	84PRO	0.0	0.0	0.0	0.0	0.0
85GLU	85GLU	0.0	0.0	0.0	0.0	0.0
86LEU	86LEU	0.0	0.0	0.0	0.0	0.0
87VAL	87VAL	0.0	0.0	0.0	0.0	0.0
88TRP	88TRP	0.0	0.0	0.0	0.0	0.0
89ILE	89ILE	0.0	0.0	0.0	0.0	0.0
90PRO	90PRO	0.0	0.0	0.0	0.0	0.0
91ASP	91ASP	0.0	0.0	0.0	0.0	0.0
92ILE	92ILE	0.0	0.0	0.0	0.0	0.0
93VAL	93VAL	0.0	0.0	0.0	0.0	0.0
94LEU	94LEU	0.0	0.0	0.0	0.0	0.0
95GLN	95GLN	0.0	0.0	0.0	0.0	0.0
96ASN	96ASN	0.0	0.0	0.0	0.0	0.0
97ASN	97ASN	0.0	0.0	0.0	0.0	0.0
98ASN	98ASN	0.0	0.0	0.0	0.0	0.0
99ASP	99ASP	0.0	0.0	0.0	0.0	0.0
100GLY	100GLY	0.0	0.0	0.0	0.0	0.0
101GLN	101GLN	0.0	0.0	0.0	0.0	0.0
102TYR	102TYR	0.0	0.0	0.0	0.0	0.0
103HIS	103HIS	0.0	0.0	0.0	0.0	0.0
104VAL	104VAL	0.0	0.0	0.0	0.0	0.0
105ALA	105ALA	0.0	0.0	0.0	0.0	0.0
106TYR	106TYR	0.0	0.0	0.0	0.0	0.0
107PHE	107PHE	0.0	0.0	0.0	0.0	0.0
108CYS	108CYS	0.0	0.0	0.0	0.0	0.0
109ASN	109ASN	0.0	0.0	0.0	0.0	0.0
110VAL	110VAL	0.0	0.0	0.0	0.0	0.0
111LEU	111LEU	0.0	0.0	0.0	0.0	0.0
112VAL	112VAL	0.0	0.0	0.0	0.0	0.0
113ARG	113ARG	0.0	0.0	0.0	0.0	0.0
114PRO	114PRO	0.0	0.0	0.0	0.0	0.0
115ASN	115ASN	0.0	0.0	0.0	0.0	0.0
116GLY	116GLY	0.0	0.0	0.0	0.0	0.0
117TYR	117TYR	0.0	0.0	0.0	0.0	0.0
118VAL	118VAL	0.0	0.0	0.0	0.0	0.0
119THR	119THR	0.0	0.0	0.0	0.0	0.0
120TRP	120TRP	0.0	0.0	0.0	0.0	0.0
121LEU	121LEU	0.0	0.0	0.0	0.0	0.0
122PRO	122PRO	0.0	0.0	0.0	0.0	0.0
123PRO	123PRO	0.0	0.0	0.0	0.0	0.0
124ALA	124ALA	0.0	0.0	0.0	0.0	0.0
125ILE	125ILE	0.0	0.0	0.0	0.0	0.0
126PHE	126PHE	0.0	0.0	0.0	0.0	0.0
127ARG	127ARG	0.0	0.0	0.0	0.0	0.0
128SER	128SER	0.0	0.0	0.0	0.0	0.0
129SER	129SER	0.0	0.0	0.0	0.0	0.0
130CYS	130CYS	0.0	0.0	0.0	0.0	0.0
131PRO	131PRO	0.0	0.0	0.0	0.0	0.0
132ILE	132ILE	0.0	0.0	0.0	0.0	0.0
133ASN	133ASN	0.0	0.0	0.0	0.0	0.0
134VAL	134VAL	0.0	0.0	0.0	0.0	0.0
135LEU	135LEU	0.0026666666666666666	0.0037712361663282535	0.008	0.0	0.0
136TYR	136TYR	0.36000000000000004	0.11555085460523432	0.226	0.34600000000000003	0.508
137PHE	137PHE	0.0	0.0	0.0	0.0	0.0
138PRO	138PRO	0.0	0.0	0.0	0.0	0.0
139PHE	139PHE	0.16866666666666666	0.03827386691841953	0.134	0.15	0.222
140ASP	140ASP	0.0	0.0	0.0	0.0	0.0
141TRP	141TRP	0.013999999999999999	0.005887840577551897	0.012	0.008	0.022
142GLN	142GLN	0.0	0.0	0.0	0.0	0.0
143ASN	143ASN	0.0	0.0	0.0	0.0	0.0
144CYS	144CYS	0.0	0.0	0.0	0.0	0.0
145SER	145SER	0.0	0.0	0.0	0.0	0.0
146LEU	146LEU	0.0	0.0	0.0	0.0	0.0
147LYS	147LYS	0.0	0.0	0.0	0.0	0.0
148PHE	148PHE	0.0	0.0	0.0	0.0	0.0
149THR	149THR	0.0	0.0	0.0	0.0	0.0
150ALA	150ALA	0.0	0.0	0.0	0.0	0.0
151LEU	151LEU	0.0	0.0	0.0	0.0	0.0
152ASN	152ASN	0.0	0.0	0.0	0.0	0.0
153TYR	153TYR	0.0	0.0	0.0	0.0	0.0
154ASP	154ASP	0.0	0.0	0.0	0.0	0.0
155ALA	155ALA	0.0	0.0	0.0	0.0	0.0
156ASN	156ASN	0.0	0.0	0.0	0.0	0.0
157GLU	157GLU	0.0	0.0	0.0	0.0	0.0
158ILE	158ILE	0.0	0.0	0.0	0.0	0.0
159THR	159THR	0.0	0.0	0.0	0.0	0.0
160MET	160MET	0.0	0.0	0.0	0.0	0.0
161ASP	161ASP	0.0	0.0	0.0	0.0	0.0
162LEU	162LEU	0.0	0.0	0.0	0.0	0.0
163MET	163MET	0.0	0.0	0.0	0.0	0.0
164THR	164THR	0.0	0.0	0.0	0.0	0.0
165ASP	165ASP	0.0	0.0	0.0	0.0	0.0
166THR	166THR	0.0	0.0	0.0	0.0	0.0
167ILE	167ILE	0.0	0.0	0.0	0.0	0.0
168ASP	168ASP	0.0	0.0	0.0	0.0	0.0
169GLY	169GLY	0.0	0.0	0.0	0.0	0.0
170LYS	170LYS	0.0	0.0	0.0	0.0	0.0
171ASP	171ASP	0.0	0.0	0.0	0.0	0.0
172TYR	172TYR	0.0	0.0	0.0	0.0	0.0
173PRO	173PRO	0.0	0.0	0.0	0.0	0.0
174ILE	174ILE	0.0	0.0	0.0	0.0	0.0
175GLU	175GLU	0.0	0.0	0.0	0.0	0.0
176TRP	176TRP	0.0	0.0	0.0	0.0	0.0
177ILE	177ILE	0.0	0.0	0.0	0.0	0.0
178ILE	178ILE	0.0	0.0	0.0	0.0	0.0
179ILE	179ILE	0.0	0.0	0.0	0.0	0.0
180ASP	180ASP	0.0	0.0	0.0	0.0	0.0
181PRO	181PRO	0.0	0.0	0.0	0.0	0.0
182GLU	182GLU	0.0	0.0	0.0	0.0	0.0
183ALA	183ALA	0.0	0.0	0.0	0.0	0.0
184PHE	184PHE	0.0	0.0	0.0	0.0	0.0
185THR	185THR	0.0	0.0	0.0	0.0	0.0
186GLU	186GLU	0.012666666666666668	0.016519348924485158	0.036000000000000004	0.002	0.0
187ASN	187ASN	0.0	0.0	0.0	0.0	0.0
188GLY	188GLY	0.0	0.0	0.0	0.0	0.0
189GLU	189GLU	0.026	0.026981475126464087	0.004	0.064	0.01
190TRP	190TRP	0.0	0.0	0.0	0.0	0.0
191GLU	191GLU	0.04666666666666667	0.009843215373488933	0.058	0.048	0.034
192ILE	192ILE	0.0	0.0	0.0	0.0	0.0
193ILE	193ILE	0.0	0.0	0.0	0.0	0.0
194HIS	194HIS	0.0	0.0	0.0	0.0	0.0
195LYS	195LYS	0.0	0.0	0.0	0.0	0.0
196PRO	196PRO	0.0	0.0	0.0	0.0	0.0
197ALA	197ALA	0.0	0.0	0.0	0.0	0.0
198LYS	198LYS	0.0	0.0	0.0	0.0	0.0
199LYS	199LYS	0.0	0.0	0.0	0.0	0.0
200ASN	200ASN	0.0	0.0	0.0	0.0	0.0
201ILE	201ILE	0.0	0.0	0.0	0.0	0.0
202TYR	202TYR	0.0	0.0	0.0	0.0	0.0
203PRO	203PRO	0.0	0.0	0.0	0.0	0.0
204ASP	204ASP	0.0	0.0	0.0	0.0	0.0
205LYS	205LYS	0.0	0.0	0.0	0.0	0.0
206PHE	206PHE	0.0	0.0	0.0	0.0	0.0
207PRO	207PRO	0.0	0.0	0.0	0.0	0.0
208ASN	208ASN	0.0	0.0	0.0	0.0	0.0
209GLY	209GLY	0.0	0.0	0.0	0.0	0.0
210THR	210THR	0.0	0.0	0.0	0.0	0.0
211ASN	211ASN	0.0	0.0	0.0	0.0	0.0
212TYR	212TYR	0.0	0.0	0.0	0.0	0.0
213GLN	213GLN	0.0	0.0	0.0	0.0	0.0
214ASP	214ASP	0.0	0.0	0.0	0.0	0.0
215VAL	215VAL	0.0	0.0	0.0	0.0	0.0
216THR	216THR	0.0	0.0	0.0	0.0	0.0
217PHE	217PHE	0.0	0.0	0.0	0.0	0.0
218TYR	218TYR	0.0	0.0	0.0	0.0	0.0
219LEU	219LEU	0.0	0.0	0.0	0.0	0.0
220ILE	220ILE	0.0	0.0	0.0	0.0	0.0
221ILE	221ILE	0.0	0.0	0.0	0.0	0.0
222ARG	222ARG	0.2966666666666667	0.1574152329209456	0.22	0.516	0.154
223ARG	223ARG	0.006666666666666667	0.005734883511361751	0.014	0.0	0.006
224LYS	224LYS	0.8260000000000001	0.21186788336130613	0.584	0.794	1.1
225PRO	225PRO	0.09466666666666668	0.016357125528513726	0.07200000000000001	0.10200000000000001	0.11
226LEU	226LEU	0.014666666666666668	0.008055363982396382	0.01	0.008	0.026000000000000002
227PHE	227PHE	0.0	0.0	0.0	0.0	0.0
228TYR	228TYR	0.0	0.0	0.0	0.0	0.0
229VAL	229VAL	0.0	0.0	0.0	0.0	0.0
230ILE	230ILE	0.0	0.0	0.0	0.0	0.0
231ASN	231ASN	0.0	0.0	0.0	0.0	0.0
232PHE	232PHE	0.0	0.0	0.0	0.0	0.0
233ILE	233ILE	0.0	0.0	0.0	0.0	0.0
234THR	234THR	0.0	0.0	0.0	0.0	0.0
235PRO	235PRO	0.0	0.0	0.0	0.0	0.0
236CYS	236CYS	0.0	0.0	0.0	0.0	0.0
237VAL	237VAL	0.0	0.0	0.0	0.0	0.0
238LEU	238LEU	0.0	0.0	0.0	0.0	0.0
239ILE	239ILE	0.0	0.0	0.0	0.0	0.0
240SER	240SER	0.0	0.0	0.0	0.0	0.0
241PHE	241PHE	0.0	0.0	0.0	0.0	0.0
242LEU	242LEU	0.0	0.0	0.0	0.0	0.0
243ALA	243ALA	0.0	0.0	0.0	0.0	0.0
244SER	244SER	0.0	0.0	0.0	0.0	0.0
245LEU	245LEU	0.0	0.0	0.0	0.0	0.0
246ALA	246ALA	0.0	0.0	0.0	0.0	0.0
247PHE	247PHE	0.0	0.0	0.0	0.0	0.0
248TYR	248TYR	1.1333333333333333	0.41368049936582163	1.702	0.73	0.968
249LEU	249LEU	0.0	0.0	0.0	0.0	0.0
250PRO	250PRO	0.6313333333333334	0.38158033958205395	1.1340000000000001	0.21	0.55
251ALA	251ALA	0.0	0.0	0.0	0.0	0.0
252GLU	252GLU	0.0	0.0	0.0	0.0	0.0
253SER	253SER	0.0	0.0	0.0	0.0	0.0
254GLY	254GLY	0.0	0.0	0.0	0.0	0.0
255GLU	255GLU	0.0	0.0	0.0	0.0	0.0
256LYS	256LYS	0.0	0.0	0.0	0.0	0.0
257MET	257MET	0.0	0.0	0.0	0.0	0.0
258SER	258SER	0.0	0.0	0.0	0.0	0.0
259THR	259THR	0.0	0.0	0.0	0.0	0.0
260ALA	260ALA	0.0	0.0	0.0	0.0	0.0
261ILE	261ILE	0.0	0.0	0.0	0.0	0.0
262SER	262SER	0.0	0.0	0.0	0.0	0.0
263VAL	263VAL	0.0	0.0	0.0	0.0	0.0
264LEU	264LEU	0.0	0.0	0.0	0.0	0.0
265LEU	265LEU	0.0	0.0	0.0	0.0	0.0
266ALA	266ALA	0.0	0.0	0.0	0.0	0.0
267GLN	267GLN	0.0	0.0	0.0	0.0	0.0
268ALA	268ALA	0.0	0.0	0.0	0.0	0.0
269VAL	269VAL	0.0	0.0	0.0	0.0	0.0
270PHE	270PHE	0.0	0.0	0.0	0.0	0.0
271LEU	271LEU	0.0	0.0	0.0	0.0	0.0
272LEU	272LEU	0.0	0.0	0.0	0.0	0.0
273LEU	273LEU	0.0	0.0	0.0	0.0	0.0
274THR	274THR	0.0	0.0	0.0	0.0	0.0
275SER	275SER	0.0	0.0	0.0	0.0	0.0
276GLN	276GLN	0.0	0.0	0.0	0.0	0.0
277ARG	277ARG	0.0	0.0	0.0	0.0	0.0
278LEU	278LEU	0.0	0.0	0.0	0.0	0.0
279PRO	279PRO	0.0	0.0	0.0	0.0	0.0
280GLU	280GLU	0.0	0.0	0.0	0.0	0.0
281THR	281THR	0.0	0.0	0.0	0.0	0.0
282ALA	282ALA	0.0	0.0	0.0	0.0	0.0
283LEU	283LEU	0.018666666666666668	0.01948218559493661	0.002	0.046	0.008
284ALA	284ALA	0.18200000000000002	0.091927507671353	0.312	0.11800000000000001	0.116
285VAL	285VAL	0.009333333333333332	0.009285592184789413	0.006	0.022	0.0
286PRO	286PRO	0.0	0.0	0.0	0.0	0.0
287LEU	287LEU	0.0013333333333333333	0.0018856180831641268	0.004	0.0	0.0
288ILE	288ILE	0.0	0.0	0.0	0.0	0.0
289GLY	289GLY	0.0	0.0	0.0	0.0	0.0
290LYS	290LYS	0.794	0.11559700111450413	0.6940000000000001	0.732	0.9560000000000001
291TYR	291TYR	0.0	0.0	0.0	0.0	0.0
292LEU	292LEU	0.0	0.0	0.0	0.0	0.0
293MET	293MET	0.0	0.0	0.0	0.0	0.0
294PHE	294PHE	0.0013333333333333333	0.0018856180831641268	0.004	0.0	0.0
295ILE	295ILE	0.0	0.0	0.0	0.0	0.0
296MET	296MET	0.0	0.0	0.0	0.0	0.0
297SER	297SER	0.0	0.0	0.0	0.0	0.0
298LEU	298LEU	0.0	0.0	0.0	0.0	0.0
299VAL	299VAL	0.0	0.0	0.0	0.0	0.0
300THR	300THR	0.0	0.0	0.0	0.0	0.0
301GLY	301GLY	0.0	0.0	0.0	0.0	0.0
302VAL	302VAL	0.0	0.0	0.0	0.0	0.0
303ILE	303ILE	0.0	0.0	0.0	0.0	0.0
304VAL	304VAL	0.0	0.0	0.0	0.0	0.0
305ASN	305ASN	0.0	0.0	0.0	0.0	0.0
306CYS	306CYS	0.0	0.0	0.0	0.0	0.0
307GLY	307GLY	0.0	0.0	0.0	0.0	0.0
308ILE	308ILE	0.0	0.0	0.0	0.0	0.0
309VAL	309VAL	0.0	0.0	0.0	0.0	0.0
310LEU	310LEU	0.0	0.0	0.0	0.0	0.0
311ASN	311ASN	3.671333333333333	2.591930726097611	0.318	6.63	4.066
312PHE	312PHE	1.4086666666666667	1.3007703700329107	0.078	3.174	0.974
313HIS	313HIS	0.0	0.0	0.0	0.0	0.0
314PHE	314PHE	1.0613333333333335	1.0939071664857531	0.004	2.568	0.612
315ARG	315ARG	7.592666666666667	6.210096152413603	1.67	16.17	4.938
316THR	316THR	1.8413333333333333	2.2547031339451813	0.014	5.018	0.492
317PRO	317PRO	0.0	0.0	0.0	0.0	0.0
318SER	318SER	0.0	0.0	0.0	0.0	0.0
319THR	319THR	1.9486666666666668	1.2934257698925835	0.86	3.766	1.22
320HIS	320HIS	2.592	0.8762937102745099	1.506	3.652	2.618
321VAL	321VAL	0.3253333333333333	0.17119449627705782	0.126	0.544	0.306
322LEU	322LEU	0.4526666666666667	0.3305766006372637	0.14	0.91	0.308
323SER	323SER	1.1126666666666667	0.28865819849010965	0.9520000000000001	1.518	0.868
324THR	324THR	0.15266666666666667	0.01247219128924647	0.156	0.166	0.136
325ARG	325ARG	0.65	0.13728801841384414	0.47800000000000004	0.658	0.8140000000000001
326VAL	326VAL	0.0	0.0	0.0	0.0	0.0
327LYS	327LYS	0.0	0.0	0.0	0.0	0.0
328GLN	328GLN	0.04533333333333334	0.00498887651569859	0.052000000000000005	0.04	0.044
329ILE	329ILE	0.028666666666666663	0.005734883511361754	0.028	0.036000000000000004	0.022
330PHE	330PHE	0.0	0.0	0.0	0.0	0.0
331LEU	331LEU	0.0	0.0	0.0	0.0	0.0
332GLU	332GLU	0.02466666666666667	0.004988876515698588	0.018000000000000002	0.026000000000000002	0.03
333LYS	333LYS	0.17333333333333334	0.03630733014450694	0.122	0.198	0.2
334LEU	334LEU	0.0	0.0	0.0	0.0	0.0
335PRO	335PRO	0.002	0.001632993161855452	0.0	0.004	0.002
336ARG	336ARG	0.268	0.03902136167109839	0.32	0.258	0.226
337ILE	337ILE	0.012666666666666666	0.0024944382578492943	0.01	0.012	0.016
338LEU	338LEU	0.011333333333333334	0.011813363431112901	0.004	0.028	0.002
339HIS	339HIS	0.9686666666666667	0.4881320404244009	0.592	0.656	1.6580000000000001
340MET	340MET	1.736	0.3922856102382549	1.244	1.76	2.204
341SER	341SER	1.518	0.3268149323393899	1.076	1.856	1.622
342GLY	422GLY	0.0	0.0	0.0	0.0	0.0
343ILE	423ILE	0.0	0.0	0.0	0.0	0.0
344ASP	424ASP	0.0	0.0	0.0	0.0	0.0
345SER	425SER	0.0	0.0	0.0	0.0	0.0
346THR	426THR	0.0	0.0	0.0	0.0	0.0
347ASN	427ASN	0.0	0.0	0.0	0.0	0.0
348TYR	428TYR	0.0	0.0	0.0	0.0	0.0
349ILE	429ILE	0.0	0.0	0.0	0.0	0.0
350VAL	430VAL	0.0	0.0	0.0	0.0	0.0
351LYS	431LYS	0.0	0.0	0.0	0.0	0.0
352GLN	432GLN	0.0	0.0	0.0	0.0	0.0
353ILE	433ILE	0.0	0.0	0.0	0.0	0.0
354LYS	434LYS	0.0	0.0	0.0	0.0	0.0
355GLU	435GLU	0.0	0.0	0.0	0.0	0.0
356LYS	436LYS	0.0	0.0	0.0	0.0	0.0
357ASN	437ASN	0.0	0.0	0.0	0.0	0.0
358ALA	438ALA	0.0	0.0	0.0	0.0	0.0
359TYR	439TYR	0.0	0.0	0.0	0.0	0.0
360ASP	440ASP	0.0	0.0	0.0	0.0	0.0
361GLU	441GLU	0.0	0.0	0.0	0.0	0.0
362GLU	442GLU	0.0	0.0	0.0	0.0	0.0
363VAL	443VAL	0.0	0.0	0.0	0.0	0.0
364GLY	444GLY	0.0	0.0	0.0	0.0	0.0
365ASN	445ASN	0.0	0.0	0.0	0.0	0.0
366TRP	446TRP	0.3526666666666667	0.11290507320557193	0.264	0.512	0.28200000000000003
367ASN	447ASN	0.0	0.0	0.0	0.0	0.0
368LEU	448LEU	0.0	0.0	0.0	0.0	0.0
369VAL	449VAL	0.0	0.0	0.0	0.0	0.0
370GLY	450GLY	0.0	0.0	0.0	0.0	0.0
371GLN	451GLN	0.216	0.11542385657508879	0.108	0.164	0.376
372THR	452THR	0.024000000000000004	0.020461345670963745	0.022	0.0	0.05
373ILE	453ILE	0.0	0.0	0.0	0.0	0.0
374ASP	454ASP	0.012666666666666666	0.017913371790059203	0.0	0.0	0.038
375ARG	455ARG	2.6333333333333333	0.6365790515630317	2.67	3.394	1.836
376LEU	456LEU	0.0	0.0	0.0	0.0	0.0
377SER	457SER	0.0	0.0	0.0	0.0	0.0
378MET	458MET	0.010000000000000002	0.006531972647421809	0.01	0.018000000000000002	0.002
379PHE	459PHE	0.16266666666666668	0.12137361968548008	0.068	0.334	0.08600000000000001
380ILE	460ILE	0.0	0.0	0.0	0.0	0.0
381ILE	461ILE	0.0	0.0	0.0	0.0	0.0
382THR	462THR	0.0	0.0	0.0	0.0	0.0
383PRO	463PRO	0.0	0.0	0.0	0.0	0.0
384VAL	464VAL	0.0	0.0	0.0	0.0	0.0
385MET	465MET	0.0	0.0	0.0	0.0	0.0
386VAL	466VAL	0.0	0.0	0.0	0.0	0.0
387LEU	467LEU	0.0	0.0	0.0	0.0	0.0
388GLY	468GLY	0.0	0.0	0.0	0.0	0.0
389THR	469THR	0.0	0.0	0.0	0.0	0.0
390ILE	470ILE	0.0	0.0	0.0	0.0	0.0
391PHE	471PHE	0.032	0.007118052168020875	0.042	0.026000000000000002	0.028
392ILE	472ILE	0.0	0.0	0.0	0.0	0.0
393PHE	473PHE	0.018666666666666668	0.011469767022723502	0.02	0.004	0.032
394VAL	474VAL	0.0	0.0	0.0	0.0	0.0
395MET	475MET	0.204	0.03536476589299958	0.21	0.158	0.244
396GLY	476GLY	0.008	0.003265986323710904	0.004	0.012	0.008
397ASN	477ASN	0.11733333333333333	0.02015495527710797	0.09	0.138	0.124
398PHE	478PHE	0.09200000000000001	0.00864098759787715	0.084	0.10400000000000001	0.088
399ASN	479ASN	0.052	0.013366625103842282	0.034	0.066	0.056
400HIS	480HIS	0.4486666666666667	0.32993063243994525	0.148	0.908	0.29
401PRO	481PRO	0.09999999999999999	0.022090722034374524	0.098	0.074	0.128
402PRO	482PRO	0.036000000000000004	0.004320493798938574	0.032	0.034	0.042
403ALA	483ALA	0.015333333333333336	0.0037712361663282544	0.018000000000000002	0.01	0.018000000000000002
404LYS	484LYS	0.012666666666666666	0.0033993463423951896	0.014	0.008	0.016
405PRO	485PRO	0.0	0.0	0.0	0.0	0.0
406PHE	486PHE	0.0	0.0	0.0	0.0	0.0
407GLU	487GLU	0.004	0.003265986323710904	0.004	0.0	0.008
408GLY	488GLY	0.002	0.0	0.002	0.002	0.002
409ASP	489ASP	0.0	0.0	0.0	0.0	0.0
410PRO	490PRO	0.002	0.001632993161855452	0.004	0.0	0.002
411PHE	491PHE	0.0	0.0	0.0	0.0	0.0
412ASP	492ASP	0.0	0.0	0.0	0.0	0.0
413TYR	493TYR	0.0	0.0	0.0	0.0	0.0
414SER	494SER	0.0	0.0	0.0	0.0	0.0
415SER	495SER	0.0	0.0	0.0	0.0	0.0
416ASP	496ASP	0.0	0.0	0.0	0.0	0.0
417HIS	497HIS	0.0	0.0	0.0	0.0	0.0
418PRO	498PRO	0.0	0.0	0.0	0.0	0.0
419ARG	499ARG	0.0	0.0	0.0	0.0	0.0
420CYS	500CYS	0.0	0.0	0.0	0.0	0.0
