# Supplementary material for: State-dependent binding of cholesterol and an anionic lipid to the muscle-type Torpedo nicotinic acetylcholine receptor
Source: Commun Biol. 2024 Apr 10;7:437. doi: 10.1038/s42003-024-06106-8 (PMC11006840; doi:10.1038/s42003-024-06106-8)
Supplement: Supplementary file 6 — Supplementary Data 1 [file 42003_2024_6106_MOESM6_ESM.zip › COMMS_BIO_TEXT_FILES/maxdur-apo-POPC-in-MONO-3PC2PA-gamma.txt]

Residue	Renumbered	Max Duration Avg	Max Duration Std	r1_dur	r2_dur	r3_dur
1ASN	1ASN	0.0	0.0	0.0	0.0	0.0
2GLU	2GLU	0.0	0.0	0.0	0.0	0.0
3GLU	3GLU	0.0	0.0	0.0	0.0	0.0
4GLY	4GLY	0.0	0.0	0.0	0.0	0.0
5ARG	5ARG	0.0	0.0	0.0	0.0	0.0
6LEU	6LEU	0.0	0.0	0.0	0.0	0.0
7ILE	7ILE	0.0	0.0	0.0	0.0	0.0
8GLU	8GLU	0.0	0.0	0.0	0.0	0.0
9LYS	9LYS	0.0	0.0	0.0	0.0	0.0
10LEU	10LEU	0.0	0.0	0.0	0.0	0.0
11LEU	11LEU	0.0	0.0	0.0	0.0	0.0
12GLY	12GLY	0.0	0.0	0.0	0.0	0.0
13ASP	13ASP	0.0	0.0	0.0	0.0	0.0
14TYR	14TYR	0.0	0.0	0.0	0.0	0.0
15ASP	15ASP	0.0	0.0	0.0	0.0	0.0
16LYS	16LYS	0.0	0.0	0.0	0.0	0.0
17ARG	17ARG	0.0	0.0	0.0	0.0	0.0
18ILE	18ILE	0.0	0.0	0.0	0.0	0.0
19ILE	19ILE	0.0	0.0	0.0	0.0	0.0
20PRO	20PRO	0.0	0.0	0.0	0.0	0.0
21ALA	21ALA	0.0	0.0	0.0	0.0	0.0
22LYS	22LYS	0.0	0.0	0.0	0.0	0.0
23THR	23THR	0.0	0.0	0.0	0.0	0.0
24LEU	24LEU	0.0	0.0	0.0	0.0	0.0
25ASP	25ASP	0.0	0.0	0.0	0.0	0.0
26HIS	26HIS	0.0	0.0	0.0	0.0	0.0
27ILE	27ILE	0.0	0.0	0.0	0.0	0.0
28ILE	28ILE	0.0	0.0	0.0	0.0	0.0
29ASP	29ASP	0.0	0.0	0.0	0.0	0.0
30VAL	30VAL	0.0	0.0	0.0	0.0	0.0
31THR	31THR	0.0	0.0	0.0	0.0	0.0
32LEU	32LEU	0.0	0.0	0.0	0.0	0.0
33LYS	33LYS	0.0	0.0	0.0	0.0	0.0
34LEU	34LEU	0.0	0.0	0.0	0.0	0.0
35THR	35THR	0.0	0.0	0.0	0.0	0.0
36LEU	36LEU	0.0	0.0	0.0	0.0	0.0
37THR	37THR	0.0	0.0	0.0	0.0	0.0
38ASN	38ASN	0.0	0.0	0.0	0.0	0.0
39LEU	39LEU	0.0	0.0	0.0	0.0	0.0
40ILE	40ILE	0.0	0.0	0.0	0.0	0.0
41SER	41SER	0.0	0.0	0.0	0.0	0.0
42LEU	42LEU	0.0	0.0	0.0	0.0	0.0
43ASN	43ASN	0.0	0.0	0.0	0.0	0.0
44GLU	44GLU	0.0	0.0	0.0	0.0	0.0
45LYS	45LYS	0.0	0.0	0.0	0.0	0.0
46GLU	46GLU	0.0	0.0	0.0	0.0	0.0
47GLU	47GLU	0.0	0.0	0.0	0.0	0.0
48ALA	48ALA	0.0	0.0	0.0	0.0	0.0
49LEU	49LEU	0.0	0.0	0.0	0.0	0.0
50THR	50THR	0.0	0.0	0.0	0.0	0.0
51THR	51THR	0.0	0.0	0.0	0.0	0.0
52ASN	52ASN	0.0	0.0	0.0	0.0	0.0
53VAL	53VAL	0.0	0.0	0.0	0.0	0.0
54TRP	54TRP	0.0	0.0	0.0	0.0	0.0
55ILE	55ILE	0.0	0.0	0.0	0.0	0.0
56GLU	56GLU	0.0	0.0	0.0	0.0	0.0
57ILE	57ILE	0.0	0.0	0.0	0.0	0.0
58GLN	58GLN	0.0	0.0	0.0	0.0	0.0
59TRP	59TRP	0.0	0.0	0.0	0.0	0.0
60ASN	60ASN	0.0	0.0	0.0	0.0	0.0
61ASP	61ASP	0.0	0.0	0.0	0.0	0.0
62TYR	62TYR	0.0	0.0	0.0	0.0	0.0
63ARG	63ARG	0.0	0.0	0.0	0.0	0.0
64LEU	64LEU	0.0	0.0	0.0	0.0	0.0
65SER	65SER	0.0	0.0	0.0	0.0	0.0
66TRP	66TRP	0.0	0.0	0.0	0.0	0.0
67ASN	67ASN	0.0	0.0	0.0	0.0	0.0
68THR	68THR	0.0	0.0	0.0	0.0	0.0
69SER	69SER	0.0	0.0	0.0	0.0	0.0
70GLU	70GLU	0.0	0.0	0.0	0.0	0.0
71TYR	71TYR	0.0	0.0	0.0	0.0	0.0
72GLU	72GLU	0.0	0.0	0.0	0.0	0.0
73GLY	73GLY	0.0	0.0	0.0	0.0	0.0
74ILE	74ILE	0.0	0.0	0.0	0.0	0.0
75ASP	75ASP	0.0	0.0	0.0	0.0	0.0
76LEU	76LEU	0.0	0.0	0.0	0.0	0.0
77VAL	77VAL	0.0	0.0	0.0	0.0	0.0
78ARG	78ARG	0.0	0.0	0.0	0.0	0.0
79ILE	79ILE	0.0	0.0	0.0	0.0	0.0
80PRO	80PRO	0.0	0.0	0.0	0.0	0.0
81SER	81SER	0.0	0.0	0.0	0.0	0.0
82GLU	82GLU	0.0	0.0	0.0	0.0	0.0
83LEU	83LEU	0.0	0.0	0.0	0.0	0.0
84LEU	84LEU	0.0	0.0	0.0	0.0	0.0
85TRP	85TRP	0.0	0.0	0.0	0.0	0.0
86LEU	86LEU	0.0	0.0	0.0	0.0	0.0
87PRO	87PRO	0.0	0.0	0.0	0.0	0.0
88ASP	88ASP	0.0	0.0	0.0	0.0	0.0
89VAL	89VAL	0.0	0.0	0.0	0.0	0.0
90VAL	90VAL	0.0	0.0	0.0	0.0	0.0
91LEU	91LEU	0.0	0.0	0.0	0.0	0.0
92GLU	92GLU	0.0	0.0	0.0	0.0	0.0
93ASN	93ASN	0.0	0.0	0.0	0.0	0.0
94ASN	94ASN	0.0	0.0	0.0	0.0	0.0
95VAL	95VAL	0.0	0.0	0.0	0.0	0.0
96ASP	96ASP	0.0	0.0	0.0	0.0	0.0
97GLY	97GLY	0.0	0.0	0.0	0.0	0.0
98GLN	98GLN	0.0	0.0	0.0	0.0	0.0
99PHE	99PHE	0.0	0.0	0.0	0.0	0.0
100GLU	100GLU	0.0	0.0	0.0	0.0	0.0
101VAL	101VAL	0.0	0.0	0.0	0.0	0.0
102ALA	102ALA	0.0	0.0	0.0	0.0	0.0
103TYR	103TYR	0.0	0.0	0.0	0.0	0.0
104TYR	104TYR	0.0	0.0	0.0	0.0	0.0
105ALA	105ALA	0.0	0.0	0.0	0.0	0.0
106ASN	106ASN	0.0	0.0	0.0	0.0	0.0
107VAL	107VAL	0.0	0.0	0.0	0.0	0.0
108LEU	108LEU	0.0	0.0	0.0	0.0	0.0
109VAL	109VAL	0.0	0.0	0.0	0.0	0.0
110TYR	110TYR	0.0	0.0	0.0	0.0	0.0
111ASN	111ASN	0.0	0.0	0.0	0.0	0.0
112ASP	112ASP	0.0	0.0	0.0	0.0	0.0
113GLY	113GLY	0.0	0.0	0.0	0.0	0.0
114SER	114SER	0.0	0.0	0.0	0.0	0.0
115MET	115MET	0.0	0.0	0.0	0.0	0.0
116TYR	116TYR	0.0	0.0	0.0	0.0	0.0
117TRP	117TRP	0.0	0.0	0.0	0.0	0.0
118LEU	118LEU	0.0	0.0	0.0	0.0	0.0
119PRO	119PRO	0.0	0.0	0.0	0.0	0.0
120PRO	120PRO	0.0	0.0	0.0	0.0	0.0
121ALA	121ALA	0.0	0.0	0.0	0.0	0.0
122ILE	122ILE	0.0	0.0	0.0	0.0	0.0
123TYR	123TYR	0.0	0.0	0.0	0.0	0.0
124ARG	124ARG	0.0	0.0	0.0	0.0	0.0
125SER	125SER	0.0	0.0	0.0	0.0	0.0
126THR	126THR	0.0	0.0	0.0	0.0	0.0
127CYS	127CYS	0.0	0.0	0.0	0.0	0.0
128PRO	128PRO	0.0	0.0	0.0	0.0	0.0
129ILE	129ILE	0.0	0.0	0.0	0.0	0.0
130ALA	130ALA	0.0	0.0	0.0	0.0	0.0
131VAL	131VAL	0.0	0.0	0.0	0.0	0.0
132THR	132THR	0.09000000000000001	0.008640987597877148	0.08600000000000001	0.10200000000000001	0.082
133TYR	133TYR	0.2313333333333333	0.04327688631231327	0.292	0.194	0.20800000000000002
134PHE	134PHE	0.0	0.0	0.0	0.0	0.0
135PRO	135PRO	0.0	0.0	0.0	0.0	0.0
136PHE	136PHE	0.042	0.016083117442419758	0.048	0.058	0.02
137ASP	137ASP	0.0	0.0	0.0	0.0	0.0
138TRP	138TRP	0.014	0.007483314773547883	0.006	0.012	0.024
139GLN	139GLN	0.0	0.0	0.0	0.0	0.0
140ASN	140ASN	0.0	0.0	0.0	0.0	0.0
141CYS	141CYS	0.0	0.0	0.0	0.0	0.0
142SER	142SER	0.0	0.0	0.0	0.0	0.0
143LEU	143LEU	0.0	0.0	0.0	0.0	0.0
144VAL	144VAL	0.0	0.0	0.0	0.0	0.0
145PHE	145PHE	0.0	0.0	0.0	0.0	0.0
146ARG	146ARG	0.0	0.0	0.0	0.0	0.0
147SER	147SER	0.0	0.0	0.0	0.0	0.0
148GLN	148GLN	0.0	0.0	0.0	0.0	0.0
149THR	149THR	0.0	0.0	0.0	0.0	0.0
150TYR	150TYR	0.0	0.0	0.0	0.0	0.0
151ASN	151ASN	0.0	0.0	0.0	0.0	0.0
152ALA	152ALA	0.0	0.0	0.0	0.0	0.0
153HIS	153HIS	0.0	0.0	0.0	0.0	0.0
154GLU	154GLU	0.0	0.0	0.0	0.0	0.0
155VAL	155VAL	0.0	0.0	0.0	0.0	0.0
156ASN	156ASN	0.0	0.0	0.0	0.0	0.0
157LEU	157LEU	0.0	0.0	0.0	0.0	0.0
158GLN	158GLN	0.0	0.0	0.0	0.0	0.0
159LEU	159LEU	0.0	0.0	0.0	0.0	0.0
160SER	160SER	0.0	0.0	0.0	0.0	0.0
161ALA	161ALA	0.0	0.0	0.0	0.0	0.0
162GLU	162GLU	0.0	0.0	0.0	0.0	0.0
163GLU	163GLU	0.0	0.0	0.0	0.0	0.0
164GLY	164GLY	0.0	0.0	0.0	0.0	0.0
165GLU	165GLU	0.0	0.0	0.0	0.0	0.0
166ALA	166ALA	0.0	0.0	0.0	0.0	0.0
167VAL	167VAL	0.0	0.0	0.0	0.0	0.0
168GLU	168GLU	0.0	0.0	0.0	0.0	0.0
169TRP	169TRP	0.0	0.0	0.0	0.0	0.0
170ILE	170ILE	0.0	0.0	0.0	0.0	0.0
171HIS	171HIS	0.0	0.0	0.0	0.0	0.0
172ILE	172ILE	0.0	0.0	0.0	0.0	0.0
173ASP	173ASP	0.0	0.0	0.0	0.0	0.0
174PRO	174PRO	0.0	0.0	0.0	0.0	0.0
175GLU	175GLU	0.0	0.0	0.0	0.0	0.0
176ASP	176ASP	0.0	0.0	0.0	0.0	0.0
177PHE	177PHE	0.0	0.0	0.0	0.0	0.0
178THR	178THR	0.0	0.0	0.0	0.0	0.0
179GLU	179GLU	0.0	0.0	0.0	0.0	0.0
180ASN	180ASN	0.0	0.0	0.0	0.0	0.0
181GLY	181GLY	0.006666666666666667	0.009428090415820633	0.02	0.0	0.0
182GLU	182GLU	0.002	0.001632993161855452	0.002	0.0	0.004
183TRP	183TRP	0.0	0.0	0.0	0.0	0.0
184THR	184THR	0.0033333333333333335	0.0024944382578492943	0.006	0.004	0.0
185ILE	185ILE	0.0	0.0	0.0	0.0	0.0
186ARG	186ARG	0.004	0.001632993161855452	0.002	0.006	0.004
187HIS	187HIS	0.0	0.0	0.0	0.0	0.0
188ARG	188ARG	0.0	0.0	0.0	0.0	0.0
189PRO	189PRO	0.0	0.0	0.0	0.0	0.0
190ALA	190ALA	0.0	0.0	0.0	0.0	0.0
191LYS	191LYS	0.0	0.0	0.0	0.0	0.0
192LYS	192LYS	0.0	0.0	0.0	0.0	0.0
193ASN	193ASN	0.0	0.0	0.0	0.0	0.0
194TYR	194TYR	0.0	0.0	0.0	0.0	0.0
195ASN	195ASN	0.0	0.0	0.0	0.0	0.0
196TRP	196TRP	0.0	0.0	0.0	0.0	0.0
197GLN	197GLN	0.0	0.0	0.0	0.0	0.0
198LEU	198LEU	0.0	0.0	0.0	0.0	0.0
199THR	199THR	0.0	0.0	0.0	0.0	0.0
200LYS	200LYS	0.0	0.0	0.0	0.0	0.0
201ASP	201ASP	0.0	0.0	0.0	0.0	0.0
202ASP	202ASP	0.0	0.0	0.0	0.0	0.0
203THR	203THR	0.0	0.0	0.0	0.0	0.0
204ASP	204ASP	0.0	0.0	0.0	0.0	0.0
205PHE	205PHE	0.0	0.0	0.0	0.0	0.0
206GLN	206GLN	0.0	0.0	0.0	0.0	0.0
207GLU	207GLU	0.0	0.0	0.0	0.0	0.0
208ILE	208ILE	0.0	0.0	0.0	0.0	0.0
209ILE	209ILE	0.0	0.0	0.0	0.0	0.0
210PHE	210PHE	0.0	0.0	0.0	0.0	0.0
211PHE	211PHE	0.0	0.0	0.0	0.0	0.0
212LEU	212LEU	0.0	0.0	0.0	0.0	0.0
213ILE	213ILE	0.0	0.0	0.0	0.0	0.0
214ILE	214ILE	0.0	0.0	0.0	0.0	0.0
215GLN	215GLN	0.018666666666666668	0.006599663291074444	0.014	0.028	0.014
216ARG	216ARG	0.0013333333333333333	0.0018856180831641268	0.004	0.0	0.0
217LYS	217LYS	0.23933333333333331	0.01247219128924647	0.23600000000000002	0.226	0.256
218PRO	218PRO	0.062	0.03128364855106684	0.088	0.08	0.018000000000000002
219LEU	219LEU	0.02066666666666667	0.015173075568988057	0.026000000000000002	0.036000000000000004	0.0
220PHE	220PHE	0.0013333333333333333	0.0018856180831641268	0.0	0.004	0.0
221TYR	221TYR	0.0	0.0	0.0	0.0	0.0
222ILE	222ILE	0.0	0.0	0.0	0.0	0.0
223ILE	223ILE	0.0	0.0	0.0	0.0	0.0
224ASN	224ASN	0.0	0.0	0.0	0.0	0.0
225ILE	225ILE	0.0	0.0	0.0	0.0	0.0
226ILE	226ILE	0.0	0.0	0.0	0.0	0.0
227ALA	227ALA	0.0	0.0	0.0	0.0	0.0
228PRO	228PRO	0.0	0.0	0.0	0.0	0.0
229CYS	229CYS	0.0	0.0	0.0	0.0	0.0
230VAL	230VAL	0.0	0.0	0.0	0.0	0.0
231LEU	231LEU	0.0	0.0	0.0	0.0	0.0
232ILE	232ILE	0.0	0.0	0.0	0.0	0.0
233SER	233SER	0.0	0.0	0.0	0.0	0.0
234SER	234SER	0.0	0.0	0.0	0.0	0.0
235LEU	235LEU	0.0	0.0	0.0	0.0	0.0
236VAL	236VAL	0.0	0.0	0.0	0.0	0.0
237VAL	237VAL	0.0	0.0	0.0	0.0	0.0
238LEU	238LEU	0.0	0.0	0.0	0.0	0.0
239VAL	239VAL	0.0	0.0	0.0	0.0	0.0
240TYR	240TYR	0.0	0.0	0.0	0.0	0.0
241PHE	241PHE	0.334	0.09052439818450421	0.452	0.318	0.232
242LEU	242LEU	0.0	0.0	0.0	0.0	0.0
243PRO	243PRO	0.044000000000000004	0.03840138886377245	0.012	0.098	0.022
244ALA	244ALA	0.0	0.0	0.0	0.0	0.0
245GLN	245GLN	0.0	0.0	0.0	0.0	0.0
246ALA	246ALA	0.0	0.0	0.0	0.0	0.0
247GLY	247GLY	0.0	0.0	0.0	0.0	0.0
248GLY	248GLY	0.0	0.0	0.0	0.0	0.0
249GLN	249GLN	0.0	0.0	0.0	0.0	0.0
250LYS	250LYS	0.0	0.0	0.0	0.0	0.0
251CYS	251CYS	0.0	0.0	0.0	0.0	0.0
252THR	252THR	0.0	0.0	0.0	0.0	0.0
253LEU	253LEU	0.0	0.0	0.0	0.0	0.0
254SER	254SER	0.0	0.0	0.0	0.0	0.0
255ILE	255ILE	0.0	0.0	0.0	0.0	0.0
256SER	256SER	0.0	0.0	0.0	0.0	0.0
257VAL	257VAL	0.0	0.0	0.0	0.0	0.0
258LEU	258LEU	0.0	0.0	0.0	0.0	0.0
259LEU	259LEU	0.0	0.0	0.0	0.0	0.0
260ALA	260ALA	0.0	0.0	0.0	0.0	0.0
261GLN	261GLN	0.0	0.0	0.0	0.0	0.0
262THR	262THR	0.0	0.0	0.0	0.0	0.0
263ILE	263ILE	0.0	0.0	0.0	0.0	0.0
264PHE	264PHE	0.0	0.0	0.0	0.0	0.0
265LEU	265LEU	0.0	0.0	0.0	0.0	0.0
266PHE	266PHE	0.0	0.0	0.0	0.0	0.0
267LEU	267LEU	0.0	0.0	0.0	0.0	0.0
268ILE	268ILE	0.0	0.0	0.0	0.0	0.0
269ALA	269ALA	0.0	0.0	0.0	0.0	0.0
270GLN	270GLN	0.0	0.0	0.0	0.0	0.0
271LYS	271LYS	0.0	0.0	0.0	0.0	0.0
272VAL	272VAL	0.0	0.0	0.0	0.0	0.0
273PRO	273PRO	0.0	0.0	0.0	0.0	0.0
274GLU	274GLU	0.0	0.0	0.0	0.0	0.0
275THR	275THR	0.0	0.0	0.0	0.0	0.0
276SER	276SER	0.0	0.0	0.0	0.0	0.0
277LEU	277LEU	0.0	0.0	0.0	0.0	0.0
278ASN	278ASN	0.4586666666666667	0.12531914813343126	0.404	0.632	0.34
279VAL	279VAL	0.011333333333333334	0.0049888765156985895	0.006	0.01	0.018000000000000002
280PRO	280PRO	0.016	0.012961481396815723	0.01	0.004	0.034
281LEU	281LEU	0.022000000000000002	0.01697056274847714	0.01	0.01	0.046
282ILE	282ILE	0.0	0.0	0.0	0.0	0.0
283GLY	283GLY	0.0	0.0	0.0	0.0	0.0
284LYS	284LYS	0.114	0.022861904265976334	0.14200000000000002	0.114	0.08600000000000001
285TYR	285TYR	0.0	0.0	0.0	0.0	0.0
286LEU	286LEU	0.0	0.0	0.0	0.0	0.0
287ILE	287ILE	0.0	0.0	0.0	0.0	0.0
288PHE	288PHE	0.0033333333333333335	0.0033993463423951896	0.0	0.002	0.008
289VAL	289VAL	0.0	0.0	0.0	0.0	0.0
290MET	290MET	0.0	0.0	0.0	0.0	0.0
291PHE	291PHE	0.0006666666666666666	0.0009428090415820634	0.0	0.0	0.002
292VAL	292VAL	0.0	0.0	0.0	0.0	0.0
293SER	293SER	0.0	0.0	0.0	0.0	0.0
294MET	294MET	0.0	0.0	0.0	0.0	0.0
295LEU	295LEU	0.0	0.0	0.0	0.0	0.0
296ILE	296ILE	0.0	0.0	0.0	0.0	0.0
297VAL	297VAL	0.0	0.0	0.0	0.0	0.0
298MET	298MET	0.0	0.0	0.0	0.0	0.0
299ASN	299ASN	0.0	0.0	0.0	0.0	0.0
300CYS	300CYS	0.0	0.0	0.0	0.0	0.0
301VAL	301VAL	0.0	0.0	0.0	0.0	0.0
302ILE	302ILE	0.0	0.0	0.0	0.0	0.0
303VAL	303VAL	0.0	0.0	0.0	0.0	0.0
304LEU	304LEU	0.0	0.0	0.0	0.0	0.0
305ASN	305ASN	0.002	0.00282842712474619	0.006	0.0	0.0
306VAL	306VAL	0.0	0.0	0.0	0.0	0.0
307SER	307SER	0.0	0.0	0.0	0.0	0.0
308LEU	308LEU	0.0	0.0	0.0	0.0	0.0
309ARG	309ARG	0.282	0.3277926173665295	0.744	0.084	0.018000000000000002
310THR	310THR	0.0	0.0	0.0	0.0	0.0
311PRO	311PRO	0.0	0.0	0.0	0.0	0.0
312ASN	312ASN	0.0	0.0	0.0	0.0	0.0
313THR	313THR	0.0026666666666666666	0.0037712361663282535	0.008	0.0	0.0
314HIS	314HIS	0.29866666666666664	0.3064172899096191	0.732	0.084	0.08
315SER	315SER	0.9833333333333334	0.6292648267798083	1.674	1.124	0.152
316LEU	316LEU	0.10866666666666668	0.008993825042154692	0.098	0.108	0.12
317SER	317SER	1.344	0.7647762199929249	1.482	2.204	0.34600000000000003
318GLU	318GLU	0.12933333333333333	0.012364824660660943	0.112	0.136	0.14
319LYS	319LYS	0.2813333333333333	0.11731818083978099	0.16	0.44	0.244
320ILE	320ILE	0.018666666666666668	0.010873004286866729	0.012	0.034	0.01
321LYS	321LYS	0.002	0.001632993161855452	0.002	0.004	0.0
322HIS	322HIS	0.072	0.019798989873223333	0.058	0.1	0.058
323LEU	323LEU	0.02	0.004320493798938574	0.016	0.018000000000000002	0.026000000000000002
324PHE	324PHE	0.0	0.0	0.0	0.0	0.0
325LEU	325LEU	0.006666666666666667	0.004988876515698589	0.008	0.012	0.0
326GLY	326GLY	0.08133333333333334	0.01746106780494506	0.058	0.08600000000000001	0.1
327PHE	327PHE	0.09133333333333334	0.019067132861433456	0.112	0.066	0.096
328LEU	328LEU	0.17666666666666667	0.030825674724525038	0.218	0.14400000000000002	0.168
329PRO	329PRO	0.06533333333333334	0.013199326582148889	0.084	0.056	0.056
330LYS	330LYS	0.118	0.009092121131323906	0.116	0.13	0.108
331CYS	331CYS	0.0	0.0	0.0	0.0	0.0
332VAL	417VAL	0.0	0.0	0.0	0.0	0.0
333GLU	418GLU	0.0	0.0	0.0	0.0	0.0
334ALA	419ALA	0.0	0.0	0.0	0.0	0.0
335CYS	420CYS	0.0	0.0	0.0	0.0	0.0
336ASN	421ASN	0.0	0.0	0.0	0.0	0.0
337PHE	422PHE	0.0	0.0	0.0	0.0	0.0
338ILE	423ILE	0.0	0.0	0.0	0.0	0.0
339ALA	424ALA	0.0	0.0	0.0	0.0	0.0
340LYS	425LYS	0.0	0.0	0.0	0.0	0.0
341SER	426SER	0.0	0.0	0.0	0.0	0.0
342THR	427THR	0.0	0.0	0.0	0.0	0.0
343LYS	428LYS	0.0	0.0	0.0	0.0	0.0
344GLU	429GLU	0.0	0.0	0.0	0.0	0.0
345GLN	430GLN	0.0	0.0	0.0	0.0	0.0
346ASN	431ASN	0.0	0.0	0.0	0.0	0.0
347ASP	432ASP	0.0	0.0	0.0	0.0	0.0
348SER	433SER	0.0	0.0	0.0	0.0	0.0
349GLY	434GLY	0.0	0.0	0.0	0.0	0.0
350SER	435SER	0.0	0.0	0.0	0.0	0.0
351GLU	436GLU	0.0	0.0	0.0	0.0	0.0
352ASN	437ASN	0.0	0.0	0.0	0.0	0.0
353GLU	438GLU	0.0	0.0	0.0	0.0	0.0
354ASN	439ASN	0.0	0.0	0.0	0.0	0.0
355TRP	440TRP	0.06266666666666666	0.04619764303752111	0.11	0.078	0.0
356VAL	441VAL	0.0	0.0	0.0	0.0	0.0
357LEU	442LEU	0.0	0.0	0.0	0.0	0.0
358ILE	443ILE	0.0	0.0	0.0	0.0	0.0
359GLY	444GLY	0.0	0.0	0.0	0.0	0.0
360LYS	445LYS	0.208	0.029933259094191533	0.176	0.248	0.2
361VAL	446VAL	0.0	0.0	0.0	0.0	0.0
362ILE	447ILE	0.0	0.0	0.0	0.0	0.0
363ASP	448ASP	0.016	0.02262741699796952	0.0	0.048	0.0
364LYS	449LYS	0.19800000000000004	0.06368673331236265	0.15	0.28800000000000003	0.156
365ALA	450ALA	0.004	0.004320493798938574	0.002	0.01	0.0
366CYS	451CYS	0.0	0.0	0.0	0.0	0.0
367PHE	452PHE	0.014000000000000004	0.01414213562373095	0.004	0.034	0.004
368TRP	453TRP	0.058666666666666666	0.0033993463423951896	0.062	0.054	0.06
369ILE	454ILE	0.0	0.0	0.0	0.0	0.0
370ALA	455ALA	0.0	0.0	0.0	0.0	0.0
371LEU	456LEU	0.0	0.0	0.0	0.0	0.0
372LEU	457LEU	0.0	0.0	0.0	0.0	0.0
373LEU	458LEU	0.0	0.0	0.0	0.0	0.0
374PHE	459PHE	0.0	0.0	0.0	0.0	0.0
375SER	460SER	0.0	0.0	0.0	0.0	0.0
376ILE	461ILE	0.0	0.0	0.0	0.0	0.0
377GLY	462GLY	0.0	0.0	0.0	0.0	0.0
378THR	463THR	0.0	0.0	0.0	0.0	0.0
379LEU	464LEU	0.0	0.0	0.0	0.0	0.0
380ALA	465ALA	0.002	0.001632993161855452	0.002	0.0	0.004
381ILE	466ILE	0.004	0.004320493798938574	0.002	0.01	0.0
382PHE	467PHE	0.004666666666666667	0.00339934634239519	0.008	0.006	0.0
383LEU	468LEU	0.0	0.0	0.0	0.0	0.0
384THR	469THR	0.06333333333333334	0.006182412330330473	0.07200000000000001	0.06	0.058
385GLY	470GLY	0.0006666666666666666	0.0009428090415820634	0.0	0.0	0.002
386HIS	471HIS	0.09866666666666667	0.03670906639449654	0.148	0.088	0.06
387LEU	472LEU	0.03266666666666667	0.0009428090415820641	0.034	0.032	0.032
388ASN	473ASN	0.062	0.00979795897113271	0.062	0.074	0.05
389GLN	474GLN	0.07333333333333335	0.0018856180831641218	0.07200000000000001	0.07200000000000001	0.076
390VAL	475VAL	0.005333333333333333	0.0009428090415820634	0.004	0.006	0.006
391PRO	476PRO	0.013333333333333334	0.0024944382578492943	0.016	0.01	0.014
392GLU	477GLU	0.004666666666666667	0.0009428090415820634	0.004	0.006	0.004
393PHE	478PHE	0.002	0.001632993161855452	0.002	0.004	0.0
394PRO	479PRO	0.0	0.0	0.0	0.0	0.0
395PHE	480PHE	0.0	0.0	0.0	0.0	0.0
396PRO	481PRO	0.002	0.0	0.002	0.002	0.002
397GLY	482GLY	0.0	0.0	0.0	0.0	0.0
398ASP	483ASP	0.0	0.0	0.0	0.0	0.0
399PRO	484PRO	0.0	0.0	0.0	0.0	0.0
400ARG	485ARG	0.0	0.0	0.0	0.0	0.0
401LYS	486LYS	0.0	0.0	0.0	0.0	0.0
402TYR	487TYR	0.0	0.0	0.0	0.0	0.0
403VAL	488VAL	0.0	0.0	0.0	0.0	0.0
404PRO	489PRO	0.0	0.0	0.0	0.0	0.0
