# Supplementary material for: State-dependent binding of cholesterol and an anionic lipid to the muscle-type Torpedo nicotinic acetylcholine receptor
Source: Commun Biol. 2024 Apr 10;7:437. doi: 10.1038/s42003-024-06106-8 (PMC11006840; doi:10.1038/s42003-024-06106-8)
Supplement: Supplementary file 6 — Supplementary Data 1 [file 42003_2024_6106_MOESM6_ESM.zip › COMMS_BIO_TEXT_FILES/maxdur-nic-CHOL-in-3PC1PA1CHOL-alpha1.txt]

Residue	Renumbered	Max Duration Avg	Max Duration Std	r1_dur	r2_dur	r3_dur
1SER	1SER	0.0	0.0	0.0	0.0	0.0
2GLU	2GLU	0.0	0.0	0.0	0.0	0.0
3HIS	3HIS	0.0	0.0	0.0	0.0	0.0
4GLU	4GLU	0.0	0.0	0.0	0.0	0.0
5THR	5THR	0.0	0.0	0.0	0.0	0.0
6ARG	6ARG	0.0	0.0	0.0	0.0	0.0
7LEU	7LEU	0.0	0.0	0.0	0.0	0.0
8VAL	8VAL	0.0	0.0	0.0	0.0	0.0
9ALA	9ALA	0.0	0.0	0.0	0.0	0.0
10ASN	10ASN	0.0	0.0	0.0	0.0	0.0
11LEU	11LEU	0.0	0.0	0.0	0.0	0.0
12LEU	12LEU	0.0	0.0	0.0	0.0	0.0
13GLU	13GLU	0.0	0.0	0.0	0.0	0.0
14ASN	14ASN	0.0	0.0	0.0	0.0	0.0
15TYR	15TYR	0.0	0.0	0.0	0.0	0.0
16ASN	16ASN	0.0	0.0	0.0	0.0	0.0
17LYS	17LYS	0.0	0.0	0.0	0.0	0.0
18VAL	18VAL	0.0	0.0	0.0	0.0	0.0
19ILE	19ILE	0.0	0.0	0.0	0.0	0.0
20ARG	20ARG	0.0	0.0	0.0	0.0	0.0
21PRO	21PRO	0.0	0.0	0.0	0.0	0.0
22VAL	22VAL	0.0	0.0	0.0	0.0	0.0
23GLU	23GLU	0.0	0.0	0.0	0.0	0.0
24HIS	24HIS	0.0	0.0	0.0	0.0	0.0
25HIS	25HIS	0.0	0.0	0.0	0.0	0.0
26THR	26THR	0.0	0.0	0.0	0.0	0.0
27HIS	27HIS	0.0	0.0	0.0	0.0	0.0
28PHE	28PHE	0.0	0.0	0.0	0.0	0.0
29VAL	29VAL	0.0	0.0	0.0	0.0	0.0
30ASP	30ASP	0.0	0.0	0.0	0.0	0.0
31ILE	31ILE	0.0	0.0	0.0	0.0	0.0
32THR	32THR	0.0	0.0	0.0	0.0	0.0
33VAL	33VAL	0.0	0.0	0.0	0.0	0.0
34GLY	34GLY	0.0	0.0	0.0	0.0	0.0
35LEU	35LEU	0.0	0.0	0.0	0.0	0.0
36GLN	36GLN	0.0	0.0	0.0	0.0	0.0
37LEU	37LEU	0.0	0.0	0.0	0.0	0.0
38ILE	38ILE	0.0	0.0	0.0	0.0	0.0
39GLN	39GLN	0.0	0.0	0.0	0.0	0.0
40LEU	40LEU	0.0	0.0	0.0	0.0	0.0
41ILE	41ILE	0.0	0.0	0.0	0.0	0.0
42SER	42SER	0.0	0.0	0.0	0.0	0.0
43VAL	43VAL	0.0	0.0	0.0	0.0	0.0
44ASP	44ASP	0.0	0.0	0.0	0.0	0.0
45GLU	45GLU	0.0	0.0	0.0	0.0	0.0
46VAL	46VAL	0.0	0.0	0.0	0.0	0.0
47ASN	47ASN	0.0	0.0	0.0	0.0	0.0
48GLN	48GLN	0.0	0.0	0.0	0.0	0.0
49ILE	49ILE	0.0	0.0	0.0	0.0	0.0
50VAL	50VAL	0.0	0.0	0.0	0.0	0.0
51GLU	51GLU	0.0	0.0	0.0	0.0	0.0
52THR	52THR	0.0	0.0	0.0	0.0	0.0
53ASN	53ASN	0.0	0.0	0.0	0.0	0.0
54VAL	54VAL	0.0	0.0	0.0	0.0	0.0
55ARG	55ARG	0.0	0.0	0.0	0.0	0.0
56LEU	56LEU	0.0	0.0	0.0	0.0	0.0
57ARG	57ARG	0.0	0.0	0.0	0.0	0.0
58GLN	58GLN	0.0	0.0	0.0	0.0	0.0
59GLN	59GLN	0.0	0.0	0.0	0.0	0.0
60TRP	60TRP	0.0	0.0	0.0	0.0	0.0
61ILE	61ILE	0.0	0.0	0.0	0.0	0.0
62ASP	62ASP	0.0	0.0	0.0	0.0	0.0
63VAL	63VAL	0.0	0.0	0.0	0.0	0.0
64ARG	64ARG	0.0	0.0	0.0	0.0	0.0
65LEU	65LEU	0.0	0.0	0.0	0.0	0.0
66ARG	66ARG	0.0	0.0	0.0	0.0	0.0
67TRP	67TRP	0.0	0.0	0.0	0.0	0.0
68ASN	68ASN	0.0	0.0	0.0	0.0	0.0
69PRO	69PRO	0.0	0.0	0.0	0.0	0.0
70ALA	70ALA	0.0	0.0	0.0	0.0	0.0
71ASP	71ASP	0.0	0.0	0.0	0.0	0.0
72TYR	72TYR	0.0	0.0	0.0	0.0	0.0
73GLY	73GLY	0.0	0.0	0.0	0.0	0.0
74GLY	74GLY	0.0	0.0	0.0	0.0	0.0
75ILE	75ILE	0.0	0.0	0.0	0.0	0.0
76LYS	76LYS	0.0	0.0	0.0	0.0	0.0
77LYS	77LYS	0.0	0.0	0.0	0.0	0.0
78ILE	78ILE	0.0	0.0	0.0	0.0	0.0
79ARG	79ARG	0.0	0.0	0.0	0.0	0.0
80LEU	80LEU	0.0	0.0	0.0	0.0	0.0
81PRO	81PRO	0.0	0.0	0.0	0.0	0.0
82SER	82SER	0.0	0.0	0.0	0.0	0.0
83ASP	83ASP	0.0	0.0	0.0	0.0	0.0
84ASP	84ASP	0.0	0.0	0.0	0.0	0.0
85VAL	85VAL	0.0	0.0	0.0	0.0	0.0
86TRP	86TRP	0.0	0.0	0.0	0.0	0.0
87LEU	87LEU	0.0	0.0	0.0	0.0	0.0
88PRO	88PRO	0.0	0.0	0.0	0.0	0.0
89ASP	89ASP	0.0	0.0	0.0	0.0	0.0
90LEU	90LEU	0.0	0.0	0.0	0.0	0.0
91VAL	91VAL	0.0	0.0	0.0	0.0	0.0
92LEU	92LEU	0.0	0.0	0.0	0.0	0.0
93TYR	93TYR	0.0	0.0	0.0	0.0	0.0
94ASN	94ASN	0.0	0.0	0.0	0.0	0.0
95ASN	95ASN	0.0	0.0	0.0	0.0	0.0
96ALA	96ALA	0.0	0.0	0.0	0.0	0.0
97ASP	97ASP	0.0	0.0	0.0	0.0	0.0
98GLY	98GLY	0.0	0.0	0.0	0.0	0.0
99ASP	99ASP	0.0	0.0	0.0	0.0	0.0
100PHE	100PHE	0.0	0.0	0.0	0.0	0.0
101ALA	101ALA	0.0	0.0	0.0	0.0	0.0
102ILE	102ILE	0.0	0.0	0.0	0.0	0.0
103VAL	103VAL	0.0	0.0	0.0	0.0	0.0
104HIS	104HIS	0.0	0.0	0.0	0.0	0.0
105MET	105MET	0.0	0.0	0.0	0.0	0.0
106THR	106THR	0.0	0.0	0.0	0.0	0.0
107LYS	107LYS	0.0	0.0	0.0	0.0	0.0
108LEU	108LEU	0.0	0.0	0.0	0.0	0.0
109LEU	109LEU	0.0	0.0	0.0	0.0	0.0
110LEU	110LEU	0.0	0.0	0.0	0.0	0.0
111ASP	111ASP	0.0	0.0	0.0	0.0	0.0
112TYR	112TYR	0.0	0.0	0.0	0.0	0.0
113THR	113THR	0.0	0.0	0.0	0.0	0.0
114GLY	114GLY	0.0	0.0	0.0	0.0	0.0
115LYS	115LYS	0.0	0.0	0.0	0.0	0.0
116ILE	116ILE	0.0	0.0	0.0	0.0	0.0
117MET	117MET	0.0	0.0	0.0	0.0	0.0
118TRP	118TRP	0.0	0.0	0.0	0.0	0.0
119THR	119THR	0.0	0.0	0.0	0.0	0.0
120PRO	120PRO	0.0	0.0	0.0	0.0	0.0
121PRO	121PRO	0.0	0.0	0.0	0.0	0.0
122ALA	122ALA	0.0	0.0	0.0	0.0	0.0
123ILE	123ILE	0.0	0.0	0.0	0.0	0.0
124PHE	124PHE	0.0	0.0	0.0	0.0	0.0
125LYS	125LYS	0.0	0.0	0.0	0.0	0.0
126SER	126SER	0.0	0.0	0.0	0.0	0.0
127TYR	127TYR	0.0	0.0	0.0	0.0	0.0
128CYS	128CYS	0.0	0.0	0.0	0.0	0.0
129GLU	129GLU	0.0	0.0	0.0	0.0	0.0
130ILE	130ILE	0.0	0.0	0.0	0.0	0.0
131ILE	131ILE	0.0	0.0	0.0	0.0	0.0
132VAL	132VAL	0.0	0.0	0.0	0.0	0.0
133THR	133THR	0.0	0.0	0.0	0.0	0.0
134HIS	134HIS	0.06333333333333334	0.012472191289246471	0.05	0.06	0.08
135PHE	135PHE	0.0	0.0	0.0	0.0	0.0
136PRO	136PRO	0.012666666666666668	0.01517307556898806	0.0	0.034	0.004
137PHE	137PHE	0.2893333333333334	0.08470078052900236	0.404	0.202	0.262
138ASP	138ASP	0.0	0.0	0.0	0.0	0.0
139GLN	139GLN	0.0	0.0	0.0	0.0	0.0
140GLN	140GLN	0.0	0.0	0.0	0.0	0.0
141ASN	141ASN	0.0	0.0	0.0	0.0	0.0
142CYS	142CYS	0.0	0.0	0.0	0.0	0.0
143THR	143THR	0.0	0.0	0.0	0.0	0.0
144MET	144MET	0.0	0.0	0.0	0.0	0.0
145LYS	145LYS	0.0	0.0	0.0	0.0	0.0
146LEU	146LEU	0.0	0.0	0.0	0.0	0.0
147GLY	147GLY	0.0	0.0	0.0	0.0	0.0
148ILE	148ILE	0.0	0.0	0.0	0.0	0.0
149TRP	149TRP	0.0	0.0	0.0	0.0	0.0
150THR	150THR	0.0	0.0	0.0	0.0	0.0
151TYR	151TYR	0.0	0.0	0.0	0.0	0.0
152ASP	152ASP	0.0	0.0	0.0	0.0	0.0
153GLY	153GLY	0.0	0.0	0.0	0.0	0.0
154THR	154THR	0.0	0.0	0.0	0.0	0.0
155LYS	155LYS	0.0	0.0	0.0	0.0	0.0
156VAL	156VAL	0.0	0.0	0.0	0.0	0.0
157SER	157SER	0.0	0.0	0.0	0.0	0.0
158ILE	158ILE	0.0	0.0	0.0	0.0	0.0
159SER	159SER	0.0	0.0	0.0	0.0	0.0
160PRO	160PRO	0.0	0.0	0.0	0.0	0.0
161GLU	161GLU	0.0	0.0	0.0	0.0	0.0
162SER	162SER	0.0	0.0	0.0	0.0	0.0
163ASP	163ASP	0.0	0.0	0.0	0.0	0.0
164ARG	164ARG	0.0	0.0	0.0	0.0	0.0
165PRO	165PRO	0.0	0.0	0.0	0.0	0.0
166ASP	166ASP	0.0	0.0	0.0	0.0	0.0
167LEU	167LEU	0.0	0.0	0.0	0.0	0.0
168SER	168SER	0.0	0.0	0.0	0.0	0.0
169THR	169THR	0.0	0.0	0.0	0.0	0.0
170PHE	170PHE	0.0	0.0	0.0	0.0	0.0
171MET	171MET	0.0	0.0	0.0	0.0	0.0
172GLU	172GLU	0.0	0.0	0.0	0.0	0.0
173SER	173SER	0.0	0.0	0.0	0.0	0.0
174GLY	174GLY	0.0	0.0	0.0	0.0	0.0
175GLU	175GLU	0.0	0.0	0.0	0.0	0.0
176TRP	176TRP	0.0	0.0	0.0	0.0	0.0
177VAL	177VAL	0.0	0.0	0.0	0.0	0.0
178MET	178MET	0.0	0.0	0.0	0.0	0.0
179LYS	179LYS	0.0	0.0	0.0	0.0	0.0
180ASP	180ASP	0.0	0.0	0.0	0.0	0.0
181TYR	181TYR	0.0	0.0	0.0	0.0	0.0
182ARG	182ARG	0.0	0.0	0.0	0.0	0.0
183GLY	183GLY	0.0	0.0	0.0	0.0	0.0
184TRP	184TRP	0.0	0.0	0.0	0.0	0.0
185LYS	185LYS	0.0	0.0	0.0	0.0	0.0
186HIS	186HIS	0.0	0.0	0.0	0.0	0.0
187TRP	187TRP	0.0	0.0	0.0	0.0	0.0
188VAL	188VAL	0.0	0.0	0.0	0.0	0.0
189TYR	189TYR	0.0	0.0	0.0	0.0	0.0
190TYR	190TYR	0.0	0.0	0.0	0.0	0.0
191THR	191THR	0.0	0.0	0.0	0.0	0.0
192CYS	192CYS	0.0	0.0	0.0	0.0	0.0
193CYS	193CYS	0.0	0.0	0.0	0.0	0.0
194PRO	194PRO	0.0	0.0	0.0	0.0	0.0
195ASP	195ASP	0.0	0.0	0.0	0.0	0.0
196THR	196THR	0.0	0.0	0.0	0.0	0.0
197PRO	197PRO	0.0	0.0	0.0	0.0	0.0
198TYR	198TYR	0.0	0.0	0.0	0.0	0.0
199LEU	199LEU	0.0	0.0	0.0	0.0	0.0
200ASP	200ASP	0.0	0.0	0.0	0.0	0.0
201ILE	201ILE	0.0	0.0	0.0	0.0	0.0
202THR	202THR	0.0	0.0	0.0	0.0	0.0
203TYR	203TYR	0.0	0.0	0.0	0.0	0.0
204HIS	204HIS	0.0	0.0	0.0	0.0	0.0
205PHE	205PHE	0.0	0.0	0.0	0.0	0.0
206ILE	206ILE	0.0	0.0	0.0	0.0	0.0
207MET	207MET	0.0	0.0	0.0	0.0	0.0
208GLN	208GLN	0.018	0.02006655592438988	0.0	0.008	0.046
209ARG	209ARG	0.0006666666666666666	0.0009428090415820634	0.0	0.002	0.0
210ILE	210ILE	0.05266666666666667	0.021312489817527706	0.028	0.05	0.08
211PRO	211PRO	0.258	0.08305821251788811	0.374	0.184	0.216
212LEU	212LEU	0.5433333333333333	0.2513978696983904	0.896	0.328	0.406
213TYR	213TYR	0.0	0.0	0.0	0.0	0.0
214PHE	214PHE	0.0	0.0	0.0	0.0	0.0
215VAL	215VAL	0.4873333333333334	0.2416296523378058	0.8160000000000001	0.404	0.242
216VAL	216VAL	1.02	0.42156217414121333	1.606	0.8220000000000001	0.632
217ASN	217ASN	0.0	0.0	0.0	0.0	0.0
218VAL	218VAL	0.0	0.0	0.0	0.0	0.0
219ILE	219ILE	0.10866666666666668	0.0611300980605208	0.054	0.194	0.078
220ILE	220ILE	0.898	0.2849608160197937	1.276	0.8300000000000001	0.588
221PRO	221PRO	0.03133333333333333	0.028015868519267594	0.068	0.0	0.026000000000000002
222CYS	222CYS	0.0	0.0	0.0	0.0	0.0
223LEU	223LEU	0.17066666666666666	0.017913371790059206	0.178	0.146	0.188
224LEU	224LEU	4.577333333333334	3.2537917709787285	4.92	0.432	8.38
225PHE	225PHE	0.8220000000000001	0.8592198011374428	0.458	0.0	2.008
226SER	226SER	0.09400000000000001	0.0657875368135941	0.128	0.002	0.152
227PHE	227PHE	4.576	3.2438154489222515	4.93	0.438	8.36
228LEU	228LEU	3.94	2.558600138096351	4.918	0.434	6.468
229THR	229THR	0.0	0.0	0.0	0.0	0.0
230GLY	230GLY	0.026	0.03676955262170047	0.0	0.0	0.078
231LEU	231LEU	3.742666666666667	2.4641560195914725	4.264	0.498	6.466
232VAL	232VAL	0.0	0.0	0.0	0.0	0.0
233PHE	233PHE	0.06333333333333334	0.009843215373488931	0.052000000000000005	0.062	0.076
234TYR	234TYR	0.82	0.18396376454798555	0.682	1.08	0.6980000000000001
235LEU	235LEU	0.0	0.0	0.0	0.0	0.0
236PRO	236PRO	0.0	0.0	0.0	0.0	0.0
237THR	237THR	0.0	0.0	0.0	0.0	0.0
238ASP	238ASP	0.0	0.0	0.0	0.0	0.0
239SER	239SER	0.0	0.0	0.0	0.0	0.0
240GLY	240GLY	0.0	0.0	0.0	0.0	0.0
241GLU	241GLU	0.0	0.0	0.0	0.0	0.0
242LYS	242LYS	0.0	0.0	0.0	0.0	0.0
243MET	243MET	0.0	0.0	0.0	0.0	0.0
244THR	244THR	0.0	0.0	0.0	0.0	0.0
245LEU	245LEU	0.0	0.0	0.0	0.0	0.0
246SER	246SER	0.0	0.0	0.0	0.0	0.0
247ILE	247ILE	0.0	0.0	0.0	0.0	0.0
248SER	248SER	0.0	0.0	0.0	0.0	0.0
249VAL	249VAL	0.0	0.0	0.0	0.0	0.0
250LEU	250LEU	0.0	0.0	0.0	0.0	0.0
251LEU	251LEU	0.0	0.0	0.0	0.0	0.0
252SER	252SER	0.0	0.0	0.0	0.0	0.0
253LEU	253LEU	0.0	0.0	0.0	0.0	0.0
254THR	254THR	0.0	0.0	0.0	0.0	0.0
255VAL	255VAL	0.0	0.0	0.0	0.0	0.0
256PHE	256PHE	0.0	0.0	0.0	0.0	0.0
257LEU	257LEU	1.3973333333333333	1.976127751156005	0.0	0.0	4.192
258LEU	258LEU	0.0	0.0	0.0	0.0	0.0
259VAL	259VAL	0.0	0.0	0.0	0.0	0.0
260ILE	260ILE	0.0	0.0	0.0	0.0	0.0
261VAL	261VAL	0.0	0.0	0.0	0.0	0.0
262GLU	262GLU	0.0	0.0	0.0	0.0	0.0
263LEU	263LEU	0.0	0.0	0.0	0.0	0.0
264ILE	264ILE	0.0	0.0	0.0	0.0	0.0
265PRO	265PRO	0.0	0.0	0.0	0.0	0.0
266SER	266SER	0.0	0.0	0.0	0.0	0.0
267THR	267THR	0.0	0.0	0.0	0.0	0.0
268SER	268SER	0.08800000000000001	0.08912911982062878	0.022	0.028	0.214
269SER	269SER	0.036000000000000004	0.03456395039150859	0.02	0.004	0.084
270ALA	270ALA	0.10266666666666667	0.0787626533044409	0.05	0.044	0.214
271VAL	271VAL	0.5626666666666666	0.20411979053704932	0.706	0.708	0.274
272PRO	272PRO	0.0	0.0	0.0	0.0	0.0
273LEU	273LEU	0.020666666666666667	0.0009428090415820625	0.02	0.02	0.022
274ILE	274ILE	0.0	0.0	0.0	0.0	0.0
275GLY	275GLY	1.3786666666666667	1.8932309831490597	0.02	0.06	4.056
276LYS	276LYS	0.49666666666666665	0.07780888266915431	0.464	0.604	0.422
277TYR	277TYR	0.044000000000000004	0.013366625103842282	0.026000000000000002	0.048	0.058
278MET	278MET	1.3953333333333333	1.9732993240312586	0.0	0.0	4.186
279LEU	279LEU	2.46	3.0221797872837852	0.33	0.316	6.734
280PHE	280PHE	0.36133333333333334	0.03242769735204083	0.37	0.396	0.318
281THR	281THR	0.0	0.0	0.0	0.0	0.0
282MET	282MET	2.166	2.790848377584613	0.324	0.064	6.11
283ILE	283ILE	0.29533333333333334	0.10245432586713404	0.324	0.158	0.404
284PHE	284PHE	0.25133333333333335	0.0352640830811685	0.20600000000000002	0.292	0.256
285VAL	285VAL	0.0	0.0	0.0	0.0	0.0
286ILE	286ILE	0.21266666666666667	0.07774030843491396	0.22	0.304	0.114
287SER	287SER	0.32	0.2037514826121927	0.608	0.184	0.168
288SER	288SER	0.03333333333333333	0.013097921802925667	0.018000000000000002	0.032	0.05
289ILE	289ILE	0.12133333333333333	0.0875188868505282	0.018000000000000002	0.114	0.232
290ILE	290ILE	2.102	2.0421407068727335	0.648	0.668	4.99
291ILE	291ILE	0.17933333333333334	0.06295677529508285	0.1	0.184	0.254
292THR	292THR	0.0	0.0	0.0	0.0	0.0
293VAL	293VAL	1.7953333333333334	2.1817609605291066	0.14	0.368	4.878
294VAL	294VAL	0.8546666666666667	0.46078290863365245	0.634	0.434	1.496
295VAL	295VAL	0.24533333333333332	0.06553031529164363	0.338	0.2	0.198
296ILE	296ILE	0.0	0.0	0.0	0.0	0.0
297ASN	297ASN	0.14733333333333334	0.13412763407375164	0.036000000000000004	0.336	0.07
298THR	298THR	0.8133333333333334	0.34304648211122774	0.896	1.186	0.358
299HIS	299HIS	0.0	0.0	0.0	0.0	0.0
300HIS	300HIS	0.0	0.0	0.0	0.0	0.0
301ARG	301ARG	0.408	0.07901054781905177	0.37	0.336	0.518
302SER	302SER	0.0	0.0	0.0	0.0	0.0
303PRO	303PRO	0.0	0.0	0.0	0.0	0.0
304SER	304SER	0.0	0.0	0.0	0.0	0.0
305THR	305THR	0.0	0.0	0.0	0.0	0.0
306HIS	306HIS	0.286	0.1378985134075056	0.444	0.306	0.108
307THR	307THR	0.0	0.0	0.0	0.0	0.0
308MET	308MET	0.0	0.0	0.0	0.0	0.0
309PRO	309PRO	0.2333333333333333	0.10661248623975628	0.326	0.29	0.084
310GLN	310GLN	0.0	0.0	0.0	0.0	0.0
311TRP	311TRP	0.18066666666666667	0.008379870059984354	0.178	0.17200000000000001	0.192
312VAL	312VAL	0.7486666666666667	0.15004295681200397	0.922	0.768	0.556
313ARG	313ARG	0.005333333333333333	0.0061824123303304696	0.014	0.002	0.0
314LYS	314LYS	0.052	0.02902872140943632	0.04	0.092	0.024
315ILE	315ILE	0.4286666666666667	0.1722040133743178	0.23600000000000002	0.396	0.654
316PHE	316PHE	0.5246666666666666	0.04054078878802871	0.484	0.51	0.58
317ILE	317ILE	0.0	0.0	0.0	0.0	0.0
318ASP	318ASP	0.034	0.024166091947189147	0.02	0.068	0.014
319THR	319THR	0.5446666666666666	0.27031504253781774	0.514	0.89	0.23
320ILE	320ILE	0.15333333333333332	0.023170862929310355	0.128	0.184	0.148
321PRO	321PRO	0.024000000000000004	0.03394112549695428	0.07200000000000001	0.0	0.0
322ASN	322ASN	0.158	0.1131370849898476	0.078	0.078	0.318
323VAL	323VAL	1.1813333333333331	0.3007206160024432	1.558	0.8220000000000001	1.164
324MET	324MET	2.04	0.6502368799137742	1.686	2.952	1.482
325PHE	325PHE	1.8686666666666667	0.22769179949123233	1.726	1.69	2.19
326PHE	326PHE	1.2073333333333334	0.1971079794314668	0.9420000000000001	1.414	1.266
327SER	327SER	0.14333333333333334	0.0897007370216222	0.054	0.11	0.266
328THR	328THR	0.0	0.0	0.0	0.0	0.0
329MET	329MET	0.0	0.0	0.0	0.0	0.0
330LYS	330LYS	0.0006666666666666666	0.0009428090415820634	0.0	0.002	0.0
331ARG	331ARG	0.009333333333333332	0.0033993463423951896	0.008	0.014	0.006
332SER	374SER	0.0	0.0	0.0	0.0	0.0
333ALA	375ALA	0.0	0.0	0.0	0.0	0.0
334ILE	376ILE	0.0	0.0	0.0	0.0	0.0
335GLU	377GLU	0.0	0.0	0.0	0.0	0.0
336GLY	378GLY	0.0	0.0	0.0	0.0	0.0
337VAL	379VAL	0.0	0.0	0.0	0.0	0.0
338LYS	380LYS	0.0	0.0	0.0	0.0	0.0
339TYR	381TYR	0.0	0.0	0.0	0.0	0.0
340ILE	382ILE	0.0	0.0	0.0	0.0	0.0
341ALA	383ALA	0.0	0.0	0.0	0.0	0.0
342GLU	384GLU	0.0	0.0	0.0	0.0	0.0
343HIS	385HIS	0.0	0.0	0.0	0.0	0.0
344MET	386MET	0.0	0.0	0.0	0.0	0.0
345LYS	387LYS	0.0	0.0	0.0	0.0	0.0
346SER	388SER	0.0	0.0	0.0	0.0	0.0
347ASP	389ASP	0.0	0.0	0.0	0.0	0.0
348GLU	390GLU	0.0	0.0	0.0	0.0	0.0
349GLU	391GLU	0.0	0.0	0.0	0.0	0.0
350SER	392SER	0.0	0.0	0.0	0.0	0.0
351SER	393SER	0.0	0.0	0.0	0.0	0.0
352ASN	394ASN	0.0	0.0	0.0	0.0	0.0
353ALA	395ALA	0.0	0.0	0.0	0.0	0.0
354ALA	396ALA	0.0	0.0	0.0	0.0	0.0
355GLU	397GLU	0.0	0.0	0.0	0.0	0.0
356GLU	398GLU	0.0	0.0	0.0	0.0	0.0
357TRP	399TRP	0.666	0.45621924553880894	1.168	0.766	0.064
358LYS	400LYS	0.0	0.0	0.0	0.0	0.0
359TYR	401TYR	0.0	0.0	0.0	0.0	0.0
360VAL	402VAL	0.13066666666666665	0.05600793594562193	0.162	0.178	0.052000000000000005
361ALA	403ALA	0.18333333333333335	0.0908380732708238	0.29	0.192	0.068
362MET	404MET	0.0	0.0	0.0	0.0	0.0
363VAL	405VAL	0.052	0.04283300907789069	0.108	0.044	0.004
364ILE	406ILE	0.2233333333333333	0.033559234529741924	0.22	0.266	0.184
365ASP	407ASP	0.0	0.0	0.0	0.0	0.0
366HIS	408HIS	0.21733333333333335	0.09440809758113383	0.084	0.278	0.29
367ILE	409ILE	1.0666666666666667	0.10654993612803755	0.924	1.096	1.18
368LEU	410LEU	0.15533333333333335	0.053099487337973005	0.098	0.226	0.14200000000000002
369LEU	411LEU	0.5446666666666666	0.36544158980000563	0.224	1.056	0.354
370CYS	412CYS	2.0100000000000002	0.5739709632609186	1.768	2.802	1.46
371VAL	413VAL	0.16266666666666665	0.034266926069057055	0.21	0.13	0.148
372PHE	414PHE	0.2213333333333333	0.04080304999493163	0.21	0.276	0.178
373MET	415MET	0.3606666666666667	0.23393066399161008	0.146	0.25	0.686
374LEU	416LEU	0.09800000000000002	0.036037018004638884	0.056	0.094	0.14400000000000002
375ILE	417ILE	0.144	0.04982636517614612	0.186	0.17200000000000001	0.074
376CYS	418CYS	0.12733333333333333	0.09030811456096044	0.114	0.024	0.244
377ILE	419ILE	0.1366666666666667	0.08295112349383152	0.124	0.042	0.244
378ILE	420ILE	0.06933333333333334	0.014727148022916343	0.052000000000000005	0.068	0.088
379GLY	421GLY	0.046000000000000006	0.011775681155103794	0.034	0.042	0.062
380THR	422THR	0.13333333333333333	0.05657639869140567	0.164	0.054	0.182
381VAL	423VAL	0.1466666666666667	0.08863909345705703	0.272	0.082	0.08600000000000001
382SER	424SER	0.3053333333333333	0.047953681355611844	0.242	0.358	0.316
383VAL	425VAL	0.4413333333333333	0.06701906859659837	0.53	0.426	0.368
384PHE	426PHE	0.3933333333333333	0.17235879889218175	0.608	0.386	0.186
385ALA	427ALA	0.31266666666666665	0.022881336402307374	0.34400000000000003	0.29	0.304
386GLY	428GLY	0.2806666666666667	0.0328768746825012	0.23800000000000002	0.318	0.28600000000000003
387ARG	429ARG	0.020666666666666667	0.007363574011458173	0.012	0.02	0.03
388LEU	430LEU	0.26533333333333337	0.08532812484104457	0.386	0.20400000000000001	0.20600000000000002
389ILE	431ILE	0.4033333333333333	0.0571392062325763	0.34800000000000003	0.38	0.482
390GLU	432GLU	0.05066666666666667	0.004109609335312652	0.056	0.05	0.046
