# Supplementary material for: State-dependent binding of cholesterol and an anionic lipid to the muscle-type Torpedo nicotinic acetylcholine receptor
Source: Commun Biol. 2024 Apr 10;7:437. doi: 10.1038/s42003-024-06106-8 (PMC11006840; doi:10.1038/s42003-024-06106-8)
Supplement: Supplementary file 6 — Supplementary Data 1 [file 42003_2024_6106_MOESM6_ESM.zip › COMMS_BIO_TEXT_FILES/maxdur-nic-CHOL-in-3PC2CHOL-alpha2.txt]

Residue	Renumbered	Max Duration Avg	Max Duration Std	r1_dur	r2_dur	r3_dur
1SER	1SER	0.0	0.0	0.0	0.0	0.0
2GLU	2GLU	0.0	0.0	0.0	0.0	0.0
3HIS	3HIS	0.0	0.0	0.0	0.0	0.0
4GLU	4GLU	0.0	0.0	0.0	0.0	0.0
5THR	5THR	0.0	0.0	0.0	0.0	0.0
6ARG	6ARG	0.0	0.0	0.0	0.0	0.0
7LEU	7LEU	0.0	0.0	0.0	0.0	0.0
8VAL	8VAL	0.0	0.0	0.0	0.0	0.0
9ALA	9ALA	0.0	0.0	0.0	0.0	0.0
10ASN	10ASN	0.0	0.0	0.0	0.0	0.0
11LEU	11LEU	0.0	0.0	0.0	0.0	0.0
12LEU	12LEU	0.0	0.0	0.0	0.0	0.0
13GLU	13GLU	0.0	0.0	0.0	0.0	0.0
14ASN	14ASN	0.0	0.0	0.0	0.0	0.0
15TYR	15TYR	0.0	0.0	0.0	0.0	0.0
16ASN	16ASN	0.0	0.0	0.0	0.0	0.0
17LYS	17LYS	0.0	0.0	0.0	0.0	0.0
18VAL	18VAL	0.0	0.0	0.0	0.0	0.0
19ILE	19ILE	0.0	0.0	0.0	0.0	0.0
20ARG	20ARG	0.0	0.0	0.0	0.0	0.0
21PRO	21PRO	0.0	0.0	0.0	0.0	0.0
22VAL	22VAL	0.0	0.0	0.0	0.0	0.0
23GLU	23GLU	0.0	0.0	0.0	0.0	0.0
24HIS	24HIS	0.0	0.0	0.0	0.0	0.0
25HIS	25HIS	0.0	0.0	0.0	0.0	0.0
26THR	26THR	0.0	0.0	0.0	0.0	0.0
27HIS	27HIS	0.0	0.0	0.0	0.0	0.0
28PHE	28PHE	0.0	0.0	0.0	0.0	0.0
29VAL	29VAL	0.0	0.0	0.0	0.0	0.0
30ASP	30ASP	0.0	0.0	0.0	0.0	0.0
31ILE	31ILE	0.0	0.0	0.0	0.0	0.0
32THR	32THR	0.0	0.0	0.0	0.0	0.0
33VAL	33VAL	0.0	0.0	0.0	0.0	0.0
34GLY	34GLY	0.0	0.0	0.0	0.0	0.0
35LEU	35LEU	0.0	0.0	0.0	0.0	0.0
36GLN	36GLN	0.0	0.0	0.0	0.0	0.0
37LEU	37LEU	0.0	0.0	0.0	0.0	0.0
38ILE	38ILE	0.0	0.0	0.0	0.0	0.0
39GLN	39GLN	0.0	0.0	0.0	0.0	0.0
40LEU	40LEU	0.0	0.0	0.0	0.0	0.0
41ILE	41ILE	0.0	0.0	0.0	0.0	0.0
42SER	42SER	0.0	0.0	0.0	0.0	0.0
43VAL	43VAL	0.0	0.0	0.0	0.0	0.0
44ASP	44ASP	0.0	0.0	0.0	0.0	0.0
45GLU	45GLU	0.0	0.0	0.0	0.0	0.0
46VAL	46VAL	0.0	0.0	0.0	0.0	0.0
47ASN	47ASN	0.0	0.0	0.0	0.0	0.0
48GLN	48GLN	0.0	0.0	0.0	0.0	0.0
49ILE	49ILE	0.0	0.0	0.0	0.0	0.0
50VAL	50VAL	0.0	0.0	0.0	0.0	0.0
51GLU	51GLU	0.0	0.0	0.0	0.0	0.0
52THR	52THR	0.0	0.0	0.0	0.0	0.0
53ASN	53ASN	0.0	0.0	0.0	0.0	0.0
54VAL	54VAL	0.0	0.0	0.0	0.0	0.0
55ARG	55ARG	0.0	0.0	0.0	0.0	0.0
56LEU	56LEU	0.0	0.0	0.0	0.0	0.0
57ARG	57ARG	0.0	0.0	0.0	0.0	0.0
58GLN	58GLN	0.0	0.0	0.0	0.0	0.0
59GLN	59GLN	0.0	0.0	0.0	0.0	0.0
60TRP	60TRP	0.0	0.0	0.0	0.0	0.0
61ILE	61ILE	0.0	0.0	0.0	0.0	0.0
62ASP	62ASP	0.0	0.0	0.0	0.0	0.0
63VAL	63VAL	0.0	0.0	0.0	0.0	0.0
64ARG	64ARG	0.0	0.0	0.0	0.0	0.0
65LEU	65LEU	0.0	0.0	0.0	0.0	0.0
66ARG	66ARG	0.0	0.0	0.0	0.0	0.0
67TRP	67TRP	0.0	0.0	0.0	0.0	0.0
68ASN	68ASN	0.0	0.0	0.0	0.0	0.0
69PRO	69PRO	0.0	0.0	0.0	0.0	0.0
70ALA	70ALA	0.0	0.0	0.0	0.0	0.0
71ASP	71ASP	0.0	0.0	0.0	0.0	0.0
72TYR	72TYR	0.0	0.0	0.0	0.0	0.0
73GLY	73GLY	0.0	0.0	0.0	0.0	0.0
74GLY	74GLY	0.0	0.0	0.0	0.0	0.0
75ILE	75ILE	0.0	0.0	0.0	0.0	0.0
76LYS	76LYS	0.0	0.0	0.0	0.0	0.0
77LYS	77LYS	0.0	0.0	0.0	0.0	0.0
78ILE	78ILE	0.0	0.0	0.0	0.0	0.0
79ARG	79ARG	0.0	0.0	0.0	0.0	0.0
80LEU	80LEU	0.0	0.0	0.0	0.0	0.0
81PRO	81PRO	0.0	0.0	0.0	0.0	0.0
82SER	82SER	0.0	0.0	0.0	0.0	0.0
83ASP	83ASP	0.0	0.0	0.0	0.0	0.0
84ASP	84ASP	0.0	0.0	0.0	0.0	0.0
85VAL	85VAL	0.0	0.0	0.0	0.0	0.0
86TRP	86TRP	0.0	0.0	0.0	0.0	0.0
87LEU	87LEU	0.0	0.0	0.0	0.0	0.0
88PRO	88PRO	0.0	0.0	0.0	0.0	0.0
89ASP	89ASP	0.0	0.0	0.0	0.0	0.0
90LEU	90LEU	0.0	0.0	0.0	0.0	0.0
91VAL	91VAL	0.0	0.0	0.0	0.0	0.0
92LEU	92LEU	0.0	0.0	0.0	0.0	0.0
93TYR	93TYR	0.0	0.0	0.0	0.0	0.0
94ASN	94ASN	0.0	0.0	0.0	0.0	0.0
95ASN	95ASN	0.0	0.0	0.0	0.0	0.0
96ALA	96ALA	0.0	0.0	0.0	0.0	0.0
97ASP	97ASP	0.0	0.0	0.0	0.0	0.0
98GLY	98GLY	0.0	0.0	0.0	0.0	0.0
99ASP	99ASP	0.0	0.0	0.0	0.0	0.0
100PHE	100PHE	0.0	0.0	0.0	0.0	0.0
101ALA	101ALA	0.0	0.0	0.0	0.0	0.0
102ILE	102ILE	0.0	0.0	0.0	0.0	0.0
103VAL	103VAL	0.0	0.0	0.0	0.0	0.0
104HIS	104HIS	0.0	0.0	0.0	0.0	0.0
105MET	105MET	0.0	0.0	0.0	0.0	0.0
106THR	106THR	0.0	0.0	0.0	0.0	0.0
107LYS	107LYS	0.0	0.0	0.0	0.0	0.0
108LEU	108LEU	0.0	0.0	0.0	0.0	0.0
109LEU	109LEU	0.0	0.0	0.0	0.0	0.0
110LEU	110LEU	0.0	0.0	0.0	0.0	0.0
111ASP	111ASP	0.0	0.0	0.0	0.0	0.0
112TYR	112TYR	0.0	0.0	0.0	0.0	0.0
113THR	113THR	0.0	0.0	0.0	0.0	0.0
114GLY	114GLY	0.0	0.0	0.0	0.0	0.0
115LYS	115LYS	0.0	0.0	0.0	0.0	0.0
116ILE	116ILE	0.0	0.0	0.0	0.0	0.0
117MET	117MET	0.0	0.0	0.0	0.0	0.0
118TRP	118TRP	0.0	0.0	0.0	0.0	0.0
119THR	119THR	0.0	0.0	0.0	0.0	0.0
120PRO	120PRO	0.0	0.0	0.0	0.0	0.0
121PRO	121PRO	0.0	0.0	0.0	0.0	0.0
122ALA	122ALA	0.0	0.0	0.0	0.0	0.0
123ILE	123ILE	0.0	0.0	0.0	0.0	0.0
124PHE	124PHE	0.0	0.0	0.0	0.0	0.0
125LYS	125LYS	0.0	0.0	0.0	0.0	0.0
126SER	126SER	0.0	0.0	0.0	0.0	0.0
127TYR	127TYR	0.0	0.0	0.0	0.0	0.0
128CYS	128CYS	0.0	0.0	0.0	0.0	0.0
129GLU	129GLU	0.0	0.0	0.0	0.0	0.0
130ILE	130ILE	0.0	0.0	0.0	0.0	0.0
131ILE	131ILE	0.0	0.0	0.0	0.0	0.0
132VAL	132VAL	0.0	0.0	0.0	0.0	0.0
133THR	133THR	0.004666666666666667	0.005249338582674541	0.0	0.002	0.012
134HIS	134HIS	0.8506666666666667	0.3602270888697233	0.392	1.272	0.888
135PHE	135PHE	0.08800000000000001	0.062311047709588924	0.0	0.136	0.128
136PRO	136PRO	0.7453333333333334	0.38205526069172535	0.392	0.5680000000000001	1.276
137PHE	137PHE	1.2186666666666668	0.5719494927196128	0.772	0.858	2.0260000000000002
138ASP	138ASP	0.0	0.0	0.0	0.0	0.0
139GLN	139GLN	0.0013333333333333333	0.0018856180831641268	0.0	0.004	0.0
140GLN	140GLN	0.0	0.0	0.0	0.0	0.0
141ASN	141ASN	0.0	0.0	0.0	0.0	0.0
142CYS	142CYS	0.0	0.0	0.0	0.0	0.0
143THR	143THR	0.0	0.0	0.0	0.0	0.0
144MET	144MET	0.0	0.0	0.0	0.0	0.0
145LYS	145LYS	0.0	0.0	0.0	0.0	0.0
146LEU	146LEU	0.0	0.0	0.0	0.0	0.0
147GLY	147GLY	0.0	0.0	0.0	0.0	0.0
148ILE	148ILE	0.0	0.0	0.0	0.0	0.0
149TRP	149TRP	0.0	0.0	0.0	0.0	0.0
150THR	150THR	0.0	0.0	0.0	0.0	0.0
151TYR	151TYR	0.0	0.0	0.0	0.0	0.0
152ASP	152ASP	0.0	0.0	0.0	0.0	0.0
153GLY	153GLY	0.0	0.0	0.0	0.0	0.0
154THR	154THR	0.0	0.0	0.0	0.0	0.0
155LYS	155LYS	0.0	0.0	0.0	0.0	0.0
156VAL	156VAL	0.0	0.0	0.0	0.0	0.0
157SER	157SER	0.0	0.0	0.0	0.0	0.0
158ILE	158ILE	0.0	0.0	0.0	0.0	0.0
159SER	159SER	0.0	0.0	0.0	0.0	0.0
160PRO	160PRO	0.0	0.0	0.0	0.0	0.0
161GLU	161GLU	0.0	0.0	0.0	0.0	0.0
162SER	162SER	0.0	0.0	0.0	0.0	0.0
163ASP	163ASP	0.0	0.0	0.0	0.0	0.0
164ARG	164ARG	0.0	0.0	0.0	0.0	0.0
165PRO	165PRO	0.0	0.0	0.0	0.0	0.0
166ASP	166ASP	0.0	0.0	0.0	0.0	0.0
167LEU	167LEU	0.0	0.0	0.0	0.0	0.0
168SER	168SER	0.0	0.0	0.0	0.0	0.0
169THR	169THR	0.0	0.0	0.0	0.0	0.0
170PHE	170PHE	0.0	0.0	0.0	0.0	0.0
171MET	171MET	0.0	0.0	0.0	0.0	0.0
172GLU	172GLU	0.0	0.0	0.0	0.0	0.0
173SER	173SER	0.0	0.0	0.0	0.0	0.0
174GLY	174GLY	0.0	0.0	0.0	0.0	0.0
175GLU	175GLU	0.0	0.0	0.0	0.0	0.0
176TRP	176TRP	0.0	0.0	0.0	0.0	0.0
177VAL	177VAL	0.0013333333333333333	0.0009428090415820634	0.0	0.002	0.002
178MET	178MET	0.0	0.0	0.0	0.0	0.0
179LYS	179LYS	0.0	0.0	0.0	0.0	0.0
180ASP	180ASP	0.0	0.0	0.0	0.0	0.0
181TYR	181TYR	0.0	0.0	0.0	0.0	0.0
182ARG	182ARG	0.0	0.0	0.0	0.0	0.0
183GLY	183GLY	0.0	0.0	0.0	0.0	0.0
184TRP	184TRP	0.0	0.0	0.0	0.0	0.0
185LYS	185LYS	0.0	0.0	0.0	0.0	0.0
186HIS	186HIS	0.0	0.0	0.0	0.0	0.0
187TRP	187TRP	0.0	0.0	0.0	0.0	0.0
188VAL	188VAL	0.0	0.0	0.0	0.0	0.0
189TYR	189TYR	0.0	0.0	0.0	0.0	0.0
190TYR	190TYR	0.0	0.0	0.0	0.0	0.0
191THR	191THR	0.0	0.0	0.0	0.0	0.0
192CYS	192CYS	0.0	0.0	0.0	0.0	0.0
193CYS	193CYS	0.0	0.0	0.0	0.0	0.0
194PRO	194PRO	0.0	0.0	0.0	0.0	0.0
195ASP	195ASP	0.0	0.0	0.0	0.0	0.0
196THR	196THR	0.0	0.0	0.0	0.0	0.0
197PRO	197PRO	0.0	0.0	0.0	0.0	0.0
198TYR	198TYR	0.0	0.0	0.0	0.0	0.0
199LEU	199LEU	0.0	0.0	0.0	0.0	0.0
200ASP	200ASP	0.0	0.0	0.0	0.0	0.0
201ILE	201ILE	0.0	0.0	0.0	0.0	0.0
202THR	202THR	0.0	0.0	0.0	0.0	0.0
203TYR	203TYR	0.0	0.0	0.0	0.0	0.0
204HIS	204HIS	0.0	0.0	0.0	0.0	0.0
205PHE	205PHE	0.0	0.0	0.0	0.0	0.0
206ILE	206ILE	0.0	0.0	0.0	0.0	0.0
207MET	207MET	0.0	0.0	0.0	0.0	0.0
208GLN	208GLN	0.02	0.024166091947189144	0.0	0.006	0.054
209ARG	209ARG	0.018666666666666668	0.016438437341250604	0.0	0.016	0.04
210ILE	210ILE	0.224	0.08125679458769382	0.20400000000000001	0.136	0.332
211PRO	211PRO	0.45733333333333337	0.2466540537315822	0.292	0.274	0.806
212LEU	212LEU	1.3533333333333333	0.34318249113587107	1.068	1.836	1.156
213TYR	213TYR	0.0	0.0	0.0	0.0	0.0
214PHE	214PHE	0.03933333333333334	0.04327688631231329	0.002	0.016	0.1
215VAL	215VAL	1.352	0.3964778261979687	1.8	0.836	1.42
216VAL	216VAL	0.7553333333333333	0.22536094505383036	0.758	1.03	0.47800000000000004
217ASN	217ASN	0.0	0.0	0.0	0.0	0.0
218VAL	218VAL	0.0	0.0	0.0	0.0	0.0
219ILE	219ILE	0.5499999999999999	0.3031743172939731	0.314	0.978	0.358
220ILE	220ILE	0.9886666666666667	0.42933229813539797	1.592	0.746	0.628
221PRO	221PRO	0.026	0.019252705437591534	0.0	0.046	0.032
222CYS	222CYS	0.07266666666666667	0.07792874237974644	0.006	0.03	0.182
223LEU	223LEU	1.2060000000000002	0.0915204895091804	1.188	1.326	1.104
224LEU	224LEU	0.6946666666666667	0.08724422935389801	0.8180000000000001	0.63	0.636
225PHE	225PHE	0.0	0.0	0.0	0.0	0.0
226SER	226SER	1.1646666666666665	0.08857890393441442	1.204	1.248	1.042
227PHE	227PHE	2.9646666666666666	1.5390042957127255	3.2800000000000002	0.9420000000000001	4.672
228LEU	228LEU	0.4526666666666667	0.22562111800292298	0.598	0.626	0.134
229THR	229THR	0.014666666666666668	0.015434449203720302	0.0	0.036000000000000004	0.008
230GLY	230GLY	1.5966666666666667	1.0502194479673708	1.6260000000000001	0.296	2.868
231LEU	231LEU	2.438	0.9471177329139181	1.564	1.996	3.754
232VAL	232VAL	0.0	0.0	0.0	0.0	0.0
233PHE	233PHE	0.6086666666666667	0.34846839486849057	1.1	0.396	0.33
234TYR	234TYR	2.873333333333333	0.511948782160438	3.5500000000000003	2.758	2.312
235LEU	235LEU	0.15733333333333335	0.16789149935465927	0.082	0.39	0.0
236PRO	236PRO	0.03266666666666667	0.027824849006278945	0.068	0.03	0.0
237THR	237THR	0.0	0.0	0.0	0.0	0.0
238ASP	238ASP	0.0	0.0	0.0	0.0	0.0
239SER	239SER	0.0	0.0	0.0	0.0	0.0
240GLY	240GLY	0.0	0.0	0.0	0.0	0.0
241GLU	241GLU	0.0	0.0	0.0	0.0	0.0
242LYS	242LYS	0.0	0.0	0.0	0.0	0.0
243MET	243MET	0.0	0.0	0.0	0.0	0.0
244THR	244THR	0.0	0.0	0.0	0.0	0.0
245LEU	245LEU	0.0	0.0	0.0	0.0	0.0
246SER	246SER	0.0	0.0	0.0	0.0	0.0
247ILE	247ILE	0.0	0.0	0.0	0.0	0.0
248SER	248SER	0.0	0.0	0.0	0.0	0.0
249VAL	249VAL	0.0	0.0	0.0	0.0	0.0
250LEU	250LEU	0.0	0.0	0.0	0.0	0.0
251LEU	251LEU	0.0	0.0	0.0	0.0	0.0
252SER	252SER	0.0	0.0	0.0	0.0	0.0
253LEU	253LEU	0.0	0.0	0.0	0.0	0.0
254THR	254THR	0.0	0.0	0.0	0.0	0.0
255VAL	255VAL	0.0	0.0	0.0	0.0	0.0
256PHE	256PHE	0.0	0.0	0.0	0.0	0.0
257LEU	257LEU	0.0	0.0	0.0	0.0	0.0
258LEU	258LEU	0.0	0.0	0.0	0.0	0.0
259VAL	259VAL	0.0	0.0	0.0	0.0	0.0
260ILE	260ILE	0.0	0.0	0.0	0.0	0.0
261VAL	261VAL	0.0	0.0	0.0	0.0	0.0
262GLU	262GLU	0.0	0.0	0.0	0.0	0.0
263LEU	263LEU	0.0	0.0	0.0	0.0	0.0
264ILE	264ILE	0.0	0.0	0.0	0.0	0.0
265PRO	265PRO	0.0	0.0	0.0	0.0	0.0
266SER	266SER	0.0	0.0	0.0	0.0	0.0
267THR	267THR	0.0	0.0	0.0	0.0	0.0
268SER	268SER	0.024666666666666667	0.03488393453853634	0.074	0.0	0.0
269SER	269SER	0.04733333333333333	0.01667999467092907	0.062	0.056	0.024
270ALA	270ALA	0.09999999999999999	0.06883797401628455	0.196	0.066	0.038
271VAL	271VAL	0.614	0.38143937919412574	0.262	1.1440000000000001	0.436
272PRO	272PRO	0.006666666666666667	0.006798692684790379	0.004	0.016	0.0
273LEU	273LEU	0.37333333333333335	0.23762341822490665	0.038	0.56	0.522
274ILE	274ILE	0.3293333333333333	0.22630559476562268	0.012	0.524	0.452
275GLY	275GLY	0.26466666666666666	0.3436522790392767	0.044	0.75	0.0
276LYS	276LYS	1.5346666666666666	0.18629248210512653	1.3960000000000001	1.798	1.41
277TYR	277TYR	0.8053333333333335	0.24445494926923086	0.74	1.1320000000000001	0.544
278MET	278MET	0.0	0.0	0.0	0.0	0.0
279LEU	279LEU	1.0353333333333334	0.23994629028643524	1.35	0.768	0.988
280PHE	280PHE	1.5346666666666666	0.4200391516143333	1.434	1.078	2.092
281THR	281THR	0.248	0.14145906357199833	0.14400000000000002	0.152	0.448
282MET	282MET	0.116	0.15699681525432294	0.338	0.008	0.002
283ILE	283ILE	0.6819999999999999	0.14012375482646283	0.5760000000000001	0.88	0.59
284PHE	284PHE	0.532	0.16441411131651687	0.47400000000000003	0.366	0.756
285VAL	285VAL	0.0	0.0	0.0	0.0	0.0
286ILE	286ILE	1.162	0.44452221541785747	1.242	0.582	1.6620000000000001
287SER	287SER	1.7380000000000002	1.1376338016544107	3.232	0.47400000000000003	1.508
288SER	288SER	0.5786666666666668	0.3695053750924636	1.094	0.396	0.246
289ILE	289ILE	0.7826666666666666	0.39697634970136725	1.218	0.258	0.872
290ILE	290ILE	3.052666666666667	0.8957638577710584	3.99	3.322	1.846
291ILE	291ILE	1.0413333333333334	0.34696909884823396	1.424	1.116	0.584
292THR	292THR	0.0	0.0	0.0	0.0	0.0
293VAL	293VAL	2.9553333333333334	1.5965682641911125	4.704	3.318	0.844
294VAL	294VAL	4.424666666666667	3.2102441582464656	8.790000000000001	3.322	1.162
295VAL	295VAL	2.038	0.6087626795394081	2.81	1.322	1.982
296ILE	296ILE	0.0	0.0	0.0	0.0	0.0
297ASN	297ASN	0.8093333333333333	0.5512877853011277	1.548	0.224	0.656
298THR	298THR	11.402666666666667	5.6899031821483765	19.434	6.956	7.8180000000000005
299HIS	299HIS	0.0	0.0	0.0	0.0	0.0
300HIS	300HIS	0.0006666666666666666	0.0009428090415820634	0.0	0.0	0.002
301ARG	301ARG	1.0766666666666669	0.6724171985374027	2.0	0.418	0.812
302SER	302SER	0.0	0.0	0.0	0.0	0.0
303PRO	303PRO	0.0	0.0	0.0	0.0	0.0
304SER	304SER	0.0	0.0	0.0	0.0	0.0
305THR	305THR	0.0	0.0	0.0	0.0	0.0
306HIS	306HIS	1.402	1.0141650095850607	2.828	0.556	0.8220000000000001
307THR	307THR	0.007333333333333333	0.008993825042154695	0.0	0.002	0.02
308MET	308MET	0.05000000000000001	0.05941941321375251	0.006	0.01	0.134
309PRO	309PRO	0.26933333333333337	0.07923523346480543	0.314	0.336	0.158
310GLN	310GLN	0.10933333333333334	0.06557099629832963	0.202	0.06	0.066
311TRP	311TRP	0.40399999999999997	0.034909406564229466	0.418	0.356	0.438
312VAL	312VAL	7.776	3.365629015008438	12.198	7.09	4.04
313ARG	313ARG	0.108	0.05309111664550546	0.034	0.156	0.134
314LYS	314LYS	0.05666666666666667	0.014636332266733432	0.068	0.036000000000000004	0.066
315ILE	315ILE	0.44133333333333336	0.13934449716041494	0.62	0.424	0.28
316PHE	316PHE	5.706666666666666	3.82491562724664	11.11	2.786	3.224
317ILE	317ILE	0.006000000000000001	0.004320493798938574	0.008	0.01	0.0
318ASP	318ASP	0.008666666666666668	0.0018856180831641268	0.006	0.01	0.01
319THR	319THR	0.7600000000000001	0.1957140771636011	1.024	0.7000000000000001	0.556
320ILE	320ILE	0.824	0.27342762601219844	1.172	0.796	0.504
321PRO	321PRO	2.0273333333333334	0.43622114676949003	2.644	1.734	1.704
322ASN	322ASN	0.17266666666666666	0.05327496806401879	0.136	0.134	0.248
323VAL	323VAL	0.6386666666666666	0.04654269246855221	0.638	0.582	0.6960000000000001
324GLY	378GLY	0.0	0.0	0.0	0.0	0.0
325VAL	379VAL	0.0	0.0	0.0	0.0	0.0
326LYS	380LYS	0.0	0.0	0.0	0.0	0.0
327TYR	381TYR	0.0	0.0	0.0	0.0	0.0
328ILE	382ILE	0.0	0.0	0.0	0.0	0.0
329ALA	383ALA	0.0	0.0	0.0	0.0	0.0
330GLU	384GLU	0.0	0.0	0.0	0.0	0.0
331HIS	385HIS	0.0	0.0	0.0	0.0	0.0
332MET	386MET	0.0	0.0	0.0	0.0	0.0
333LYS	387LYS	0.0	0.0	0.0	0.0	0.0
334SER	388SER	0.0	0.0	0.0	0.0	0.0
335ASP	389ASP	0.0	0.0	0.0	0.0	0.0
336GLU	390GLU	0.0	0.0	0.0	0.0	0.0
337GLU	391GLU	0.0	0.0	0.0	0.0	0.0
338SER	392SER	0.0	0.0	0.0	0.0	0.0
339SER	393SER	0.0	0.0	0.0	0.0	0.0
340ASN	394ASN	0.0	0.0	0.0	0.0	0.0
341ALA	395ALA	0.0	0.0	0.0	0.0	0.0
342ALA	396ALA	0.0	0.0	0.0	0.0	0.0
343GLU	397GLU	0.0	0.0	0.0	0.0	0.0
344GLU	398GLU	0.0	0.0	0.0	0.0	0.0
345TRP	399TRP	9.363333333333333	6.197550555573459	17.96	3.586	6.5440000000000005
346LYS	400LYS	0.0	0.0	0.0	0.0	0.0
347TYR	401TYR	0.15866666666666668	0.07903304512811221	0.266	0.132	0.078
348VAL	402VAL	5.554000000000001	3.9332798866425294	11.088000000000001	2.3000000000000003	3.274
349ALA	403ALA	5.108666666666667	4.214757037942863	11.066	2.3000000000000003	1.96
350MET	404MET	0.2146666666666667	0.18450895792767233	0.47400000000000003	0.11	0.06
351VAL	405VAL	0.602	0.23424773211282113	0.64	0.868	0.298
352ILE	406ILE	5.7506666666666675	4.428714285458278	12.002	2.2920000000000003	2.958
353ASP	407ASP	0.027999999999999997	0.014966629547095763	0.032	0.008	0.044
354HIS	408HIS	2.635333333333333	0.5014148869837122	3.218	1.994	2.694
355ILE	409ILE	0.5753333333333334	0.1099009655199727	0.422	0.674	0.63
356LEU	410LEU	0.8946666666666667	0.648159102552932	1.804	0.34	0.54
357LEU	411LEU	1.0606666666666666	0.4700817895737814	0.996	0.52	1.666
358CYS	412CYS	0.9773333333333333	0.8936581499034678	0.184	0.522	2.226
359VAL	413VAL	0.19133333333333336	0.009428090415820642	0.198	0.178	0.198
360PHE	414PHE	1.3926666666666667	1.483042218624346	3.49	0.34	0.34800000000000003
361MET	415MET	2.470666666666667	1.424622835076787	3.152	0.488	3.7720000000000002
362LEU	416LEU	0.12	0.02902872140943632	0.08	0.132	0.148
363ILE	417ILE	0.2866666666666667	0.062082382543055016	0.28400000000000003	0.212	0.364
364CYS	418CYS	2.4019999999999997	1.608373920040569	1.1420000000000001	1.3920000000000001	4.672
365ILE	419ILE	0.8473333333333334	0.11008279712208542	0.934	0.916	0.6920000000000001
366ILE	420ILE	0.3793333333333333	0.14483400460143633	0.27	0.28400000000000003	0.584
367GLY	421GLY	0.824	0.07257180352359081	0.794	0.924	0.754
368THR	422THR	1.3213333333333335	0.16175976700719563	1.534	1.288	1.1420000000000001
369VAL	423VAL	0.646	0.2187784267243916	0.716	0.35000000000000003	0.872
370SER	424SER	0.6920000000000001	0.08990365213197221	0.8140000000000001	0.6	0.662
371VAL	425VAL	1.0466666666666666	0.12330269889810015	1.012	1.212	0.916
