# Supplementary material for: State-dependent binding of cholesterol and an anionic lipid to the muscle-type Torpedo nicotinic acetylcholine receptor
Source: Commun Biol. 2024 Apr 10;7:437. doi: 10.1038/s42003-024-06106-8 (PMC11006840; doi:10.1038/s42003-024-06106-8)
Supplement: Supplementary file 6 — Supplementary Data 1 [file 42003_2024_6106_MOESM6_ESM.zip › COMMS_BIO_TEXT_FILES/maxdur-nic-POPA-in-3PC2PA-delta.txt]

Residue	Renumbered	Max Duration Avg	Max Duration Std	r1_dur	r2_dur	r3_dur
1VAL	1VAL	0.0	0.0	0.0	0.0	0.0
2ASN	2ASN	0.0	0.0	0.0	0.0	0.0
3GLU	3GLU	0.0	0.0	0.0	0.0	0.0
4GLU	4GLU	0.0	0.0	0.0	0.0	0.0
5GLU	5GLU	0.0	0.0	0.0	0.0	0.0
6ARG	6ARG	0.0	0.0	0.0	0.0	0.0
7LEU	7LEU	0.0	0.0	0.0	0.0	0.0
8ILE	8ILE	0.0	0.0	0.0	0.0	0.0
9ASN	9ASN	0.0	0.0	0.0	0.0	0.0
10ASP	10ASP	0.0	0.0	0.0	0.0	0.0
11LEU	11LEU	0.0	0.0	0.0	0.0	0.0
12LEU	12LEU	0.0	0.0	0.0	0.0	0.0
13ILE	13ILE	0.0	0.0	0.0	0.0	0.0
14VAL	14VAL	0.0	0.0	0.0	0.0	0.0
15ASN	15ASN	0.0	0.0	0.0	0.0	0.0
16LYS	16LYS	0.0	0.0	0.0	0.0	0.0
17TYR	17TYR	0.0	0.0	0.0	0.0	0.0
18ASN	18ASN	0.0	0.0	0.0	0.0	0.0
19LYS	19LYS	0.0	0.0	0.0	0.0	0.0
20HIS	20HIS	0.0	0.0	0.0	0.0	0.0
21VAL	21VAL	0.0	0.0	0.0	0.0	0.0
22ARG	22ARG	0.0	0.0	0.0	0.0	0.0
23PRO	23PRO	0.0	0.0	0.0	0.0	0.0
24VAL	24VAL	0.0	0.0	0.0	0.0	0.0
25LYS	25LYS	0.0	0.0	0.0	0.0	0.0
26HIS	26HIS	0.0	0.0	0.0	0.0	0.0
27ASN	27ASN	0.0	0.0	0.0	0.0	0.0
28ASN	28ASN	0.0	0.0	0.0	0.0	0.0
29GLU	29GLU	0.0	0.0	0.0	0.0	0.0
30VAL	30VAL	0.0	0.0	0.0	0.0	0.0
31VAL	31VAL	0.0	0.0	0.0	0.0	0.0
32ASN	32ASN	0.0	0.0	0.0	0.0	0.0
33ILE	33ILE	0.0	0.0	0.0	0.0	0.0
34ALA	34ALA	0.0	0.0	0.0	0.0	0.0
35LEU	35LEU	0.0	0.0	0.0	0.0	0.0
36SER	36SER	0.0	0.0	0.0	0.0	0.0
37LEU	37LEU	0.0	0.0	0.0	0.0	0.0
38THR	38THR	0.0	0.0	0.0	0.0	0.0
39LEU	39LEU	0.0	0.0	0.0	0.0	0.0
40SER	40SER	0.0	0.0	0.0	0.0	0.0
41ASN	41ASN	0.0	0.0	0.0	0.0	0.0
42LEU	42LEU	0.0	0.0	0.0	0.0	0.0
43ILE	43ILE	0.0	0.0	0.0	0.0	0.0
44SER	44SER	0.0	0.0	0.0	0.0	0.0
45LEU	45LEU	0.0	0.0	0.0	0.0	0.0
46LYS	46LYS	0.0	0.0	0.0	0.0	0.0
47GLU	47GLU	0.0	0.0	0.0	0.0	0.0
48THR	48THR	0.0	0.0	0.0	0.0	0.0
49ASP	49ASP	0.0	0.0	0.0	0.0	0.0
50GLU	50GLU	0.0	0.0	0.0	0.0	0.0
51THR	51THR	0.0	0.0	0.0	0.0	0.0
52LEU	52LEU	0.0	0.0	0.0	0.0	0.0
53THR	53THR	0.0	0.0	0.0	0.0	0.0
54SER	54SER	0.0	0.0	0.0	0.0	0.0
55ASN	55ASN	0.0	0.0	0.0	0.0	0.0
56VAL	56VAL	0.0	0.0	0.0	0.0	0.0
57TRP	57TRP	0.0	0.0	0.0	0.0	0.0
58MET	58MET	0.0	0.0	0.0	0.0	0.0
59ASP	59ASP	0.0	0.0	0.0	0.0	0.0
60HIS	60HIS	0.0	0.0	0.0	0.0	0.0
61ALA	61ALA	0.0	0.0	0.0	0.0	0.0
62TRP	62TRP	0.0	0.0	0.0	0.0	0.0
63TYR	63TYR	0.0	0.0	0.0	0.0	0.0
64ASP	64ASP	0.0	0.0	0.0	0.0	0.0
65HIS	65HIS	0.0	0.0	0.0	0.0	0.0
66ARG	66ARG	0.0	0.0	0.0	0.0	0.0
67LEU	67LEU	0.0	0.0	0.0	0.0	0.0
68THR	68THR	0.0	0.0	0.0	0.0	0.0
69TRP	69TRP	0.0	0.0	0.0	0.0	0.0
70ASN	70ASN	0.0	0.0	0.0	0.0	0.0
71ALA	71ALA	0.0	0.0	0.0	0.0	0.0
72SER	72SER	0.0	0.0	0.0	0.0	0.0
73GLU	73GLU	0.0	0.0	0.0	0.0	0.0
74TYR	74TYR	0.0	0.0	0.0	0.0	0.0
75SER	75SER	0.0	0.0	0.0	0.0	0.0
76ASP	76ASP	0.0	0.0	0.0	0.0	0.0
77ILE	77ILE	0.0	0.0	0.0	0.0	0.0
78SER	78SER	0.0	0.0	0.0	0.0	0.0
79ILE	79ILE	0.0	0.0	0.0	0.0	0.0
80LEU	80LEU	0.0	0.0	0.0	0.0	0.0
81ARG	81ARG	0.0	0.0	0.0	0.0	0.0
82LEU	82LEU	0.0	0.0	0.0	0.0	0.0
83PRO	83PRO	0.0	0.0	0.0	0.0	0.0
84PRO	84PRO	0.0	0.0	0.0	0.0	0.0
85GLU	85GLU	0.0	0.0	0.0	0.0	0.0
86LEU	86LEU	0.0	0.0	0.0	0.0	0.0
87VAL	87VAL	0.0	0.0	0.0	0.0	0.0
88TRP	88TRP	0.0	0.0	0.0	0.0	0.0
89ILE	89ILE	0.0	0.0	0.0	0.0	0.0
90PRO	90PRO	0.0	0.0	0.0	0.0	0.0
91ASP	91ASP	0.0	0.0	0.0	0.0	0.0
92ILE	92ILE	0.0	0.0	0.0	0.0	0.0
93VAL	93VAL	0.0	0.0	0.0	0.0	0.0
94LEU	94LEU	0.0	0.0	0.0	0.0	0.0
95GLN	95GLN	0.0	0.0	0.0	0.0	0.0
96ASN	96ASN	0.0	0.0	0.0	0.0	0.0
97ASN	97ASN	0.0	0.0	0.0	0.0	0.0
98ASN	98ASN	0.0	0.0	0.0	0.0	0.0
99ASP	99ASP	0.0	0.0	0.0	0.0	0.0
100GLY	100GLY	0.0	0.0	0.0	0.0	0.0
101GLN	101GLN	0.0	0.0	0.0	0.0	0.0
102TYR	102TYR	0.0	0.0	0.0	0.0	0.0
103HIS	103HIS	0.0	0.0	0.0	0.0	0.0
104VAL	104VAL	0.0	0.0	0.0	0.0	0.0
105ALA	105ALA	0.0	0.0	0.0	0.0	0.0
106TYR	106TYR	0.0	0.0	0.0	0.0	0.0
107PHE	107PHE	0.0	0.0	0.0	0.0	0.0
108CYS	108CYS	0.0	0.0	0.0	0.0	0.0
109ASN	109ASN	0.0	0.0	0.0	0.0	0.0
110VAL	110VAL	0.0	0.0	0.0	0.0	0.0
111LEU	111LEU	0.0	0.0	0.0	0.0	0.0
112VAL	112VAL	0.0	0.0	0.0	0.0	0.0
113ARG	113ARG	0.0	0.0	0.0	0.0	0.0
114PRO	114PRO	0.0	0.0	0.0	0.0	0.0
115ASN	115ASN	0.0	0.0	0.0	0.0	0.0
116GLY	116GLY	0.0	0.0	0.0	0.0	0.0
117TYR	117TYR	0.0	0.0	0.0	0.0	0.0
118VAL	118VAL	0.0	0.0	0.0	0.0	0.0
119THR	119THR	0.0	0.0	0.0	0.0	0.0
120TRP	120TRP	0.0	0.0	0.0	0.0	0.0
121LEU	121LEU	0.0	0.0	0.0	0.0	0.0
122PRO	122PRO	0.0	0.0	0.0	0.0	0.0
123PRO	123PRO	0.0	0.0	0.0	0.0	0.0
124ALA	124ALA	0.0	0.0	0.0	0.0	0.0
125ILE	125ILE	0.0	0.0	0.0	0.0	0.0
126PHE	126PHE	0.0	0.0	0.0	0.0	0.0
127ARG	127ARG	0.0	0.0	0.0	0.0	0.0
128SER	128SER	0.0	0.0	0.0	0.0	0.0
129SER	129SER	0.0	0.0	0.0	0.0	0.0
130CYS	130CYS	0.0	0.0	0.0	0.0	0.0
131PRO	131PRO	0.0	0.0	0.0	0.0	0.0
132ILE	132ILE	0.0	0.0	0.0	0.0	0.0
133ASN	133ASN	0.0	0.0	0.0	0.0	0.0
134VAL	134VAL	0.0	0.0	0.0	0.0	0.0
135LEU	135LEU	0.0	0.0	0.0	0.0	0.0
136TYR	136TYR	0.09799999999999999	0.048194052191807515	0.158	0.096	0.04
137PHE	137PHE	0.0	0.0	0.0	0.0	0.0
138PRO	138PRO	0.0	0.0	0.0	0.0	0.0
139PHE	139PHE	0.264	0.0282842712474619	0.244	0.244	0.304
140ASP	140ASP	0.0	0.0	0.0	0.0	0.0
141TRP	141TRP	0.0033333333333333335	0.0033993463423951896	0.002	0.0	0.008
142GLN	142GLN	0.0	0.0	0.0	0.0	0.0
143ASN	143ASN	0.0	0.0	0.0	0.0	0.0
144CYS	144CYS	0.0	0.0	0.0	0.0	0.0
145SER	145SER	0.0	0.0	0.0	0.0	0.0
146LEU	146LEU	0.0	0.0	0.0	0.0	0.0
147LYS	147LYS	0.0	0.0	0.0	0.0	0.0
148PHE	148PHE	0.0	0.0	0.0	0.0	0.0
149THR	149THR	0.0	0.0	0.0	0.0	0.0
150ALA	150ALA	0.0	0.0	0.0	0.0	0.0
151LEU	151LEU	0.0	0.0	0.0	0.0	0.0
152ASN	152ASN	0.0	0.0	0.0	0.0	0.0
153TYR	153TYR	0.0	0.0	0.0	0.0	0.0
154ASP	154ASP	0.0	0.0	0.0	0.0	0.0
155ALA	155ALA	0.0	0.0	0.0	0.0	0.0
156ASN	156ASN	0.0	0.0	0.0	0.0	0.0
157GLU	157GLU	0.0	0.0	0.0	0.0	0.0
158ILE	158ILE	0.0	0.0	0.0	0.0	0.0
159THR	159THR	0.0	0.0	0.0	0.0	0.0
160MET	160MET	0.0	0.0	0.0	0.0	0.0
161ASP	161ASP	0.0	0.0	0.0	0.0	0.0
162LEU	162LEU	0.0	0.0	0.0	0.0	0.0
163MET	163MET	0.0	0.0	0.0	0.0	0.0
164THR	164THR	0.0	0.0	0.0	0.0	0.0
165ASP	165ASP	0.0	0.0	0.0	0.0	0.0
166THR	166THR	0.0	0.0	0.0	0.0	0.0
167ILE	167ILE	0.0	0.0	0.0	0.0	0.0
168ASP	168ASP	0.0	0.0	0.0	0.0	0.0
169GLY	169GLY	0.0	0.0	0.0	0.0	0.0
170LYS	170LYS	0.0	0.0	0.0	0.0	0.0
171ASP	171ASP	0.0	0.0	0.0	0.0	0.0
172TYR	172TYR	0.0	0.0	0.0	0.0	0.0
173PRO	173PRO	0.0	0.0	0.0	0.0	0.0
174ILE	174ILE	0.0	0.0	0.0	0.0	0.0
175GLU	175GLU	0.0	0.0	0.0	0.0	0.0
176TRP	176TRP	0.0	0.0	0.0	0.0	0.0
177ILE	177ILE	0.0	0.0	0.0	0.0	0.0
178ILE	178ILE	0.0	0.0	0.0	0.0	0.0
179ILE	179ILE	0.0	0.0	0.0	0.0	0.0
180ASP	180ASP	0.0	0.0	0.0	0.0	0.0
181PRO	181PRO	0.0	0.0	0.0	0.0	0.0
182GLU	182GLU	0.0	0.0	0.0	0.0	0.0
183ALA	183ALA	0.0	0.0	0.0	0.0	0.0
184PHE	184PHE	0.0	0.0	0.0	0.0	0.0
185THR	185THR	0.0	0.0	0.0	0.0	0.0
186GLU	186GLU	0.0	0.0	0.0	0.0	0.0
187ASN	187ASN	0.0	0.0	0.0	0.0	0.0
188GLY	188GLY	0.0	0.0	0.0	0.0	0.0
189GLU	189GLU	0.0	0.0	0.0	0.0	0.0
190TRP	190TRP	0.0	0.0	0.0	0.0	0.0
191GLU	191GLU	0.0	0.0	0.0	0.0	0.0
192ILE	192ILE	0.0	0.0	0.0	0.0	0.0
193ILE	193ILE	0.0	0.0	0.0	0.0	0.0
194HIS	194HIS	0.0	0.0	0.0	0.0	0.0
195LYS	195LYS	0.0	0.0	0.0	0.0	0.0
196PRO	196PRO	0.0	0.0	0.0	0.0	0.0
197ALA	197ALA	0.0	0.0	0.0	0.0	0.0
198LYS	198LYS	0.0	0.0	0.0	0.0	0.0
199LYS	199LYS	0.0	0.0	0.0	0.0	0.0
200ASN	200ASN	0.0	0.0	0.0	0.0	0.0
201ILE	201ILE	0.0	0.0	0.0	0.0	0.0
202TYR	202TYR	0.0	0.0	0.0	0.0	0.0
203PRO	203PRO	0.0	0.0	0.0	0.0	0.0
204ASP	204ASP	0.0	0.0	0.0	0.0	0.0
205LYS	205LYS	0.0	0.0	0.0	0.0	0.0
206PHE	206PHE	0.0	0.0	0.0	0.0	0.0
207PRO	207PRO	0.0	0.0	0.0	0.0	0.0
208ASN	208ASN	0.0	0.0	0.0	0.0	0.0
209GLY	209GLY	0.0	0.0	0.0	0.0	0.0
210THR	210THR	0.0	0.0	0.0	0.0	0.0
211ASN	211ASN	0.0	0.0	0.0	0.0	0.0
212TYR	212TYR	0.0	0.0	0.0	0.0	0.0
213GLN	213GLN	0.0	0.0	0.0	0.0	0.0
214ASP	214ASP	0.0	0.0	0.0	0.0	0.0
215VAL	215VAL	0.0	0.0	0.0	0.0	0.0
216THR	216THR	0.0	0.0	0.0	0.0	0.0
217PHE	217PHE	0.0	0.0	0.0	0.0	0.0
218TYR	218TYR	0.0	0.0	0.0	0.0	0.0
219LEU	219LEU	0.0	0.0	0.0	0.0	0.0
220ILE	220ILE	0.0	0.0	0.0	0.0	0.0
221ILE	221ILE	0.0	0.0	0.0	0.0	0.0
222ARG	222ARG	1.0026666666666666	0.9801786685202969	0.352	0.268	2.388
223ARG	223ARG	0.0	0.0	0.0	0.0	0.0
224LYS	224LYS	0.7606666666666667	0.18102915664487737	0.714	0.5660000000000001	1.002
225PRO	225PRO	0.2966666666666667	0.16564486778111245	0.162	0.198	0.53
226LEU	226LEU	0.3833333333333333	0.1763733413970364	0.598	0.166	0.386
227PHE	227PHE	0.224	0.3139596577056783	0.0	0.004	0.668
228TYR	228TYR	0.0	0.0	0.0	0.0	0.0
229VAL	229VAL	0.0	0.0	0.0	0.0	0.0
230ILE	230ILE	0.0	0.0	0.0	0.0	0.0
231ASN	231ASN	0.0	0.0	0.0	0.0	0.0
232PHE	232PHE	0.0	0.0	0.0	0.0	0.0
233ILE	233ILE	0.0	0.0	0.0	0.0	0.0
234THR	234THR	0.009333333333333332	0.009285592184789413	0.006	0.022	0.0
235PRO	235PRO	0.0	0.0	0.0	0.0	0.0
236CYS	236CYS	0.0	0.0	0.0	0.0	0.0
237VAL	237VAL	0.0	0.0	0.0	0.0	0.0
238LEU	238LEU	0.0	0.0	0.0	0.0	0.0
239ILE	239ILE	0.0	0.0	0.0	0.0	0.0
240SER	240SER	0.0	0.0	0.0	0.0	0.0
241PHE	241PHE	0.0	0.0	0.0	0.0	0.0
242LEU	242LEU	0.0	0.0	0.0	0.0	0.0
243ALA	243ALA	0.0	0.0	0.0	0.0	0.0
244SER	244SER	0.0	0.0	0.0	0.0	0.0
245LEU	245LEU	0.0	0.0	0.0	0.0	0.0
246ALA	246ALA	0.0	0.0	0.0	0.0	0.0
247PHE	247PHE	0.0	0.0	0.0	0.0	0.0
248TYR	248TYR	0.6206666666666667	0.29358171302419744	0.28200000000000003	0.998	0.582
249LEU	249LEU	0.004666666666666667	0.006599663291074444	0.0	0.014	0.0
250PRO	250PRO	0.3806666666666667	0.38040796813713335	0.042	0.912	0.188
251ALA	251ALA	0.0	0.0	0.0	0.0	0.0
252GLU	252GLU	0.0	0.0	0.0	0.0	0.0
253SER	253SER	0.0	0.0	0.0	0.0	0.0
254GLY	254GLY	0.0	0.0	0.0	0.0	0.0
255GLU	255GLU	0.0	0.0	0.0	0.0	0.0
256LYS	256LYS	0.0	0.0	0.0	0.0	0.0
257MET	257MET	0.0	0.0	0.0	0.0	0.0
258SER	258SER	0.0	0.0	0.0	0.0	0.0
259THR	259THR	0.0	0.0	0.0	0.0	0.0
260ALA	260ALA	0.0	0.0	0.0	0.0	0.0
261ILE	261ILE	0.0	0.0	0.0	0.0	0.0
262SER	262SER	0.0	0.0	0.0	0.0	0.0
263VAL	263VAL	0.0	0.0	0.0	0.0	0.0
264LEU	264LEU	0.0	0.0	0.0	0.0	0.0
265LEU	265LEU	0.0	0.0	0.0	0.0	0.0
266ALA	266ALA	0.0	0.0	0.0	0.0	0.0
267GLN	267GLN	0.0	0.0	0.0	0.0	0.0
268ALA	268ALA	0.0	0.0	0.0	0.0	0.0
269VAL	269VAL	0.0	0.0	0.0	0.0	0.0
270PHE	270PHE	0.0	0.0	0.0	0.0	0.0
271LEU	271LEU	0.0	0.0	0.0	0.0	0.0
272LEU	272LEU	0.0	0.0	0.0	0.0	0.0
273LEU	273LEU	0.0	0.0	0.0	0.0	0.0
274THR	274THR	0.0	0.0	0.0	0.0	0.0
275SER	275SER	0.0	0.0	0.0	0.0	0.0
276GLN	276GLN	0.0	0.0	0.0	0.0	0.0
277ARG	277ARG	0.0	0.0	0.0	0.0	0.0
278LEU	278LEU	0.0	0.0	0.0	0.0	0.0
279PRO	279PRO	0.0	0.0	0.0	0.0	0.0
280GLU	280GLU	0.0	0.0	0.0	0.0	0.0
281THR	281THR	0.0	0.0	0.0	0.0	0.0
282ALA	282ALA	0.0	0.0	0.0	0.0	0.0
283LEU	283LEU	0.0026666666666666666	0.0037712361663282535	0.008	0.0	0.0
284ALA	284ALA	0.076	0.028331372481167707	0.116	0.058	0.054
285VAL	285VAL	0.04666666666666667	0.023795424396766327	0.08	0.026000000000000002	0.034
286PRO	286PRO	0.0033333333333333335	0.004714045207910317	0.0	0.0	0.01
287LEU	287LEU	0.004666666666666667	0.004109609335312651	0.004	0.0	0.01
288ILE	288ILE	0.0	0.0	0.0	0.0	0.0
289GLY	289GLY	0.0	0.0	0.0	0.0	0.0
290LYS	290LYS	0.5446666666666666	0.09893207546370165	0.486	0.464	0.684
291TYR	291TYR	0.0033333333333333335	0.004714045207910317	0.01	0.0	0.0
292LEU	292LEU	0.0	0.0	0.0	0.0	0.0
293MET	293MET	0.049999999999999996	0.012754084313139328	0.032	0.058	0.06
294PHE	294PHE	0.05000000000000001	0.017204650534085257	0.03	0.048	0.07200000000000001
295ILE	295ILE	0.0	0.0	0.0	0.0	0.0
296MET	296MET	0.0	0.0	0.0	0.0	0.0
297SER	297SER	0.03333333333333333	0.017913371790059203	0.008	0.046	0.046
298LEU	298LEU	0.0	0.0	0.0	0.0	0.0
299VAL	299VAL	0.0	0.0	0.0	0.0	0.0
300THR	300THR	0.0	0.0	0.0	0.0	0.0
301GLY	301GLY	0.0	0.0	0.0	0.0	0.0
302VAL	302VAL	0.0	0.0	0.0	0.0	0.0
303ILE	303ILE	0.0	0.0	0.0	0.0	0.0
304VAL	304VAL	0.0	0.0	0.0	0.0	0.0
305ASN	305ASN	0.0	0.0	0.0	0.0	0.0
306CYS	306CYS	0.0	0.0	0.0	0.0	0.0
307GLY	307GLY	0.0	0.0	0.0	0.0	0.0
308ILE	308ILE	0.007333333333333333	0.010370899457402695	0.022	0.0	0.0
309VAL	309VAL	0.0	0.0	0.0	0.0	0.0
310LEU	310LEU	0.0	0.0	0.0	0.0	0.0
311ASN	311ASN	3.134	0.7676995940253365	4.116	2.242	3.044
312PHE	312PHE	3.1793333333333336	0.6812563557297813	4.118	2.5220000000000002	2.898
313HIS	313HIS	0.0	0.0	0.0	0.0	0.0
314PHE	314PHE	0.0	0.0	0.0	0.0	0.0
315ARG	315ARG	9.016666666666667	6.2310355123009495	5.748	17.738	3.564
316THR	316THR	0.0	0.0	0.0	0.0	0.0
317PRO	317PRO	0.0	0.0	0.0	0.0	0.0
318SER	318SER	0.0	0.0	0.0	0.0	0.0
319THR	319THR	0.5746666666666667	0.2955055931036764	0.506	0.966	0.252
320HIS	320HIS	6.068666666666666	1.6379966083264297	8.126	5.962	4.118
321VAL	321VAL	0.20133333333333334	0.17817843740350728	0.44	0.012	0.152
322LEU	322LEU	0.007333333333333333	0.010370899457402695	0.0	0.0	0.022
323SER	323SER	1.5286666666666668	0.3879873995663032	1.456	2.036	1.094
324THR	324THR	0.39000000000000007	0.07382863039950467	0.33	0.494	0.34600000000000003
325ARG	325ARG	1.0133333333333334	0.21269278836439715	0.908	1.31	0.8220000000000001
326VAL	326VAL	0.07333333333333333	0.01225651754056682	0.058	0.074	0.088
327LYS	327LYS	0.0026666666666666666	0.0024944382578492943	0.002	0.0	0.006
328GLN	328GLN	0.21066666666666667	0.10184083442095097	0.164	0.116	0.352
329ILE	329ILE	0.04866666666666667	0.00679869268479038	0.058	0.042	0.046
330PHE	330PHE	0.0	0.0	0.0	0.0	0.0
331LEU	331LEU	0.0	0.0	0.0	0.0	0.0
332GLU	332GLU	0.017333333333333336	0.0018856180831641268	0.016	0.02	0.016
333LYS	333LYS	0.3246666666666667	0.053124591501697425	0.258	0.328	0.388
334LEU	334LEU	0.0	0.0	0.0	0.0	0.0
335PRO	335PRO	0.011333333333333334	0.011813363431112901	0.004	0.028	0.002
336ARG	336ARG	0.272	0.027276363393971704	0.278	0.23600000000000002	0.302
337ILE	337ILE	0.009333333333333334	0.0037712361663282535	0.012	0.004	0.012
338LEU	338LEU	0.0	0.0	0.0	0.0	0.0
339HIS	339HIS	0.5753333333333334	0.294764689578352	0.356	0.992	0.378
340MET	340MET	1.3053333333333332	0.43835551274685197	0.9420000000000001	1.922	1.052
341ILE	419ILE	0.0	0.0	0.0	0.0	0.0
342LYS	420LYS	0.0	0.0	0.0	0.0	0.0
343SER	421SER	0.0	0.0	0.0	0.0	0.0
344GLY	422GLY	0.0	0.0	0.0	0.0	0.0
345ILE	423ILE	0.0	0.0	0.0	0.0	0.0
346ASP	424ASP	0.0	0.0	0.0	0.0	0.0
347SER	425SER	0.0	0.0	0.0	0.0	0.0
348THR	426THR	0.0	0.0	0.0	0.0	0.0
349ASN	427ASN	0.0	0.0	0.0	0.0	0.0
350TYR	428TYR	0.0	0.0	0.0	0.0	0.0
351ILE	429ILE	0.0	0.0	0.0	0.0	0.0
352VAL	430VAL	0.0	0.0	0.0	0.0	0.0
353LYS	431LYS	0.0	0.0	0.0	0.0	0.0
354GLN	432GLN	0.0	0.0	0.0	0.0	0.0
355ILE	433ILE	0.0	0.0	0.0	0.0	0.0
356LYS	434LYS	0.0	0.0	0.0	0.0	0.0
357GLU	435GLU	0.0	0.0	0.0	0.0	0.0
358LYS	436LYS	0.0	0.0	0.0	0.0	0.0
359ASN	437ASN	0.0	0.0	0.0	0.0	0.0
360ALA	438ALA	0.0	0.0	0.0	0.0	0.0
361TYR	439TYR	0.0	0.0	0.0	0.0	0.0
362ASP	440ASP	0.0	0.0	0.0	0.0	0.0
363GLU	441GLU	0.0	0.0	0.0	0.0	0.0
364GLU	442GLU	0.0	0.0	0.0	0.0	0.0
365VAL	443VAL	0.0	0.0	0.0	0.0	0.0
366GLY	444GLY	0.0	0.0	0.0	0.0	0.0
367ASN	445ASN	0.0	0.0	0.0	0.0	0.0
368TRP	446TRP	4.287333333333334	2.091318138293539	7.232	2.576	3.0540000000000003
369ASN	447ASN	0.0	0.0	0.0	0.0	0.0
370LEU	448LEU	0.0	0.0	0.0	0.0	0.0
371VAL	449VAL	0.0	0.0	0.0	0.0	0.0
372GLY	450GLY	0.0	0.0	0.0	0.0	0.0
373GLN	451GLN	0.39599999999999996	0.36495844512309433	0.128	0.912	0.148
374THR	452THR	0.0013333333333333333	0.0009428090415820634	0.002	0.002	0.0
375ILE	453ILE	0.0	0.0	0.0	0.0	0.0
376ASP	454ASP	0.17266666666666666	0.1479309148067285	0.018000000000000002	0.372	0.128
377ARG	455ARG	7.116666666666667	0.7667426049348129	8.188	6.436	6.726
378LEU	456LEU	0.0	0.0	0.0	0.0	0.0
379SER	457SER	0.0	0.0	0.0	0.0	0.0
380MET	458MET	0.012666666666666668	0.015173075568988057	0.004	0.034	0.0
381PHE	459PHE	0.043333333333333335	0.009977753031397177	0.046	0.054	0.03
382ILE	460ILE	0.0	0.0	0.0	0.0	0.0
383ILE	461ILE	0.0	0.0	0.0	0.0	0.0
384THR	462THR	0.0	0.0	0.0	0.0	0.0
385PRO	463PRO	0.0	0.0	0.0	0.0	0.0
386VAL	464VAL	0.0	0.0	0.0	0.0	0.0
387MET	465MET	0.0	0.0	0.0	0.0	0.0
388VAL	466VAL	0.0	0.0	0.0	0.0	0.0
389LEU	467LEU	0.0	0.0	0.0	0.0	0.0
390GLY	468GLY	0.0	0.0	0.0	0.0	0.0
391THR	469THR	0.0033333333333333335	0.004714045207910317	0.01	0.0	0.0
392ILE	470ILE	0.0	0.0	0.0	0.0	0.0
393PHE	471PHE	0.021333333333333333	0.0024944382578492934	0.018000000000000002	0.022	0.024
394ILE	472ILE	0.007333333333333333	0.005734883511361751	0.0	0.014	0.008
395PHE	473PHE	0.009333333333333334	0.007363574011458175	0.018000000000000002	0.01	0.0
396VAL	474VAL	0.0	0.0	0.0	0.0	0.0
397MET	475MET	0.16066666666666665	0.06601683287027803	0.254	0.116	0.112
398GLY	476GLY	0.008	0.004898979485566357	0.008	0.002	0.014
399ASN	477ASN	0.18333333333333335	0.08266129014774018	0.1	0.154	0.296
400PHE	478PHE	0.08933333333333333	0.00249443825784929	0.08600000000000001	0.092	0.09
401ASN	479ASN	0.08666666666666667	0.018061622912192085	0.084	0.066	0.11
402HIS	480HIS	0.44333333333333336	0.21469565021728365	0.734	0.374	0.222
403PRO	481PRO	0.030000000000000002	0.03394112549695428	0.078	0.006	0.006
404PRO	482PRO	0.006000000000000001	0.00282842712474619	0.004	0.004	0.01
405ALA	483ALA	0.002	0.001632993161855452	0.0	0.004	0.002
406LYS	484LYS	0.0013333333333333333	0.0009428090415820634	0.002	0.0	0.002
407PRO	485PRO	0.0	0.0	0.0	0.0	0.0
408PHE	486PHE	0.0	0.0	0.0	0.0	0.0
409GLU	487GLU	0.0	0.0	0.0	0.0	0.0
410GLY	488GLY	0.0	0.0	0.0	0.0	0.0
411ASP	489ASP	0.0	0.0	0.0	0.0	0.0
412PRO	490PRO	0.0	0.0	0.0	0.0	0.0
413PHE	491PHE	0.0	0.0	0.0	0.0	0.0
414ASP	492ASP	0.0	0.0	0.0	0.0	0.0
415TYR	493TYR	0.0	0.0	0.0	0.0	0.0
416SER	494SER	0.0	0.0	0.0	0.0	0.0
417SER	495SER	0.0	0.0	0.0	0.0	0.0
418ASP	496ASP	0.0	0.0	0.0	0.0	0.0
419HIS	497HIS	0.0	0.0	0.0	0.0	0.0
420PRO	498PRO	0.0	0.0	0.0	0.0	0.0
421ARG	499ARG	0.0	0.0	0.0	0.0	0.0
422CYS	500CYS	0.0	0.0	0.0	0.0	0.0
423ALA	501ALA	0.0	0.0	0.0	0.0	0.0
