# Supplementary material for: State-dependent binding of cholesterol and an anionic lipid to the muscle-type Torpedo nicotinic acetylcholine receptor
Source: Commun Biol. 2024 Apr 10;7:437. doi: 10.1038/s42003-024-06106-8 (PMC11006840; doi:10.1038/s42003-024-06106-8)
Supplement: Supplementary file 6 — Supplementary Data 1 [file 42003_2024_6106_MOESM6_ESM.zip › COMMS_BIO_TEXT_FILES/occupancy-apo-CHOL-in-3PC1PA1CHOL-alpha1.txt]

Residue	Renumbered	Occupancy Avg	Occupancy Std	r1_occ	r2_occ	r3_occ
1SER	1SER	0.0	0.0	0.0	0.0	0.0
2GLU	2GLU	0.0	0.0	0.0	0.0	0.0
3HIS	3HIS	0.0	0.0	0.0	0.0	0.0
4GLU	4GLU	0.0	0.0	0.0	0.0	0.0
5THR	5THR	0.0	0.0	0.0	0.0	0.0
6ARG	6ARG	0.0	0.0	0.0	0.0	0.0
7LEU	7LEU	0.0	0.0	0.0	0.0	0.0
8VAL	8VAL	0.0	0.0	0.0	0.0	0.0
9ALA	9ALA	0.0	0.0	0.0	0.0	0.0
10ASN	10ASN	0.0	0.0	0.0	0.0	0.0
11LEU	11LEU	0.0	0.0	0.0	0.0	0.0
12LEU	12LEU	0.0	0.0	0.0	0.0	0.0
13GLU	13GLU	0.0	0.0	0.0	0.0	0.0
14ASN	14ASN	0.0	0.0	0.0	0.0	0.0
15TYR	15TYR	0.0	0.0	0.0	0.0	0.0
16ASN	16ASN	0.0	0.0	0.0	0.0	0.0
17LYS	17LYS	0.0	0.0	0.0	0.0	0.0
18VAL	18VAL	0.0	0.0	0.0	0.0	0.0
19ILE	19ILE	0.0	0.0	0.0	0.0	0.0
20ARG	20ARG	0.0	0.0	0.0	0.0	0.0
21PRO	21PRO	0.0	0.0	0.0	0.0	0.0
22VAL	22VAL	0.0	0.0	0.0	0.0	0.0
23GLU	23GLU	0.0	0.0	0.0	0.0	0.0
24HIS	24HIS	0.0	0.0	0.0	0.0	0.0
25HIS	25HIS	0.0	0.0	0.0	0.0	0.0
26THR	26THR	0.0	0.0	0.0	0.0	0.0
27HIS	27HIS	0.0	0.0	0.0	0.0	0.0
28PHE	28PHE	0.0	0.0	0.0	0.0	0.0
29VAL	29VAL	0.0	0.0	0.0	0.0	0.0
30ASP	30ASP	0.0	0.0	0.0	0.0	0.0
31ILE	31ILE	0.0	0.0	0.0	0.0	0.0
32THR	32THR	0.0	0.0	0.0	0.0	0.0
33VAL	33VAL	0.0	0.0	0.0	0.0	0.0
34GLY	34GLY	0.0	0.0	0.0	0.0	0.0
35LEU	35LEU	0.0	0.0	0.0	0.0	0.0
36GLN	36GLN	0.0	0.0	0.0	0.0	0.0
37LEU	37LEU	0.0	0.0	0.0	0.0	0.0
38ILE	38ILE	0.0	0.0	0.0	0.0	0.0
39GLN	39GLN	0.0	0.0	0.0	0.0	0.0
40LEU	40LEU	0.0	0.0	0.0	0.0	0.0
41ILE	41ILE	0.0	0.0	0.0	0.0	0.0
42SER	42SER	0.0	0.0	0.0	0.0	0.0
43VAL	43VAL	0.0	0.0	0.0	0.0	0.0
44ASP	44ASP	0.0	0.0	0.0	0.0	0.0
45GLU	45GLU	0.0	0.0	0.0	0.0	0.0
46VAL	46VAL	0.0	0.0	0.0	0.0	0.0
47ASN	47ASN	0.0	0.0	0.0	0.0	0.0
48GLN	48GLN	0.0	0.0	0.0	0.0	0.0
49ILE	49ILE	0.0	0.0	0.0	0.0	0.0
50VAL	50VAL	0.0	0.0	0.0	0.0	0.0
51GLU	51GLU	0.0	0.0	0.0	0.0	0.0
52THR	52THR	0.0	0.0	0.0	0.0	0.0
53ASN	53ASN	0.0	0.0	0.0	0.0	0.0
54VAL	54VAL	0.0	0.0	0.0	0.0	0.0
55ARG	55ARG	0.0	0.0	0.0	0.0	0.0
56LEU	56LEU	0.0	0.0	0.0	0.0	0.0
57ARG	57ARG	0.0	0.0	0.0	0.0	0.0
58GLN	58GLN	0.0	0.0	0.0	0.0	0.0
59GLN	59GLN	0.0	0.0	0.0	0.0	0.0
60TRP	60TRP	0.0	0.0	0.0	0.0	0.0
61ILE	61ILE	0.0	0.0	0.0	0.0	0.0
62ASP	62ASP	0.0	0.0	0.0	0.0	0.0
63VAL	63VAL	0.0	0.0	0.0	0.0	0.0
64ARG	64ARG	0.0	0.0	0.0	0.0	0.0
65LEU	65LEU	0.0	0.0	0.0	0.0	0.0
66ARG	66ARG	0.0	0.0	0.0	0.0	0.0
67TRP	67TRP	0.0	0.0	0.0	0.0	0.0
68ASN	68ASN	0.0	0.0	0.0	0.0	0.0
69PRO	69PRO	0.0	0.0	0.0	0.0	0.0
70ALA	70ALA	0.0	0.0	0.0	0.0	0.0
71ASP	71ASP	0.0	0.0	0.0	0.0	0.0
72TYR	72TYR	0.0	0.0	0.0	0.0	0.0
73GLY	73GLY	0.0	0.0	0.0	0.0	0.0
74GLY	74GLY	0.0	0.0	0.0	0.0	0.0
75ILE	75ILE	0.0	0.0	0.0	0.0	0.0
76LYS	76LYS	0.0	0.0	0.0	0.0	0.0
77LYS	77LYS	0.0	0.0	0.0	0.0	0.0
78ILE	78ILE	0.0	0.0	0.0	0.0	0.0
79ARG	79ARG	0.0	0.0	0.0	0.0	0.0
80LEU	80LEU	0.0	0.0	0.0	0.0	0.0
81PRO	81PRO	0.0	0.0	0.0	0.0	0.0
82SER	82SER	0.0	0.0	0.0	0.0	0.0
83ASP	83ASP	0.0	0.0	0.0	0.0	0.0
84ASP	84ASP	0.0	0.0	0.0	0.0	0.0
85VAL	85VAL	0.0	0.0	0.0	0.0	0.0
86TRP	86TRP	0.0	0.0	0.0	0.0	0.0
87LEU	87LEU	0.0	0.0	0.0	0.0	0.0
88PRO	88PRO	0.0	0.0	0.0	0.0	0.0
89ASP	89ASP	0.0	0.0	0.0	0.0	0.0
90LEU	90LEU	0.0	0.0	0.0	0.0	0.0
91VAL	91VAL	0.0	0.0	0.0	0.0	0.0
92LEU	92LEU	0.0	0.0	0.0	0.0	0.0
93TYR	93TYR	0.0	0.0	0.0	0.0	0.0
94ASN	94ASN	0.0	0.0	0.0	0.0	0.0
95ASN	95ASN	0.0	0.0	0.0	0.0	0.0
96ALA	96ALA	0.0	0.0	0.0	0.0	0.0
97ASP	97ASP	0.0	0.0	0.0	0.0	0.0
98GLY	98GLY	0.0	0.0	0.0	0.0	0.0
99ASP	99ASP	0.0	0.0	0.0	0.0	0.0
100PHE	100PHE	0.0	0.0	0.0	0.0	0.0
101ALA	101ALA	0.0	0.0	0.0	0.0	0.0
102ILE	102ILE	0.0	0.0	0.0	0.0	0.0
103VAL	103VAL	0.0	0.0	0.0	0.0	0.0
104HIS	104HIS	0.0	0.0	0.0	0.0	0.0
105MET	105MET	0.0	0.0	0.0	0.0	0.0
106THR	106THR	0.0	0.0	0.0	0.0	0.0
107LYS	107LYS	0.0	0.0	0.0	0.0	0.0
108LEU	108LEU	0.0	0.0	0.0	0.0	0.0
109LEU	109LEU	0.0	0.0	0.0	0.0	0.0
110LEU	110LEU	0.0	0.0	0.0	0.0	0.0
111ASP	111ASP	0.0	0.0	0.0	0.0	0.0
112TYR	112TYR	0.0	0.0	0.0	0.0	0.0
113THR	113THR	0.0	0.0	0.0	0.0	0.0
114GLY	114GLY	0.0	0.0	0.0	0.0	0.0
115LYS	115LYS	0.0	0.0	0.0	0.0	0.0
116ILE	116ILE	0.0	0.0	0.0	0.0	0.0
117MET	117MET	0.0	0.0	0.0	0.0	0.0
118TRP	118TRP	0.0	0.0	0.0	0.0	0.0
119THR	119THR	0.0	0.0	0.0	0.0	0.0
120PRO	120PRO	0.0	0.0	0.0	0.0	0.0
121PRO	121PRO	0.0	0.0	0.0	0.0	0.0
122ALA	122ALA	0.0	0.0	0.0	0.0	0.0
123ILE	123ILE	0.0	0.0	0.0	0.0	0.0
124PHE	124PHE	0.0	0.0	0.0	0.0	0.0
125LYS	125LYS	0.0	0.0	0.0	0.0	0.0
126SER	126SER	0.0	0.0	0.0	0.0	0.0
127TYR	127TYR	0.0	0.0	0.0	0.0	0.0
128CYS	128CYS	0.0	0.0	0.0	0.0	0.0
129GLU	129GLU	0.0	0.0	0.0	0.0	0.0
130ILE	130ILE	0.0	0.0	0.0	0.0	0.0
131ILE	131ILE	0.0	0.0	0.0	0.0	0.0
132VAL	132VAL	0.0	0.0	0.0	0.0	0.0
133THR	133THR	0.008888296335799835	0.012569949224479213	0.0	0.026664889007399505	0.0
134HIS	134HIS	1.2154745239206275	0.19029570531748233	1.3399106726218253	1.359909339377375	0.9466035597626825
135PHE	135PHE	0.0	0.0	0.0	0.0	0.0
136PRO	136PRO	1.4843454880785725	1.205097788470238	0.486634224385041	3.179788014132391	0.7866142257182854
137PHE	137PHE	8.590538408550541	4.144840691525598	3.526431571228585	13.679088060795946	8.566095593627091
138ASP	138ASP	0.0	0.0	0.0	0.0	0.0
139GLN	139GLN	0.0	0.0	0.0	0.0	0.0
140GLN	140GLN	0.0	0.0	0.0	0.0	0.0
141ASN	141ASN	0.0	0.0	0.0	0.0	0.0
142CYS	142CYS	0.0	0.0	0.0	0.0	0.0
143THR	143THR	0.0	0.0	0.0	0.0	0.0
144MET	144MET	0.0	0.0	0.0	0.0	0.0
145LYS	145LYS	0.0	0.0	0.0	0.0	0.0
146LEU	146LEU	0.0	0.0	0.0	0.0	0.0
147GLY	147GLY	0.0	0.0	0.0	0.0	0.0
148ILE	148ILE	0.0	0.0	0.0	0.0	0.0
149TRP	149TRP	0.0	0.0	0.0	0.0	0.0
150THR	150THR	0.0	0.0	0.0	0.0	0.0
151TYR	151TYR	0.0	0.0	0.0	0.0	0.0
152ASP	152ASP	0.0	0.0	0.0	0.0	0.0
153GLY	153GLY	0.0	0.0	0.0	0.0	0.0
154THR	154THR	0.0	0.0	0.0	0.0	0.0
155LYS	155LYS	0.0	0.0	0.0	0.0	0.0
156VAL	156VAL	0.0	0.0	0.0	0.0	0.0
157SER	157SER	0.0	0.0	0.0	0.0	0.0
158ILE	158ILE	0.0	0.0	0.0	0.0	0.0
159SER	159SER	0.0	0.0	0.0	0.0	0.0
160PRO	160PRO	0.0	0.0	0.0	0.0	0.0
161GLU	161GLU	0.0	0.0	0.0	0.0	0.0
162SER	162SER	0.0	0.0	0.0	0.0	0.0
163ASP	163ASP	0.0	0.0	0.0	0.0	0.0
164ARG	164ARG	0.0	0.0	0.0	0.0	0.0
165PRO	165PRO	0.0	0.0	0.0	0.0	0.0
166ASP	166ASP	0.0	0.0	0.0	0.0	0.0
167LEU	167LEU	0.0	0.0	0.0	0.0	0.0
168SER	168SER	0.0	0.0	0.0	0.0	0.0
169THR	169THR	0.0	0.0	0.0	0.0	0.0
170PHE	170PHE	0.0	0.0	0.0	0.0	0.0
171MET	171MET	0.0	0.0	0.0	0.0	0.0
172GLU	172GLU	0.0	0.0	0.0	0.0	0.0
173SER	173SER	0.0	0.0	0.0	0.0	0.0
174GLY	174GLY	0.0	0.0	0.0	0.0	0.0
175GLU	175GLU	0.004444148167899917	0.006284974612239607	0.0	0.0	0.013332444503699753
176TRP	176TRP	0.0	0.0	0.0	0.0	0.0
177VAL	177VAL	0.008888296335799835	0.012569949224479213	0.026664889007399505	0.0	0.0
178MET	178MET	0.0	0.0	0.0	0.0	0.0
179LYS	179LYS	0.004444148167899917	0.006284974612239607	0.013332444503699753	0.0	0.0
180ASP	180ASP	0.0	0.0	0.0	0.0	0.0
181TYR	181TYR	0.0	0.0	0.0	0.0	0.0
182ARG	182ARG	0.0	0.0	0.0	0.0	0.0
183GLY	183GLY	0.0	0.0	0.0	0.0	0.0
184TRP	184TRP	0.0	0.0	0.0	0.0	0.0
185LYS	185LYS	0.0	0.0	0.0	0.0	0.0
186HIS	186HIS	0.0	0.0	0.0	0.0	0.0
187TRP	187TRP	0.0	0.0	0.0	0.0	0.0
188VAL	188VAL	0.0	0.0	0.0	0.0	0.0
189TYR	189TYR	0.0	0.0	0.0	0.0	0.0
190TYR	190TYR	0.0	0.0	0.0	0.0	0.0
191THR	191THR	0.0	0.0	0.0	0.0	0.0
192CYS	192CYS	0.0	0.0	0.0	0.0	0.0
193CYS	193CYS	0.0	0.0	0.0	0.0	0.0
194PRO	194PRO	0.0	0.0	0.0	0.0	0.0
195ASP	195ASP	0.0	0.0	0.0	0.0	0.0
196THR	196THR	0.0	0.0	0.0	0.0	0.0
197PRO	197PRO	0.0	0.0	0.0	0.0	0.0
198TYR	198TYR	0.0	0.0	0.0	0.0	0.0
199LEU	199LEU	0.0	0.0	0.0	0.0	0.0
200ASP	200ASP	0.0	0.0	0.0	0.0	0.0
201ILE	201ILE	0.0	0.0	0.0	0.0	0.0
202THR	202THR	0.0	0.0	0.0	0.0	0.0
203TYR	203TYR	0.0	0.0	0.0	0.0	0.0
204HIS	204HIS	0.0	0.0	0.0	0.0	0.0
205PHE	205PHE	0.0	0.0	0.0	0.0	0.0
206ILE	206ILE	0.0	0.0	0.0	0.0	0.0
207MET	207MET	0.0	0.0	0.0	0.0	0.0
208GLN	208GLN	0.015554518587649712	0.011330399114709653	0.026664889007399505	0.01999866675554963	0.0
209ARG	209ARG	0.057773926182698936	0.08170466995911488	0.1733217785480968	0.0	0.0
210ILE	210ILE	5.101882096749105	3.6928919221153933	2.6931537897473503	2.2931804546363574	10.31931204586361
211PRO	211PRO	2.539830677954803	1.122633523314276	3.0997933471101926	0.973268448770082	3.5464302379841346
212LEU	212LEU	9.199386707552831	2.215440178487695	7.8128124791680555	7.459502699820012	12.325844943670422
213TYR	213TYR	0.0	0.0	0.0	0.0	0.0
214PHE	214PHE	0.0	0.0	0.0	0.0	0.0
215VAL	215VAL	3.6886429793569313	1.1372808741878713	2.16652223185121	3.999733351109926	4.899673355109659
216VAL	216VAL	37.92413839077395	8.720279971416137	41.430571295246985	46.41023931737884	25.93160455969602
217ASN	217ASN	0.008888296335799835	0.006284974612239607	0.013332444503699753	0.013332444503699753	0.0
218VAL	218VAL	0.0	0.0	0.0	0.0	0.0
219ILE	219ILE	3.4686576450458855	1.6119336486499858	1.1932537830811278	4.726351576561562	4.486367575494967
220ILE	220ILE	8.639424038397442	5.343070355804986	4.2930471301913204	5.459636024265049	16.165588960735953
221PRO	221PRO	1.2932471168588762	0.12834281339638384	1.253249783347777	1.1599226718218785	1.4665688954069729
222CYS	222CYS	0.0	0.0	0.0	0.0	0.0
223LEU	223LEU	4.3774859453814186	0.4283130655454234	4.879674688354109	4.419705352976468	3.833077794813679
224LEU	224LEU	1.177699264493478	0.8623651661044341	0.7132857809479368	0.43330444637024196	2.3865075661622557
225PHE	225PHE	0.024442814923449546	0.02060666732328001	0.006666222251849876	0.013332444503699753	0.05332977801479901
226SER	226SER	0.6266248916738885	0.539840539724761	0.486634224385041	1.3465768948736752	0.04666355576294914
227PHE	227PHE	8.448325667177743	2.241822780964615	11.259249383374442	5.772948470101993	8.312779148056796
228LEU	228LEU	0.4733017798813412	0.2763066699028425	0.5599626691553896	0.09999333377774815	0.7599493367108859
229THR	229THR	0.0	0.0	0.0	0.0	0.0
230GLY	230GLY	0.19554251938759637	0.14455441608151096	0.3999733351109926	0.09332711152589827	0.09332711152589827
231LEU	231LEU	7.790591738328556	4.0507575588019	13.172455169655356	3.399773348443437	6.799546696886874
232VAL	232VAL	0.0	0.0	0.0	0.0	0.0
233PHE	233PHE	0.11110370419749795	0.029977418312628134	0.0866608892740484	0.15332311179254715	0.09332711152589827
234TYR	234TYR	19.245383641090594	6.376633309699902	28.23811745883608	14.165722285180989	15.332311179254717
235LEU	235LEU	0.0022220740839499586	0.0031424873061198033	0.006666222251849876	0.0	0.0
236PRO	236PRO	0.0	0.0	0.0	0.0	0.0
237THR	237THR	0.0	0.0	0.0	0.0	0.0
238ASP	238ASP	0.0	0.0	0.0	0.0	0.0
239SER	239SER	0.0	0.0	0.0	0.0	0.0
240GLY	240GLY	0.0	0.0	0.0	0.0	0.0
241GLU	241GLU	0.0	0.0	0.0	0.0	0.0
242LYS	242LYS	0.0	0.0	0.0	0.0	0.0
243MET	243MET	0.5577405950714397	0.7887643138360706	0.0	0.0	1.673221785214319
244THR	244THR	0.0	0.0	0.0	0.0	0.0
245LEU	245LEU	0.0	0.0	0.0	0.0	0.0
246SER	246SER	0.0	0.0	0.0	0.0	0.0
247ILE	247ILE	0.004444148167899917	0.006284974612239607	0.0	0.0	0.013332444503699753
248SER	248SER	0.0	0.0	0.0	0.0	0.0
249VAL	249VAL	0.0	0.0	0.0	0.0	0.0
250LEU	250LEU	0.0	0.0	0.0	0.0	0.0
251LEU	251LEU	0.0	0.0	0.0	0.0	0.0
252SER	252SER	0.0	0.0	0.0	0.0	0.0
253LEU	253LEU	0.0	0.0	0.0	0.0	0.0
254THR	254THR	0.0	0.0	0.0	0.0	0.0
255VAL	255VAL	0.0	0.0	0.0	0.0	0.0
256PHE	256PHE	0.0	0.0	0.0	0.0	0.0
257LEU	257LEU	1.895429193609315	2.6805416721201922	0.0	0.0	5.686287580827945
258LEU	258LEU	0.0	0.0	0.0	0.0	0.0
259VAL	259VAL	0.0	0.0	0.0	0.0	0.0
260ILE	260ILE	0.0	0.0	0.0	0.0	0.0
261VAL	261VAL	0.0	0.0	0.0	0.0	0.0
262GLU	262GLU	0.0	0.0	0.0	0.0	0.0
263LEU	263LEU	0.0	0.0	0.0	0.0	0.0
264ILE	264ILE	0.0	0.0	0.0	0.0	0.0
265PRO	265PRO	0.0	0.0	0.0	0.0	0.0
266SER	266SER	0.0	0.0	0.0	0.0	0.0
267THR	267THR	0.0	0.0	0.0	0.0	0.0
268SER	268SER	0.06221807435059885	0.0879896445713545	0.0	0.0	0.18665422305179655
269SER	269SER	0.0022220740839499586	0.0031424873061198033	0.0	0.0	0.006666222251849876
270ALA	270ALA	0.24665022331844544	0.1666111088874564	0.26664889007399506	0.03333111125924938	0.4399706686220919
271VAL	271VAL	7.0795280314645685	2.9394336440548057	9.906006266248916	8.306112925804946	3.026464902339844
272PRO	272PRO	0.0	0.0	0.0	0.0	0.0
273LEU	273LEU	0.044441481678999174	0.034993257667319116	0.026664889007399505	0.013332444503699753	0.09332711152589827
274ILE	274ILE	0.0	0.0	0.0	0.0	0.0
275GLY	275GLY	0.008888296335799836	0.008314239910170303	0.0	0.006666222251849876	0.01999866675554963
276LYS	276LYS	7.375063884629913	2.793098509707209	4.666355576294913	11.219252049863343	6.2395840277314845
277TYR	277TYR	6.072928471435238	1.4870706821412012	4.539697353509766	8.0861275914939	5.592960469302047
278MET	278MET	0.7488389662911361	1.0590182221623736	0.0	0.0	2.2465168988734083
279LEU	279LEU	3.288669644245939	2.9751588812299024	0.8132791147256849	1.5798946736884207	7.472835144323712
280PHE	280PHE	9.521587449725574	4.126444821961169	5.186320911939204	15.072328511432572	8.306112925804946
281THR	281THR	0.377752594271493	0.4969901049776866	0.05332977801479901	1.07992800479968	0.0
282MET	282MET	1.7132191187254184	2.3946310006038005	0.03999733351109926	0.0	5.099660022665156
283ILE	283ILE	1.08881630113548	0.3927354863279473	0.8732751149923338	1.6398906739550696	0.7532831144590361
284PHE	284PHE	2.517609937115304	1.8085362546871988	1.1465902273181787	5.072995133657757	1.3332444503699754
285VAL	285VAL	0.0	0.0	0.0	0.0	0.0
286ILE	286ILE	24.489478479212497	4.002666647785967	29.524698353443103	19.732017865475633	24.211719218718752
287SER	287SER	0.9866008932737816	0.37548449808172474	1.1532564495700286	1.3399106726218253	0.4666355576294914
288SER	288SER	0.006666222251849876	0.0	0.006666222251849876	0.006666222251849876	0.006666222251849876
289ILE	289ILE	2.108748305668511	1.9265677044368585	0.17998800079994667	1.406572895140324	4.739684021065262
290ILE	290ILE	35.315423416216696	3.960148738245912	39.76401573228451	30.144657022865143	36.037597493500435
291ILE	291ILE	0.4910783725529409	0.10739769325240157	0.5799613359109392	0.5532964469035397	0.3399773348443437
292THR	292THR	0.0	0.0	0.0	0.0	0.0
293VAL	293VAL	3.719752016532231	2.2182666311439903	2.759816012265849	1.61322578494767	6.786214252383174
294VAL	294VAL	5.075217207741706	1.5019018294495137	4.273048463435771	3.7730817945470303	7.1795213652423175
295VAL	295VAL	0.6799546696886875	0.09300913066442837	0.6666222251849877	0.7999466702219852	0.5732951136590894
296ILE	296ILE	0.0	0.0	0.0	0.0	0.0
297ASN	297ASN	5.679621358576095	1.8560691000625165	6.666222251849876	3.079794680354643	7.292847143523765
298THR	298THR	16.087816367797704	4.40988391070448	22.318512099193388	13.205786280914605	12.739150723285114
299HIS	299HIS	0.0	0.0	0.0	0.0	0.0
300HIS	300HIS	0.015554518587649712	0.01749662883365956	0.006666222251849876	0.03999733351109926	0.0
301ARG	301ARG	6.281803435326534	3.500134186924937	6.626224918338777	1.8332111192587162	10.385974268382109
302SER	302SER	0.0	0.0	0.0	0.0	0.0
303PRO	303PRO	0.0	0.0	0.0	0.0	0.0
304SER	304SER	0.0	0.0	0.0	0.0	0.0
305THR	305THR	0.0	0.0	0.0	0.0	0.0
306HIS	306HIS	9.828233673310669	4.2720043192576425	14.025731617892141	3.9664022398506766	11.492567162189188
307THR	307THR	0.1133257782814479	0.03924965387342109	0.15332311179254715	0.12665822278514766	0.05999600026664889
308MET	308MET	0.02888696309134946	0.017496628833659555	0.01999866675554963	0.05332977801479901	0.013332444503699753
309PRO	309PRO	2.766482234517699	0.30407522988630437	3.193120458636091	2.506499566695554	2.599826678221452
310GLN	310GLN	0.0377752594271493	0.03094991062192325	0.026664889007399505	0.07999466702219853	0.006666222251849876
311TRP	311TRP	13.076905984045508	2.483501574601334	12.625824945003666	10.28598093460436	16.318912072528498
312VAL	312VAL	15.821167477723707	2.9827618128799744	19.46536897540164	15.838944070395307	12.159189387374175
313ARG	313ARG	0.004444148167899917	0.0031424873061198033	0.006666222251849876	0.006666222251849876	0.0
314LYS	314LYS	0.6044041508343888	0.19687626543418604	0.326644890340644	0.7599493367108859	0.7266182254516366
315ILE	315ILE	6.224029509143835	0.3343907733623822	6.0795946936870875	6.686220918605426	5.906272915138991
316PHE	316PHE	21.420794169277602	3.513338753992864	23.925071661889206	23.885074328378106	16.452236517565495
317ILE	317ILE	0.0	0.0	0.0	0.0	0.0
318ASP	318ASP	0.0022220740839499586	0.0031424873061198033	0.0	0.0	0.006666222251849876
319THR	319THR	7.5217207741706105	1.086959967060644	8.352776481567895	8.226118258782748	5.986267582161189
320ILE	320ILE	6.45290313979068	1.4416004247875898	8.019465368975402	6.799546696886874	4.539697353509766
321PRO	321PRO	0.04666355576294914	0.039249653873421095	0.09999333377774815	0.03333111125924938	0.006666222251849876
322ASN	322ASN	3.079794680354643	0.5475237437072481	3.733084461035931	3.1131257916138924	2.3931737884141056
323VAL	323VAL	21.7452169855343	1.4668516775729705	19.732017865475633	22.318512099193388	23.18512099193387
324MET	324MET	18.44543697086861	8.886363476704444	6.439570695286981	21.231917872141857	27.664822345176987
325PHE	325PHE	51.83654423038464	16.625499492124455	28.864742350509967	58.98273448436771	67.66215585627624
326PHE	326PHE	51.3899073395107	12.445900618900767	35.250983267782146	53.376441570561965	65.54229718018799
327SER	327SER	1.3399106726218253	0.5986500177824959	1.7665488967402174	1.7598826744883675	0.4933004466368909
328THR	328THR	0.09332711152589827	0.07138358955718069	0.1733217785480968	0.10665955602959802	0.0
329MET	329MET	0.0	0.0	0.0	0.0	0.0
330LYS	330LYS	0.1022154078616981	0.061177698810906844	0.11999200053329778	0.16665555629624693	0.01999866675554963
331ARG	331ARG	0.09554918560984822	0.07509163944055196	0.026664889007399505	0.05999600026664889	0.1999866675554963
332PRO	370PRO	0.0	0.0	0.0	0.0	0.0
333ASP	371ASP	0.0	0.0	0.0	0.0	0.0
334VAL	372VAL	0.0	0.0	0.0	0.0	0.0
335LYS	373LYS	0.0	0.0	0.0	0.0	0.0
336SER	374SER	0.0	0.0	0.0	0.0	0.0
337ALA	375ALA	0.0	0.0	0.0	0.0	0.0
338ILE	376ILE	0.0	0.0	0.0	0.0	0.0
339GLU	377GLU	0.0	0.0	0.0	0.0	0.0
340GLY	378GLY	0.0	0.0	0.0	0.0	0.0
341VAL	379VAL	0.0	0.0	0.0	0.0	0.0
342LYS	380LYS	0.0	0.0	0.0	0.0	0.0
343TYR	381TYR	0.0	0.0	0.0	0.0	0.0
344ILE	382ILE	0.0	0.0	0.0	0.0	0.0
345ALA	383ALA	0.0	0.0	0.0	0.0	0.0
346GLU	384GLU	0.0	0.0	0.0	0.0	0.0
347HIS	385HIS	0.0	0.0	0.0	0.0	0.0
348MET	386MET	0.0	0.0	0.0	0.0	0.0
349LYS	387LYS	0.0	0.0	0.0	0.0	0.0
350SER	388SER	0.0	0.0	0.0	0.0	0.0
351ASP	389ASP	0.0	0.0	0.0	0.0	0.0
352GLU	390GLU	0.0	0.0	0.0	0.0	0.0
353GLU	391GLU	0.0	0.0	0.0	0.0	0.0
354SER	392SER	0.0	0.0	0.0	0.0	0.0
355SER	393SER	0.0	0.0	0.0	0.0	0.0
356ASN	394ASN	0.0	0.0	0.0	0.0	0.0
357ALA	395ALA	0.0	0.0	0.0	0.0	0.0
358ALA	396ALA	0.0	0.0	0.0	0.0	0.0
359GLU	397GLU	0.0	0.0	0.0	0.0	0.0
360GLU	398GLU	0.0	0.0	0.0	0.0	0.0
361TRP	399TRP	24.771681887874138	7.317461689761609	34.744350376641556	22.17852143190454	17.39217385507633
362LYS	400LYS	0.0	0.0	0.0	0.0	0.0
363TYR	401TYR	0.0	0.0	0.0	0.0	0.0
364VAL	402VAL	6.352909806012932	2.3407459606537953	9.419372041863875	5.899606692887141	3.739750683287781
365ALA	403ALA	8.414994555918495	3.0109604005024866	12.46583561095927	7.526164922338511	5.252983134457703
366MET	404MET	0.0	0.0	0.0	0.0	0.0
367VAL	405VAL	0.4755238539652911	0.3534285495088798	0.5599626691553896	0.859942670488634	0.006666222251849876
368ILE	406ILE	13.256893984845455	5.276084581776344	20.53863075794947	11.025931604559696	8.206119592027198
369ASP	407ASP	0.0	0.0	0.0	0.0	0.0
370HIS	408HIS	8.212785814279048	3.876834766319703	8.846076928204786	12.612492500499966	3.179788014132391
371ILE	409ILE	20.136435348754528	7.208865880238828	10.052663155789615	23.87840810612626	26.47823478434771
372LEU	410LEU	0.5021887429726907	0.03624093156078502	0.47330177988134126	0.5532964469035397	0.47996800213319113
373LEU	411LEU	4.793013799080061	0.5025229261122736	4.126391573895074	4.913005799613359	5.3396440237317515
374CYS	412CYS	24.43837077528165	5.899941877591644	16.605559629358044	25.86494233717752	30.844610359309378
375VAL	413VAL	1.8776526009377152	0.37005373318930834	1.9665355642957136	2.2798480101326577	1.3865742283847744
376PHE	414PHE	1.2843588205230765	0.4929199448656235	1.413239117392174	1.8132124525031665	0.6266248916738885
377MET	415MET	3.5197653489767347	1.0343319267812572	4.799680021331911	2.266515565628958	3.493100459969335
378LEU	416LEU	2.113192453836411	0.5872584899183841	2.913139124058396	1.9065395640290648	1.5198986734217719
379ILE	417ILE	0.9999333377774815	0.2667044361406477	1.233251116592227	1.1399240050663288	0.6266248916738885
380CYS	418CYS	1.7998800079994666	0.7210827270700575	2.473168455436304	2.1265248983401106	0.7999466702219852
381ILE	419ILE	2.5153878630313535	0.669512064611245	3.339777348176788	2.506499566695554	1.6998866742217185
382ILE	420ILE	2.0265315645623625	0.6576963927429151	2.9331377908139458	1.7532164522365177	1.3932404506366243
383GLY	421GLY	1.4621247472390728	0.7589220701660969	0.8666088927404839	2.5331644557029533	0.9866008932737818
384THR	422THR	1.9909783792191629	0.572139849161484	2.1865208986067595	2.5731617892140526	1.2132524498366775
385VAL	423VAL	1.8643201564340155	0.08542711724436639	1.899873341777215	1.946536897540164	1.7465502299846676
386SER	424SER	10.043774859453814	1.7942446749838739	12.525831611225918	8.346110259316045	9.259382707819478
387VAL	425VAL	4.179721351909873	1.5767929137667078	2.506499566695554	6.2929138057462835	3.739750683287781
388PHE	426PHE	13.196897984578806	5.597653812370983	7.05286314245717	20.59196053596427	11.945870275314979
389ALA	427ALA	4.895229206941759	0.213758445149279	4.653023131791214	5.172988467435505	4.85967602159856
390GLY	428GLY	14.57458391662778	1.5733822315338692	16.398906739550696	12.559162722485167	14.765682287847477
391ARG	429ARG	0.6132924471701886	0.6720222145777498	0.21331911205919604	1.5598960069328711	0.06666222251849876
392LEU	430LEU	9.71935204319712	2.3624399446750073	7.199520031997867	12.879141390573961	9.079394707019532
393ILE	431ILE	19.93867075528298	1.3970786078084185	18.192120525298314	21.6118925404973	20.01199920005333
394GLU	432GLU	3.168677643712641	0.7397270941912534	2.4998333444437035	4.199720018665422	2.806479568028798
395LEU	433LEU	7.0261982534497704	1.715798069141412	5.452969802013199	6.212919138724085	9.412705819612025
396SER	434SER	14.56347354620803	0.6994628974862183	13.592427171521898	14.885674288380775	15.212319178721419
