# Supplementary material for: State-dependent binding of cholesterol and an anionic lipid to the muscle-type Torpedo nicotinic acetylcholine receptor
Source: Commun Biol. 2024 Apr 10;7:437. doi: 10.1038/s42003-024-06106-8 (PMC11006840; doi:10.1038/s42003-024-06106-8)
Supplement: Supplementary file 6 — Supplementary Data 1 [file 42003_2024_6106_MOESM6_ESM.zip › COMMS_BIO_TEXT_FILES/occupancy-apo-CHOL-in-3PC1PA1CHOL-alpha1-sterol.txt]

Residue	Renumbered	Occupancy Avg	Occupancy Std	r1_occ	r2_occ	r3_occ
1SER	1SER	0.0	0.0	0.0	0.0	0.0
2GLU	2GLU	0.0	0.0	0.0	0.0	0.0
3HIS	3HIS	0.0	0.0	0.0	0.0	0.0
4GLU	4GLU	0.0	0.0	0.0	0.0	0.0
5THR	5THR	0.0	0.0	0.0	0.0	0.0
6ARG	6ARG	0.0	0.0	0.0	0.0	0.0
7LEU	7LEU	0.0	0.0	0.0	0.0	0.0
8VAL	8VAL	0.0	0.0	0.0	0.0	0.0
9ALA	9ALA	0.0	0.0	0.0	0.0	0.0
10ASN	10ASN	0.0	0.0	0.0	0.0	0.0
11LEU	11LEU	0.0	0.0	0.0	0.0	0.0
12LEU	12LEU	0.0	0.0	0.0	0.0	0.0
13GLU	13GLU	0.0	0.0	0.0	0.0	0.0
14ASN	14ASN	0.0	0.0	0.0	0.0	0.0
15TYR	15TYR	0.0	0.0	0.0	0.0	0.0
16ASN	16ASN	0.0	0.0	0.0	0.0	0.0
17LYS	17LYS	0.0	0.0	0.0	0.0	0.0
18VAL	18VAL	0.0	0.0	0.0	0.0	0.0
19ILE	19ILE	0.0	0.0	0.0	0.0	0.0
20ARG	20ARG	0.0	0.0	0.0	0.0	0.0
21PRO	21PRO	0.0	0.0	0.0	0.0	0.0
22VAL	22VAL	0.0	0.0	0.0	0.0	0.0
23GLU	23GLU	0.0	0.0	0.0	0.0	0.0
24HIS	24HIS	0.0	0.0	0.0	0.0	0.0
25HIS	25HIS	0.0	0.0	0.0	0.0	0.0
26THR	26THR	0.0	0.0	0.0	0.0	0.0
27HIS	27HIS	0.0	0.0	0.0	0.0	0.0
28PHE	28PHE	0.0	0.0	0.0	0.0	0.0
29VAL	29VAL	0.0	0.0	0.0	0.0	0.0
30ASP	30ASP	0.0	0.0	0.0	0.0	0.0
31ILE	31ILE	0.0	0.0	0.0	0.0	0.0
32THR	32THR	0.0	0.0	0.0	0.0	0.0
33VAL	33VAL	0.0	0.0	0.0	0.0	0.0
34GLY	34GLY	0.0	0.0	0.0	0.0	0.0
35LEU	35LEU	0.0	0.0	0.0	0.0	0.0
36GLN	36GLN	0.0	0.0	0.0	0.0	0.0
37LEU	37LEU	0.0	0.0	0.0	0.0	0.0
38ILE	38ILE	0.0	0.0	0.0	0.0	0.0
39GLN	39GLN	0.0	0.0	0.0	0.0	0.0
40LEU	40LEU	0.0	0.0	0.0	0.0	0.0
41ILE	41ILE	0.0	0.0	0.0	0.0	0.0
42SER	42SER	0.0	0.0	0.0	0.0	0.0
43VAL	43VAL	0.0	0.0	0.0	0.0	0.0
44ASP	44ASP	0.0	0.0	0.0	0.0	0.0
45GLU	45GLU	0.0	0.0	0.0	0.0	0.0
46VAL	46VAL	0.0	0.0	0.0	0.0	0.0
47ASN	47ASN	0.0	0.0	0.0	0.0	0.0
48GLN	48GLN	0.0	0.0	0.0	0.0	0.0
49ILE	49ILE	0.0	0.0	0.0	0.0	0.0
50VAL	50VAL	0.0	0.0	0.0	0.0	0.0
51GLU	51GLU	0.0	0.0	0.0	0.0	0.0
52THR	52THR	0.0	0.0	0.0	0.0	0.0
53ASN	53ASN	0.0	0.0	0.0	0.0	0.0
54VAL	54VAL	0.0	0.0	0.0	0.0	0.0
55ARG	55ARG	0.0	0.0	0.0	0.0	0.0
56LEU	56LEU	0.0	0.0	0.0	0.0	0.0
57ARG	57ARG	0.0	0.0	0.0	0.0	0.0
58GLN	58GLN	0.0	0.0	0.0	0.0	0.0
59GLN	59GLN	0.0	0.0	0.0	0.0	0.0
60TRP	60TRP	0.0	0.0	0.0	0.0	0.0
61ILE	61ILE	0.0	0.0	0.0	0.0	0.0
62ASP	62ASP	0.0	0.0	0.0	0.0	0.0
63VAL	63VAL	0.0	0.0	0.0	0.0	0.0
64ARG	64ARG	0.0	0.0	0.0	0.0	0.0
65LEU	65LEU	0.0	0.0	0.0	0.0	0.0
66ARG	66ARG	0.0	0.0	0.0	0.0	0.0
67TRP	67TRP	0.0	0.0	0.0	0.0	0.0
68ASN	68ASN	0.0	0.0	0.0	0.0	0.0
69PRO	69PRO	0.0	0.0	0.0	0.0	0.0
70ALA	70ALA	0.0	0.0	0.0	0.0	0.0
71ASP	71ASP	0.0	0.0	0.0	0.0	0.0
72TYR	72TYR	0.0	0.0	0.0	0.0	0.0
73GLY	73GLY	0.0	0.0	0.0	0.0	0.0
74GLY	74GLY	0.0	0.0	0.0	0.0	0.0
75ILE	75ILE	0.0	0.0	0.0	0.0	0.0
76LYS	76LYS	0.0	0.0	0.0	0.0	0.0
77LYS	77LYS	0.0	0.0	0.0	0.0	0.0
78ILE	78ILE	0.0	0.0	0.0	0.0	0.0
79ARG	79ARG	0.0	0.0	0.0	0.0	0.0
80LEU	80LEU	0.0	0.0	0.0	0.0	0.0
81PRO	81PRO	0.0	0.0	0.0	0.0	0.0
82SER	82SER	0.0	0.0	0.0	0.0	0.0
83ASP	83ASP	0.0	0.0	0.0	0.0	0.0
84ASP	84ASP	0.0	0.0	0.0	0.0	0.0
85VAL	85VAL	0.0	0.0	0.0	0.0	0.0
86TRP	86TRP	0.0	0.0	0.0	0.0	0.0
87LEU	87LEU	0.0	0.0	0.0	0.0	0.0
88PRO	88PRO	0.0	0.0	0.0	0.0	0.0
89ASP	89ASP	0.0	0.0	0.0	0.0	0.0
90LEU	90LEU	0.0	0.0	0.0	0.0	0.0
91VAL	91VAL	0.0	0.0	0.0	0.0	0.0
92LEU	92LEU	0.0	0.0	0.0	0.0	0.0
93TYR	93TYR	0.0	0.0	0.0	0.0	0.0
94ASN	94ASN	0.0	0.0	0.0	0.0	0.0
95ASN	95ASN	0.0	0.0	0.0	0.0	0.0
96ALA	96ALA	0.0	0.0	0.0	0.0	0.0
97ASP	97ASP	0.0	0.0	0.0	0.0	0.0
98GLY	98GLY	0.0	0.0	0.0	0.0	0.0
99ASP	99ASP	0.0	0.0	0.0	0.0	0.0
100PHE	100PHE	0.0	0.0	0.0	0.0	0.0
101ALA	101ALA	0.0	0.0	0.0	0.0	0.0
102ILE	102ILE	0.0	0.0	0.0	0.0	0.0
103VAL	103VAL	0.0	0.0	0.0	0.0	0.0
104HIS	104HIS	0.0	0.0	0.0	0.0	0.0
105MET	105MET	0.0	0.0	0.0	0.0	0.0
106THR	106THR	0.0	0.0	0.0	0.0	0.0
107LYS	107LYS	0.0	0.0	0.0	0.0	0.0
108LEU	108LEU	0.0	0.0	0.0	0.0	0.0
109LEU	109LEU	0.0	0.0	0.0	0.0	0.0
110LEU	110LEU	0.0	0.0	0.0	0.0	0.0
111ASP	111ASP	0.0	0.0	0.0	0.0	0.0
112TYR	112TYR	0.0	0.0	0.0	0.0	0.0
113THR	113THR	0.0	0.0	0.0	0.0	0.0
114GLY	114GLY	0.0	0.0	0.0	0.0	0.0
115LYS	115LYS	0.0	0.0	0.0	0.0	0.0
116ILE	116ILE	0.0	0.0	0.0	0.0	0.0
117MET	117MET	0.0	0.0	0.0	0.0	0.0
118TRP	118TRP	0.0	0.0	0.0	0.0	0.0
119THR	119THR	0.0	0.0	0.0	0.0	0.0
120PRO	120PRO	0.0	0.0	0.0	0.0	0.0
121PRO	121PRO	0.0	0.0	0.0	0.0	0.0
122ALA	122ALA	0.0	0.0	0.0	0.0	0.0
123ILE	123ILE	0.0	0.0	0.0	0.0	0.0
124PHE	124PHE	0.0	0.0	0.0	0.0	0.0
125LYS	125LYS	0.0	0.0	0.0	0.0	0.0
126SER	126SER	0.0	0.0	0.0	0.0	0.0
127TYR	127TYR	0.0	0.0	0.0	0.0	0.0
128CYS	128CYS	0.0	0.0	0.0	0.0	0.0
129GLU	129GLU	0.0	0.0	0.0	0.0	0.0
130ILE	130ILE	0.0	0.0	0.0	0.0	0.0
131ILE	131ILE	0.0	0.0	0.0	0.0	0.0
132VAL	132VAL	0.0	0.0	0.0	0.0	0.0
133THR	133THR	0.0	0.0	0.0	0.0	0.0
134HIS	134HIS	0.05332977801479902	0.0108858953526795	0.06666222251849876	0.05332977801479901	0.03999733351109926
135PHE	135PHE	0.0	0.0	0.0	0.0	0.0
136PRO	136PRO	0.17554385263204675	0.2250995046930929	0.03333111125924938	0.4933004466368909	0.0
137PHE	137PHE	11.86587560829278	5.023495717859487	11.545896940203987	5.879608026131591	18.172121858542763
138ASP	138ASP	0.0	0.0	0.0	0.0	0.0
139GLN	139GLN	0.0	0.0	0.0	0.0	0.0
140GLN	140GLN	0.0	0.0	0.0	0.0	0.0
141ASN	141ASN	0.0	0.0	0.0	0.0	0.0
142CYS	142CYS	0.0	0.0	0.0	0.0	0.0
143THR	143THR	0.0	0.0	0.0	0.0	0.0
144MET	144MET	0.0	0.0	0.0	0.0	0.0
145LYS	145LYS	0.0	0.0	0.0	0.0	0.0
146LEU	146LEU	0.0	0.0	0.0	0.0	0.0
147GLY	147GLY	0.0	0.0	0.0	0.0	0.0
148ILE	148ILE	0.0	0.0	0.0	0.0	0.0
149TRP	149TRP	0.0	0.0	0.0	0.0	0.0
150THR	150THR	0.0	0.0	0.0	0.0	0.0
151TYR	151TYR	0.0	0.0	0.0	0.0	0.0
152ASP	152ASP	0.0	0.0	0.0	0.0	0.0
153GLY	153GLY	0.0	0.0	0.0	0.0	0.0
154THR	154THR	0.0	0.0	0.0	0.0	0.0
155LYS	155LYS	0.0	0.0	0.0	0.0	0.0
156VAL	156VAL	0.0	0.0	0.0	0.0	0.0
157SER	157SER	0.0	0.0	0.0	0.0	0.0
158ILE	158ILE	0.0	0.0	0.0	0.0	0.0
159SER	159SER	0.0	0.0	0.0	0.0	0.0
160PRO	160PRO	0.0	0.0	0.0	0.0	0.0
161GLU	161GLU	0.0	0.0	0.0	0.0	0.0
162SER	162SER	0.0	0.0	0.0	0.0	0.0
163ASP	163ASP	0.0	0.0	0.0	0.0	0.0
164ARG	164ARG	0.0	0.0	0.0	0.0	0.0
165PRO	165PRO	0.0	0.0	0.0	0.0	0.0
166ASP	166ASP	0.0	0.0	0.0	0.0	0.0
167LEU	167LEU	0.0	0.0	0.0	0.0	0.0
168SER	168SER	0.0	0.0	0.0	0.0	0.0
169THR	169THR	0.0	0.0	0.0	0.0	0.0
170PHE	170PHE	0.0	0.0	0.0	0.0	0.0
171MET	171MET	0.0	0.0	0.0	0.0	0.0
172GLU	172GLU	0.0	0.0	0.0	0.0	0.0
173SER	173SER	0.0	0.0	0.0	0.0	0.0
174GLY	174GLY	0.0	0.0	0.0	0.0	0.0
175GLU	175GLU	0.0	0.0	0.0	0.0	0.0
176TRP	176TRP	0.0	0.0	0.0	0.0	0.0
177VAL	177VAL	0.0	0.0	0.0	0.0	0.0
178MET	178MET	0.0	0.0	0.0	0.0	0.0
179LYS	179LYS	0.0	0.0	0.0	0.0	0.0
180ASP	180ASP	0.0	0.0	0.0	0.0	0.0
181TYR	181TYR	0.0	0.0	0.0	0.0	0.0
182ARG	182ARG	0.0	0.0	0.0	0.0	0.0
183GLY	183GLY	0.0	0.0	0.0	0.0	0.0
184TRP	184TRP	0.0	0.0	0.0	0.0	0.0
185LYS	185LYS	0.0	0.0	0.0	0.0	0.0
186HIS	186HIS	0.0	0.0	0.0	0.0	0.0
187TRP	187TRP	0.0	0.0	0.0	0.0	0.0
188VAL	188VAL	0.0	0.0	0.0	0.0	0.0
189TYR	189TYR	0.0	0.0	0.0	0.0	0.0
190TYR	190TYR	0.0	0.0	0.0	0.0	0.0
191THR	191THR	0.0	0.0	0.0	0.0	0.0
192CYS	192CYS	0.0	0.0	0.0	0.0	0.0
193CYS	193CYS	0.0	0.0	0.0	0.0	0.0
194PRO	194PRO	0.0	0.0	0.0	0.0	0.0
195ASP	195ASP	0.0	0.0	0.0	0.0	0.0
196THR	196THR	0.0	0.0	0.0	0.0	0.0
197PRO	197PRO	0.0	0.0	0.0	0.0	0.0
198TYR	198TYR	0.0	0.0	0.0	0.0	0.0
199LEU	199LEU	0.0	0.0	0.0	0.0	0.0
200ASP	200ASP	0.0	0.0	0.0	0.0	0.0
201ILE	201ILE	0.0	0.0	0.0	0.0	0.0
202THR	202THR	0.0	0.0	0.0	0.0	0.0
203TYR	203TYR	0.0	0.0	0.0	0.0	0.0
204HIS	204HIS	0.0	0.0	0.0	0.0	0.0
205PHE	205PHE	0.0	0.0	0.0	0.0	0.0
206ILE	206ILE	0.0	0.0	0.0	0.0	0.0
207MET	207MET	0.0	0.0	0.0	0.0	0.0
208GLN	208GLN	0.0022220740839499586	0.0031424873061198033	0.0	0.006666222251849876	0.0
209ARG	209ARG	0.0	0.0	0.0	0.0	0.0
210ILE	210ILE	0.8155011888096348	0.5618728637257971	0.5332977801479901	0.31331244583694423	1.5998933404439704
211PRO	211PRO	6.575117214407928	3.8427107800719615	6.286247583494434	2.0198653423105126	11.419238717418839
212LEU	212LEU	7.659489367375509	2.129111101647882	6.299580027998133	6.012932471168589	10.665955602959803
213TYR	213TYR	0.0	0.0	0.0	0.0	0.0
214PHE	214PHE	0.0	0.0	0.0	0.0	0.0
215VAL	215VAL	12.868031020154213	2.580648000655287	10.79261382574495	11.305912939137391	16.505566295580294
216VAL	216VAL	26.398240117325514	17.864003864820397	32.79781347910139	44.36370908606093	2.0331977868142124
217ASN	217ASN	0.0	0.0	0.0	0.0	0.0
218VAL	218VAL	0.0	0.0	0.0	0.0	0.0
219ILE	219ILE	2.048752305401862	2.8079719897858957	0.026664889007399505	6.019598693420439	0.09999333377774815
220ILE	220ILE	53.307557273959524	15.115410001691458	57.142857142857146	69.60202653156456	33.17778814745684
221PRO	221PRO	25.81161255916272	14.30450867430659	32.271181921205255	39.184054396373575	5.979601359909339
222CYS	222CYS	0.0	0.0	0.0	0.0	0.0
223LEU	223LEU	30.542408283892186	6.968160025815607	31.431237917472167	38.59742683821079	21.5985600959936
224LEU	224LEU	33.87996355798502	17.321354969074566	38.984067728818076	52.076528231451235	10.579294713685755
225PHE	225PHE	0.0	0.0	0.0	0.0	0.0
226SER	226SER	0.0	0.0	0.0	0.0	0.0
227PHE	227PHE	27.41372797369064	6.071296047964716	23.87840810612626	22.405172988467434	35.95760282647824
228LEU	228LEU	0.18443214896784657	0.15862558760593512	0.40663955736284246	0.04666355576294914	0.09999333377774815
229THR	229THR	0.0	0.0	0.0	0.0	0.0
230GLY	230GLY	0.0	0.0	0.0	0.0	0.0
231LEU	231LEU	7.448392329400264	2.645078439243517	10.7992800479968	7.212852476501567	4.33304446370242
232VAL	232VAL	0.0	0.0	0.0	0.0	0.0
233PHE	233PHE	0.004444148167899917	0.006284974612239607	0.0	0.013332444503699753	0.0
234TYR	234TYR	10.948159011621447	2.302053736909116	10.7992800479968	13.839077394840343	8.206119592027198
235LEU	235LEU	0.0	0.0	0.0	0.0	0.0
236PRO	236PRO	0.0	0.0	0.0	0.0	0.0
237THR	237THR	0.0	0.0	0.0	0.0	0.0
238ASP	238ASP	0.0	0.0	0.0	0.0	0.0
239SER	239SER	0.0	0.0	0.0	0.0	0.0
240GLY	240GLY	0.0	0.0	0.0	0.0	0.0
241GLU	241GLU	0.0	0.0	0.0	0.0	0.0
242LYS	242LYS	0.0	0.0	0.0	0.0	0.0
243MET	243MET	0.0	0.0	0.0	0.0	0.0
244THR	244THR	0.0	0.0	0.0	0.0	0.0
245LEU	245LEU	0.0	0.0	0.0	0.0	0.0
246SER	246SER	0.0	0.0	0.0	0.0	0.0
247ILE	247ILE	0.0	0.0	0.0	0.0	0.0
248SER	248SER	0.0	0.0	0.0	0.0	0.0
249VAL	249VAL	0.0	0.0	0.0	0.0	0.0
250LEU	250LEU	0.0	0.0	0.0	0.0	0.0
251LEU	251LEU	0.0	0.0	0.0	0.0	0.0
252SER	252SER	0.0	0.0	0.0	0.0	0.0
253LEU	253LEU	0.0	0.0	0.0	0.0	0.0
254THR	254THR	0.0	0.0	0.0	0.0	0.0
255VAL	255VAL	0.0	0.0	0.0	0.0	0.0
256PHE	256PHE	0.0	0.0	0.0	0.0	0.0
257LEU	257LEU	0.0	0.0	0.0	0.0	0.0
258LEU	258LEU	0.0	0.0	0.0	0.0	0.0
259VAL	259VAL	0.0	0.0	0.0	0.0	0.0
260ILE	260ILE	0.0	0.0	0.0	0.0	0.0
261VAL	261VAL	0.0	0.0	0.0	0.0	0.0
262GLU	262GLU	0.0	0.0	0.0	0.0	0.0
263LEU	263LEU	0.0	0.0	0.0	0.0	0.0
264ILE	264ILE	0.0	0.0	0.0	0.0	0.0
265PRO	265PRO	0.0	0.0	0.0	0.0	0.0
266SER	266SER	0.0	0.0	0.0	0.0	0.0
267THR	267THR	0.0	0.0	0.0	0.0	0.0
268SER	268SER	0.0	0.0	0.0	0.0	0.0
269SER	269SER	0.0	0.0	0.0	0.0	0.0
270ALA	270ALA	0.0022220740839499586	0.0031424873061198033	0.0	0.0	0.006666222251849876
271VAL	271VAL	3.0775726062706927	2.2048327848574343	6.0795946936870875	0.8466102259849343	2.306512899140057
272PRO	272PRO	0.0	0.0	0.0	0.0	0.0
273LEU	273LEU	0.0	0.0	0.0	0.0	0.0
274ILE	274ILE	0.0	0.0	0.0	0.0	0.0
275GLY	275GLY	0.0	0.0	0.0	0.0	0.0
276LYS	276LYS	3.6064262382507835	1.383076459800622	2.71981867875475	5.559629358042797	2.539830677954803
277TYR	277TYR	5.335199875563852	3.7953636809606897	0.919938670755283	10.185987600826612	4.899673355109659
278MET	278MET	0.011110370419749794	0.015712436530599016	0.0	0.0	0.03333111125924938
279LEU	279LEU	13.303557540608404	2.603370085986594	14.212385840943938	9.759349376708219	15.938937404173055
280PHE	280PHE	21.5407861698109	8.321571618750202	13.639090727284847	33.04446370241984	17.93880407972802
281THR	281THR	0.0	0.0	0.0	0.0	0.0
282MET	282MET	2.602048752305402	3.6798526354662897	0.0	0.0	7.806146256916206
283ILE	283ILE	32.842254960780394	7.8031111093833125	24.39837344177055	30.911272581827877	43.21711885874275
284PHE	284PHE	4.4841455014110165	3.4706307582390132	1.6598893407106192	9.372708486100926	2.419838677421505
285VAL	285VAL	0.0	0.0	0.0	0.0	0.0
286ILE	286ILE	21.071928538097463	9.32082977797728	14.259049396706887	14.705686287580829	34.25104993000467
287SER	287SER	41.059484923227345	2.6042632425077152	40.13065795613626	38.43743750416639	44.610359309379376
288SER	288SER	0.0	0.0	0.0	0.0	0.0
289ILE	289ILE	0.5866275581627891	0.8061628428298627	0.0	0.03333111125924938	1.726551563229118
290ILE	290ILE	45.60584849898896	2.7861424308360405	44.61702553163123	42.79714685687621	49.403373108459434
291ILE	291ILE	25.098326778214783	4.081111133721609	30.67128858076128	21.011932537830813	23.611759216052263
292THR	292THR	0.0	0.0	0.0	0.0	0.0
293VAL	293VAL	2.4042841588338555	1.304961130931353	1.3199120058662757	1.6532231184587693	4.2397173521765215
294VAL	294VAL	29.760238206341796	5.125032632454772	33.96440237317512	22.545163655756284	32.77114859009399
295VAL	295VAL	11.31480123547319	3.3126466999714648	14.865675621625225	6.892873808412772	12.185854276381574
296ILE	296ILE	0.0	0.0	0.0	0.0	0.0
297ASN	297ASN	3.186454236384241	2.11332913851572	4.579694687020865	0.1999866675554963	4.779681354576361
298THR	298THR	16.865542297180188	5.660861840123765	23.76508232784481	9.899340043997066	16.932204519698686
299HIS	299HIS	0.0	0.0	0.0	0.0	0.0
300HIS	300HIS	0.0	0.0	0.0	0.0	0.0
301ARG	301ARG	0.0	0.0	0.0	0.0	0.0
302SER	302SER	0.0	0.0	0.0	0.0	0.0
303PRO	303PRO	0.0	0.0	0.0	0.0	0.0
304SER	304SER	0.0	0.0	0.0	0.0	0.0
305THR	305THR	0.0	0.0	0.0	0.0	0.0
306HIS	306HIS	0.431082372286292	0.2740097568422528	0.5199653356442904	0.7132857809479368	0.05999600026664889
307THR	307THR	0.017776592671599672	0.013697784598735588	0.03333111125924938	0.01999866675554963	0.0
308MET	308MET	0.0022220740839499586	0.0031424873061198033	0.0	0.006666222251849876	0.0
309PRO	309PRO	0.7532831144590361	0.1360736919084938	0.919938670755283	0.7532831144590361	0.5866275581627891
310GLN	310GLN	0.0	0.0	0.0	0.0	0.0
311TRP	311TRP	10.101548785636512	1.7538992761306347	9.20605292980468	8.546096926871542	12.552496500233318
312VAL	312VAL	6.206252916472235	0.8521473041406058	6.2395840277314845	5.146323578428105	7.2328511432571165
313ARG	313ARG	0.0	0.0	0.0	0.0	0.0
314LYS	314LYS	0.004444148167899917	0.0031424873061198033	0.0	0.006666222251849876	0.006666222251849876
315ILE	315ILE	6.983978845854722	0.5521395804761059	6.226251583227785	7.199520031997867	7.526164922338511
316PHE	316PHE	22.560718174343933	1.2052944414732765	21.945203653089795	24.245050329978003	21.491900539964004
317ILE	317ILE	0.0	0.0	0.0	0.0	0.0
318ASP	318ASP	0.0	0.0	0.0	0.0	0.0
319THR	319THR	2.4287269737573047	0.5028274289346041	2.0798613425771615	3.139790680621292	2.0665288980734617
320ILE	320ILE	12.34806568450992	1.050775580730646	13.4324378374775	12.685820945270315	10.925938270781948
321PRO	321PRO	0.0	0.0	0.0	0.0	0.0
322ASN	322ASN	0.2977579272492945	0.0886604774937671	0.1733217785480968	0.3733084461035931	0.3466435570961936
323VAL	323VAL	26.149367819923118	4.1766434552487794	20.251983201119927	29.384707686154258	28.81141257249517
324MET	324MET	2.4509477145968046	0.8993609811452504	1.239917338844077	2.71981867875475	3.393107126191587
325PHE	325PHE	22.78736973090683	6.963753997496068	12.93913739084061	27.718152123191786	27.704819678688086
326PHE	326PHE	13.903517543274894	5.066531622880976	20.765282314512366	12.259182721151923	8.686087594160389
327SER	327SER	0.13332444503699753	0.07620126746875651	0.22665155656289582	0.03999733351109926	0.13332444503699753
328THR	328THR	0.0	0.0	0.0	0.0	0.0
329MET	329MET	0.0	0.0	0.0	0.0	0.0
330LYS	330LYS	0.0	0.0	0.0	0.0	0.0
331ARG	331ARG	0.0	0.0	0.0	0.0	0.0
332PRO	370PRO	0.0	0.0	0.0	0.0	0.0
333ASP	371ASP	0.0	0.0	0.0	0.0	0.0
334VAL	372VAL	0.0	0.0	0.0	0.0	0.0
335LYS	373LYS	0.0	0.0	0.0	0.0	0.0
336SER	374SER	0.0	0.0	0.0	0.0	0.0
337ALA	375ALA	0.0	0.0	0.0	0.0	0.0
338ILE	376ILE	0.0	0.0	0.0	0.0	0.0
339GLU	377GLU	0.0	0.0	0.0	0.0	0.0
340GLY	378GLY	0.0	0.0	0.0	0.0	0.0
341VAL	379VAL	0.0	0.0	0.0	0.0	0.0
342LYS	380LYS	0.0	0.0	0.0	0.0	0.0
343TYR	381TYR	0.0	0.0	0.0	0.0	0.0
344ILE	382ILE	0.0	0.0	0.0	0.0	0.0
345ALA	383ALA	0.0	0.0	0.0	0.0	0.0
346GLU	384GLU	0.0	0.0	0.0	0.0	0.0
347HIS	385HIS	0.0	0.0	0.0	0.0	0.0
348MET	386MET	0.0	0.0	0.0	0.0	0.0
349LYS	387LYS	0.0	0.0	0.0	0.0	0.0
350SER	388SER	0.0	0.0	0.0	0.0	0.0
351ASP	389ASP	0.0	0.0	0.0	0.0	0.0
352GLU	390GLU	0.0	0.0	0.0	0.0	0.0
353GLU	391GLU	0.0	0.0	0.0	0.0	0.0
354SER	392SER	0.0	0.0	0.0	0.0	0.0
355SER	393SER	0.0	0.0	0.0	0.0	0.0
356ASN	394ASN	0.0	0.0	0.0	0.0	0.0
357ALA	395ALA	0.0	0.0	0.0	0.0	0.0
358ALA	396ALA	0.0	0.0	0.0	0.0	0.0
359GLU	397GLU	0.0	0.0	0.0	0.0	0.0
360GLU	398GLU	0.0	0.0	0.0	0.0	0.0
361TRP	399TRP	1.07770593071573	0.3013512611721829	1.126591560562629	1.4199053396440238	0.6866208919405373
362LYS	400LYS	0.0	0.0	0.0	0.0	0.0
363TYR	401TYR	0.0	0.0	0.0	0.0	0.0
364VAL	402VAL	0.0644401484345488	0.012569949224479212	0.04666355576294914	0.07332844477034864	0.07332844477034864
365ALA	403ALA	0.10665955602959803	0.010885895352679502	0.10665955602959802	0.11999200053329778	0.09332711152589827
366MET	404MET	0.0	0.0	0.0	0.0	0.0
367VAL	405VAL	0.0	0.0	0.0	0.0	0.0
368ILE	406ILE	19.269826456014044	6.297639431249509	27.638157456169587	17.725484967668823	12.44583694420372
369ASP	407ASP	0.0	0.0	0.0	0.0	0.0
370HIS	408HIS	2.5176099371153033	1.390780530397879	2.7931471235250984	4.066395573628425	0.6932871141923872
371ILE	409ILE	25.50496633557763	7.67042271652519	14.925671621891874	28.71808546096927	32.87114192387174
372LEU	410LEU	12.639157389507366	2.050835946580135	15.392307179521366	12.052529831344577	10.472635157656157
373LEU	411LEU	4.190831722329622	1.1071728013572735	3.8664089060729285	5.679621358576095	3.026464902339844
374CYS	412CYS	33.46443570428638	9.121820080422955	21.05859609359376	36.604226384907676	42.73048463435771
375VAL	413VAL	41.790547296846874	10.988301711403789	26.764882341177255	45.870275314979004	52.73648423438438
376PHE	414PHE	2.5798280114659025	1.5339941621949458	1.5932271181921205	4.746350243317112	1.3999066728884741
377MET	415MET	14.121280803501989	1.687220134956155	15.432304513032465	11.739217385507633	15.19232051196587
378LEU	416LEU	32.162300291091704	4.349199025793503	27.61815878941404	30.844610359309378	38.024131724551694
379ILE	417ILE	9.121614114614582	2.2703834668782252	8.886074261715885	12.012532497833478	6.46623558429438
380CYS	418CYS	0.5799613359109392	0.08640411570439117	0.4599693353776415	0.6599560029331378	0.6199586694220385
381ILE	419ILE	13.51909872675155	0.42625613403846063	13.99240050663289	13.605759616025598	12.95913605759616
382ILE	420ILE	30.751283247783476	2.9627189665191187	34.55769615358976	30.364642357176187	27.331511232584493
383GLY	421GLY	6.384018843188232	2.494570871862537	3.993067128858076	9.826011599226717	5.332977801479902
384THR	422THR	4.6530231317912145	1.7944235407028297	2.1731884541030597	5.4263049130058	6.359576028264782
385VAL	423VAL	40.08399440037331	0.4099591190326472	39.61069262049197	40.03066462235851	40.61062595826945
386SER	424SER	36.46645779170277	0.7845085972984743	37.30417972135191	36.67755482967802	35.417638824078395
387VAL	425VAL	1.60878163677977	0.3934891050707716	1.1732551163255782	2.1265248983401106	1.5265648956736217
388PHE	426PHE	23.845076994867004	6.923232605347906	17.232184521031932	20.898606759549363	33.40443970401973
389ALA	427ALA	19.794235939826233	1.745433181592521	18.9120725284981	22.231851209919338	18.23878408106126
390GLY	428GLY	5.3685309868231	1.0234526839837412	4.173055129658023	6.672888474101726	5.259649356709553
391ARG	429ARG	0.12443614870119768	0.131684842255219	0.06666222251849876	0.3066462235850943	0.0
392LEU	430LEU	23.91396129146946	1.8743455038358616	21.7452169855343	26.318245450303312	23.678421438570762
393ILE	431ILE	28.389218496544675	1.512173250750225	26.264915672288513	29.664689020731952	29.23805079661356
394GLU	432GLU	0.015554518587649712	0.013697784598735588	0.0	0.013332444503699753	0.03333111125924938
395LEU	433LEU	4.5996933537764155	0.9010174764122076	4.006399573361776	3.9197386840877275	5.872941803879741
396SER	434SER	5.352976468235451	0.4124806381353422	5.92627158189454	4.973001799880008	5.159656022931805
