# Supplementary material for: State-dependent binding of cholesterol and an anionic lipid to the muscle-type Torpedo nicotinic acetylcholine receptor
Source: Commun Biol. 2024 Apr 10;7:437. doi: 10.1038/s42003-024-06106-8 (PMC11006840; doi:10.1038/s42003-024-06106-8)
Supplement: Supplementary file 6 — Supplementary Data 1 [file 42003_2024_6106_MOESM6_ESM.zip › COMMS_BIO_TEXT_FILES/occupancy-apo-CHOL-in-3PC1PA1CHOL-alpha2.txt]

Residue	Renumbered	Occupancy Avg	Occupancy Std	r1_occ	r2_occ	r3_occ
1SER	1SER	0.0	0.0	0.0	0.0	0.0
2GLU	2GLU	0.0	0.0	0.0	0.0	0.0
3HIS	3HIS	0.0	0.0	0.0	0.0	0.0
4GLU	4GLU	0.0	0.0	0.0	0.0	0.0
5THR	5THR	0.0	0.0	0.0	0.0	0.0
6ARG	6ARG	0.0	0.0	0.0	0.0	0.0
7LEU	7LEU	0.0	0.0	0.0	0.0	0.0
8VAL	8VAL	0.0	0.0	0.0	0.0	0.0
9ALA	9ALA	0.0	0.0	0.0	0.0	0.0
10ASN	10ASN	0.0	0.0	0.0	0.0	0.0
11LEU	11LEU	0.0	0.0	0.0	0.0	0.0
12LEU	12LEU	0.0	0.0	0.0	0.0	0.0
13GLU	13GLU	0.0	0.0	0.0	0.0	0.0
14ASN	14ASN	0.0	0.0	0.0	0.0	0.0
15TYR	15TYR	0.0	0.0	0.0	0.0	0.0
16ASN	16ASN	0.0	0.0	0.0	0.0	0.0
17LYS	17LYS	0.0	0.0	0.0	0.0	0.0
18VAL	18VAL	0.0	0.0	0.0	0.0	0.0
19ILE	19ILE	0.0	0.0	0.0	0.0	0.0
20ARG	20ARG	0.0	0.0	0.0	0.0	0.0
21PRO	21PRO	0.0	0.0	0.0	0.0	0.0
22VAL	22VAL	0.0	0.0	0.0	0.0	0.0
23GLU	23GLU	0.0	0.0	0.0	0.0	0.0
24HIS	24HIS	0.0	0.0	0.0	0.0	0.0
25HIS	25HIS	0.0	0.0	0.0	0.0	0.0
26THR	26THR	0.0	0.0	0.0	0.0	0.0
27HIS	27HIS	0.0	0.0	0.0	0.0	0.0
28PHE	28PHE	0.0	0.0	0.0	0.0	0.0
29VAL	29VAL	0.0	0.0	0.0	0.0	0.0
30ASP	30ASP	0.0	0.0	0.0	0.0	0.0
31ILE	31ILE	0.0	0.0	0.0	0.0	0.0
32THR	32THR	0.0	0.0	0.0	0.0	0.0
33VAL	33VAL	0.0	0.0	0.0	0.0	0.0
34GLY	34GLY	0.0	0.0	0.0	0.0	0.0
35LEU	35LEU	0.0	0.0	0.0	0.0	0.0
36GLN	36GLN	0.0	0.0	0.0	0.0	0.0
37LEU	37LEU	0.0	0.0	0.0	0.0	0.0
38ILE	38ILE	0.0	0.0	0.0	0.0	0.0
39GLN	39GLN	0.0	0.0	0.0	0.0	0.0
40LEU	40LEU	0.0	0.0	0.0	0.0	0.0
41ILE	41ILE	0.0	0.0	0.0	0.0	0.0
42SER	42SER	0.0	0.0	0.0	0.0	0.0
43VAL	43VAL	0.0	0.0	0.0	0.0	0.0
44ASP	44ASP	0.0	0.0	0.0	0.0	0.0
45GLU	45GLU	0.0	0.0	0.0	0.0	0.0
46VAL	46VAL	0.0	0.0	0.0	0.0	0.0
47ASN	47ASN	0.0	0.0	0.0	0.0	0.0
48GLN	48GLN	0.0	0.0	0.0	0.0	0.0
49ILE	49ILE	0.0	0.0	0.0	0.0	0.0
50VAL	50VAL	0.0	0.0	0.0	0.0	0.0
51GLU	51GLU	0.0	0.0	0.0	0.0	0.0
52THR	52THR	0.0	0.0	0.0	0.0	0.0
53ASN	53ASN	0.0	0.0	0.0	0.0	0.0
54VAL	54VAL	0.0	0.0	0.0	0.0	0.0
55ARG	55ARG	0.0	0.0	0.0	0.0	0.0
56LEU	56LEU	0.0	0.0	0.0	0.0	0.0
57ARG	57ARG	0.0	0.0	0.0	0.0	0.0
58GLN	58GLN	0.0	0.0	0.0	0.0	0.0
59GLN	59GLN	0.0	0.0	0.0	0.0	0.0
60TRP	60TRP	0.0	0.0	0.0	0.0	0.0
61ILE	61ILE	0.0	0.0	0.0	0.0	0.0
62ASP	62ASP	0.0	0.0	0.0	0.0	0.0
63VAL	63VAL	0.0	0.0	0.0	0.0	0.0
64ARG	64ARG	0.0	0.0	0.0	0.0	0.0
65LEU	65LEU	0.0	0.0	0.0	0.0	0.0
66ARG	66ARG	0.0	0.0	0.0	0.0	0.0
67TRP	67TRP	0.0	0.0	0.0	0.0	0.0
68ASN	68ASN	0.0	0.0	0.0	0.0	0.0
69PRO	69PRO	0.0	0.0	0.0	0.0	0.0
70ALA	70ALA	0.0	0.0	0.0	0.0	0.0
71ASP	71ASP	0.0	0.0	0.0	0.0	0.0
72TYR	72TYR	0.0	0.0	0.0	0.0	0.0
73GLY	73GLY	0.0	0.0	0.0	0.0	0.0
74GLY	74GLY	0.0	0.0	0.0	0.0	0.0
75ILE	75ILE	0.0	0.0	0.0	0.0	0.0
76LYS	76LYS	0.0	0.0	0.0	0.0	0.0
77LYS	77LYS	0.0	0.0	0.0	0.0	0.0
78ILE	78ILE	0.0	0.0	0.0	0.0	0.0
79ARG	79ARG	0.0	0.0	0.0	0.0	0.0
80LEU	80LEU	0.0	0.0	0.0	0.0	0.0
81PRO	81PRO	0.0	0.0	0.0	0.0	0.0
82SER	82SER	0.0	0.0	0.0	0.0	0.0
83ASP	83ASP	0.0	0.0	0.0	0.0	0.0
84ASP	84ASP	0.0	0.0	0.0	0.0	0.0
85VAL	85VAL	0.0	0.0	0.0	0.0	0.0
86TRP	86TRP	0.0	0.0	0.0	0.0	0.0
87LEU	87LEU	0.0	0.0	0.0	0.0	0.0
88PRO	88PRO	0.0	0.0	0.0	0.0	0.0
89ASP	89ASP	0.0	0.0	0.0	0.0	0.0
90LEU	90LEU	0.0	0.0	0.0	0.0	0.0
91VAL	91VAL	0.0	0.0	0.0	0.0	0.0
92LEU	92LEU	0.0	0.0	0.0	0.0	0.0
93TYR	93TYR	0.0	0.0	0.0	0.0	0.0
94ASN	94ASN	0.0	0.0	0.0	0.0	0.0
95ASN	95ASN	0.0	0.0	0.0	0.0	0.0
96ALA	96ALA	0.0	0.0	0.0	0.0	0.0
97ASP	97ASP	0.0	0.0	0.0	0.0	0.0
98GLY	98GLY	0.0	0.0	0.0	0.0	0.0
99ASP	99ASP	0.0	0.0	0.0	0.0	0.0
100PHE	100PHE	0.0	0.0	0.0	0.0	0.0
101ALA	101ALA	0.0	0.0	0.0	0.0	0.0
102ILE	102ILE	0.0	0.0	0.0	0.0	0.0
103VAL	103VAL	0.0	0.0	0.0	0.0	0.0
104HIS	104HIS	0.0	0.0	0.0	0.0	0.0
105MET	105MET	0.0	0.0	0.0	0.0	0.0
106THR	106THR	0.0	0.0	0.0	0.0	0.0
107LYS	107LYS	0.0	0.0	0.0	0.0	0.0
108LEU	108LEU	0.0	0.0	0.0	0.0	0.0
109LEU	109LEU	0.0	0.0	0.0	0.0	0.0
110LEU	110LEU	0.0	0.0	0.0	0.0	0.0
111ASP	111ASP	0.0	0.0	0.0	0.0	0.0
112TYR	112TYR	0.0	0.0	0.0	0.0	0.0
113THR	113THR	0.0	0.0	0.0	0.0	0.0
114GLY	114GLY	0.0	0.0	0.0	0.0	0.0
115LYS	115LYS	0.0	0.0	0.0	0.0	0.0
116ILE	116ILE	0.0	0.0	0.0	0.0	0.0
117MET	117MET	0.0	0.0	0.0	0.0	0.0
118TRP	118TRP	0.0	0.0	0.0	0.0	0.0
119THR	119THR	0.0	0.0	0.0	0.0	0.0
120PRO	120PRO	0.0	0.0	0.0	0.0	0.0
121PRO	121PRO	0.0	0.0	0.0	0.0	0.0
122ALA	122ALA	0.0	0.0	0.0	0.0	0.0
123ILE	123ILE	0.0	0.0	0.0	0.0	0.0
124PHE	124PHE	0.0	0.0	0.0	0.0	0.0
125LYS	125LYS	0.0	0.0	0.0	0.0	0.0
126SER	126SER	0.0	0.0	0.0	0.0	0.0
127TYR	127TYR	0.0	0.0	0.0	0.0	0.0
128CYS	128CYS	0.0	0.0	0.0	0.0	0.0
129GLU	129GLU	0.0	0.0	0.0	0.0	0.0
130ILE	130ILE	0.0	0.0	0.0	0.0	0.0
131ILE	131ILE	0.0	0.0	0.0	0.0	0.0
132VAL	132VAL	0.0	0.0	0.0	0.0	0.0
133THR	133THR	0.006666222251849876	0.005442947676339751	0.013332444503699753	0.006666222251849876	0.0
134HIS	134HIS	2.5864942337177523	0.8320235878339437	2.813145790280648	1.4732351176588228	3.4731017932137855
135PHE	135PHE	0.0	0.0	0.0	0.0	0.0
136PRO	136PRO	0.06888429660244873	0.055060825693237635	0.03333111125924938	0.026664889007399505	0.14665688954069728
137PHE	137PHE	2.3109570473079573	0.6460009251995815	3.126458236117592	1.5465635624291714	2.259849343377108
138ASP	138ASP	0.0	0.0	0.0	0.0	0.0
139GLN	139GLN	0.0	0.0	0.0	0.0	0.0
140GLN	140GLN	0.0	0.0	0.0	0.0	0.0
141ASN	141ASN	0.0	0.0	0.0	0.0	0.0
142CYS	142CYS	0.0	0.0	0.0	0.0	0.0
143THR	143THR	0.0	0.0	0.0	0.0	0.0
144MET	144MET	0.0	0.0	0.0	0.0	0.0
145LYS	145LYS	0.0	0.0	0.0	0.0	0.0
146LEU	146LEU	0.0	0.0	0.0	0.0	0.0
147GLY	147GLY	0.0	0.0	0.0	0.0	0.0
148ILE	148ILE	0.0	0.0	0.0	0.0	0.0
149TRP	149TRP	0.0	0.0	0.0	0.0	0.0
150THR	150THR	0.0	0.0	0.0	0.0	0.0
151TYR	151TYR	0.0	0.0	0.0	0.0	0.0
152ASP	152ASP	0.0	0.0	0.0	0.0	0.0
153GLY	153GLY	0.0	0.0	0.0	0.0	0.0
154THR	154THR	0.0	0.0	0.0	0.0	0.0
155LYS	155LYS	0.0	0.0	0.0	0.0	0.0
156VAL	156VAL	0.0	0.0	0.0	0.0	0.0
157SER	157SER	0.0	0.0	0.0	0.0	0.0
158ILE	158ILE	0.0	0.0	0.0	0.0	0.0
159SER	159SER	0.0	0.0	0.0	0.0	0.0
160PRO	160PRO	0.0	0.0	0.0	0.0	0.0
161GLU	161GLU	0.0	0.0	0.0	0.0	0.0
162SER	162SER	0.0	0.0	0.0	0.0	0.0
163ASP	163ASP	0.0	0.0	0.0	0.0	0.0
164ARG	164ARG	0.0	0.0	0.0	0.0	0.0
165PRO	165PRO	0.0	0.0	0.0	0.0	0.0
166ASP	166ASP	0.0	0.0	0.0	0.0	0.0
167LEU	167LEU	0.0	0.0	0.0	0.0	0.0
168SER	168SER	0.0	0.0	0.0	0.0	0.0
169THR	169THR	0.0	0.0	0.0	0.0	0.0
170PHE	170PHE	0.0	0.0	0.0	0.0	0.0
171MET	171MET	0.0	0.0	0.0	0.0	0.0
172GLU	172GLU	0.0	0.0	0.0	0.0	0.0
173SER	173SER	0.0	0.0	0.0	0.0	0.0
174GLY	174GLY	0.0	0.0	0.0	0.0	0.0
175GLU	175GLU	0.0	0.0	0.0	0.0	0.0
176TRP	176TRP	0.0	0.0	0.0	0.0	0.0
177VAL	177VAL	0.0	0.0	0.0	0.0	0.0
178MET	178MET	0.0	0.0	0.0	0.0	0.0
179LYS	179LYS	0.0	0.0	0.0	0.0	0.0
180ASP	180ASP	0.0	0.0	0.0	0.0	0.0
181TYR	181TYR	0.0	0.0	0.0	0.0	0.0
182ARG	182ARG	0.0	0.0	0.0	0.0	0.0
183GLY	183GLY	0.0	0.0	0.0	0.0	0.0
184TRP	184TRP	0.0	0.0	0.0	0.0	0.0
185LYS	185LYS	0.0	0.0	0.0	0.0	0.0
186HIS	186HIS	0.0	0.0	0.0	0.0	0.0
187TRP	187TRP	0.0	0.0	0.0	0.0	0.0
188VAL	188VAL	0.0	0.0	0.0	0.0	0.0
189TYR	189TYR	0.0	0.0	0.0	0.0	0.0
190TYR	190TYR	0.0	0.0	0.0	0.0	0.0
191THR	191THR	0.0	0.0	0.0	0.0	0.0
192CYS	192CYS	0.0	0.0	0.0	0.0	0.0
193CYS	193CYS	0.0	0.0	0.0	0.0	0.0
194PRO	194PRO	0.0	0.0	0.0	0.0	0.0
195ASP	195ASP	0.0	0.0	0.0	0.0	0.0
196THR	196THR	0.0	0.0	0.0	0.0	0.0
197PRO	197PRO	0.0	0.0	0.0	0.0	0.0
198TYR	198TYR	0.0	0.0	0.0	0.0	0.0
199LEU	199LEU	0.0	0.0	0.0	0.0	0.0
200ASP	200ASP	0.0	0.0	0.0	0.0	0.0
201ILE	201ILE	0.0	0.0	0.0	0.0	0.0
202THR	202THR	0.0	0.0	0.0	0.0	0.0
203TYR	203TYR	0.0	0.0	0.0	0.0	0.0
204HIS	204HIS	0.0	0.0	0.0	0.0	0.0
205PHE	205PHE	0.0	0.0	0.0	0.0	0.0
206ILE	206ILE	0.0	0.0	0.0	0.0	0.0
207MET	207MET	0.0	0.0	0.0	0.0	0.0
208GLN	208GLN	0.0	0.0	0.0	0.0	0.0
209ARG	209ARG	0.0	0.0	0.0	0.0	0.0
210ILE	210ILE	0.108881630113548	0.040852334979557446	0.05999600026664889	0.15998933404439705	0.10665955602959802
211PRO	211PRO	0.7732817812145857	0.49530823854691736	1.0332644490367309	1.2065862275848276	0.07999466702219853
212LEU	212LEU	13.008021687443057	0.5876955383169206	13.085794280381307	12.252516498900073	13.685754283047796
213TYR	213TYR	0.004444148167899917	0.006284974612239607	0.0	0.0	0.013332444503699753
214PHE	214PHE	0.0	0.0	0.0	0.0	0.0
215VAL	215VAL	2.010977045974713	0.22946613591850476	1.6998866742217185	2.0865275648290114	2.2465168988734083
216VAL	216VAL	20.98526764882341	6.730866704754608	29.6446903539764	13.232451169922005	20.07866142257183
217ASN	217ASN	0.0	0.0	0.0	0.0	0.0
218VAL	218VAL	0.0	0.0	0.0	0.0	0.0
219ILE	219ILE	0.17109970446414682	0.06447844867474127	0.21998533431104594	0.21331911205919604	0.07999466702219853
220ILE	220ILE	2.962024753905295	1.1272203153462321	2.646490233984401	1.7665488967402174	4.473035130991267
221PRO	221PRO	0.4910783725529409	0.3431360155847337	0.47330177988134126	0.07999466702219853	0.919938670755283
222CYS	222CYS	0.0	0.0	0.0	0.0	0.0
223LEU	223LEU	2.0443081572339623	0.025722367181721707	2.0331977868142124	2.0798613425771615	2.0198653423105126
224LEU	224LEU	2.653156456236251	2.0409311968696917	0.6266248916738885	1.8865408972735151	5.4463035797613495
225PHE	225PHE	0.011110370419749794	0.015712436530599016	0.0	0.0	0.03333111125924938
226SER	226SER	0.011110370419749794	0.008314239910170303	0.01999866675554963	0.013332444503699753	0.0
227PHE	227PHE	7.1484123280670175	2.674832696604501	3.493100459969335	8.13279114725685	9.819345376974868
228LEU	228LEU	1.7354398595649176	1.9848657320276482	0.07999466702219853	0.5999600026664889	4.526364909006066
229THR	229THR	0.0	0.0	0.0	0.0	0.0
230GLY	230GLY	0.11110370419749795	0.09557502018801665	0.0	0.09999333377774815	0.2333177788147457
231LEU	231LEU	8.959402706486232	0.7411807966015471	8.172788480767949	9.952669822011865	8.752749816678888
232VAL	232VAL	0.0	0.0	0.0	0.0	0.0
233PHE	233PHE	0.15332311179254718	0.07138358955718069	0.1399906672888474	0.07332844477034864	0.24665022331844544
234TYR	234TYR	24.39837344177055	3.531311297360908	19.41203919738684	26.651556562895806	27.131524565028997
235LEU	235LEU	0.011110370419749794	0.015712436530599016	0.0	0.0	0.03333111125924938
236PRO	236PRO	0.0	0.0	0.0	0.0	0.0
237THR	237THR	0.0	0.0	0.0	0.0	0.0
238ASP	238ASP	0.0	0.0	0.0	0.0	0.0
239SER	239SER	0.0	0.0	0.0	0.0	0.0
240GLY	240GLY	0.0	0.0	0.0	0.0	0.0
241GLU	241GLU	0.0	0.0	0.0	0.0	0.0
242LYS	242LYS	0.0	0.0	0.0	0.0	0.0
243MET	243MET	0.0	0.0	0.0	0.0	0.0
244THR	244THR	0.0	0.0	0.0	0.0	0.0
245LEU	245LEU	0.0	0.0	0.0	0.0	0.0
246SER	246SER	0.0	0.0	0.0	0.0	0.0
247ILE	247ILE	0.0	0.0	0.0	0.0	0.0
248SER	248SER	0.0	0.0	0.0	0.0	0.0
249VAL	249VAL	0.0	0.0	0.0	0.0	0.0
250LEU	250LEU	0.0	0.0	0.0	0.0	0.0
251LEU	251LEU	0.0	0.0	0.0	0.0	0.0
252SER	252SER	0.0	0.0	0.0	0.0	0.0
253LEU	253LEU	0.0	0.0	0.0	0.0	0.0
254THR	254THR	0.0	0.0	0.0	0.0	0.0
255VAL	255VAL	0.0	0.0	0.0	0.0	0.0
256PHE	256PHE	0.0	0.0	0.0	0.0	0.0
257LEU	257LEU	0.0	0.0	0.0	0.0	0.0
258LEU	258LEU	0.0	0.0	0.0	0.0	0.0
259VAL	259VAL	0.0	0.0	0.0	0.0	0.0
260ILE	260ILE	0.0	0.0	0.0	0.0	0.0
261VAL	261VAL	0.0	0.0	0.0	0.0	0.0
262GLU	262GLU	0.0	0.0	0.0	0.0	0.0
263LEU	263LEU	0.0	0.0	0.0	0.0	0.0
264ILE	264ILE	0.0	0.0	0.0	0.0	0.0
265PRO	265PRO	0.0	0.0	0.0	0.0	0.0
266SER	266SER	0.0	0.0	0.0	0.0	0.0
267THR	267THR	0.0	0.0	0.0	0.0	0.0
268SER	268SER	0.031109037175299423	0.030949910621923246	0.01999866675554963	0.07332844477034864	0.0
269SER	269SER	0.10443748194564806	0.08260618312308558	0.0866608892740484	0.013332444503699753	0.21331911205919604
270ALA	270ALA	0.162211408128347	0.05506082569323764	0.23998400106659556	0.11999200053329778	0.12665822278514766
271VAL	271VAL	5.228540319534253	2.2817725622061658	4.33971068595427	2.9864675688287448	8.359442703819745
272PRO	272PRO	0.0	0.0	0.0	0.0	0.0
273LEU	273LEU	0.011110370419749794	0.011330399114709651	0.006666222251849876	0.0	0.026664889007399505
274ILE	274ILE	0.0	0.0	0.0	0.0	0.0
275GLY	275GLY	0.004444148167899917	0.006284974612239607	0.0	0.013332444503699753	0.0
276LYS	276LYS	7.319512032531165	1.567597279215331	9.246050263315778	5.40630624625025	7.306179588027465
277TYR	277TYR	2.4020620847499057	0.8403025158963766	3.23978401439904	2.7131524565029	1.253249783347777
278MET	278MET	0.0	0.0	0.0	0.0	0.0
279LEU	279LEU	14.214607915027889	8.643019301157626	19.43203786414239	21.178588094127058	2.0331977868142124
280PHE	280PHE	10.84149945559185	1.1446032806083017	12.45250316645557	9.899340043997066	10.172655156322913
281THR	281THR	0.0	0.0	0.0	0.0	0.0
282MET	282MET	6.321800768837633	5.138305008233883	6.379574695020332	12.585827611492567	0.0
283ILE	283ILE	11.210363753527544	7.712657497569552	13.405772948470101	19.365375641623892	0.859942670488634
284PHE	284PHE	1.8132124525031665	0.3720365226577134	2.2398506766215585	1.3332444503699754	1.8665422305179655
285VAL	285VAL	0.0	0.0	0.0	0.0	0.0
286ILE	286ILE	1.1310357087305292	0.4522016303554784	1.5998933404439704	1.2732484501033265	0.5199653356442904
287SER	287SER	0.817723262893585	0.11639935874238423	0.973268448770082	0.6932871141923872	0.7866142257182854
288SER	288SER	0.01999866675554963	0.019624826936710547	0.013332444503699753	0.0	0.04666355576294914
289ILE	289ILE	0.0022220740839499586	0.0031424873061198033	0.006666222251849876	0.0	0.0
290ILE	290ILE	6.50845499188943	2.790509264162696	7.4461702553163125	2.71981867875475	9.359376041597226
291ILE	291ILE	0.9332711152589827	0.3306786698482548	1.1932537830811278	0.4666355576294914	1.1399240050663288
292THR	292THR	0.0	0.0	0.0	0.0	0.0
293VAL	293VAL	2.7131524565029	1.5447906336922312	1.07992800479968	2.273181787880808	4.786347576828211
294VAL	294VAL	12.42583827744817	5.634447315900449	11.425904939670689	6.0795946936870875	19.772015198986733
295VAL	295VAL	2.6109370486412016	2.180743551272249	0.973268448770082	5.692953803079795	1.1665888940737283
296ILE	296ILE	0.0	0.0	0.0	0.0	0.0
297ASN	297ASN	2.3798413439104062	1.6955546453508403	1.3132457836144258	4.773015132324511	1.0532631157922805
298THR	298THR	11.517009977112636	7.253383523856473	5.6596226918205454	21.738550763282447	7.152856476234918
299HIS	299HIS	0.0	0.0	0.0	0.0	0.0
300HIS	300HIS	0.004444148167899917	0.006284974612239607	0.0	0.013332444503699753	0.0
301ARG	301ARG	5.35742061640335	2.772113788556445	3.79308046130258	9.252716485567628	3.026464902339844
302SER	302SER	0.0	0.0	0.0	0.0	0.0
303PRO	303PRO	0.0	0.0	0.0	0.0	0.0
304SER	304SER	0.0	0.0	0.0	0.0	0.0
305THR	305THR	0.0022220740839499586	0.0031424873061198033	0.0	0.006666222251849876	0.0
306HIS	306HIS	4.81079039175166	3.4224038498407205	1.353243117125525	9.472701819878674	3.6064262382507835
307THR	307THR	0.22442948247894587	0.19122751793391696	0.01999866675554963	0.1733217785480968	0.47996800213319113
308MET	308MET	0.07777259293824856	0.05665199557354826	0.0	0.13332444503699753	0.09999333377774815
309PRO	309PRO	3.27755927382619	1.6330324653112362	1.2932471168588762	5.292980467968802	3.24645023665089
310GLN	310GLN	0.031109037175299423	0.02454361046416297	0.0	0.03333111125924938	0.05999600026664889
311TRP	311TRP	10.639290713952404	0.9568912547639131	9.966002266515565	9.959336044263715	11.992533831077928
312VAL	312VAL	9.19716463346888	4.298110519128193	5.986267582161189	15.272315178988068	6.332911139257383
313ARG	313ARG	0.013332444503699753	0.014400685950731863	0.0	0.006666222251849876	0.03333111125924938
314LYS	314LYS	0.20220874163944624	0.051731869994546216	0.26664889007399506	0.1999866675554963	0.1399906672888474
315ILE	315ILE	13.774637246405796	1.5435371758293837	14.205719618692088	11.705886274248384	15.412305846276915
316PHE	316PHE	30.295758060573743	8.813217000593575	23.131791213919072	42.71048596760216	25.044997000199988
317ILE	317ILE	0.0	0.0	0.0	0.0	0.0
318ASP	318ASP	0.035553185343199345	0.03189276291448864	0.07999466702219853	0.006666222251849876	0.01999866675554963
319THR	319THR	14.916783325556073	2.197376243704937	14.205719618692088	12.652489834011066	17.892140523965068
320ILE	320ILE	14.876785992044974	2.1884056877429816	12.039197386840877	15.225651623225119	17.36550896606893
321PRO	321PRO	1.6465568962069195	1.6145199453758587	0.0	3.839744017065529	1.0999266715552296
322ASN	322ASN	1.9865342310512633	0.1367252855402098	2.1798546763549096	1.8865408972735151	1.893207119525365
323VAL	323VAL	21.296358020576406	1.4347751860577802	23.17845476968202	19.698686754216386	21.011932537830813
324MET	324MET	16.523342888251896	4.32037493282261	21.07859476034931	17.77214852343177	10.719285380974602
325PHE	325PHE	47.12130302424283	4.483949496539091	46.25024998333444	52.99646690220652	42.11719218718752
326PHE	326PHE	21.514121280803504	1.6602447750159606	21.545230317978803	23.531764549030065	19.46536897540164
327SER	327SER	0.19332044530364642	0.21853282408984728	0.49996666888874075	0.006666222251849876	0.07332844477034864
328THR	328THR	0.011110370419749794	0.015712436530599016	0.0	0.0	0.03333111125924938
329TYR	381TYR	0.0	0.0	0.0	0.0	0.0
330ILE	382ILE	0.0	0.0	0.0	0.0	0.0
331ALA	383ALA	0.0	0.0	0.0	0.0	0.0
332GLU	384GLU	0.0	0.0	0.0	0.0	0.0
333HIS	385HIS	0.0	0.0	0.0	0.0	0.0
334MET	386MET	0.0	0.0	0.0	0.0	0.0
335LYS	387LYS	0.0	0.0	0.0	0.0	0.0
336SER	388SER	0.0	0.0	0.0	0.0	0.0
337ASP	389ASP	0.0	0.0	0.0	0.0	0.0
338GLU	390GLU	0.0	0.0	0.0	0.0	0.0
339GLU	391GLU	0.0	0.0	0.0	0.0	0.0
340SER	392SER	0.0	0.0	0.0	0.0	0.0
341SER	393SER	0.0	0.0	0.0	0.0	0.0
342ASN	394ASN	0.0	0.0	0.0	0.0	0.0
343ALA	395ALA	0.0	0.0	0.0	0.0	0.0
344ALA	396ALA	0.0	0.0	0.0	0.0	0.0
345GLU	397GLU	0.0	0.0	0.0	0.0	0.0
346GLU	398GLU	0.0	0.0	0.0	0.0	0.0
347TRP	399TRP	29.829122502944244	24.74926343791157	8.899406706219585	64.58902739817346	15.998933404439704
348LYS	400LYS	0.0	0.0	0.0	0.0	0.0
349TYR	401TYR	0.0	0.0	0.0	0.0	0.0
350VAL	402VAL	4.786347576828212	3.40394045129746	2.4598360109326043	9.599360042663822	2.2998466768882073
351ALA	403ALA	6.039597360175988	5.618379751693061	2.3398440103993066	13.97906806212919	1.7998800079994668
352MET	404MET	0.0	0.0	0.0	0.0	0.0
353VAL	405VAL	1.1421460791502789	0.9198635250842535	0.013332444503699753	2.266515565628958	1.1465902273181787
354ILE	406ILE	14.823456214030175	9.919482567104241	4.879674688354109	28.364775681621225	11.225918272115193
355ASP	407ASP	0.008888296335799835	0.012569949224479213	0.0	0.026664889007399505	0.0
356HIS	408HIS	14.727907028420328	8.876714005434788	2.599826678221452	17.985467635490966	23.598426771548564
357ILE	409ILE	12.288069684243274	3.19612896981372	12.859142723818412	15.885607626158256	8.11945870275315
358LEU	410LEU	0.8399440037330845	0.3874828296022455	0.8799413372441838	0.3466435570961936	1.2932471168588762
359LEU	411LEU	6.248472324067284	1.4153373499047337	6.599560029331378	7.779481367908806	4.366375574961669
360CYS	412CYS	19.872008532764482	2.1368543974027507	21.57856142923805	21.178588094127058	16.85887607492834
361VAL	413VAL	1.4665688954069729	0.3911355371986423	2.0131991200586627	1.1199253383107792	1.2665822278514767
362PHE	414PHE	1.7954358598315665	0.8784811882499876	2.213185787614159	0.5732951136590894	2.599826678221452
363MET	415MET	5.2707597271293025	1.2117294138277106	5.839610692620492	6.386240917272182	3.586427571495234
364LEU	416LEU	1.8532097860142658	0.1360736919084938	1.8532097860142658	2.0198653423105126	1.6865542297180187
365ILE	417ILE	0.919938670755283	0.10080480165512304	0.9666022265182321	0.7799480034664356	1.0132657822811812
366CYS	418CYS	0.3977512610270426	0.17403252449126747	0.4399706686220919	0.5866275581627891	0.16665555629624693
367ILE	419ILE	1.5287869697575716	0.36953299124036004	1.9332044530364643	1.61322578494767	1.0399306712885807
368ILE	420ILE	2.048752305401862	0.18095925224098236	1.8132124525031665	2.0798613425771615	2.253183121125258
369GLY	421GLY	1.3887963024687242	0.3491273697497787	1.6932204519698686	1.5732284514365709	0.8999400039997334
370THR	422THR	1.137701930982379	0.6124787570868211	1.8065462302513167	1.2799146723551764	0.326644890340644
371VAL	423VAL	3.9064062395840278	0.4033294008944566	4.246383574428371	4.1330577961469235	3.339777348176788
372SER	424SER	11.063706863986845	0.5316936224289467	11.152589827344844	10.372641823878409	11.665888940737284
373VAL	425VAL	5.535186543119347	1.3443125823543345	7.426171588560763	4.759682687820812	4.419705352976468
374PHE	426PHE	9.286047596826878	1.656830054111679	10.985934271048597	9.832677821478567	7.03953069795347
375ALA	427ALA	7.9039175166100035	1.0838210478343646	6.746216918872075	7.612825811612559	9.352709819345376
376GLY	428GLY	14.68346554674133	1.1868288851599396	14.519032064529032	16.2122525164989	13.319112059196053
377ARG	429ARG	0.9221607448392329	0.20258687323141086	0.9532697820145324	1.1532564495700286	0.6599560029331378
378LEU	430LEU	8.999400039997333	0.40075030638461784	8.706086260915939	9.566028931404572	8.726084927671488
379ILE	431ILE	21.96298024576139	0.9229341306654761	21.08526098260116	23.23845076994867	21.56522898473435
380GLU	432GLU	3.0353531986756437	0.6331000647044739	3.7064195720285316	3.2131191253916405	2.1865208986067595
