# Supplementary material for: State-dependent binding of cholesterol and an anionic lipid to the muscle-type Torpedo nicotinic acetylcholine receptor
Source: Commun Biol. 2024 Apr 10;7:437. doi: 10.1038/s42003-024-06106-8 (PMC11006840; doi:10.1038/s42003-024-06106-8)
Supplement: Supplementary file 6 — Supplementary Data 1 [file 42003_2024_6106_MOESM6_ESM.zip › COMMS_BIO_TEXT_FILES/occupancy-apo-CHOL-in-3PC1PA1CHOL-alpha2-sterol.txt]

Residue	Renumbered	Occupancy Avg	Occupancy Std	r1_occ	r2_occ	r3_occ
1SER	1SER	0.0	0.0	0.0	0.0	0.0
2GLU	2GLU	0.0	0.0	0.0	0.0	0.0
3HIS	3HIS	0.0	0.0	0.0	0.0	0.0
4GLU	4GLU	0.0	0.0	0.0	0.0	0.0
5THR	5THR	0.0	0.0	0.0	0.0	0.0
6ARG	6ARG	0.0	0.0	0.0	0.0	0.0
7LEU	7LEU	0.0	0.0	0.0	0.0	0.0
8VAL	8VAL	0.0	0.0	0.0	0.0	0.0
9ALA	9ALA	0.0	0.0	0.0	0.0	0.0
10ASN	10ASN	0.0	0.0	0.0	0.0	0.0
11LEU	11LEU	0.0	0.0	0.0	0.0	0.0
12LEU	12LEU	0.0	0.0	0.0	0.0	0.0
13GLU	13GLU	0.0	0.0	0.0	0.0	0.0
14ASN	14ASN	0.0	0.0	0.0	0.0	0.0
15TYR	15TYR	0.0	0.0	0.0	0.0	0.0
16ASN	16ASN	0.0	0.0	0.0	0.0	0.0
17LYS	17LYS	0.0	0.0	0.0	0.0	0.0
18VAL	18VAL	0.0	0.0	0.0	0.0	0.0
19ILE	19ILE	0.0	0.0	0.0	0.0	0.0
20ARG	20ARG	0.0	0.0	0.0	0.0	0.0
21PRO	21PRO	0.0	0.0	0.0	0.0	0.0
22VAL	22VAL	0.0	0.0	0.0	0.0	0.0
23GLU	23GLU	0.0	0.0	0.0	0.0	0.0
24HIS	24HIS	0.0	0.0	0.0	0.0	0.0
25HIS	25HIS	0.0	0.0	0.0	0.0	0.0
26THR	26THR	0.0	0.0	0.0	0.0	0.0
27HIS	27HIS	0.0	0.0	0.0	0.0	0.0
28PHE	28PHE	0.0	0.0	0.0	0.0	0.0
29VAL	29VAL	0.0	0.0	0.0	0.0	0.0
30ASP	30ASP	0.0	0.0	0.0	0.0	0.0
31ILE	31ILE	0.0	0.0	0.0	0.0	0.0
32THR	32THR	0.0	0.0	0.0	0.0	0.0
33VAL	33VAL	0.0	0.0	0.0	0.0	0.0
34GLY	34GLY	0.0	0.0	0.0	0.0	0.0
35LEU	35LEU	0.0	0.0	0.0	0.0	0.0
36GLN	36GLN	0.0	0.0	0.0	0.0	0.0
37LEU	37LEU	0.0	0.0	0.0	0.0	0.0
38ILE	38ILE	0.0	0.0	0.0	0.0	0.0
39GLN	39GLN	0.0	0.0	0.0	0.0	0.0
40LEU	40LEU	0.0	0.0	0.0	0.0	0.0
41ILE	41ILE	0.0	0.0	0.0	0.0	0.0
42SER	42SER	0.0	0.0	0.0	0.0	0.0
43VAL	43VAL	0.0	0.0	0.0	0.0	0.0
44ASP	44ASP	0.0	0.0	0.0	0.0	0.0
45GLU	45GLU	0.0	0.0	0.0	0.0	0.0
46VAL	46VAL	0.0	0.0	0.0	0.0	0.0
47ASN	47ASN	0.0	0.0	0.0	0.0	0.0
48GLN	48GLN	0.0	0.0	0.0	0.0	0.0
49ILE	49ILE	0.0	0.0	0.0	0.0	0.0
50VAL	50VAL	0.0	0.0	0.0	0.0	0.0
51GLU	51GLU	0.0	0.0	0.0	0.0	0.0
52THR	52THR	0.0	0.0	0.0	0.0	0.0
53ASN	53ASN	0.0	0.0	0.0	0.0	0.0
54VAL	54VAL	0.0	0.0	0.0	0.0	0.0
55ARG	55ARG	0.0	0.0	0.0	0.0	0.0
56LEU	56LEU	0.0	0.0	0.0	0.0	0.0
57ARG	57ARG	0.0	0.0	0.0	0.0	0.0
58GLN	58GLN	0.0	0.0	0.0	0.0	0.0
59GLN	59GLN	0.0	0.0	0.0	0.0	0.0
60TRP	60TRP	0.0	0.0	0.0	0.0	0.0
61ILE	61ILE	0.0	0.0	0.0	0.0	0.0
62ASP	62ASP	0.0	0.0	0.0	0.0	0.0
63VAL	63VAL	0.0	0.0	0.0	0.0	0.0
64ARG	64ARG	0.0	0.0	0.0	0.0	0.0
65LEU	65LEU	0.0	0.0	0.0	0.0	0.0
66ARG	66ARG	0.0	0.0	0.0	0.0	0.0
67TRP	67TRP	0.0	0.0	0.0	0.0	0.0
68ASN	68ASN	0.0	0.0	0.0	0.0	0.0
69PRO	69PRO	0.0	0.0	0.0	0.0	0.0
70ALA	70ALA	0.0	0.0	0.0	0.0	0.0
71ASP	71ASP	0.0	0.0	0.0	0.0	0.0
72TYR	72TYR	0.0	0.0	0.0	0.0	0.0
73GLY	73GLY	0.0	0.0	0.0	0.0	0.0
74GLY	74GLY	0.0	0.0	0.0	0.0	0.0
75ILE	75ILE	0.0	0.0	0.0	0.0	0.0
76LYS	76LYS	0.0	0.0	0.0	0.0	0.0
77LYS	77LYS	0.0	0.0	0.0	0.0	0.0
78ILE	78ILE	0.0	0.0	0.0	0.0	0.0
79ARG	79ARG	0.0	0.0	0.0	0.0	0.0
80LEU	80LEU	0.0	0.0	0.0	0.0	0.0
81PRO	81PRO	0.0	0.0	0.0	0.0	0.0
82SER	82SER	0.0	0.0	0.0	0.0	0.0
83ASP	83ASP	0.0	0.0	0.0	0.0	0.0
84ASP	84ASP	0.0	0.0	0.0	0.0	0.0
85VAL	85VAL	0.0	0.0	0.0	0.0	0.0
86TRP	86TRP	0.0	0.0	0.0	0.0	0.0
87LEU	87LEU	0.0	0.0	0.0	0.0	0.0
88PRO	88PRO	0.0	0.0	0.0	0.0	0.0
89ASP	89ASP	0.0	0.0	0.0	0.0	0.0
90LEU	90LEU	0.0	0.0	0.0	0.0	0.0
91VAL	91VAL	0.0	0.0	0.0	0.0	0.0
92LEU	92LEU	0.0	0.0	0.0	0.0	0.0
93TYR	93TYR	0.0	0.0	0.0	0.0	0.0
94ASN	94ASN	0.0	0.0	0.0	0.0	0.0
95ASN	95ASN	0.0	0.0	0.0	0.0	0.0
96ALA	96ALA	0.0	0.0	0.0	0.0	0.0
97ASP	97ASP	0.0	0.0	0.0	0.0	0.0
98GLY	98GLY	0.0	0.0	0.0	0.0	0.0
99ASP	99ASP	0.0	0.0	0.0	0.0	0.0
100PHE	100PHE	0.0	0.0	0.0	0.0	0.0
101ALA	101ALA	0.0	0.0	0.0	0.0	0.0
102ILE	102ILE	0.0	0.0	0.0	0.0	0.0
103VAL	103VAL	0.0	0.0	0.0	0.0	0.0
104HIS	104HIS	0.0	0.0	0.0	0.0	0.0
105MET	105MET	0.0	0.0	0.0	0.0	0.0
106THR	106THR	0.0	0.0	0.0	0.0	0.0
107LYS	107LYS	0.0	0.0	0.0	0.0	0.0
108LEU	108LEU	0.0	0.0	0.0	0.0	0.0
109LEU	109LEU	0.0	0.0	0.0	0.0	0.0
110LEU	110LEU	0.0	0.0	0.0	0.0	0.0
111ASP	111ASP	0.0	0.0	0.0	0.0	0.0
112TYR	112TYR	0.0	0.0	0.0	0.0	0.0
113THR	113THR	0.0	0.0	0.0	0.0	0.0
114GLY	114GLY	0.0	0.0	0.0	0.0	0.0
115LYS	115LYS	0.0	0.0	0.0	0.0	0.0
116ILE	116ILE	0.0	0.0	0.0	0.0	0.0
117MET	117MET	0.0	0.0	0.0	0.0	0.0
118TRP	118TRP	0.0	0.0	0.0	0.0	0.0
119THR	119THR	0.0	0.0	0.0	0.0	0.0
120PRO	120PRO	0.0	0.0	0.0	0.0	0.0
121PRO	121PRO	0.0	0.0	0.0	0.0	0.0
122ALA	122ALA	0.0	0.0	0.0	0.0	0.0
123ILE	123ILE	0.0	0.0	0.0	0.0	0.0
124PHE	124PHE	0.0	0.0	0.0	0.0	0.0
125LYS	125LYS	0.0	0.0	0.0	0.0	0.0
126SER	126SER	0.0	0.0	0.0	0.0	0.0
127TYR	127TYR	0.0	0.0	0.0	0.0	0.0
128CYS	128CYS	0.0	0.0	0.0	0.0	0.0
129GLU	129GLU	0.0	0.0	0.0	0.0	0.0
130ILE	130ILE	0.0	0.0	0.0	0.0	0.0
131ILE	131ILE	0.0	0.0	0.0	0.0	0.0
132VAL	132VAL	0.0	0.0	0.0	0.0	0.0
133THR	133THR	0.0	0.0	0.0	0.0	0.0
134HIS	134HIS	0.06666222251849876	0.033991197344128955	0.03333111125924938	0.05332977801479901	0.11332577828144791
135PHE	135PHE	0.0	0.0	0.0	0.0	0.0
136PRO	136PRO	0.015554518587649712	0.021997411142838624	0.0	0.0	0.04666355576294914
137PHE	137PHE	1.8443214896784657	1.5797712203048615	4.059729351376575	0.9866008932737818	0.486634224385041
138ASP	138ASP	0.0	0.0	0.0	0.0	0.0
139GLN	139GLN	0.0	0.0	0.0	0.0	0.0
140GLN	140GLN	0.0	0.0	0.0	0.0	0.0
141ASN	141ASN	0.0	0.0	0.0	0.0	0.0
142CYS	142CYS	0.0	0.0	0.0	0.0	0.0
143THR	143THR	0.0	0.0	0.0	0.0	0.0
144MET	144MET	0.0	0.0	0.0	0.0	0.0
145LYS	145LYS	0.0	0.0	0.0	0.0	0.0
146LEU	146LEU	0.0	0.0	0.0	0.0	0.0
147GLY	147GLY	0.0	0.0	0.0	0.0	0.0
148ILE	148ILE	0.0	0.0	0.0	0.0	0.0
149TRP	149TRP	0.0	0.0	0.0	0.0	0.0
150THR	150THR	0.0	0.0	0.0	0.0	0.0
151TYR	151TYR	0.0	0.0	0.0	0.0	0.0
152ASP	152ASP	0.0	0.0	0.0	0.0	0.0
153GLY	153GLY	0.0	0.0	0.0	0.0	0.0
154THR	154THR	0.0	0.0	0.0	0.0	0.0
155LYS	155LYS	0.0	0.0	0.0	0.0	0.0
156VAL	156VAL	0.0	0.0	0.0	0.0	0.0
157SER	157SER	0.0	0.0	0.0	0.0	0.0
158ILE	158ILE	0.0	0.0	0.0	0.0	0.0
159SER	159SER	0.0	0.0	0.0	0.0	0.0
160PRO	160PRO	0.0	0.0	0.0	0.0	0.0
161GLU	161GLU	0.0	0.0	0.0	0.0	0.0
162SER	162SER	0.0	0.0	0.0	0.0	0.0
163ASP	163ASP	0.0	0.0	0.0	0.0	0.0
164ARG	164ARG	0.0	0.0	0.0	0.0	0.0
165PRO	165PRO	0.0	0.0	0.0	0.0	0.0
166ASP	166ASP	0.0	0.0	0.0	0.0	0.0
167LEU	167LEU	0.0	0.0	0.0	0.0	0.0
168SER	168SER	0.0	0.0	0.0	0.0	0.0
169THR	169THR	0.0	0.0	0.0	0.0	0.0
170PHE	170PHE	0.0	0.0	0.0	0.0	0.0
171MET	171MET	0.0	0.0	0.0	0.0	0.0
172GLU	172GLU	0.0	0.0	0.0	0.0	0.0
173SER	173SER	0.0	0.0	0.0	0.0	0.0
174GLY	174GLY	0.0	0.0	0.0	0.0	0.0
175GLU	175GLU	0.0	0.0	0.0	0.0	0.0
176TRP	176TRP	0.0	0.0	0.0	0.0	0.0
177VAL	177VAL	0.0	0.0	0.0	0.0	0.0
178MET	178MET	0.0	0.0	0.0	0.0	0.0
179LYS	179LYS	0.0	0.0	0.0	0.0	0.0
180ASP	180ASP	0.0	0.0	0.0	0.0	0.0
181TYR	181TYR	0.0	0.0	0.0	0.0	0.0
182ARG	182ARG	0.0	0.0	0.0	0.0	0.0
183GLY	183GLY	0.0	0.0	0.0	0.0	0.0
184TRP	184TRP	0.0	0.0	0.0	0.0	0.0
185LYS	185LYS	0.0	0.0	0.0	0.0	0.0
186HIS	186HIS	0.0	0.0	0.0	0.0	0.0
187TRP	187TRP	0.0	0.0	0.0	0.0	0.0
188VAL	188VAL	0.0	0.0	0.0	0.0	0.0
189TYR	189TYR	0.0	0.0	0.0	0.0	0.0
190TYR	190TYR	0.0	0.0	0.0	0.0	0.0
191THR	191THR	0.0	0.0	0.0	0.0	0.0
192CYS	192CYS	0.0	0.0	0.0	0.0	0.0
193CYS	193CYS	0.0	0.0	0.0	0.0	0.0
194PRO	194PRO	0.0	0.0	0.0	0.0	0.0
195ASP	195ASP	0.0	0.0	0.0	0.0	0.0
196THR	196THR	0.0	0.0	0.0	0.0	0.0
197PRO	197PRO	0.0	0.0	0.0	0.0	0.0
198TYR	198TYR	0.0	0.0	0.0	0.0	0.0
199LEU	199LEU	0.0	0.0	0.0	0.0	0.0
200ASP	200ASP	0.0	0.0	0.0	0.0	0.0
201ILE	201ILE	0.0	0.0	0.0	0.0	0.0
202THR	202THR	0.0	0.0	0.0	0.0	0.0
203TYR	203TYR	0.0	0.0	0.0	0.0	0.0
204HIS	204HIS	0.0	0.0	0.0	0.0	0.0
205PHE	205PHE	0.0	0.0	0.0	0.0	0.0
206ILE	206ILE	0.0	0.0	0.0	0.0	0.0
207MET	207MET	0.0	0.0	0.0	0.0	0.0
208GLN	208GLN	0.0	0.0	0.0	0.0	0.0
209ARG	209ARG	0.0	0.0	0.0	0.0	0.0
210ILE	210ILE	0.0022220740839499586	0.0031424873061198033	0.0	0.0	0.006666222251849876
211PRO	211PRO	0.6288469657578384	0.641167530902156	1.513232451169922	0.35997600159989335	0.013332444503699753
212LEU	212LEU	0.9577139301824323	0.2983377551806266	1.3732417838810747	0.8132791147256849	0.6866208919405373
213TYR	213TYR	0.0	0.0	0.0	0.0	0.0
214PHE	214PHE	0.0	0.0	0.0	0.0	0.0
215VAL	215VAL	2.5198320111992536	0.805501089199053	3.619758682754483	2.2265182321178587	1.7132191187254182
216VAL	216VAL	11.40812834699909	2.3862303080387757	12.065862275848277	8.212785814279048	13.945736950869941
217ASN	217ASN	0.0022220740839499586	0.0031424873061198033	0.0	0.0	0.006666222251849876
218VAL	218VAL	0.0	0.0	0.0	0.0	0.0
219ILE	219ILE	0.07777259293824856	0.05230141233224371	0.01999866675554963	0.06666222251849876	0.14665688954069728
220ILE	220ILE	10.554851898762305	2.290455071823669	9.319378708086127	8.579428038130791	13.765748950069995
221PRO	221PRO	1.7043308223896183	1.3502935564808822	1.7532164522365177	0.026664889007399505	3.333111125924938
222CYS	222CYS	0.0	0.0	0.0	0.0	0.0
223LEU	223LEU	8.259449370041997	0.8112183532662215	7.719485367642157	7.652823145123659	9.406039597360175
224LEU	224LEU	6.0862609159389365	5.319272213654596	2.5131657889474037	2.1398573428438104	13.605759616025598
225PHE	225PHE	0.0	0.0	0.0	0.0	0.0
226SER	226SER	0.0	0.0	0.0	0.0	0.0
227PHE	227PHE	29.489145168099906	5.346976087901785	26.271581894540365	25.171655222985134	37.024198386774216
228LEU	228LEU	0.37997466835544297	0.5232878316589658	0.0	0.01999866675554963	1.1199253383107792
229THR	229THR	0.0	0.0	0.0	0.0	0.0
230GLY	230GLY	0.004444148167899917	0.006284974612239607	0.0	0.0	0.013332444503699753
231LEU	231LEU	11.628113681310134	1.64864120792119	9.419372041863875	13.379108059462702	12.085860942603826
232VAL	232VAL	0.0	0.0	0.0	0.0	0.0
233PHE	233PHE	0.0	0.0	0.0	0.0	0.0
234TYR	234TYR	12.434726573783971	6.2953292200528015	5.099660022665156	11.732551163255783	20.47196853543097
235LEU	235LEU	0.0	0.0	0.0	0.0	0.0
236PRO	236PRO	0.0	0.0	0.0	0.0	0.0
237THR	237THR	0.0	0.0	0.0	0.0	0.0
238ASP	238ASP	0.0	0.0	0.0	0.0	0.0
239SER	239SER	0.0	0.0	0.0	0.0	0.0
240GLY	240GLY	0.0	0.0	0.0	0.0	0.0
241GLU	241GLU	0.0	0.0	0.0	0.0	0.0
242LYS	242LYS	0.0	0.0	0.0	0.0	0.0
243MET	243MET	0.0	0.0	0.0	0.0	0.0
244THR	244THR	0.0	0.0	0.0	0.0	0.0
245LEU	245LEU	0.0	0.0	0.0	0.0	0.0
246SER	246SER	0.0	0.0	0.0	0.0	0.0
247ILE	247ILE	0.0	0.0	0.0	0.0	0.0
248SER	248SER	0.0	0.0	0.0	0.0	0.0
249VAL	249VAL	0.0	0.0	0.0	0.0	0.0
250LEU	250LEU	0.0	0.0	0.0	0.0	0.0
251LEU	251LEU	0.0	0.0	0.0	0.0	0.0
252SER	252SER	0.0	0.0	0.0	0.0	0.0
253LEU	253LEU	0.0	0.0	0.0	0.0	0.0
254THR	254THR	0.0	0.0	0.0	0.0	0.0
255VAL	255VAL	0.0	0.0	0.0	0.0	0.0
256PHE	256PHE	0.0	0.0	0.0	0.0	0.0
257LEU	257LEU	0.0	0.0	0.0	0.0	0.0
258LEU	258LEU	0.0	0.0	0.0	0.0	0.0
259VAL	259VAL	0.0	0.0	0.0	0.0	0.0
260ILE	260ILE	0.0	0.0	0.0	0.0	0.0
261VAL	261VAL	0.0	0.0	0.0	0.0	0.0
262GLU	262GLU	0.0	0.0	0.0	0.0	0.0
263LEU	263LEU	0.0	0.0	0.0	0.0	0.0
264ILE	264ILE	0.0	0.0	0.0	0.0	0.0
265PRO	265PRO	0.0	0.0	0.0	0.0	0.0
266SER	266SER	0.0	0.0	0.0	0.0	0.0
267THR	267THR	0.0	0.0	0.0	0.0	0.0
268SER	268SER	0.0	0.0	0.0	0.0	0.0
269SER	269SER	0.0022220740839499586	0.0031424873061198033	0.006666222251849876	0.0	0.0
270ALA	270ALA	0.0	0.0	0.0	0.0	0.0
271VAL	271VAL	0.9177165966713331	0.38925004780445566	0.9066062262515833	0.44663689087394176	1.3999066728884741
272PRO	272PRO	0.0	0.0	0.0	0.0	0.0
273LEU	273LEU	0.0	0.0	0.0	0.0	0.0
274ILE	274ILE	0.0	0.0	0.0	0.0	0.0
275GLY	275GLY	0.0	0.0	0.0	0.0	0.0
276LYS	276LYS	3.010910383752194	0.7186408829560025	2.919805346310246	2.1798546763549096	3.9330711285914273
277TYR	277TYR	0.21109703797524607	0.16664074181056973	0.09999333377774815	0.44663689087394176	0.0866608892740484
278MET	278MET	0.0	0.0	0.0	0.0	0.0
279LEU	279LEU	10.74372819589805	3.2785993407735856	9.506032931137923	7.492833811079262	15.232317845476969
280PHE	280PHE	25.22942914916783	4.591558951944011	29.878008132791148	18.9787347510166	26.831544563695754
281THR	281THR	0.0	0.0	0.0	0.0	0.0
282MET	282MET	0.22442948247894587	0.19399610324393618	0.1999866675554963	0.47330177988134126	0.0
283ILE	283ILE	39.08850521076372	15.8024569739592	43.370441970535296	55.94293713752416	17.95213652423172
284PHE	284PHE	5.3951958758305	1.2220154955787086	5.95293647090194	3.6997533497766817	6.532897806812879
285VAL	285VAL	0.0	0.0	0.0	0.0	0.0
286ILE	286ILE	23.838410772615163	14.587108911865485	26.258249450036665	40.37064195720286	4.886340910605959
287SER	287SER	35.77094860342643	11.917922777893603	40.38397440170655	47.50349976668222	19.42537164189054
288SER	288SER	0.0	0.0	0.0	0.0	0.0
289ILE	289ILE	0.0	0.0	0.0	0.0	0.0
290ILE	290ILE	28.98473435104326	1.8413983504967035	26.824878341443902	31.32457836144257	28.804746350243317
291ILE	291ILE	27.315956713996844	9.771202852810434	13.50576628224785	34.63769082061196	33.80441303913072
292THR	292THR	0.0	0.0	0.0	0.0	0.0
293VAL	293VAL	2.5642734928782525	2.02324207688075	0.35997600159989335	5.246316912205853	2.0865275648290114
294VAL	294VAL	30.446859098282335	9.149781762217833	18.31877874808346	40.417305512965804	32.604493033797745
295VAL	295VAL	6.681776770437527	5.347563363685168	2.15985600959936	14.192387174188388	3.693087127524832
296ILE	296ILE	0.0	0.0	0.0	0.0	0.0
297ASN	297ASN	0.09554918560984822	0.09306220292590238	0.01999866675554963	0.22665155656289582	0.03999733351109926
298THR	298THR	11.812545830277982	8.795828706133944	3.7130857942803814	24.038397440170655	7.686154256382908
299HIS	299HIS	0.0	0.0	0.0	0.0	0.0
300HIS	300HIS	0.0	0.0	0.0	0.0	0.0
301ARG	301ARG	0.03333111125924939	0.033991197344128955	0.0	0.07999466702219853	0.01999866675554963
302SER	302SER	0.0	0.0	0.0	0.0	0.0
303PRO	303PRO	0.0	0.0	0.0	0.0	0.0
304SER	304SER	0.0	0.0	0.0	0.0	0.0
305THR	305THR	0.0	0.0	0.0	0.0	0.0
306HIS	306HIS	0.3488656311801435	0.2577414372152794	0.013332444503699753	0.6399573361775882	0.3933071128591427
307THR	307THR	0.006666222251849877	0.009427461918359411	0.0	0.0	0.01999866675554963
308MET	308MET	0.0022220740839499586	0.0031424873061198033	0.0	0.006666222251849876	0.0
309PRO	309PRO	0.702175410528187	0.6265145662271107	0.21331911205919604	0.3066462235850943	1.5865608959402706
310GLN	310GLN	0.0	0.0	0.0	0.0	0.0
311TRP	311TRP	7.2617381063484645	1.5735328586899655	6.312912472501833	5.992933804413039	9.479368042130524
312VAL	312VAL	4.344154834122169	0.6431513127656672	3.446436904206386	4.666355576294913	4.919672021865209
313ARG	313ARG	0.0	0.0	0.0	0.0	0.0
314LYS	314LYS	0.0	0.0	0.0	0.0	0.0
315ILE	315ILE	5.757393951514344	1.5950746762241577	7.799480034664356	3.9064062395840278	5.566295580294647
316PHE	316PHE	38.64186831988979	5.730941443705943	34.151056596226915	46.73021798546763	35.0443303779748
317ILE	317ILE	0.0	0.0	0.0	0.0	0.0
318ASP	318ASP	0.0	0.0	0.0	0.0	0.0
319THR	319THR	4.459702686487567	1.3184073202881372	6.219585360975935	3.0464635690953936	4.113059129391374
320ILE	320ILE	16.023376219363154	2.823281321883744	20.01199920005333	13.872408506099593	14.185720951936538
321PRO	321PRO	0.0	0.0	0.0	0.0	0.0
322ASN	322ASN	0.13776859320489745	0.06539092491417088	0.21998533431104594	0.13332444503699753	0.05999600026664889
323VAL	323VAL	24.338377441503898	2.7597838081057238	26.04493033797747	26.52489834011066	20.44530364642357
324MET	324MET	2.644268159900451	0.399133002143283	3.1997866808879407	2.4531697886807544	2.2798480101326577
325PHE	325PHE	22.46516898873408	2.7216480069222966	22.11852543163789	25.95826944870342	19.31871208586094
326PHE	326PHE	3.4286603115347867	1.412026238900193	5.252983134457703	3.2197853476434903	1.8132124525031665
327SER	327SER	0.03333111125924938	0.047137309591797044	0.09999333377774815	0.0	0.0
328THR	328THR	0.0	0.0	0.0	0.0	0.0
329TYR	381TYR	0.0	0.0	0.0	0.0	0.0
330ILE	382ILE	0.0	0.0	0.0	0.0	0.0
331ALA	383ALA	0.0	0.0	0.0	0.0	0.0
332GLU	384GLU	0.0	0.0	0.0	0.0	0.0
333HIS	385HIS	0.0	0.0	0.0	0.0	0.0
334MET	386MET	0.0	0.0	0.0	0.0	0.0
335LYS	387LYS	0.0	0.0	0.0	0.0	0.0
336SER	388SER	0.0	0.0	0.0	0.0	0.0
337ASP	389ASP	0.0	0.0	0.0	0.0	0.0
338GLU	390GLU	0.0	0.0	0.0	0.0	0.0
339GLU	391GLU	0.0	0.0	0.0	0.0	0.0
340SER	392SER	0.0	0.0	0.0	0.0	0.0
341SER	393SER	0.0	0.0	0.0	0.0	0.0
342ASN	394ASN	0.0	0.0	0.0	0.0	0.0
343ALA	395ALA	0.0	0.0	0.0	0.0	0.0
344ALA	396ALA	0.0	0.0	0.0	0.0	0.0
345GLU	397GLU	0.0	0.0	0.0	0.0	0.0
346GLU	398GLU	0.0	0.0	0.0	0.0	0.0
347TRP	399TRP	1.4999000066662223	0.9944520120636766	0.15998933404439705	2.539830677954803	1.7998800079994668
348LYS	400LYS	0.0	0.0	0.0	0.0	0.0
349TYR	401TYR	0.0	0.0	0.0	0.0	0.0
350VAL	402VAL	0.017776592671599672	0.013697784598735588	0.0	0.03333111125924938	0.01999866675554963
351ALA	403ALA	0.011110370419749794	0.008314239910170303	0.0	0.01999866675554963	0.013332444503699753
352MET	404MET	0.0	0.0	0.0	0.0	0.0
353VAL	405VAL	0.013332444503699754	0.018854923836718822	0.0	0.0	0.03999733351109926
354ILE	406ILE	18.9654023065129	12.206085342446844	11.712552496500233	36.15758949403373	9.026064929004733
355ASP	407ASP	0.0	0.0	0.0	0.0	0.0
356HIS	408HIS	1.3399106726218253	1.5744237744947345	0.21331911205919604	0.23998400106659556	3.566428904739684
357ILE	409ILE	28.15145656956203	1.5964175741387971	26.284914339044064	30.184654356376242	27.98480101326578
358LEU	410LEU	12.323622869586472	3.8144825576118544	11.692553829744684	17.27884807679488	7.999466702219852
359LEU	411LEU	4.3774859453814186	2.8902889262976954	0.8532764482367842	4.346376908206119	7.932804479701353
360CYS	412CYS	27.684821011932538	5.041615307595809	20.56529564695687	31.577894807012864	30.911272581827877
361VAL	413VAL	35.93760415972269	2.2741883405341423	38.310779281381244	36.630891273915076	32.87114192387174
362PHE	414PHE	4.466368908739418	2.0821889447197353	4.419705352976468	1.9398706752883141	7.03953069795347
363MET	415MET	14.459036064262383	4.559387388419596	9.626024931671221	13.179121391907206	20.57196186920872
364LEU	416LEU	23.56287358620536	0.3900863553916411	24.058396106926207	23.525098326778213	23.105126324911673
365ILE	417ILE	8.190565073439549	0.6898672257952956	9.13939070728618	7.519498700086661	7.912805812945804
366CYS	418CYS	0.5710730395751394	0.22470432335990226	0.7332844477034864	0.7266182254516366	0.2533164455702953
367ILE	419ILE	17.416616669999776	0.4308303108111782	17.132191187254183	17.092193853743083	18.025464969002066
368ILE	420ILE	33.92218296558008	1.6903076710921177	31.784547696820212	34.06439570695287	35.917605492967134
369GLY	421GLY	6.741772770704174	0.8932461435829543	7.706152923138458	5.5529631357909475	6.966202253183121
370THR	422THR	4.788569650912161	2.0905832271878264	6.006266248916739	6.512899140057329	1.846543563762416
371VAL	423VAL	37.384174388374106	4.018591338725085	37.997466835544294	41.970535297646826	32.184521031931205
372SER	424SER	37.27973690642846	0.7148796017537774	37.53749750016666	36.30424638357443	37.997466835544294
373VAL	425VAL	2.5642734928782525	0.639965051666092	3.0464635690953936	1.6598893407106192	2.9864675688287448
374PHE	426PHE	15.430082438948515	2.177766376091584	18.47210185987601	14.325711619225386	13.49243383774415
375ALA	427ALA	17.536608670533074	3.860125803084382	14.519032064529032	15.105659622691821	22.985134324378375
376GLY	428GLY	4.961891429460258	0.23457357456874722	5.2863142457169525	4.85967602159856	4.739684021065262
377ARG	429ARG	0.008888296335799835	0.003142487306119803	0.013332444503699753	0.006666222251849876	0.006666222251849876
378LEU	430LEU	10.652623158456104	0.8728594373204622	11.425904939670689	9.432704486367575	11.099260049330045
379ILE	431ILE	19.48981179032509	1.6905968385080175	19.212052529831343	21.685220985267648	17.572161855876274
380GLU	432GLU	0.015554518587649712	0.0062849746122396076	0.01999866675554963	0.01999866675554963	0.006666222251849876
