# Supplementary material for: State-dependent binding of cholesterol and an anionic lipid to the muscle-type Torpedo nicotinic acetylcholine receptor
Source: Commun Biol. 2024 Apr 10;7:437. doi: 10.1038/s42003-024-06106-8 (PMC11006840; doi:10.1038/s42003-024-06106-8)
Supplement: Supplementary file 6 — Supplementary Data 1 [file 42003_2024_6106_MOESM6_ESM.zip › COMMS_BIO_TEXT_FILES/occupancy-apo-CHOL-in-3PC1PA1CHOL-beta-sterol.txt]

Residue	Renumbered	Occupancy Avg	Occupancy Std	r1_occ	r2_occ	r3_occ
1SER	1SER	0.0	0.0	0.0	0.0	0.0
2VAL	2VAL	0.0	0.0	0.0	0.0	0.0
3MET	3MET	0.0	0.0	0.0	0.0	0.0
4GLU	4GLU	0.0	0.0	0.0	0.0	0.0
5ASP	5ASP	0.0	0.0	0.0	0.0	0.0
6THR	6THR	0.0	0.0	0.0	0.0	0.0
7LEU	7LEU	0.0	0.0	0.0	0.0	0.0
8LEU	8LEU	0.0	0.0	0.0	0.0	0.0
9SER	9SER	0.0	0.0	0.0	0.0	0.0
10VAL	10VAL	0.0	0.0	0.0	0.0	0.0
11LEU	11LEU	0.0	0.0	0.0	0.0	0.0
12PHE	12PHE	0.0	0.0	0.0	0.0	0.0
13GLU	13GLU	0.0	0.0	0.0	0.0	0.0
14THR	14THR	0.0	0.0	0.0	0.0	0.0
15TYR	15TYR	0.0	0.0	0.0	0.0	0.0
16ASN	16ASN	0.0	0.0	0.0	0.0	0.0
17PRO	17PRO	0.0	0.0	0.0	0.0	0.0
18LYS	18LYS	0.0	0.0	0.0	0.0	0.0
19VAL	19VAL	0.0	0.0	0.0	0.0	0.0
20ARG	20ARG	0.0	0.0	0.0	0.0	0.0
21PRO	21PRO	0.0	0.0	0.0	0.0	0.0
22ALA	22ALA	0.0	0.0	0.0	0.0	0.0
23GLN	23GLN	0.0	0.0	0.0	0.0	0.0
24THR	24THR	0.0	0.0	0.0	0.0	0.0
25VAL	25VAL	0.0	0.0	0.0	0.0	0.0
26GLY	26GLY	0.0	0.0	0.0	0.0	0.0
27ASP	27ASP	0.0	0.0	0.0	0.0	0.0
28LYS	28LYS	0.0	0.0	0.0	0.0	0.0
29VAL	29VAL	0.0	0.0	0.0	0.0	0.0
30THR	30THR	0.0	0.0	0.0	0.0	0.0
31VAL	31VAL	0.0	0.0	0.0	0.0	0.0
32ARG	32ARG	0.0	0.0	0.0	0.0	0.0
33VAL	33VAL	0.0	0.0	0.0	0.0	0.0
34GLY	34GLY	0.0	0.0	0.0	0.0	0.0
35LEU	35LEU	0.0	0.0	0.0	0.0	0.0
36THR	36THR	0.0	0.0	0.0	0.0	0.0
37LEU	37LEU	0.0	0.0	0.0	0.0	0.0
38THR	38THR	0.0	0.0	0.0	0.0	0.0
39ASN	39ASN	0.0	0.0	0.0	0.0	0.0
40LEU	40LEU	0.0	0.0	0.0	0.0	0.0
41LEU	41LEU	0.0	0.0	0.0	0.0	0.0
42ILE	42ILE	0.0	0.0	0.0	0.0	0.0
43LEU	43LEU	0.0	0.0	0.0	0.0	0.0
44ASN	44ASN	0.0	0.0	0.0	0.0	0.0
45GLU	45GLU	0.0	0.0	0.0	0.0	0.0
46LYS	46LYS	0.0	0.0	0.0	0.0	0.0
47ILE	47ILE	0.0	0.0	0.0	0.0	0.0
48GLU	48GLU	0.0	0.0	0.0	0.0	0.0
49GLU	49GLU	0.0	0.0	0.0	0.0	0.0
50MET	50MET	0.0	0.0	0.0	0.0	0.0
51THR	51THR	0.0	0.0	0.0	0.0	0.0
52THR	52THR	0.0	0.0	0.0	0.0	0.0
53ASN	53ASN	0.0	0.0	0.0	0.0	0.0
54VAL	54VAL	0.0	0.0	0.0	0.0	0.0
55PHE	55PHE	0.0	0.0	0.0	0.0	0.0
56LEU	56LEU	0.0	0.0	0.0	0.0	0.0
57ASN	57ASN	0.0	0.0	0.0	0.0	0.0
58LEU	58LEU	0.0	0.0	0.0	0.0	0.0
59ALA	59ALA	0.0	0.0	0.0	0.0	0.0
60TRP	60TRP	0.0	0.0	0.0	0.0	0.0
61THR	61THR	0.0	0.0	0.0	0.0	0.0
62ASP	62ASP	0.0	0.0	0.0	0.0	0.0
63TYR	63TYR	0.0	0.0	0.0	0.0	0.0
64ARG	64ARG	0.0	0.0	0.0	0.0	0.0
65LEU	65LEU	0.0	0.0	0.0	0.0	0.0
66GLN	66GLN	0.0	0.0	0.0	0.0	0.0
67TRP	67TRP	0.0	0.0	0.0	0.0	0.0
68ASP	68ASP	0.0	0.0	0.0	0.0	0.0
69PRO	69PRO	0.0	0.0	0.0	0.0	0.0
70ALA	70ALA	0.0	0.0	0.0	0.0	0.0
71ALA	71ALA	0.0	0.0	0.0	0.0	0.0
72TYR	72TYR	0.0	0.0	0.0	0.0	0.0
73GLU	73GLU	0.0	0.0	0.0	0.0	0.0
74GLY	74GLY	0.0	0.0	0.0	0.0	0.0
75ILE	75ILE	0.0	0.0	0.0	0.0	0.0
76LYS	76LYS	0.0	0.0	0.0	0.0	0.0
77ASP	77ASP	0.0	0.0	0.0	0.0	0.0
78LEU	78LEU	0.0	0.0	0.0	0.0	0.0
79ARG	79ARG	0.0	0.0	0.0	0.0	0.0
80ILE	80ILE	0.0	0.0	0.0	0.0	0.0
81PRO	81PRO	0.0	0.0	0.0	0.0	0.0
82SER	82SER	0.0	0.0	0.0	0.0	0.0
83SER	83SER	0.0	0.0	0.0	0.0	0.0
84ASP	84ASP	0.0	0.0	0.0	0.0	0.0
85VAL	85VAL	0.0	0.0	0.0	0.0	0.0
86TRP	86TRP	0.0	0.0	0.0	0.0	0.0
87GLN	87GLN	0.0	0.0	0.0	0.0	0.0
88PRO	88PRO	0.0	0.0	0.0	0.0	0.0
89ASP	89ASP	0.0	0.0	0.0	0.0	0.0
90ILE	90ILE	0.0	0.0	0.0	0.0	0.0
91VAL	91VAL	0.0	0.0	0.0	0.0	0.0
92LEU	92LEU	0.0	0.0	0.0	0.0	0.0
93MET	93MET	0.0	0.0	0.0	0.0	0.0
94ASN	94ASN	0.0	0.0	0.0	0.0	0.0
95ASN	95ASN	0.0	0.0	0.0	0.0	0.0
96ASN	96ASN	0.0	0.0	0.0	0.0	0.0
97ASP	97ASP	0.0	0.0	0.0	0.0	0.0
98GLY	98GLY	0.0	0.0	0.0	0.0	0.0
99SER	99SER	0.0	0.0	0.0	0.0	0.0
100PHE	100PHE	0.0	0.0	0.0	0.0	0.0
101GLU	101GLU	0.0	0.0	0.0	0.0	0.0
102ILE	102ILE	0.0	0.0	0.0	0.0	0.0
103THR	103THR	0.0	0.0	0.0	0.0	0.0
104LEU	104LEU	0.0	0.0	0.0	0.0	0.0
105HIS	105HIS	0.0	0.0	0.0	0.0	0.0
106VAL	106VAL	0.0	0.0	0.0	0.0	0.0
107ASN	107ASN	0.0	0.0	0.0	0.0	0.0
108VAL	108VAL	0.0	0.0	0.0	0.0	0.0
109LEU	109LEU	0.0	0.0	0.0	0.0	0.0
110VAL	110VAL	0.0	0.0	0.0	0.0	0.0
111GLN	111GLN	0.0	0.0	0.0	0.0	0.0
112HIS	112HIS	0.0	0.0	0.0	0.0	0.0
113THR	113THR	0.0	0.0	0.0	0.0	0.0
114GLY	114GLY	0.0	0.0	0.0	0.0	0.0
115ALA	115ALA	0.0	0.0	0.0	0.0	0.0
116VAL	116VAL	0.0	0.0	0.0	0.0	0.0
117SER	117SER	0.0	0.0	0.0	0.0	0.0
118TRP	118TRP	0.0	0.0	0.0	0.0	0.0
119GLN	119GLN	0.0	0.0	0.0	0.0	0.0
120PRO	120PRO	0.0	0.0	0.0	0.0	0.0
121SER	121SER	0.0	0.0	0.0	0.0	0.0
122ALA	122ALA	0.0	0.0	0.0	0.0	0.0
123ILE	123ILE	0.0	0.0	0.0	0.0	0.0
124TYR	124TYR	0.0	0.0	0.0	0.0	0.0
125ARG	125ARG	0.0	0.0	0.0	0.0	0.0
126SER	126SER	0.0	0.0	0.0	0.0	0.0
127SER	127SER	0.0	0.0	0.0	0.0	0.0
128CYS	128CYS	0.0	0.0	0.0	0.0	0.0
129THR	129THR	0.0	0.0	0.0	0.0	0.0
130ILE	130ILE	0.0	0.0	0.0	0.0	0.0
131LYS	131LYS	0.0	0.0	0.0	0.0	0.0
132VAL	132VAL	0.0	0.0	0.0	0.0	0.0
133MET	133MET	0.0	0.0	0.0	0.0	0.0
134TYR	134TYR	0.0022220740839499586	0.0031424873061198033	0.006666222251849876	0.0	0.0
135PHE	135PHE	0.0	0.0	0.0	0.0	0.0
136PRO	136PRO	0.0	0.0	0.0	0.0	0.0
137PHE	137PHE	0.6466235584294381	0.4116178574002373	0.6799546696886875	0.12665822278514766	1.133257782814479
138ASP	138ASP	0.0	0.0	0.0	0.0	0.0
139TRP	139TRP	0.0	0.0	0.0	0.0	0.0
140GLN	140GLN	0.0	0.0	0.0	0.0	0.0
141ASN	141ASN	0.0	0.0	0.0	0.0	0.0
142CYS	142CYS	0.0	0.0	0.0	0.0	0.0
143THR	143THR	0.0	0.0	0.0	0.0	0.0
144MET	144MET	0.0	0.0	0.0	0.0	0.0
145VAL	145VAL	0.0	0.0	0.0	0.0	0.0
146PHE	146PHE	0.0	0.0	0.0	0.0	0.0
147LYS	147LYS	0.0	0.0	0.0	0.0	0.0
148SER	148SER	0.0	0.0	0.0	0.0	0.0
149TYR	149TYR	0.0	0.0	0.0	0.0	0.0
150THR	150THR	0.0	0.0	0.0	0.0	0.0
151TYR	151TYR	0.0	0.0	0.0	0.0	0.0
152ASP	152ASP	0.0	0.0	0.0	0.0	0.0
153THR	153THR	0.0	0.0	0.0	0.0	0.0
154SER	154SER	0.0	0.0	0.0	0.0	0.0
155GLU	155GLU	0.0	0.0	0.0	0.0	0.0
156VAL	156VAL	0.0	0.0	0.0	0.0	0.0
157THR	157THR	0.0	0.0	0.0	0.0	0.0
158LEU	158LEU	0.0	0.0	0.0	0.0	0.0
159GLN	159GLN	0.0	0.0	0.0	0.0	0.0
160HIS	160HIS	0.0	0.0	0.0	0.0	0.0
161ALA	161ALA	0.0	0.0	0.0	0.0	0.0
162LEU	162LEU	0.0	0.0	0.0	0.0	0.0
163ASP	163ASP	0.0	0.0	0.0	0.0	0.0
164ALA	164ALA	0.0	0.0	0.0	0.0	0.0
165LYS	165LYS	0.0	0.0	0.0	0.0	0.0
166GLY	166GLY	0.0	0.0	0.0	0.0	0.0
167GLU	167GLU	0.0	0.0	0.0	0.0	0.0
168ARG	168ARG	0.0	0.0	0.0	0.0	0.0
169GLU	169GLU	0.0	0.0	0.0	0.0	0.0
170VAL	170VAL	0.0	0.0	0.0	0.0	0.0
171LYS	171LYS	0.0	0.0	0.0	0.0	0.0
172GLU	172GLU	0.0	0.0	0.0	0.0	0.0
173ILE	173ILE	0.0	0.0	0.0	0.0	0.0
174VAL	174VAL	0.0	0.0	0.0	0.0	0.0
175ILE	175ILE	0.0	0.0	0.0	0.0	0.0
176ASN	176ASN	0.0	0.0	0.0	0.0	0.0
177LYS	177LYS	0.0	0.0	0.0	0.0	0.0
178ASP	178ASP	0.0	0.0	0.0	0.0	0.0
179ALA	179ALA	0.0	0.0	0.0	0.0	0.0
180PHE	180PHE	0.0	0.0	0.0	0.0	0.0
181THR	181THR	0.0	0.0	0.0	0.0	0.0
182GLU	182GLU	0.0	0.0	0.0	0.0	0.0
183ASN	183ASN	0.0	0.0	0.0	0.0	0.0
184GLY	184GLY	0.0	0.0	0.0	0.0	0.0
185GLN	185GLN	0.0	0.0	0.0	0.0	0.0
186TRP	186TRP	0.0	0.0	0.0	0.0	0.0
187SER	187SER	0.0	0.0	0.0	0.0	0.0
188ILE	188ILE	0.0	0.0	0.0	0.0	0.0
189GLU	189GLU	0.0	0.0	0.0	0.0	0.0
190HIS	190HIS	0.0	0.0	0.0	0.0	0.0
191LYS	191LYS	0.0	0.0	0.0	0.0	0.0
192PRO	192PRO	0.0	0.0	0.0	0.0	0.0
193SER	193SER	0.0	0.0	0.0	0.0	0.0
194ARG	194ARG	0.0	0.0	0.0	0.0	0.0
195LYS	195LYS	0.0	0.0	0.0	0.0	0.0
196ASN	196ASN	0.0	0.0	0.0	0.0	0.0
197TRP	197TRP	0.0	0.0	0.0	0.0	0.0
198ARG	198ARG	0.0	0.0	0.0	0.0	0.0
199SER	199SER	0.0	0.0	0.0	0.0	0.0
200ASP	200ASP	0.0	0.0	0.0	0.0	0.0
201ASP	201ASP	0.0	0.0	0.0	0.0	0.0
202PRO	202PRO	0.0	0.0	0.0	0.0	0.0
203SER	203SER	0.0	0.0	0.0	0.0	0.0
204TYR	204TYR	0.0	0.0	0.0	0.0	0.0
205GLU	205GLU	0.0	0.0	0.0	0.0	0.0
206ASP	206ASP	0.0	0.0	0.0	0.0	0.0
207VAL	207VAL	0.0	0.0	0.0	0.0	0.0
208THR	208THR	0.0	0.0	0.0	0.0	0.0
209PHE	209PHE	0.0	0.0	0.0	0.0	0.0
210TYR	210TYR	0.0	0.0	0.0	0.0	0.0
211LEU	211LEU	0.0	0.0	0.0	0.0	0.0
212ILE	212ILE	0.0	0.0	0.0	0.0	0.0
213ILE	213ILE	0.0	0.0	0.0	0.0	0.0
214GLN	214GLN	0.0	0.0	0.0	0.0	0.0
215ARG	215ARG	0.0	0.0	0.0	0.0	0.0
216LYS	216LYS	0.0	0.0	0.0	0.0	0.0
217PRO	217PRO	1.3821300802168743	1.907614040678256	0.05999600026664889	0.006666222251849876	4.0797280181321245
218LEU	218LEU	6.008488323000688	7.04428536887287	1.5598960069328711	0.5132991133924405	15.952269848676755
219PHE	219PHE	0.0	0.0	0.0	0.0	0.0
220TYR	220TYR	0.0	0.0	0.0	0.0	0.0
221ILE	221ILE	7.06175143879297	5.264738326478393	4.039730684621025	2.6798213452436506	14.465702286514233
222VAL	222VAL	11.301468790969489	5.556610709710486	10.105992933804414	5.172988467435505	18.625424971668554
223TYR	223TYR	0.0	0.0	0.0	0.0	0.0
224THR	224THR	0.0	0.0	0.0	0.0	0.0
225ILE	225ILE	4.153056462902473	2.0761260434610924	5.166322245183655	6.032931137924138	1.2599160055996268
226ILE	226ILE	25.271648556762884	0.9697616032343337	24.205052996466904	26.55156322911806	25.058329444703688
227PRO	227PRO	0.8243894851454346	0.1539818779998704	0.9332711152589828	0.9332711152589828	0.6066262249183387
228CYS	228CYS	0.0	0.0	0.0	0.0	0.0
229ILE	229ILE	15.014554585249874	4.479070839438451	11.539230717952137	21.338577428171455	12.165855609626025
230LEU	230LEU	19.36537564162389	4.451948579515124	17.018865408972736	25.598293447103526	15.478968068795414
231ILE	231ILE	0.0	0.0	0.0	0.0	0.0
232SER	232SER	0.0644401484345488	0.054520117087239944	0.05999600026664889	0.0	0.13332444503699753
233ILE	233ILE	16.405572961802548	2.222369600152603	13.532431171255249	18.945403639757348	16.738884074395042
234LEU	234LEU	0.008888296335799835	0.012569949224479213	0.0	0.0	0.026664889007399505
235ALA	235ALA	0.0	0.0	0.0	0.0	0.0
236ILE	236ILE	7.366175588294115	2.347841836728262	8.386107592827145	9.592693820411972	4.119725351643224
237LEU	237LEU	3.124236162033642	0.6050573490697956	2.546496900206653	2.866475568295447	3.9597360175988268
238VAL	238VAL	0.0	0.0	0.0	0.0	0.0
239PHE	239PHE	0.004444148167899917	0.0031424873061198033	0.006666222251849876	0.006666222251849876	0.0
240TYR	240TYR	15.07677265960047	1.9325019456551669	16.73221785214319	12.365842277181521	16.1322578494767
241LEU	241LEU	0.0	0.0	0.0	0.0	0.0
242PRO	242PRO	0.0	0.0	0.0	0.0	0.0
243PRO	243PRO	0.0	0.0	0.0	0.0	0.0
244ASP	244ASP	0.0	0.0	0.0	0.0	0.0
245ALA	245ALA	0.0	0.0	0.0	0.0	0.0
246GLY	246GLY	0.0	0.0	0.0	0.0	0.0
247GLU	247GLU	0.0	0.0	0.0	0.0	0.0
248LYS	248LYS	0.0	0.0	0.0	0.0	0.0
249MET	249MET	0.0	0.0	0.0	0.0	0.0
250SER	250SER	0.0	0.0	0.0	0.0	0.0
251LEU	251LEU	0.0	0.0	0.0	0.0	0.0
252SER	252SER	0.0	0.0	0.0	0.0	0.0
253ILE	253ILE	0.0	0.0	0.0	0.0	0.0
254SER	254SER	0.0	0.0	0.0	0.0	0.0
255ALA	255ALA	0.0	0.0	0.0	0.0	0.0
256LEU	256LEU	0.0	0.0	0.0	0.0	0.0
257LEU	257LEU	0.0	0.0	0.0	0.0	0.0
258ALA	258ALA	0.0	0.0	0.0	0.0	0.0
259VAL	259VAL	0.0	0.0	0.0	0.0	0.0
260THR	260THR	0.0	0.0	0.0	0.0	0.0
261VAL	261VAL	0.0	0.0	0.0	0.0	0.0
262PHE	262PHE	0.0	0.0	0.0	0.0	0.0
263LEU	263LEU	0.0	0.0	0.0	0.0	0.0
264LEU	264LEU	0.0	0.0	0.0	0.0	0.0
265LEU	265LEU	0.0	0.0	0.0	0.0	0.0
266LEU	266LEU	0.0	0.0	0.0	0.0	0.0
267ALA	267ALA	0.0	0.0	0.0	0.0	0.0
268ASP	268ASP	0.0	0.0	0.0	0.0	0.0
269LYS	269LYS	0.0	0.0	0.0	0.0	0.0
270VAL	270VAL	0.0	0.0	0.0	0.0	0.0
271PRO	271PRO	0.0	0.0	0.0	0.0	0.0
272GLU	272GLU	0.0	0.0	0.0	0.0	0.0
273THR	273THR	0.0	0.0	0.0	0.0	0.0
274SER	274SER	0.0022220740839499586	0.0031424873061198033	0.006666222251849876	0.0	0.0
275LEU	275LEU	0.01999866675554963	0.014400685950731863	0.03333111125924938	0.026664889007399505	0.0
276SER	276SER	0.0022220740839499586	0.0031424873061198033	0.006666222251849876	0.0	0.0
277VAL	277VAL	0.019998666755549628	0.023725258876144503	0.006666222251849876	0.05332977801479901	0.0
278PRO	278PRO	0.0	0.0	0.0	0.0	0.0
279ILE	279ILE	0.0	0.0	0.0	0.0	0.0
280ILE	280ILE	0.0	0.0	0.0	0.0	0.0
281ILE	281ILE	0.0	0.0	0.0	0.0	0.0
282ARG	282ARG	1.8887629713574652	0.6772114828121214	2.8464769015398974	1.413239117392174	1.406572895140324
283TYR	283TYR	0.5110770393084906	0.36253191456418377	0.53996400239984	0.9399373375108326	0.05332977801479901
284LEU	284LEU	0.0	0.0	0.0	0.0	0.0
285MET	285MET	10.565962269182055	6.974801369499747	17.88547430171322	12.632491167255516	1.179921338577428
286PHE	286PHE	45.13254671910761	4.479603254652411	49.93000466635558	39.150723285114324	46.316912205852944
287ILE	287ILE	0.0	0.0	0.0	0.0	0.0
288MET	288MET	0.0	0.0	0.0	0.0	0.0
289ILE	289ILE	57.26284914339044	15.506275874765736	62.68248783414439	72.95513632424505	36.150923271781885
290LEU	290LEU	8.559429371375243	3.691634872999244	3.346443570428638	10.919272048530098	11.41257249516699
291VAL	291VAL	0.0	0.0	0.0	0.0	0.0
292ALA	292ALA	0.01999866675554963	0.014400685950731865	0.03999733351109926	0.013332444503699753	0.006666222251849876
293PHE	293PHE	29.00695509188276	1.8594684506226207	30.67128858076128	29.938004133057795	26.41157256182921
294SER	294SER	0.0	0.0	0.0	0.0	0.0
295VAL	295VAL	0.0	0.0	0.0	0.0	0.0
296ILE	296ILE	13.263560207097306	6.355690481863873	21.7452169855343	11.599226718218786	6.4462369175388305
297LEU	297LEU	14.325711619225386	2.903051135969433	15.552296513565762	10.31931204586361	17.105526298246783
298SER	298SER	0.0	0.0	0.0	0.0	0.0
299VAL	299VAL	0.5977379285825389	0.8076192376727893	1.7398840077328177	0.026664889007399505	0.026664889007399505
300VAL	300VAL	14.719018732084528	3.3176406968179664	18.75874941670555	10.632624491700554	14.765682287847477
301VAL	301VAL	2.3820634179943556	1.7888538259831013	0.15332311179254715	2.4598360109326043	4.533031131257916
302LEU	302LEU	0.0	0.0	0.0	0.0	0.0
303ASN	303ASN	0.019998666755549628	0.023725258876144503	0.006666222251849876	0.0	0.05332977801479901
304LEU	304LEU	3.8641868319889787	2.193733003243293	1.1999200053329777	3.8197453503099794	6.572895140323978
305HIS	305HIS	0.0	0.0	0.0	0.0	0.0
306HIS	306HIS	0.0	0.0	0.0	0.0	0.0
307ARG	307ARG	0.0	0.0	0.0	0.0	0.0
308SER	308SER	0.0	0.0	0.0	0.0	0.0
309PRO	309PRO	0.0	0.0	0.0	0.0	0.0
310ASN	310ASN	0.0	0.0	0.0	0.0	0.0
311THR	311THR	0.0	0.0	0.0	0.0	0.0
312HIS	312HIS	0.6221807435059885	0.4351749280443358	0.01999866675554963	0.8132791147256849	1.0332644490367309
313THR	313THR	0.0022220740839499586	0.0031424873061198033	0.006666222251849876	0.0	0.0
314MET	314MET	0.0	0.0	0.0	0.0	0.0
315PRO	315PRO	1.4687909694909227	0.4004298342770778	0.9666022265182321	1.4932337844143724	1.946536897540164
316ASN	316ASN	0.0022220740839499586	0.0031424873061198033	0.0	0.0	0.006666222251849876
317TRP	317TRP	16.174477257071754	2.860678533538068	16.85887607492834	12.37917472168522	19.285380974601694
318ILE	318ILE	7.639490700619959	3.6385484381176387	6.019598693420439	4.219718685420972	12.679154723018465
319ARG	319ARG	0.0	0.0	0.0	0.0	0.0
320GLN	320GLN	0.07999466702219853	0.10844996415272252	0.0	0.006666222251849876	0.2333177788147457
321ILE	321ILE	7.04175277203742	1.7928902203663157	6.652889807346177	5.066328911405907	9.406039597360175
322PHE	322PHE	19.85200986600893	7.875527745709638	13.325778281447903	15.298980067995467	30.93127124858343
323ILE	323ILE	0.0	0.0	0.0	0.0	0.0
324GLU	324GLU	0.0	0.0	0.0	0.0	0.0
325THR	325THR	4.990778392551608	0.7055146454537504	5.386307579494701	3.999733351109926	5.586294247050197
326LEU	326LEU	8.13723529542475	0.901203778565188	8.0994600359976	7.05286314245717	9.259382707819478
327PRO	327PRO	0.0	0.0	0.0	0.0	0.0
328PRO	328PRO	1.033264449036731	0.19328212988452004	1.026598226784881	0.7999466702219852	1.2732484501033265
329PHE	329PHE	21.8207675043886	0.8205202250761428	21.7052196520232	20.878608092793815	22.878474768348777
330LEU	330LEU	3.846410239317379	0.8035125582869656	2.8398106792880475	4.806346243583761	3.893073795080328
331TRP	331TRP	6.179588027464836	1.3397945890964387	5.8129458036130925	7.9728018132124525	4.753016465568962
332ILE	332ILE	0.04666355576294914	0.019624826936710544	0.026664889007399505	0.07332844477034864	0.03999733351109926
333GLN	333GLN	0.0	0.0	0.0	0.0	0.0
334ARG	334ARG	0.0	0.0	0.0	0.0	0.0
335ILE	408ILE	0.0	0.0	0.0	0.0	0.0
336LYS	409LYS	0.0	0.0	0.0	0.0	0.0
337TYR	410TYR	0.0	0.0	0.0	0.0	0.0
338ILE	411ILE	0.0	0.0	0.0	0.0	0.0
339ALA	412ALA	0.0	0.0	0.0	0.0	0.0
340GLU	413GLU	0.0	0.0	0.0	0.0	0.0
341GLN	414GLN	0.0	0.0	0.0	0.0	0.0
342LEU	415LEU	0.0	0.0	0.0	0.0	0.0
343GLU	416GLU	0.0	0.0	0.0	0.0	0.0
344SER	417SER	0.0	0.0	0.0	0.0	0.0
345ALA	418ALA	0.0	0.0	0.0	0.0	0.0
346SER	419SER	0.0	0.0	0.0	0.0	0.0
347GLU	420GLU	0.0	0.0	0.0	0.0	0.0
348PHE	421PHE	0.0	0.0	0.0	0.0	0.0
349ASP	422ASP	0.0	0.0	0.0	0.0	0.0
350ASP	423ASP	0.0	0.0	0.0	0.0	0.0
351LEU	424LEU	0.0	0.0	0.0	0.0	0.0
352LYS	425LYS	0.0	0.0	0.0	0.0	0.0
353LYS	426LYS	0.0	0.0	0.0	0.0	0.0
354ASP	427ASP	0.0	0.0	0.0	0.0	0.0
355TRP	428TRP	0.7443948181232362	0.6575912802466857	0.23998400106659556	0.3199786680887941	1.673221785214319
356GLN	429GLN	0.0	0.0	0.0	0.0	0.0
357TYR	430TYR	0.0	0.0	0.0	0.0	0.0
358VAL	431VAL	0.03333111125924938	0.04713730959179705	0.0	0.0	0.09999333377774815
359ALA	432ALA	0.0644401484345488	0.08170466995911489	0.006666222251849876	0.006666222251849876	0.17998800079994667
360MET	433MET	0.0	0.0	0.0	0.0	0.0
361VAL	434VAL	0.0	0.0	0.0	0.0	0.0
362ALA	435ALA	0.8688309668244338	0.6500924487891202	0.15332311179254715	0.7266182254516366	1.726551563229118
363ASP	436ASP	0.0	0.0	0.0	0.0	0.0
364ARG	437ARG	0.6021820767504388	0.2967446619994698	0.2333177788147457	0.9599360042663823	0.6132924471701886
365LEU	438LEU	7.472835144323711	0.8056481925357492	6.706219585360976	7.1261915872275186	8.586094260382641
366PHE	439PHE	20.785280981267913	9.001977276901778	11.025931604559696	18.585427638157455	32.744483701086594
367LEU	440LEU	7.137301957647267	1.2778800116446103	6.886207586160922	8.812745816945537	5.712952469835344
368TYR	441TYR	27.689265160100437	3.7909547713873533	23.71175254983001	32.79114725684954	26.56489567362176
369VAL	442VAL	14.876785992044974	1.4219051889569128	13.792413839077394	16.88554096393574	13.952403173121791
370PHE	443PHE	1.2799146723551762	0.19983847437652705	1.1732551163255782	1.5598960069328711	1.1065928938070795
371PHE	444PHE	33.72219629802458	6.252230229042148	28.07146190253983	42.437170855276314	30.65795613625758
372VAL	445VAL	16.487789702908696	1.8846306214683912	15.218985400973269	19.152056529564696	15.092327178188121
373ILE	446ILE	24.3961513676866	3.7535284371205817	22.371841877208187	29.6580227984801	21.15858942737151
374CYS	447CYS	0.022220740839499587	0.008314239910170303	0.013332444503699753	0.03333111125924938	0.01999866675554963
375SER	448SER	12.903584205497411	2.7076481040658265	9.13272448503433	14.212385840943938	15.365642290513966
376ILE	449ILE	41.117258849410035	0.6938210610023271	40.137324178388106	41.56389574028398	41.65055662955803
377GLY	450GLY	13.083572206297356	1.234101617453224	13.905739617358842	14.005732951136592	11.33924405039664
378THR	451THR	4.479701353243117	3.1656110688616708	3.833077794813679	0.9666022265182321	8.63942403839744
379PHE	452PHE	43.30155767393285	7.340244962849349	42.00386640890607	35.0309979334711	52.869808679421375
380SER	453SER	28.68919849787792	2.698243982590938	28.958069462035866	25.258316112259184	31.85120991933871
381ILE	454ILE	0.6132924471701887	0.11430190120313477	0.6732884474368376	0.45330311312579163	0.7132857809479368
382PHE	455PHE	11.299246716885541	5.005050098164151	8.419438704086394	7.139524031731218	18.33877741483901
383LEU	456LEU	14.276825989378485	3.3216090825686315	13.419105392973801	10.705952936470903	18.705419638690753
384ASP	457ASP	0.013332444503699753	0.005442947676339752	0.01999866675554963	0.013332444503699753	0.006666222251849876
385ALA	458ALA	0.0022220740839499586	0.0031424873061198033	0.0	0.006666222251849876	0.0
386SER	459SER	1.4287936359798235	1.280485494657198	0.8999400039997334	0.19332044530364642	3.193120458636091
387HIS	460HIS	1.673221785214319	0.6149085674116863	1.5332311179254716	0.9999333377774815	2.486500899940004
388ASN	461ASN	0.0	0.0	0.0	0.0	0.0
389VAL	462VAL	0.0	0.0	0.0	0.0	0.0
390PRO	463PRO	0.0	0.0	0.0	0.0	0.0
391PRO	464PRO	0.0	0.0	0.0	0.0	0.0
392ASP	465ASP	0.0	0.0	0.0	0.0	0.0
393ASN	466ASN	0.0	0.0	0.0	0.0	0.0
394PRO	467PRO	0.0	0.0	0.0	0.0	0.0
395PHE	468PHE	0.0	0.0	0.0	0.0	0.0
396ALA	469ALA	0.0	0.0	0.0	0.0	0.0
