# Supplementary material for: State-dependent binding of cholesterol and an anionic lipid to the muscle-type Torpedo nicotinic acetylcholine receptor
Source: Commun Biol. 2024 Apr 10;7:437. doi: 10.1038/s42003-024-06106-8 (PMC11006840; doi:10.1038/s42003-024-06106-8)
Supplement: Supplementary file 6 — Supplementary Data 1 [file 42003_2024_6106_MOESM6_ESM.zip › COMMS_BIO_TEXT_FILES/occupancy-apo-CHOL-in-3PC1PA1CHOL-delta.txt]

Residue	Renumbered	Occupancy Avg	Occupancy Std	r1_occ	r2_occ	r3_occ
1VAL	1VAL	0.0	0.0	0.0	0.0	0.0
2ASN	2ASN	0.0	0.0	0.0	0.0	0.0
3GLU	3GLU	0.0	0.0	0.0	0.0	0.0
4GLU	4GLU	0.0	0.0	0.0	0.0	0.0
5GLU	5GLU	0.0	0.0	0.0	0.0	0.0
6ARG	6ARG	0.0	0.0	0.0	0.0	0.0
7LEU	7LEU	0.0	0.0	0.0	0.0	0.0
8ILE	8ILE	0.0	0.0	0.0	0.0	0.0
9ASN	9ASN	0.0	0.0	0.0	0.0	0.0
10ASP	10ASP	0.0	0.0	0.0	0.0	0.0
11LEU	11LEU	0.0	0.0	0.0	0.0	0.0
12LEU	12LEU	0.0	0.0	0.0	0.0	0.0
13ILE	13ILE	0.0	0.0	0.0	0.0	0.0
14VAL	14VAL	0.0	0.0	0.0	0.0	0.0
15ASN	15ASN	0.0	0.0	0.0	0.0	0.0
16LYS	16LYS	0.0	0.0	0.0	0.0	0.0
17TYR	17TYR	0.0	0.0	0.0	0.0	0.0
18ASN	18ASN	0.0	0.0	0.0	0.0	0.0
19LYS	19LYS	0.0	0.0	0.0	0.0	0.0
20HIS	20HIS	0.0	0.0	0.0	0.0	0.0
21VAL	21VAL	0.0	0.0	0.0	0.0	0.0
22ARG	22ARG	0.0	0.0	0.0	0.0	0.0
23PRO	23PRO	0.0	0.0	0.0	0.0	0.0
24VAL	24VAL	0.0	0.0	0.0	0.0	0.0
25LYS	25LYS	0.0	0.0	0.0	0.0	0.0
26HIS	26HIS	0.0	0.0	0.0	0.0	0.0
27ASN	27ASN	0.0	0.0	0.0	0.0	0.0
28ASN	28ASN	0.0	0.0	0.0	0.0	0.0
29GLU	29GLU	0.0	0.0	0.0	0.0	0.0
30VAL	30VAL	0.0	0.0	0.0	0.0	0.0
31VAL	31VAL	0.0	0.0	0.0	0.0	0.0
32ASN	32ASN	0.0	0.0	0.0	0.0	0.0
33ILE	33ILE	0.0	0.0	0.0	0.0	0.0
34ALA	34ALA	0.0	0.0	0.0	0.0	0.0
35LEU	35LEU	0.0	0.0	0.0	0.0	0.0
36SER	36SER	0.0	0.0	0.0	0.0	0.0
37LEU	37LEU	0.0	0.0	0.0	0.0	0.0
38THR	38THR	0.0	0.0	0.0	0.0	0.0
39LEU	39LEU	0.0	0.0	0.0	0.0	0.0
40SER	40SER	0.0	0.0	0.0	0.0	0.0
41ASN	41ASN	0.0	0.0	0.0	0.0	0.0
42LEU	42LEU	0.0	0.0	0.0	0.0	0.0
43ILE	43ILE	0.0	0.0	0.0	0.0	0.0
44SER	44SER	0.0	0.0	0.0	0.0	0.0
45LEU	45LEU	0.0	0.0	0.0	0.0	0.0
46LYS	46LYS	0.0	0.0	0.0	0.0	0.0
47GLU	47GLU	0.0	0.0	0.0	0.0	0.0
48THR	48THR	0.0	0.0	0.0	0.0	0.0
49ASP	49ASP	0.0	0.0	0.0	0.0	0.0
50GLU	50GLU	0.0	0.0	0.0	0.0	0.0
51THR	51THR	0.0	0.0	0.0	0.0	0.0
52LEU	52LEU	0.0	0.0	0.0	0.0	0.0
53THR	53THR	0.0	0.0	0.0	0.0	0.0
54SER	54SER	0.0	0.0	0.0	0.0	0.0
55ASN	55ASN	0.0	0.0	0.0	0.0	0.0
56VAL	56VAL	0.0	0.0	0.0	0.0	0.0
57TRP	57TRP	0.0	0.0	0.0	0.0	0.0
58MET	58MET	0.0	0.0	0.0	0.0	0.0
59ASP	59ASP	0.0	0.0	0.0	0.0	0.0
60HIS	60HIS	0.0	0.0	0.0	0.0	0.0
61ALA	61ALA	0.0	0.0	0.0	0.0	0.0
62TRP	62TRP	0.0	0.0	0.0	0.0	0.0
63TYR	63TYR	0.0	0.0	0.0	0.0	0.0
64ASP	64ASP	0.0	0.0	0.0	0.0	0.0
65HIS	65HIS	0.0	0.0	0.0	0.0	0.0
66ARG	66ARG	0.0	0.0	0.0	0.0	0.0
67LEU	67LEU	0.0	0.0	0.0	0.0	0.0
68THR	68THR	0.0	0.0	0.0	0.0	0.0
69TRP	69TRP	0.0	0.0	0.0	0.0	0.0
70ASN	70ASN	0.0	0.0	0.0	0.0	0.0
71ALA	71ALA	0.0	0.0	0.0	0.0	0.0
72SER	72SER	0.0	0.0	0.0	0.0	0.0
73GLU	73GLU	0.0	0.0	0.0	0.0	0.0
74TYR	74TYR	0.0	0.0	0.0	0.0	0.0
75SER	75SER	0.0	0.0	0.0	0.0	0.0
76ASP	76ASP	0.0	0.0	0.0	0.0	0.0
77ILE	77ILE	0.0	0.0	0.0	0.0	0.0
78SER	78SER	0.0	0.0	0.0	0.0	0.0
79ILE	79ILE	0.0	0.0	0.0	0.0	0.0
80LEU	80LEU	0.0	0.0	0.0	0.0	0.0
81ARG	81ARG	0.0	0.0	0.0	0.0	0.0
82LEU	82LEU	0.0	0.0	0.0	0.0	0.0
83PRO	83PRO	0.0	0.0	0.0	0.0	0.0
84PRO	84PRO	0.0	0.0	0.0	0.0	0.0
85GLU	85GLU	0.0	0.0	0.0	0.0	0.0
86LEU	86LEU	0.0	0.0	0.0	0.0	0.0
87VAL	87VAL	0.0	0.0	0.0	0.0	0.0
88TRP	88TRP	0.0	0.0	0.0	0.0	0.0
89ILE	89ILE	0.0	0.0	0.0	0.0	0.0
90PRO	90PRO	0.0	0.0	0.0	0.0	0.0
91ASP	91ASP	0.0	0.0	0.0	0.0	0.0
92ILE	92ILE	0.0	0.0	0.0	0.0	0.0
93VAL	93VAL	0.0	0.0	0.0	0.0	0.0
94LEU	94LEU	0.0	0.0	0.0	0.0	0.0
95GLN	95GLN	0.0	0.0	0.0	0.0	0.0
96ASN	96ASN	0.0	0.0	0.0	0.0	0.0
97ASN	97ASN	0.0	0.0	0.0	0.0	0.0
98ASN	98ASN	0.0	0.0	0.0	0.0	0.0
99ASP	99ASP	0.0	0.0	0.0	0.0	0.0
100GLY	100GLY	0.0	0.0	0.0	0.0	0.0
101GLN	101GLN	0.0	0.0	0.0	0.0	0.0
102TYR	102TYR	0.0	0.0	0.0	0.0	0.0
103HIS	103HIS	0.0	0.0	0.0	0.0	0.0
104VAL	104VAL	0.0	0.0	0.0	0.0	0.0
105ALA	105ALA	0.0	0.0	0.0	0.0	0.0
106TYR	106TYR	0.0	0.0	0.0	0.0	0.0
107PHE	107PHE	0.0	0.0	0.0	0.0	0.0
108CYS	108CYS	0.0	0.0	0.0	0.0	0.0
109ASN	109ASN	0.0	0.0	0.0	0.0	0.0
110VAL	110VAL	0.0	0.0	0.0	0.0	0.0
111LEU	111LEU	0.0	0.0	0.0	0.0	0.0
112VAL	112VAL	0.0	0.0	0.0	0.0	0.0
113ARG	113ARG	0.0	0.0	0.0	0.0	0.0
114PRO	114PRO	0.0	0.0	0.0	0.0	0.0
115ASN	115ASN	0.0	0.0	0.0	0.0	0.0
116GLY	116GLY	0.0	0.0	0.0	0.0	0.0
117TYR	117TYR	0.0	0.0	0.0	0.0	0.0
118VAL	118VAL	0.0	0.0	0.0	0.0	0.0
119THR	119THR	0.0	0.0	0.0	0.0	0.0
120TRP	120TRP	0.0	0.0	0.0	0.0	0.0
121LEU	121LEU	0.0	0.0	0.0	0.0	0.0
122PRO	122PRO	0.0	0.0	0.0	0.0	0.0
123PRO	123PRO	0.0	0.0	0.0	0.0	0.0
124ALA	124ALA	0.0	0.0	0.0	0.0	0.0
125ILE	125ILE	0.0	0.0	0.0	0.0	0.0
126PHE	126PHE	0.0	0.0	0.0	0.0	0.0
127ARG	127ARG	0.0	0.0	0.0	0.0	0.0
128SER	128SER	0.0	0.0	0.0	0.0	0.0
129SER	129SER	0.0	0.0	0.0	0.0	0.0
130CYS	130CYS	0.0	0.0	0.0	0.0	0.0
131PRO	131PRO	0.0	0.0	0.0	0.0	0.0
132ILE	132ILE	0.0	0.0	0.0	0.0	0.0
133ASN	133ASN	0.0	0.0	0.0	0.0	0.0
134VAL	134VAL	0.0	0.0	0.0	0.0	0.0
135LEU	135LEU	0.0	0.0	0.0	0.0	0.0
136TYR	136TYR	1.0310423749527808	1.4204459761869015	0.03999733351109926	0.013332444503699753	3.0397973468435437
137PHE	137PHE	0.0	0.0	0.0	0.0	0.0
138PRO	138PRO	0.26887096415794504	0.11728678728437346	0.3199786680887941	0.10665955602959802	0.37997466835544297
139PHE	139PHE	8.246116925538297	2.268090077129992	5.706286247583495	7.819478701419905	11.212585827611493
140ASP	140ASP	0.0	0.0	0.0	0.0	0.0
141TRP	141TRP	0.0	0.0	0.0	0.0	0.0
142GLN	142GLN	0.0	0.0	0.0	0.0	0.0
143ASN	143ASN	0.0	0.0	0.0	0.0	0.0
144CYS	144CYS	0.0	0.0	0.0	0.0	0.0
145SER	145SER	0.0	0.0	0.0	0.0	0.0
146LEU	146LEU	0.0	0.0	0.0	0.0	0.0
147LYS	147LYS	0.0	0.0	0.0	0.0	0.0
148PHE	148PHE	0.0	0.0	0.0	0.0	0.0
149THR	149THR	0.0	0.0	0.0	0.0	0.0
150ALA	150ALA	0.0	0.0	0.0	0.0	0.0
151LEU	151LEU	0.0	0.0	0.0	0.0	0.0
152ASN	152ASN	0.0	0.0	0.0	0.0	0.0
153TYR	153TYR	0.0	0.0	0.0	0.0	0.0
154ASP	154ASP	0.0	0.0	0.0	0.0	0.0
155ALA	155ALA	0.0	0.0	0.0	0.0	0.0
156ASN	156ASN	0.0	0.0	0.0	0.0	0.0
157GLU	157GLU	0.0	0.0	0.0	0.0	0.0
158ILE	158ILE	0.0	0.0	0.0	0.0	0.0
159THR	159THR	0.0	0.0	0.0	0.0	0.0
160MET	160MET	0.0	0.0	0.0	0.0	0.0
161ASP	161ASP	0.0	0.0	0.0	0.0	0.0
162LEU	162LEU	0.0	0.0	0.0	0.0	0.0
163MET	163MET	0.0	0.0	0.0	0.0	0.0
164THR	164THR	0.0	0.0	0.0	0.0	0.0
165ASP	165ASP	0.0	0.0	0.0	0.0	0.0
166THR	166THR	0.0	0.0	0.0	0.0	0.0
167ILE	167ILE	0.0	0.0	0.0	0.0	0.0
168ASP	168ASP	0.0	0.0	0.0	0.0	0.0
169GLY	169GLY	0.0	0.0	0.0	0.0	0.0
170LYS	170LYS	0.0	0.0	0.0	0.0	0.0
171ASP	171ASP	0.0	0.0	0.0	0.0	0.0
172TYR	172TYR	0.0	0.0	0.0	0.0	0.0
173PRO	173PRO	0.0	0.0	0.0	0.0	0.0
174ILE	174ILE	0.0	0.0	0.0	0.0	0.0
175GLU	175GLU	0.0	0.0	0.0	0.0	0.0
176TRP	176TRP	0.0	0.0	0.0	0.0	0.0
177ILE	177ILE	0.0	0.0	0.0	0.0	0.0
178ILE	178ILE	0.0	0.0	0.0	0.0	0.0
179ILE	179ILE	0.0	0.0	0.0	0.0	0.0
180ASP	180ASP	0.0	0.0	0.0	0.0	0.0
181PRO	181PRO	0.0	0.0	0.0	0.0	0.0
182GLU	182GLU	0.0	0.0	0.0	0.0	0.0
183ALA	183ALA	0.0	0.0	0.0	0.0	0.0
184PHE	184PHE	0.0	0.0	0.0	0.0	0.0
185THR	185THR	0.0	0.0	0.0	0.0	0.0
186GLU	186GLU	0.0	0.0	0.0	0.0	0.0
187ASN	187ASN	0.0	0.0	0.0	0.0	0.0
188GLY	188GLY	0.0	0.0	0.0	0.0	0.0
189GLU	189GLU	0.0	0.0	0.0	0.0	0.0
190TRP	190TRP	0.0	0.0	0.0	0.0	0.0
191GLU	191GLU	0.011110370419749794	0.015712436530599016	0.03333111125924938	0.0	0.0
192ILE	192ILE	0.0	0.0	0.0	0.0	0.0
193ILE	193ILE	0.0	0.0	0.0	0.0	0.0
194HIS	194HIS	0.0	0.0	0.0	0.0	0.0
195LYS	195LYS	0.0	0.0	0.0	0.0	0.0
196PRO	196PRO	0.0	0.0	0.0	0.0	0.0
197ALA	197ALA	0.0	0.0	0.0	0.0	0.0
198LYS	198LYS	0.0	0.0	0.0	0.0	0.0
199LYS	199LYS	0.0	0.0	0.0	0.0	0.0
200ASN	200ASN	0.0	0.0	0.0	0.0	0.0
201ILE	201ILE	0.0	0.0	0.0	0.0	0.0
202TYR	202TYR	0.0	0.0	0.0	0.0	0.0
203PRO	203PRO	0.0	0.0	0.0	0.0	0.0
204ASP	204ASP	0.0	0.0	0.0	0.0	0.0
205LYS	205LYS	0.0	0.0	0.0	0.0	0.0
206PHE	206PHE	0.0	0.0	0.0	0.0	0.0
207PRO	207PRO	0.0	0.0	0.0	0.0	0.0
208ASN	208ASN	0.0	0.0	0.0	0.0	0.0
209GLY	209GLY	0.0	0.0	0.0	0.0	0.0
210THR	210THR	0.0	0.0	0.0	0.0	0.0
211ASN	211ASN	0.0	0.0	0.0	0.0	0.0
212TYR	212TYR	0.0	0.0	0.0	0.0	0.0
213GLN	213GLN	0.0	0.0	0.0	0.0	0.0
214ASP	214ASP	0.0	0.0	0.0	0.0	0.0
215VAL	215VAL	0.0	0.0	0.0	0.0	0.0
216THR	216THR	0.0	0.0	0.0	0.0	0.0
217PHE	217PHE	0.0	0.0	0.0	0.0	0.0
218TYR	218TYR	0.0	0.0	0.0	0.0	0.0
219LEU	219LEU	0.0	0.0	0.0	0.0	0.0
220ILE	220ILE	0.0	0.0	0.0	0.0	0.0
221ILE	221ILE	0.0	0.0	0.0	0.0	0.0
222ARG	222ARG	0.057773926182698936	0.07248186312157008	0.15998933404439705	0.013332444503699753	0.0
223ARG	223ARG	0.011110370419749794	0.015712436530599016	0.03333111125924938	0.0	0.0
224LYS	224LYS	3.1753438659644915	0.34734081501212766	3.519765348976735	2.6998200119992	3.3064462369175387
225PRO	225PRO	1.715441192809368	1.2714885766245698	3.4131057929471367	0.3533097793480435	1.3799080061329245
226LEU	226LEU	10.821500788836298	4.166910913976546	9.326044930337977	6.632891140590627	16.505566295580294
227PHE	227PHE	0.03555318534319934	0.02454361046416297	0.06666222251849876	0.03333111125924938	0.006666222251849876
228TYR	228TYR	0.0	0.0	0.0	0.0	0.0
229VAL	229VAL	9.470479745794725	3.192938759865312	9.379374708352776	5.6062929138057465	13.425771615225651
230ILE	230ILE	18.725418305446304	6.9195451195966236	18.138790747283515	27.47816812212519	10.559296046930205
231ASN	231ASN	8.323889518476546	7.6821288648848665	6.439570695286981	18.532097860142656	0.0
232PHE	232PHE	0.0	0.0	0.0	0.0	0.0
233ILE	233ILE	5.955158544985889	3.111092588093682	10.259316045596961	3.0131324578361443	4.593027131524565
234THR	234THR	26.32713374663911	6.208803441637798	24.565028998066797	34.657689487367506	19.758682754483033
235PRO	235PRO	14.01239917338844	9.951588492793311	19.39204053063129	22.585160989267383	0.05999600026664889
236CYS	236CYS	0.0	0.0	0.0	0.0	0.0
237VAL	237VAL	6.286247583494434	2.77616477755707	2.366508899406706	8.439437370841944	8.052796480234651
238LEU	238LEU	2.2331844543697086	1.2905985329763445	3.4731017932137855	2.773148456769549	0.45330311312579163
239ILE	239ILE	0.0	0.0	0.0	0.0	0.0
240SER	240SER	0.0	0.0	0.0	0.0	0.0
241PHE	241PHE	8.017243294891452	2.810676905828584	11.90587294180388	6.786214252383174	5.359642690487301
242LEU	242LEU	1.295469190942826	1.1895839935872599	2.8798080127991468	0.9932671155256316	0.013332444503699753
243ALA	243ALA	0.0	0.0	0.0	0.0	0.0
244SER	244SER	0.004444148167899917	0.006284974612239607	0.013332444503699753	0.0	0.0
245LEU	245LEU	10.990378419216498	5.138792182746958	10.039330711285915	5.226318245450304	17.70548630091327
246ALA	246ALA	0.0	0.0	0.0	0.0	0.0
247PHE	247PHE	4.179721351909873	2.1877196770379923	2.6931537897473503	2.5731617892140526	7.272848476768216
248TYR	248TYR	41.61944759238273	12.582612176543243	35.0709952669822	30.564629024731683	59.22271848543431
249LEU	249LEU	0.013332444503699754	0.018854923836718822	0.0	0.03999733351109926	0.0
250PRO	250PRO	0.0	0.0	0.0	0.0	0.0
251ALA	251ALA	0.0	0.0	0.0	0.0	0.0
252GLU	252GLU	0.0	0.0	0.0	0.0	0.0
253SER	253SER	0.0	0.0	0.0	0.0	0.0
254GLY	254GLY	0.0	0.0	0.0	0.0	0.0
255GLU	255GLU	0.0	0.0	0.0	0.0	0.0
256LYS	256LYS	0.0	0.0	0.0	0.0	0.0
257MET	257MET	0.0	0.0	0.0	0.0	0.0
258SER	258SER	0.0	0.0	0.0	0.0	0.0
259THR	259THR	0.0	0.0	0.0	0.0	0.0
260ALA	260ALA	0.0	0.0	0.0	0.0	0.0
261ILE	261ILE	0.0	0.0	0.0	0.0	0.0
262SER	262SER	0.0	0.0	0.0	0.0	0.0
263VAL	263VAL	0.0	0.0	0.0	0.0	0.0
264LEU	264LEU	0.0	0.0	0.0	0.0	0.0
265LEU	265LEU	0.0	0.0	0.0	0.0	0.0
266ALA	266ALA	0.0	0.0	0.0	0.0	0.0
267GLN	267GLN	0.0	0.0	0.0	0.0	0.0
268ALA	268ALA	0.0	0.0	0.0	0.0	0.0
269VAL	269VAL	0.0	0.0	0.0	0.0	0.0
270PHE	270PHE	0.0	0.0	0.0	0.0	0.0
271LEU	271LEU	0.0	0.0	0.0	0.0	0.0
272LEU	272LEU	0.0	0.0	0.0	0.0	0.0
273LEU	273LEU	0.0	0.0	0.0	0.0	0.0
274THR	274THR	0.0	0.0	0.0	0.0	0.0
275SER	275SER	0.0	0.0	0.0	0.0	0.0
276GLN	276GLN	0.0	0.0	0.0	0.0	0.0
277ARG	277ARG	0.0	0.0	0.0	0.0	0.0
278LEU	278LEU	0.0	0.0	0.0	0.0	0.0
279PRO	279PRO	0.0	0.0	0.0	0.0	0.0
280GLU	280GLU	0.0	0.0	0.0	0.0	0.0
281THR	281THR	0.0	0.0	0.0	0.0	0.0
282ALA	282ALA	0.0	0.0	0.0	0.0	0.0
283LEU	283LEU	0.024442814923449546	0.02997741831262814	0.006666222251849876	0.0	0.06666222251849876
284ALA	284ALA	0.13110237095304758	0.0802411843000146	0.20665288980734617	0.01999866675554963	0.16665555629624693
285VAL	285VAL	3.4131057929471367	2.510084234691193	2.6198253449770017	0.8132791147256849	6.806212919138724
286PRO	286PRO	0.0	0.0	0.0	0.0	0.0
287LEU	287LEU	0.1733217785480968	0.2262590860406258	0.013332444503699753	0.4933004466368909	0.013332444503699753
288ILE	288ILE	0.05110770393084905	0.05870650762670447	0.01999866675554963	0.13332444503699753	0.0
289GLY	289GLY	0.008888296335799836	0.008314239910170303	0.0	0.006666222251849876	0.01999866675554963
290LYS	290LYS	17.596604670799724	1.8546825904225404	19.33204453036464	15.025664955669622	18.43210452636491
291TYR	291TYR	34.04439704019732	6.239557913558329	30.29131391240584	29.004733017798813	42.837144190387306
292LEU	292LEU	0.0	0.0	0.0	0.0	0.0
293MET	293MET	7.137301957647268	1.1195064166300908	8.09279381374575	7.752816478901407	5.566295580294647
294PHE	294PHE	59.22494055951827	9.651255391875878	66.18892073861743	65.90893940403973	45.57696153589761
295ILE	295ILE	3.0309090505077436	1.6674471168850777	3.2064529031397906	4.979668022131857	0.9066062262515833
296MET	296MET	0.0	0.0	0.0	0.0	0.0
297SER	297SER	9.099393373775081	1.9001968794025341	10.26598226784881	10.612625824945004	6.419572028531431
298LEU	298LEU	18.640979490256203	1.0863056371854667	18.985400973268447	19.765348976734884	17.172188520765282
299VAL	299VAL	0.0	0.0	0.0	0.0	0.0
300THR	300THR	0.6888429660244872	0.256473943142058	0.326644890340644	0.8532764482367842	0.8866075594960336
301GLY	301GLY	8.521654111948093	2.305371609565675	7.59282714485701	6.279581361242584	11.692553829744684
302VAL	302VAL	1.7132191187254182	0.7046673062850065	1.2865808946070263	1.1465902273181787	2.70648623425105
303ILE	303ILE	0.004444148167899917	0.006284974612239607	0.0	0.0	0.013332444503699753
304VAL	304VAL	9.83712196964647	1.8634790745490557	11.452569828678088	10.83261115925605	7.226184921005267
305ASN	305ASN	7.279514699020066	2.356570067269412	6.1862542497166855	5.099660022665156	10.552629824678355
306CYS	306CYS	0.0	0.0	0.0	0.0	0.0
307GLY	307GLY	0.16887763038019687	0.053422284204036656	0.20665288980734617	0.20665288980734617	0.09332711152589827
308ILE	308ILE	9.221607448392328	1.011632020388213	10.232651156589561	7.839477368175455	9.592693820411972
309VAL	309VAL	1.4376819323156234	0.5236085488819795	1.186587560829278	0.9599360042663823	2.16652223185121
310LEU	310LEU	0.0	0.0	0.0	0.0	0.0
311ASN	311ASN	0.326644890340644	0.13365734054905287	0.14665688954069728	0.3666422238517432	0.4666355576294914
312PHE	312PHE	9.937115303424216	2.671718608498575	8.63942403839744	7.512832477834811	13.659089394040397
313HIS	313HIS	0.0	0.0	0.0	0.0	0.0
314PHE	314PHE	0.0	0.0	0.0	0.0	0.0
315ARG	315ARG	2.5020554185276533	0.5147927520132877	2.3331777881474567	3.1997866808879407	1.9732017865475635
316THR	316THR	0.0	0.0	0.0	0.0	0.0
317PRO	317PRO	0.0	0.0	0.0	0.0	0.0
318SER	318SER	0.0	0.0	0.0	0.0	0.0
319THR	319THR	0.0	0.0	0.0	0.0	0.0
320HIS	320HIS	2.6864875674955004	0.5401697108161561	3.3731084594360374	2.6331577894807014	2.053196453569762
321VAL	321VAL	0.0	0.0	0.0	0.0	0.0
322LEU	322LEU	0.09999333377774815	0.10080480165512304	0.006666222251849876	0.05332977801479901	0.23998400106659556
323SER	323SER	1.3199120058662757	0.07561584573105602	1.3799080061329245	1.2132524498366775	1.3665755616292248
324THR	324THR	0.0	0.0	0.0	0.0	0.0
325ARG	325ARG	7.979468035464303	0.9282260684793379	6.706219585360976	8.892740483967735	8.339444037064196
326VAL	326VAL	2.8798080127991468	0.5279378674281271	2.2931804546363574	2.773148456769549	3.573095126991534
327LYS	327LYS	0.008888296335799835	0.012569949224479213	0.0	0.0	0.026664889007399505
328GLN	328GLN	0.09999333377774815	0.05248988650097868	0.07332844477034864	0.05332977801479901	0.1733217785480968
329ILE	329ILE	21.265248983401108	0.510680776829419	21.918538764082395	20.671955202986467	21.205252983134457
330PHE	330PHE	8.019465368975402	0.8944338134913512	8.0994600359976	6.886207586160922	9.072728484767682
331LEU	331LEU	0.0	0.0	0.0	0.0	0.0
332GLU	332GLU	1.3799080061329245	0.07620126746875648	1.3799080061329245	1.4732351176588228	1.2865808946070263
333LYS	333LYS	23.980623513987954	0.43660221773772895	24.591693887074197	23.75174988334111	23.598426771548564
334LEU	334LEU	1.879874675021665	0.399676948753054	1.5332311179254716	1.666555562962469	2.4398373441770547
335PRO	335PRO	0.0	0.0	0.0	0.0	0.0
336ARG	336ARG	4.459702686487567	0.15093756147582774	4.673021798546763	4.346376908206119	4.359709352709819
337ILE	337ILE	8.512765815612292	0.6310299176065194	7.819478701419905	8.372775148323445	9.346043597093527
338LEU	338LEU	6.1484789902895365	0.806518004941449	6.319578694753683	5.086327578161456	7.03953069795347
339HIS	339HIS	12.505832944470368	0.9926331000978127	11.592560495966936	12.039197386840877	13.885740950603292
340MET	340MET	3.3886629780236874	0.7284269307298481	2.373175121658556	3.746416905539631	4.046396906872875
341SER	341SER	0.11110370419749793	0.08332037090528487	0.03333111125924938	0.22665155656289582	0.07332844477034864
342GLY	422GLY	0.0	0.0	0.0	0.0	0.0
343ILE	423ILE	0.0	0.0	0.0	0.0	0.0
344ASP	424ASP	0.0	0.0	0.0	0.0	0.0
345SER	425SER	0.0	0.0	0.0	0.0	0.0
346THR	426THR	0.0	0.0	0.0	0.0	0.0
347ASN	427ASN	0.0	0.0	0.0	0.0	0.0
348TYR	428TYR	0.0	0.0	0.0	0.0	0.0
349ILE	429ILE	0.0	0.0	0.0	0.0	0.0
350VAL	430VAL	0.0	0.0	0.0	0.0	0.0
351LYS	431LYS	0.0	0.0	0.0	0.0	0.0
352GLN	432GLN	0.0	0.0	0.0	0.0	0.0
353ILE	433ILE	0.0	0.0	0.0	0.0	0.0
354LYS	434LYS	0.0	0.0	0.0	0.0	0.0
355GLU	435GLU	0.0	0.0	0.0	0.0	0.0
356LYS	436LYS	0.0	0.0	0.0	0.0	0.0
357ASN	437ASN	0.0	0.0	0.0	0.0	0.0
358ALA	438ALA	0.0	0.0	0.0	0.0	0.0
359TYR	439TYR	0.0	0.0	0.0	0.0	0.0
360ASP	440ASP	0.0	0.0	0.0	0.0	0.0
361GLU	441GLU	0.0	0.0	0.0	0.0	0.0
362GLU	442GLU	0.0	0.0	0.0	0.0	0.0
363VAL	443VAL	0.0	0.0	0.0	0.0	0.0
364GLY	444GLY	0.0	0.0	0.0	0.0	0.0
365ASN	445ASN	0.0	0.0	0.0	0.0	0.0
366TRP	446TRP	1.8554318600982154	1.067724517139867	2.473168455436304	0.3533097793480435	2.7398173455102994
367ASN	447ASN	0.0	0.0	0.0	0.0	0.0
368LEU	448LEU	0.0	0.0	0.0	0.0	0.0
369VAL	449VAL	0.4710797057973913	0.35468367595672046	0.5066328911405906	0.01999866675554963	0.8866075594960336
370GLY	450GLY	0.044441481678999174	0.03325695964068121	0.05332977801479901	0.0	0.07999466702219853
371GLN	451GLN	0.0	0.0	0.0	0.0	0.0
372THR	452THR	0.0	0.0	0.0	0.0	0.0
373ILE	453ILE	4.497477945914717	0.9445095730278565	4.473035130991267	3.353109792680488	5.666288914072395
374ASP	454ASP	0.0	0.0	0.0	0.0	0.0
375ARG	455ARG	5.190765060107104	1.2732581449795228	3.393107126191587	5.999600026664889	6.179588027464836
376LEU	456LEU	4.217496611337022	0.41439149734471964	4.0797280181321245	3.79308046130258	4.779681354576361
377SER	457SER	4.899673355109659	1.4804717625120796	3.8130791280581295	3.893073795080328	6.99286714219052
378MET	458MET	6.408461658111681	1.5512910150862478	7.8661422571828545	4.259716018932071	7.099526698220119
379PHE	459PHE	28.51587671932982	3.571487630966549	31.017932137857475	23.465102326511566	31.064595693620426
380ILE	460ILE	2.6998200119992	0.44191908609314234	2.219852009866009	2.593160455969602	3.286447570161989
381ILE	461ILE	10.532631157922806	4.077647016065988	8.259449370041997	7.079528031464569	16.25891607226185
382THR	462THR	5.088549652245406	1.177695071893404	6.739550696620225	4.073061795880275	4.453036464235717
383PRO	463PRO	3.166455569628692	0.26419330173902816	3.073128458102793	2.8998066795546964	3.526431571228585
384VAL	464VAL	7.672821811879207	0.9603217035306929	7.406172921805213	6.652889807346177	8.959402706486234
385MET	465MET	12.076972646268027	2.265027158680431	12.91913872408506	14.332377841477236	8.979401373241783
386VAL	466VAL	2.9953558651645444	1.8630497778090114	1.4799013399106726	1.8865408972735151	5.619625358309446
387LEU	467LEU	2.113192453836411	0.10872279468235506	2.266515565628958	2.046530231317912	2.0265315645623625
388GLY	468GLY	10.759282714485702	2.521013313377253	11.445903606426238	13.4457702819812	7.386174255049664
389THR	469THR	5.550741061706997	2.2732849610223242	3.7730817945470303	4.119725351643224	8.759416038930738
390ILE	470ILE	8.788303002022088	2.0040127184451344	6.0262649156722885	9.619358709419371	10.719285380974602
391PHE	471PHE	18.920960824833898	2.9945134025831166	22.18518765415639	19.625358309446035	14.952336510899274
392ILE	472ILE	5.326311579228052	0.323477819435644	5.6062929138057465	5.4996333577761485	4.8730084661022595
393PHE	473PHE	44.06817323289559	10.247191912140778	40.930604626358246	33.38444103726418	57.88947403506433
394VAL	474VAL	5.621847432393396	0.338441652010166	5.312979134724352	6.092927138190787	5.459636024265049
395MET	475MET	4.981890096215808	0.5134962725785678	5.199653356442904	4.273048463435771	5.472968468768749
396GLY	476GLY	0.18443214896784657	0.06308499240752123	0.13332444503699753	0.27331511232584493	0.14665688954069728
397ASN	477ASN	5.117436615336756	0.5234953770040983	4.426371575228318	5.2329844677021535	5.692953803079795
398PHE	478PHE	19.176499344488146	2.5386921687322945	18.712085860942604	22.491833877741485	16.32557829478035
399ASN	479ASN	0.0022220740839499586	0.0031424873061198033	0.0	0.0	0.006666222251849876
400HIS	480HIS	0.7399506699553363	0.15690423699673117	0.7732817812145857	0.9132724485034331	0.5332977801479901
401PRO	481PRO	0.006666222251849876	0.005442947676339751	0.006666222251849876	0.0	0.013332444503699753
402PRO	482PRO	0.0	0.0	0.0	0.0	0.0
403ALA	483ALA	0.0	0.0	0.0	0.0	0.0
404LYS	484LYS	0.0	0.0	0.0	0.0	0.0
405PRO	485PRO	0.0	0.0	0.0	0.0	0.0
406PHE	486PHE	0.0	0.0	0.0	0.0	0.0
407GLU	487GLU	0.0	0.0	0.0	0.0	0.0
408GLY	488GLY	0.0	0.0	0.0	0.0	0.0
409ASP	489ASP	0.0	0.0	0.0	0.0	0.0
410PRO	490PRO	0.0	0.0	0.0	0.0	0.0
411PHE	491PHE	0.0	0.0	0.0	0.0	0.0
412ASP	492ASP	0.0	0.0	0.0	0.0	0.0
413TYR	493TYR	0.0	0.0	0.0	0.0	0.0
414SER	494SER	0.0	0.0	0.0	0.0	0.0
415SER	495SER	0.0	0.0	0.0	0.0	0.0
416ASP	496ASP	0.0	0.0	0.0	0.0	0.0
417HIS	497HIS	0.0	0.0	0.0	0.0	0.0
418PRO	498PRO	0.0	0.0	0.0	0.0	0.0
419ARG	499ARG	0.0	0.0	0.0	0.0	0.0
420CYS	500CYS	0.0	0.0	0.0	0.0	0.0
