# Supplementary material for: State-dependent binding of cholesterol and an anionic lipid to the muscle-type Torpedo nicotinic acetylcholine receptor
Source: Commun Biol. 2024 Apr 10;7:437. doi: 10.1038/s42003-024-06106-8 (PMC11006840; doi:10.1038/s42003-024-06106-8)
Supplement: Supplementary file 6 — Supplementary Data 1 [file 42003_2024_6106_MOESM6_ESM.zip › COMMS_BIO_TEXT_FILES/occupancy-apo-CHOL-in-3PC1PA1CHOL-delta-sterol.txt]

Residue	Renumbered	Occupancy Avg	Occupancy Std	r1_occ	r2_occ	r3_occ
1VAL	1VAL	0.0	0.0	0.0	0.0	0.0
2ASN	2ASN	0.0	0.0	0.0	0.0	0.0
3GLU	3GLU	0.0	0.0	0.0	0.0	0.0
4GLU	4GLU	0.0	0.0	0.0	0.0	0.0
5GLU	5GLU	0.0	0.0	0.0	0.0	0.0
6ARG	6ARG	0.0	0.0	0.0	0.0	0.0
7LEU	7LEU	0.0	0.0	0.0	0.0	0.0
8ILE	8ILE	0.0	0.0	0.0	0.0	0.0
9ASN	9ASN	0.0	0.0	0.0	0.0	0.0
10ASP	10ASP	0.0	0.0	0.0	0.0	0.0
11LEU	11LEU	0.0	0.0	0.0	0.0	0.0
12LEU	12LEU	0.0	0.0	0.0	0.0	0.0
13ILE	13ILE	0.0	0.0	0.0	0.0	0.0
14VAL	14VAL	0.0	0.0	0.0	0.0	0.0
15ASN	15ASN	0.0	0.0	0.0	0.0	0.0
16LYS	16LYS	0.0	0.0	0.0	0.0	0.0
17TYR	17TYR	0.0	0.0	0.0	0.0	0.0
18ASN	18ASN	0.0	0.0	0.0	0.0	0.0
19LYS	19LYS	0.0	0.0	0.0	0.0	0.0
20HIS	20HIS	0.0	0.0	0.0	0.0	0.0
21VAL	21VAL	0.0	0.0	0.0	0.0	0.0
22ARG	22ARG	0.0	0.0	0.0	0.0	0.0
23PRO	23PRO	0.0	0.0	0.0	0.0	0.0
24VAL	24VAL	0.0	0.0	0.0	0.0	0.0
25LYS	25LYS	0.0	0.0	0.0	0.0	0.0
26HIS	26HIS	0.0	0.0	0.0	0.0	0.0
27ASN	27ASN	0.0	0.0	0.0	0.0	0.0
28ASN	28ASN	0.0	0.0	0.0	0.0	0.0
29GLU	29GLU	0.0	0.0	0.0	0.0	0.0
30VAL	30VAL	0.0	0.0	0.0	0.0	0.0
31VAL	31VAL	0.0	0.0	0.0	0.0	0.0
32ASN	32ASN	0.0	0.0	0.0	0.0	0.0
33ILE	33ILE	0.0	0.0	0.0	0.0	0.0
34ALA	34ALA	0.0	0.0	0.0	0.0	0.0
35LEU	35LEU	0.0	0.0	0.0	0.0	0.0
36SER	36SER	0.0	0.0	0.0	0.0	0.0
37LEU	37LEU	0.0	0.0	0.0	0.0	0.0
38THR	38THR	0.0	0.0	0.0	0.0	0.0
39LEU	39LEU	0.0	0.0	0.0	0.0	0.0
40SER	40SER	0.0	0.0	0.0	0.0	0.0
41ASN	41ASN	0.0	0.0	0.0	0.0	0.0
42LEU	42LEU	0.0	0.0	0.0	0.0	0.0
43ILE	43ILE	0.0	0.0	0.0	0.0	0.0
44SER	44SER	0.0	0.0	0.0	0.0	0.0
45LEU	45LEU	0.0	0.0	0.0	0.0	0.0
46LYS	46LYS	0.0	0.0	0.0	0.0	0.0
47GLU	47GLU	0.0	0.0	0.0	0.0	0.0
48THR	48THR	0.0	0.0	0.0	0.0	0.0
49ASP	49ASP	0.0	0.0	0.0	0.0	0.0
50GLU	50GLU	0.0	0.0	0.0	0.0	0.0
51THR	51THR	0.0	0.0	0.0	0.0	0.0
52LEU	52LEU	0.0	0.0	0.0	0.0	0.0
53THR	53THR	0.0	0.0	0.0	0.0	0.0
54SER	54SER	0.0	0.0	0.0	0.0	0.0
55ASN	55ASN	0.0	0.0	0.0	0.0	0.0
56VAL	56VAL	0.0	0.0	0.0	0.0	0.0
57TRP	57TRP	0.0	0.0	0.0	0.0	0.0
58MET	58MET	0.0	0.0	0.0	0.0	0.0
59ASP	59ASP	0.0	0.0	0.0	0.0	0.0
60HIS	60HIS	0.0	0.0	0.0	0.0	0.0
61ALA	61ALA	0.0	0.0	0.0	0.0	0.0
62TRP	62TRP	0.0	0.0	0.0	0.0	0.0
63TYR	63TYR	0.0	0.0	0.0	0.0	0.0
64ASP	64ASP	0.0	0.0	0.0	0.0	0.0
65HIS	65HIS	0.0	0.0	0.0	0.0	0.0
66ARG	66ARG	0.0	0.0	0.0	0.0	0.0
67LEU	67LEU	0.0	0.0	0.0	0.0	0.0
68THR	68THR	0.0	0.0	0.0	0.0	0.0
69TRP	69TRP	0.0	0.0	0.0	0.0	0.0
70ASN	70ASN	0.0	0.0	0.0	0.0	0.0
71ALA	71ALA	0.0	0.0	0.0	0.0	0.0
72SER	72SER	0.0	0.0	0.0	0.0	0.0
73GLU	73GLU	0.0	0.0	0.0	0.0	0.0
74TYR	74TYR	0.0	0.0	0.0	0.0	0.0
75SER	75SER	0.0	0.0	0.0	0.0	0.0
76ASP	76ASP	0.0	0.0	0.0	0.0	0.0
77ILE	77ILE	0.0	0.0	0.0	0.0	0.0
78SER	78SER	0.0	0.0	0.0	0.0	0.0
79ILE	79ILE	0.0	0.0	0.0	0.0	0.0
80LEU	80LEU	0.0	0.0	0.0	0.0	0.0
81ARG	81ARG	0.0	0.0	0.0	0.0	0.0
82LEU	82LEU	0.0	0.0	0.0	0.0	0.0
83PRO	83PRO	0.0	0.0	0.0	0.0	0.0
84PRO	84PRO	0.0	0.0	0.0	0.0	0.0
85GLU	85GLU	0.0	0.0	0.0	0.0	0.0
86LEU	86LEU	0.0	0.0	0.0	0.0	0.0
87VAL	87VAL	0.0	0.0	0.0	0.0	0.0
88TRP	88TRP	0.0	0.0	0.0	0.0	0.0
89ILE	89ILE	0.0	0.0	0.0	0.0	0.0
90PRO	90PRO	0.0	0.0	0.0	0.0	0.0
91ASP	91ASP	0.0	0.0	0.0	0.0	0.0
92ILE	92ILE	0.0	0.0	0.0	0.0	0.0
93VAL	93VAL	0.0	0.0	0.0	0.0	0.0
94LEU	94LEU	0.0	0.0	0.0	0.0	0.0
95GLN	95GLN	0.0	0.0	0.0	0.0	0.0
96ASN	96ASN	0.0	0.0	0.0	0.0	0.0
97ASN	97ASN	0.0	0.0	0.0	0.0	0.0
98ASN	98ASN	0.0	0.0	0.0	0.0	0.0
99ASP	99ASP	0.0	0.0	0.0	0.0	0.0
100GLY	100GLY	0.0	0.0	0.0	0.0	0.0
101GLN	101GLN	0.0	0.0	0.0	0.0	0.0
102TYR	102TYR	0.0	0.0	0.0	0.0	0.0
103HIS	103HIS	0.0	0.0	0.0	0.0	0.0
104VAL	104VAL	0.0	0.0	0.0	0.0	0.0
105ALA	105ALA	0.0	0.0	0.0	0.0	0.0
106TYR	106TYR	0.0	0.0	0.0	0.0	0.0
107PHE	107PHE	0.0	0.0	0.0	0.0	0.0
108CYS	108CYS	0.0	0.0	0.0	0.0	0.0
109ASN	109ASN	0.0	0.0	0.0	0.0	0.0
110VAL	110VAL	0.0	0.0	0.0	0.0	0.0
111LEU	111LEU	0.0	0.0	0.0	0.0	0.0
112VAL	112VAL	0.0	0.0	0.0	0.0	0.0
113ARG	113ARG	0.0	0.0	0.0	0.0	0.0
114PRO	114PRO	0.0	0.0	0.0	0.0	0.0
115ASN	115ASN	0.0	0.0	0.0	0.0	0.0
116GLY	116GLY	0.0	0.0	0.0	0.0	0.0
117TYR	117TYR	0.0	0.0	0.0	0.0	0.0
118VAL	118VAL	0.0	0.0	0.0	0.0	0.0
119THR	119THR	0.0	0.0	0.0	0.0	0.0
120TRP	120TRP	0.0	0.0	0.0	0.0	0.0
121LEU	121LEU	0.0	0.0	0.0	0.0	0.0
122PRO	122PRO	0.0	0.0	0.0	0.0	0.0
123PRO	123PRO	0.0	0.0	0.0	0.0	0.0
124ALA	124ALA	0.0	0.0	0.0	0.0	0.0
125ILE	125ILE	0.0	0.0	0.0	0.0	0.0
126PHE	126PHE	0.0	0.0	0.0	0.0	0.0
127ARG	127ARG	0.0	0.0	0.0	0.0	0.0
128SER	128SER	0.0	0.0	0.0	0.0	0.0
129SER	129SER	0.0	0.0	0.0	0.0	0.0
130CYS	130CYS	0.0	0.0	0.0	0.0	0.0
131PRO	131PRO	0.0	0.0	0.0	0.0	0.0
132ILE	132ILE	0.0	0.0	0.0	0.0	0.0
133ASN	133ASN	0.0	0.0	0.0	0.0	0.0
134VAL	134VAL	0.0	0.0	0.0	0.0	0.0
135LEU	135LEU	0.0	0.0	0.0	0.0	0.0
136TYR	136TYR	0.024442814923449546	0.034567360367317834	0.0	0.0	0.07332844477034864
137PHE	137PHE	0.0	0.0	0.0	0.0	0.0
138PRO	138PRO	0.06666222251849876	0.08502156065021883	0.013332444503699753	0.18665422305179655	0.0
139PHE	139PHE	2.4709463813523542	1.2692964873339045	1.4465702286514233	1.7065528964735683	4.259716018932071
140ASP	140ASP	0.0	0.0	0.0	0.0	0.0
141TRP	141TRP	0.0	0.0	0.0	0.0	0.0
142GLN	142GLN	0.0	0.0	0.0	0.0	0.0
143ASN	143ASN	0.0	0.0	0.0	0.0	0.0
144CYS	144CYS	0.0	0.0	0.0	0.0	0.0
145SER	145SER	0.0	0.0	0.0	0.0	0.0
146LEU	146LEU	0.0	0.0	0.0	0.0	0.0
147LYS	147LYS	0.0	0.0	0.0	0.0	0.0
148PHE	148PHE	0.0	0.0	0.0	0.0	0.0
149THR	149THR	0.0	0.0	0.0	0.0	0.0
150ALA	150ALA	0.0	0.0	0.0	0.0	0.0
151LEU	151LEU	0.0	0.0	0.0	0.0	0.0
152ASN	152ASN	0.0	0.0	0.0	0.0	0.0
153TYR	153TYR	0.0	0.0	0.0	0.0	0.0
154ASP	154ASP	0.0	0.0	0.0	0.0	0.0
155ALA	155ALA	0.0	0.0	0.0	0.0	0.0
156ASN	156ASN	0.0	0.0	0.0	0.0	0.0
157GLU	157GLU	0.0	0.0	0.0	0.0	0.0
158ILE	158ILE	0.0	0.0	0.0	0.0	0.0
159THR	159THR	0.0	0.0	0.0	0.0	0.0
160MET	160MET	0.0	0.0	0.0	0.0	0.0
161ASP	161ASP	0.0	0.0	0.0	0.0	0.0
162LEU	162LEU	0.0	0.0	0.0	0.0	0.0
163MET	163MET	0.0	0.0	0.0	0.0	0.0
164THR	164THR	0.0	0.0	0.0	0.0	0.0
165ASP	165ASP	0.0	0.0	0.0	0.0	0.0
166THR	166THR	0.0	0.0	0.0	0.0	0.0
167ILE	167ILE	0.0	0.0	0.0	0.0	0.0
168ASP	168ASP	0.0	0.0	0.0	0.0	0.0
169GLY	169GLY	0.0	0.0	0.0	0.0	0.0
170LYS	170LYS	0.0	0.0	0.0	0.0	0.0
171ASP	171ASP	0.0	0.0	0.0	0.0	0.0
172TYR	172TYR	0.0	0.0	0.0	0.0	0.0
173PRO	173PRO	0.0	0.0	0.0	0.0	0.0
174ILE	174ILE	0.0	0.0	0.0	0.0	0.0
175GLU	175GLU	0.0	0.0	0.0	0.0	0.0
176TRP	176TRP	0.0	0.0	0.0	0.0	0.0
177ILE	177ILE	0.0	0.0	0.0	0.0	0.0
178ILE	178ILE	0.0	0.0	0.0	0.0	0.0
179ILE	179ILE	0.0	0.0	0.0	0.0	0.0
180ASP	180ASP	0.0	0.0	0.0	0.0	0.0
181PRO	181PRO	0.0	0.0	0.0	0.0	0.0
182GLU	182GLU	0.0	0.0	0.0	0.0	0.0
183ALA	183ALA	0.0	0.0	0.0	0.0	0.0
184PHE	184PHE	0.0	0.0	0.0	0.0	0.0
185THR	185THR	0.0	0.0	0.0	0.0	0.0
186GLU	186GLU	0.0	0.0	0.0	0.0	0.0
187ASN	187ASN	0.0	0.0	0.0	0.0	0.0
188GLY	188GLY	0.0	0.0	0.0	0.0	0.0
189GLU	189GLU	0.0	0.0	0.0	0.0	0.0
190TRP	190TRP	0.0	0.0	0.0	0.0	0.0
191GLU	191GLU	0.0	0.0	0.0	0.0	0.0
192ILE	192ILE	0.0	0.0	0.0	0.0	0.0
193ILE	193ILE	0.0	0.0	0.0	0.0	0.0
194HIS	194HIS	0.0	0.0	0.0	0.0	0.0
195LYS	195LYS	0.0	0.0	0.0	0.0	0.0
196PRO	196PRO	0.0	0.0	0.0	0.0	0.0
197ALA	197ALA	0.0	0.0	0.0	0.0	0.0
198LYS	198LYS	0.0	0.0	0.0	0.0	0.0
199LYS	199LYS	0.0	0.0	0.0	0.0	0.0
200ASN	200ASN	0.0	0.0	0.0	0.0	0.0
201ILE	201ILE	0.0	0.0	0.0	0.0	0.0
202TYR	202TYR	0.0	0.0	0.0	0.0	0.0
203PRO	203PRO	0.0	0.0	0.0	0.0	0.0
204ASP	204ASP	0.0	0.0	0.0	0.0	0.0
205LYS	205LYS	0.0	0.0	0.0	0.0	0.0
206PHE	206PHE	0.0	0.0	0.0	0.0	0.0
207PRO	207PRO	0.0	0.0	0.0	0.0	0.0
208ASN	208ASN	0.0	0.0	0.0	0.0	0.0
209GLY	209GLY	0.0	0.0	0.0	0.0	0.0
210THR	210THR	0.0	0.0	0.0	0.0	0.0
211ASN	211ASN	0.0	0.0	0.0	0.0	0.0
212TYR	212TYR	0.0	0.0	0.0	0.0	0.0
213GLN	213GLN	0.0	0.0	0.0	0.0	0.0
214ASP	214ASP	0.0	0.0	0.0	0.0	0.0
215VAL	215VAL	0.0	0.0	0.0	0.0	0.0
216THR	216THR	0.0	0.0	0.0	0.0	0.0
217PHE	217PHE	0.0	0.0	0.0	0.0	0.0
218TYR	218TYR	0.0	0.0	0.0	0.0	0.0
219LEU	219LEU	0.0	0.0	0.0	0.0	0.0
220ILE	220ILE	0.0	0.0	0.0	0.0	0.0
221ILE	221ILE	0.0	0.0	0.0	0.0	0.0
222ARG	222ARG	0.0	0.0	0.0	0.0	0.0
223ARG	223ARG	0.0	0.0	0.0	0.0	0.0
224LYS	224LYS	0.06666222251849876	0.0805482699393012	0.17998800079994667	0.0	0.01999866675554963
225PRO	225PRO	0.8821634113281336	0.6568700557305373	1.6598893407106192	0.05332977801479901	0.9332711152589828
226LEU	226LEU	3.8108570539741797	0.9447918266849035	5.146323578428105	3.179788014132391	3.1064595693620425
227PHE	227PHE	0.008888296335799835	0.003142487306119803	0.013332444503699753	0.006666222251849876	0.006666222251849876
228TYR	228TYR	0.0	0.0	0.0	0.0	0.0
229VAL	229VAL	6.359576028264782	2.130279605427582	9.266048930071328	4.219718685420972	5.592960469302047
230ILE	230ILE	6.703997511277026	0.6025304562297323	7.092860475968269	7.166188920738618	5.852943137124192
231ASN	231ASN	0.011110370419749794	0.015712436530599016	0.0	0.03333111125924938	0.0
232PHE	232PHE	0.0	0.0	0.0	0.0	0.0
233ILE	233ILE	0.46885763171344136	0.44911190212669677	1.07992800479968	0.31331244583694423	0.013332444503699753
234THR	234THR	39.51514343488212	1.475042167730568	40.630624625025	37.43083794413706	40.4839677354843
235PRO	235PRO	17.183298891185032	12.240699634548465	23.71841877208186	27.798146790213984	0.03333111125924938
236CYS	236CYS	0.0	0.0	0.0	0.0	0.0
237VAL	237VAL	30.42019420927494	9.907155118598585	29.818012132524498	18.598760082661155	42.84381041263916
238LEU	238LEU	56.065151212141416	10.064097583684058	60.92260515965602	65.22231851209919	42.050529964669025
239ILE	239ILE	0.0	0.0	0.0	0.0	0.0
240SER	240SER	0.0	0.0	0.0	0.0	0.0
241PHE	241PHE	64.14905672955136	6.059455465059426	61.48256782881141	58.429438037464166	72.5351643223785
242LEU	242LEU	0.5132991133924405	0.3837567619391842	0.5066328911405906	0.9866008932737818	0.04666355576294914
243ALA	243ALA	0.0	0.0	0.0	0.0	0.0
244SER	244SER	0.0	0.0	0.0	0.0	0.0
245LEU	245LEU	10.054885229873564	2.2878149310738753	7.966135590960603	13.239117392173855	8.959402706486234
246ALA	246ALA	0.0	0.0	0.0	0.0	0.0
247PHE	247PHE	0.004444148167899917	0.006284974612239607	0.0	0.0	0.013332444503699753
248TYR	248TYR	19.672021865208986	3.1785090161619314	15.69228718085461	23.471768548763414	19.85200986600893
249LEU	249LEU	0.0	0.0	0.0	0.0	0.0
250PRO	250PRO	0.0	0.0	0.0	0.0	0.0
251ALA	251ALA	0.0	0.0	0.0	0.0	0.0
252GLU	252GLU	0.0	0.0	0.0	0.0	0.0
253SER	253SER	0.0	0.0	0.0	0.0	0.0
254GLY	254GLY	0.0	0.0	0.0	0.0	0.0
255GLU	255GLU	0.0	0.0	0.0	0.0	0.0
256LYS	256LYS	0.0	0.0	0.0	0.0	0.0
257MET	257MET	0.0	0.0	0.0	0.0	0.0
258SER	258SER	0.0	0.0	0.0	0.0	0.0
259THR	259THR	0.0	0.0	0.0	0.0	0.0
260ALA	260ALA	0.0	0.0	0.0	0.0	0.0
261ILE	261ILE	0.0	0.0	0.0	0.0	0.0
262SER	262SER	0.0	0.0	0.0	0.0	0.0
263VAL	263VAL	0.0	0.0	0.0	0.0	0.0
264LEU	264LEU	0.0	0.0	0.0	0.0	0.0
265LEU	265LEU	0.0	0.0	0.0	0.0	0.0
266ALA	266ALA	0.0	0.0	0.0	0.0	0.0
267GLN	267GLN	0.0	0.0	0.0	0.0	0.0
268ALA	268ALA	0.0	0.0	0.0	0.0	0.0
269VAL	269VAL	0.0	0.0	0.0	0.0	0.0
270PHE	270PHE	0.0	0.0	0.0	0.0	0.0
271LEU	271LEU	0.0	0.0	0.0	0.0	0.0
272LEU	272LEU	0.0	0.0	0.0	0.0	0.0
273LEU	273LEU	0.0	0.0	0.0	0.0	0.0
274THR	274THR	0.0	0.0	0.0	0.0	0.0
275SER	275SER	0.0	0.0	0.0	0.0	0.0
276GLN	276GLN	0.0	0.0	0.0	0.0	0.0
277ARG	277ARG	0.0	0.0	0.0	0.0	0.0
278LEU	278LEU	0.0	0.0	0.0	0.0	0.0
279PRO	279PRO	0.0	0.0	0.0	0.0	0.0
280GLU	280GLU	0.0	0.0	0.0	0.0	0.0
281THR	281THR	0.0	0.0	0.0	0.0	0.0
282ALA	282ALA	0.0	0.0	0.0	0.0	0.0
283LEU	283LEU	0.0	0.0	0.0	0.0	0.0
284ALA	284ALA	0.0	0.0	0.0	0.0	0.0
285VAL	285VAL	0.09110503744194831	0.08748314416829779	0.013332444503699753	0.04666355576294914	0.21331911205919604
286PRO	286PRO	0.0	0.0	0.0	0.0	0.0
287LEU	287LEU	0.0	0.0	0.0	0.0	0.0
288ILE	288ILE	0.0	0.0	0.0	0.0	0.0
289GLY	289GLY	0.0	0.0	0.0	0.0	0.0
290LYS	290LYS	1.673221785214319	1.468627918696336	0.8199453369775348	0.4599693353776415	3.739750683287781
291TYR	291TYR	16.2744705908495	7.847109827946007	24.93167122191854	5.93293780414639	17.958802746483567
292LEU	292LEU	0.0	0.0	0.0	0.0	0.0
293MET	293MET	4.801902095415861	1.1135894952181702	5.212985800946604	3.279781347910139	5.912939137390841
294PHE	294PHE	49.538919627580384	4.9410584153571255	56.30957936137591	47.65015665622292	44.657022865142324
295ILE	295ILE	0.5799613359109392	0.7230521174174783	0.13332444503699753	1.5998933404439704	0.006666222251849876
296MET	296MET	0.0	0.0	0.0	0.0	0.0
297SER	297SER	33.60887051974313	3.83585470357968	37.87080861275915	34.384374375041666	28.571428571428573
298LEU	298LEU	28.21145256982868	6.121380559680118	31.41123925071662	33.57776148256783	19.645356976201587
299VAL	299VAL	0.0	0.0	0.0	0.0	0.0
300THR	300THR	0.3733084461035931	0.49071124118275705	0.0	1.0665955602959802	0.05332977801479901
301GLY	301GLY	31.60011554785237	5.5448500620053744	34.70435304313046	36.28424771681888	23.81174588360776
302VAL	302VAL	0.015554518587649715	0.0062849746122396076	0.01999866675554963	0.006666222251849876	0.01999866675554963
303ILE	303ILE	0.0	0.0	0.0	0.0	0.0
304VAL	304VAL	13.096904650801058	3.6311654989367557	13.199120058662755	8.59942670488634	17.492167188854076
305ASN	305ASN	23.40732840032887	4.2911501271333234	27.0248650089994	17.37884141057263	25.818278781414573
306CYS	306CYS	0.0	0.0	0.0	0.0	0.0
307GLY	307GLY	0.011110370419749794	0.008314239910170303	0.01999866675554963	0.0	0.013332444503699753
308ILE	308ILE	9.883785525409417	4.55316914996575	9.832677821478567	4.33304446370242	15.485634291047264
309VAL	309VAL	0.31775659400484413	0.0536988466262008	0.2866475568295447	0.27331511232584493	0.3933071128591427
310LEU	310LEU	0.0	0.0	0.0	0.0	0.0
311ASN	311ASN	0.015554518587649712	0.01749662883365956	0.0	0.006666222251849876	0.03999733351109926
312PHE	312PHE	5.824056174032843	1.3005835869600222	4.486367575494967	5.3996400239984	7.58616092260516
313HIS	313HIS	0.0	0.0	0.0	0.0	0.0
314PHE	314PHE	0.0	0.0	0.0	0.0	0.0
315ARG	315ARG	0.08221674110614847	0.013697784598735586	0.06666222251849876	0.07999466702219853	0.09999333377774815
316THR	316THR	0.0	0.0	0.0	0.0	0.0
317PRO	317PRO	0.0	0.0	0.0	0.0	0.0
318SER	318SER	0.0	0.0	0.0	0.0	0.0
319THR	319THR	0.0	0.0	0.0	0.0	0.0
320HIS	320HIS	0.0644401484345488	0.01571243653059902	0.0866608892740484	0.05332977801479901	0.05332977801479901
321VAL	321VAL	0.0	0.0	0.0	0.0	0.0
322LEU	322LEU	0.01777659267159967	0.025139898448958427	0.0	0.05332977801479901	0.0
323SER	323SER	0.11332577828144791	0.019624826936710544	0.1399906672888474	0.10665955602959802	0.09332711152589827
324THR	324THR	0.0	0.0	0.0	0.0	0.0
325ARG	325ARG	1.3176899317823256	0.41385495995636973	0.8199453369775348	1.8332111192587162	1.299913339110726
326VAL	326VAL	3.6575339421816326	0.8153952247141982	2.5664955669622027	4.526364909006066	3.8797413505766283
327LYS	327LYS	0.0	0.0	0.0	0.0	0.0
328GLN	328GLN	0.006666222251849876	0.005442947676339751	0.006666222251849876	0.0	0.013332444503699753
329ILE	329ILE	26.64711241472791	0.31990150343431206	27.09819345376975	26.45156989534031	26.391573895073662
330PHE	330PHE	50.27220407528387	1.7947729653608144	51.64322378508099	51.43657089527365	47.73681754549697
331LEU	331LEU	0.0	0.0	0.0	0.0	0.0
332GLU	332GLU	0.004444148167899917	0.006284974612239607	0.0	0.013332444503699753	0.0
333LYS	333LYS	32.01564340155101	1.161407361197668	33.62442503833078	31.497900139990666	30.924605026331577
334LEU	334LEU	23.085127658156125	1.2500188834505812	23.491767215518966	21.391907206186254	24.37170855276315
335PRO	335PRO	0.0	0.0	0.0	0.0	0.0
336ARG	336ARG	0.4777459280492411	0.06284974612239606	0.43330444637024196	0.43330444637024196	0.5666288914072395
337ILE	337ILE	36.12870253094238	0.604248912487996	36.82421171921872	36.21091927204853	35.35097660155989
338LEU	338LEU	8.192787147523498	0.5515132368996152	7.799480034664356	7.806146256916206	8.972735150989934
339HIS	339HIS	3.7664155722951804	0.43349242724753845	3.386440903939737	3.5397640157322847	4.373041797213519
340MET	340MET	0.28664755682954474	0.12554226955381226	0.11332577828144791	0.40663955736284246	0.3399773348443437
341SER	341SER	0.0	0.0	0.0	0.0	0.0
342GLY	422GLY	0.0	0.0	0.0	0.0	0.0
343ILE	423ILE	0.0	0.0	0.0	0.0	0.0
344ASP	424ASP	0.0	0.0	0.0	0.0	0.0
345SER	425SER	0.0	0.0	0.0	0.0	0.0
346THR	426THR	0.0	0.0	0.0	0.0	0.0
347ASN	427ASN	0.0	0.0	0.0	0.0	0.0
348TYR	428TYR	0.0	0.0	0.0	0.0	0.0
349ILE	429ILE	0.0	0.0	0.0	0.0	0.0
350VAL	430VAL	0.0	0.0	0.0	0.0	0.0
351LYS	431LYS	0.0	0.0	0.0	0.0	0.0
352GLN	432GLN	0.0	0.0	0.0	0.0	0.0
353ILE	433ILE	0.0	0.0	0.0	0.0	0.0
354LYS	434LYS	0.0	0.0	0.0	0.0	0.0
355GLU	435GLU	0.0	0.0	0.0	0.0	0.0
356LYS	436LYS	0.0	0.0	0.0	0.0	0.0
357ASN	437ASN	0.0	0.0	0.0	0.0	0.0
358ALA	438ALA	0.0	0.0	0.0	0.0	0.0
359TYR	439TYR	0.0	0.0	0.0	0.0	0.0
360ASP	440ASP	0.0	0.0	0.0	0.0	0.0
361GLU	441GLU	0.0	0.0	0.0	0.0	0.0
362GLU	442GLU	0.0	0.0	0.0	0.0	0.0
363VAL	443VAL	0.0	0.0	0.0	0.0	0.0
364GLY	444GLY	0.0	0.0	0.0	0.0	0.0
365ASN	445ASN	0.0	0.0	0.0	0.0	0.0
366TRP	446TRP	0.05110770393084905	0.06308499240752123	0.1399906672888474	0.0	0.013332444503699753
367ASN	447ASN	0.0	0.0	0.0	0.0	0.0
368LEU	448LEU	0.0	0.0	0.0	0.0	0.0
369VAL	449VAL	0.0022220740839499586	0.0031424873061198033	0.0	0.0	0.006666222251849876
370GLY	450GLY	0.0022220740839499586	0.0031424873061198033	0.0	0.0	0.006666222251849876
371GLN	451GLN	0.0	0.0	0.0	0.0	0.0
372THR	452THR	0.0	0.0	0.0	0.0	0.0
373ILE	453ILE	4.564140168433216	0.5601830696382716	4.433037797480168	3.953069795346977	5.306312912472502
374ASP	454ASP	0.0	0.0	0.0	0.0	0.0
375ARG	455ARG	0.8754971890762838	0.4245615488252818	0.3533097793480435	0.8799413372441838	1.3932404506366243
376LEU	456LEU	14.485700953269783	0.44542471304494635	14.892340510632625	14.699020065328979	13.865742283847743
377SER	457SER	17.167744372597383	2.46843728101395	17.192187187520833	14.13239117392174	20.178654756349577
378MET	458MET	6.939537364175721	2.3109848230670855	3.8664089060729285	7.512832477834811	9.439370708619425
379PHE	459PHE	37.724151723218455	1.857855929934863	36.83087794147057	36.03093127124858	40.310645956936206
380ILE	460ILE	30.91349465591183	4.087683903153364	30.491300579961337	26.131591227251516	36.11759216052263
381ILE	461ILE	30.093549318934294	0.684045214723784	30.144657022865143	30.90460635957603	29.23138457436171
382THR	462THR	16.092260515965602	1.8044254054707936	15.218985400973269	14.452369842010533	18.605426304913006
383PRO	463PRO	21.078594760349308	3.0015327306996538	23.018465435637623	16.838877408172788	23.378441437237516
384VAL	464VAL	37.35750949936671	4.142898470754712	39.177388174121724	41.27058196120259	31.624558362775815
385MET	465MET	1.4754571917427726	0.8627429771706582	1.4865675621625225	2.5264982334511035	0.41330577961469234
386VAL	466VAL	33.59998222340733	5.781118518787805	35.51763215785614	25.758282781147923	39.52403173121792
387LEU	467LEU	18.960958158345	1.7010089594787245	21.345243650423306	18.045463635757617	17.492167188854076
388GLY	468GLY	10.019332044530364	1.2828393763055934	11.699220051996534	9.772681821211918	8.586094260382641
389THR	469THR	4.419705352976469	4.031497687628994	1.4465702286514233	1.6932204519698686	10.119325378308114
390ILE	470ILE	27.251516565562298	2.6134482031085784	30.844610359309378	24.705019665355643	26.204919672021866
391PHE	471PHE	27.47372397395729	1.4846016032651113	29.24471701886541	25.611625891607225	27.56482901139924
392ILE	472ILE	2.115414527920361	1.0983611274868008	1.413239117392174	1.2665822278514767	3.6664222385174323
393PHE	473PHE	12.621380796835766	1.0077736804414956	11.35924271715219	12.679154723018465	13.825744950336643
394VAL	474VAL	14.141279470257537	1.693109636250181	13.359109392707152	16.492233851076595	12.572495166988867
395MET	475MET	1.6909983778859186	0.9945165570474899	1.2865808946070263	0.7266182254516366	3.0597960135990934
396GLY	476GLY	0.026664889007399505	0.019624826936710547	0.03333111125924938	0.04666355576294914	0.0
397ASN	477ASN	3.5397640157322847	1.2060643569986522	5.039664022398507	3.493100459969335	2.0865275648290114
398PHE	478PHE	10.490411750327757	0.58537208957392	9.959336044263715	11.305912939137391	10.205986267582162
399ASN	479ASN	0.0	0.0	0.0	0.0	0.0
400HIS	480HIS	0.008888296335799836	0.008314239910170303	0.01999866675554963	0.0	0.006666222251849876
401PRO	481PRO	0.0	0.0	0.0	0.0	0.0
402PRO	482PRO	0.0	0.0	0.0	0.0	0.0
403ALA	483ALA	0.0	0.0	0.0	0.0	0.0
404LYS	484LYS	0.0	0.0	0.0	0.0	0.0
405PRO	485PRO	0.0	0.0	0.0	0.0	0.0
406PHE	486PHE	0.0	0.0	0.0	0.0	0.0
407GLU	487GLU	0.0	0.0	0.0	0.0	0.0
408GLY	488GLY	0.0	0.0	0.0	0.0	0.0
409ASP	489ASP	0.0	0.0	0.0	0.0	0.0
410PRO	490PRO	0.0	0.0	0.0	0.0	0.0
411PHE	491PHE	0.0	0.0	0.0	0.0	0.0
412ASP	492ASP	0.0	0.0	0.0	0.0	0.0
413TYR	493TYR	0.0	0.0	0.0	0.0	0.0
414SER	494SER	0.0	0.0	0.0	0.0	0.0
415SER	495SER	0.0	0.0	0.0	0.0	0.0
416ASP	496ASP	0.0	0.0	0.0	0.0	0.0
417HIS	497HIS	0.0	0.0	0.0	0.0	0.0
418PRO	498PRO	0.0	0.0	0.0	0.0	0.0
419ARG	499ARG	0.0	0.0	0.0	0.0	0.0
420CYS	500CYS	0.0	0.0	0.0	0.0	0.0
