# Supplementary material for: State-dependent binding of cholesterol and an anionic lipid to the muscle-type Torpedo nicotinic acetylcholine receptor
Source: Commun Biol. 2024 Apr 10;7:437. doi: 10.1038/s42003-024-06106-8 (PMC11006840; doi:10.1038/s42003-024-06106-8)
Supplement: Supplementary file 6 — Supplementary Data 1 [file 42003_2024_6106_MOESM6_ESM.zip › COMMS_BIO_TEXT_FILES/occupancy-apo-CHOL-in-3PC1PA1CHOL-gamma.txt]

Residue	Renumbered	Occupancy Avg	Occupancy Std	r1_occ	r2_occ	r3_occ
1ASN	1ASN	0.0	0.0	0.0	0.0	0.0
2GLU	2GLU	0.0	0.0	0.0	0.0	0.0
3GLU	3GLU	0.0	0.0	0.0	0.0	0.0
4GLY	4GLY	0.0	0.0	0.0	0.0	0.0
5ARG	5ARG	0.0	0.0	0.0	0.0	0.0
6LEU	6LEU	0.0	0.0	0.0	0.0	0.0
7ILE	7ILE	0.0	0.0	0.0	0.0	0.0
8GLU	8GLU	0.0	0.0	0.0	0.0	0.0
9LYS	9LYS	0.0	0.0	0.0	0.0	0.0
10LEU	10LEU	0.0	0.0	0.0	0.0	0.0
11LEU	11LEU	0.0	0.0	0.0	0.0	0.0
12GLY	12GLY	0.0	0.0	0.0	0.0	0.0
13ASP	13ASP	0.0	0.0	0.0	0.0	0.0
14TYR	14TYR	0.0	0.0	0.0	0.0	0.0
15ASP	15ASP	0.0	0.0	0.0	0.0	0.0
16LYS	16LYS	0.0	0.0	0.0	0.0	0.0
17ARG	17ARG	0.0	0.0	0.0	0.0	0.0
18ILE	18ILE	0.0	0.0	0.0	0.0	0.0
19ILE	19ILE	0.0	0.0	0.0	0.0	0.0
20PRO	20PRO	0.0	0.0	0.0	0.0	0.0
21ALA	21ALA	0.0	0.0	0.0	0.0	0.0
22LYS	22LYS	0.0	0.0	0.0	0.0	0.0
23THR	23THR	0.0	0.0	0.0	0.0	0.0
24LEU	24LEU	0.0	0.0	0.0	0.0	0.0
25ASP	25ASP	0.0	0.0	0.0	0.0	0.0
26HIS	26HIS	0.0	0.0	0.0	0.0	0.0
27ILE	27ILE	0.0	0.0	0.0	0.0	0.0
28ILE	28ILE	0.0	0.0	0.0	0.0	0.0
29ASP	29ASP	0.0	0.0	0.0	0.0	0.0
30VAL	30VAL	0.0	0.0	0.0	0.0	0.0
31THR	31THR	0.0	0.0	0.0	0.0	0.0
32LEU	32LEU	0.0	0.0	0.0	0.0	0.0
33LYS	33LYS	0.0	0.0	0.0	0.0	0.0
34LEU	34LEU	0.0	0.0	0.0	0.0	0.0
35THR	35THR	0.0	0.0	0.0	0.0	0.0
36LEU	36LEU	0.0	0.0	0.0	0.0	0.0
37THR	37THR	0.0	0.0	0.0	0.0	0.0
38ASN	38ASN	0.0	0.0	0.0	0.0	0.0
39LEU	39LEU	0.0	0.0	0.0	0.0	0.0
40ILE	40ILE	0.0	0.0	0.0	0.0	0.0
41SER	41SER	0.0	0.0	0.0	0.0	0.0
42LEU	42LEU	0.0	0.0	0.0	0.0	0.0
43ASN	43ASN	0.0	0.0	0.0	0.0	0.0
44GLU	44GLU	0.0	0.0	0.0	0.0	0.0
45LYS	45LYS	0.0	0.0	0.0	0.0	0.0
46GLU	46GLU	0.0	0.0	0.0	0.0	0.0
47GLU	47GLU	0.0	0.0	0.0	0.0	0.0
48ALA	48ALA	0.0	0.0	0.0	0.0	0.0
49LEU	49LEU	0.0	0.0	0.0	0.0	0.0
50THR	50THR	0.0	0.0	0.0	0.0	0.0
51THR	51THR	0.0	0.0	0.0	0.0	0.0
52ASN	52ASN	0.0	0.0	0.0	0.0	0.0
53VAL	53VAL	0.0	0.0	0.0	0.0	0.0
54TRP	54TRP	0.0	0.0	0.0	0.0	0.0
55ILE	55ILE	0.0	0.0	0.0	0.0	0.0
56GLU	56GLU	0.0	0.0	0.0	0.0	0.0
57ILE	57ILE	0.0	0.0	0.0	0.0	0.0
58GLN	58GLN	0.0	0.0	0.0	0.0	0.0
59TRP	59TRP	0.0	0.0	0.0	0.0	0.0
60ASN	60ASN	0.0	0.0	0.0	0.0	0.0
61ASP	61ASP	0.0	0.0	0.0	0.0	0.0
62TYR	62TYR	0.0	0.0	0.0	0.0	0.0
63ARG	63ARG	0.0	0.0	0.0	0.0	0.0
64LEU	64LEU	0.0	0.0	0.0	0.0	0.0
65SER	65SER	0.0	0.0	0.0	0.0	0.0
66TRP	66TRP	0.0	0.0	0.0	0.0	0.0
67ASN	67ASN	0.0	0.0	0.0	0.0	0.0
68THR	68THR	0.0	0.0	0.0	0.0	0.0
69SER	69SER	0.0	0.0	0.0	0.0	0.0
70GLU	70GLU	0.0	0.0	0.0	0.0	0.0
71TYR	71TYR	0.0	0.0	0.0	0.0	0.0
72GLU	72GLU	0.0	0.0	0.0	0.0	0.0
73GLY	73GLY	0.0	0.0	0.0	0.0	0.0
74ILE	74ILE	0.0	0.0	0.0	0.0	0.0
75ASP	75ASP	0.0	0.0	0.0	0.0	0.0
76LEU	76LEU	0.0	0.0	0.0	0.0	0.0
77VAL	77VAL	0.0	0.0	0.0	0.0	0.0
78ARG	78ARG	0.0	0.0	0.0	0.0	0.0
79ILE	79ILE	0.0	0.0	0.0	0.0	0.0
80PRO	80PRO	0.0	0.0	0.0	0.0	0.0
81SER	81SER	0.0	0.0	0.0	0.0	0.0
82GLU	82GLU	0.0	0.0	0.0	0.0	0.0
83LEU	83LEU	0.0	0.0	0.0	0.0	0.0
84LEU	84LEU	0.0	0.0	0.0	0.0	0.0
85TRP	85TRP	0.0	0.0	0.0	0.0	0.0
86LEU	86LEU	0.0	0.0	0.0	0.0	0.0
87PRO	87PRO	0.0	0.0	0.0	0.0	0.0
88ASP	88ASP	0.0	0.0	0.0	0.0	0.0
89VAL	89VAL	0.0	0.0	0.0	0.0	0.0
90VAL	90VAL	0.0	0.0	0.0	0.0	0.0
91LEU	91LEU	0.0	0.0	0.0	0.0	0.0
92GLU	92GLU	0.0	0.0	0.0	0.0	0.0
93ASN	93ASN	0.0	0.0	0.0	0.0	0.0
94ASN	94ASN	0.0	0.0	0.0	0.0	0.0
95VAL	95VAL	0.0	0.0	0.0	0.0	0.0
96ASP	96ASP	0.0	0.0	0.0	0.0	0.0
97GLY	97GLY	0.0	0.0	0.0	0.0	0.0
98GLN	98GLN	0.0	0.0	0.0	0.0	0.0
99PHE	99PHE	0.0	0.0	0.0	0.0	0.0
100GLU	100GLU	0.0	0.0	0.0	0.0	0.0
101VAL	101VAL	0.0	0.0	0.0	0.0	0.0
102ALA	102ALA	0.0	0.0	0.0	0.0	0.0
103TYR	103TYR	0.0	0.0	0.0	0.0	0.0
104TYR	104TYR	0.0	0.0	0.0	0.0	0.0
105ALA	105ALA	0.0	0.0	0.0	0.0	0.0
106ASN	106ASN	0.0	0.0	0.0	0.0	0.0
107VAL	107VAL	0.0	0.0	0.0	0.0	0.0
108LEU	108LEU	0.0	0.0	0.0	0.0	0.0
109VAL	109VAL	0.0	0.0	0.0	0.0	0.0
110TYR	110TYR	0.0	0.0	0.0	0.0	0.0
111ASN	111ASN	0.0	0.0	0.0	0.0	0.0
112ASP	112ASP	0.0	0.0	0.0	0.0	0.0
113GLY	113GLY	0.0	0.0	0.0	0.0	0.0
114SER	114SER	0.0	0.0	0.0	0.0	0.0
115MET	115MET	0.0	0.0	0.0	0.0	0.0
116TYR	116TYR	0.0	0.0	0.0	0.0	0.0
117TRP	117TRP	0.0	0.0	0.0	0.0	0.0
118LEU	118LEU	0.0	0.0	0.0	0.0	0.0
119PRO	119PRO	0.0	0.0	0.0	0.0	0.0
120PRO	120PRO	0.0	0.0	0.0	0.0	0.0
121ALA	121ALA	0.0	0.0	0.0	0.0	0.0
122ILE	122ILE	0.0	0.0	0.0	0.0	0.0
123TYR	123TYR	0.0	0.0	0.0	0.0	0.0
124ARG	124ARG	0.0	0.0	0.0	0.0	0.0
125SER	125SER	0.0	0.0	0.0	0.0	0.0
126THR	126THR	0.0	0.0	0.0	0.0	0.0
127CYS	127CYS	0.0	0.0	0.0	0.0	0.0
128PRO	128PRO	0.0	0.0	0.0	0.0	0.0
129ILE	129ILE	0.0	0.0	0.0	0.0	0.0
130ALA	130ALA	0.0	0.0	0.0	0.0	0.0
131VAL	131VAL	0.0	0.0	0.0	0.0	0.0
132THR	132THR	0.0	0.0	0.0	0.0	0.0
133TYR	133TYR	13.967957691709442	7.135009643255102	23.898406772881806	10.552629824678355	7.452836477568162
134PHE	134PHE	0.0	0.0	0.0	0.0	0.0
135PRO	135PRO	0.17554385263204675	0.17180527324914077	0.013332444503699753	0.09999333377774815	0.41330577961469234
136PHE	136PHE	0.44219274270604175	0.32211644557688596	0.8866075594960336	0.3066462235850943	0.13332444503699753
137ASP	137ASP	0.0	0.0	0.0	0.0	0.0
138TRP	138TRP	0.0	0.0	0.0	0.0	0.0
139GLN	139GLN	0.0	0.0	0.0	0.0	0.0
140ASN	140ASN	0.0	0.0	0.0	0.0	0.0
141CYS	141CYS	0.0	0.0	0.0	0.0	0.0
142SER	142SER	0.0	0.0	0.0	0.0	0.0
143LEU	143LEU	0.0	0.0	0.0	0.0	0.0
144VAL	144VAL	0.0	0.0	0.0	0.0	0.0
145PHE	145PHE	0.0	0.0	0.0	0.0	0.0
146ARG	146ARG	0.0	0.0	0.0	0.0	0.0
147SER	147SER	0.0	0.0	0.0	0.0	0.0
148GLN	148GLN	0.0	0.0	0.0	0.0	0.0
149THR	149THR	0.0	0.0	0.0	0.0	0.0
150TYR	150TYR	0.0	0.0	0.0	0.0	0.0
151ASN	151ASN	0.0	0.0	0.0	0.0	0.0
152ALA	152ALA	0.0	0.0	0.0	0.0	0.0
153HIS	153HIS	0.0	0.0	0.0	0.0	0.0
154GLU	154GLU	0.0	0.0	0.0	0.0	0.0
155VAL	155VAL	0.0	0.0	0.0	0.0	0.0
156ASN	156ASN	0.0	0.0	0.0	0.0	0.0
157LEU	157LEU	0.0	0.0	0.0	0.0	0.0
158GLN	158GLN	0.0	0.0	0.0	0.0	0.0
159LEU	159LEU	0.0	0.0	0.0	0.0	0.0
160SER	160SER	0.0	0.0	0.0	0.0	0.0
161ALA	161ALA	0.0	0.0	0.0	0.0	0.0
162GLU	162GLU	0.0	0.0	0.0	0.0	0.0
163GLU	163GLU	0.0	0.0	0.0	0.0	0.0
164GLY	164GLY	0.0	0.0	0.0	0.0	0.0
165GLU	165GLU	0.0	0.0	0.0	0.0	0.0
166ALA	166ALA	0.0	0.0	0.0	0.0	0.0
167VAL	167VAL	0.0	0.0	0.0	0.0	0.0
168GLU	168GLU	0.0	0.0	0.0	0.0	0.0
169TRP	169TRP	0.0	0.0	0.0	0.0	0.0
170ILE	170ILE	0.0	0.0	0.0	0.0	0.0
171HIS	171HIS	0.0	0.0	0.0	0.0	0.0
172ILE	172ILE	0.0	0.0	0.0	0.0	0.0
173ASP	173ASP	0.0	0.0	0.0	0.0	0.0
174PRO	174PRO	0.0	0.0	0.0	0.0	0.0
175GLU	175GLU	0.0	0.0	0.0	0.0	0.0
176ASP	176ASP	0.0	0.0	0.0	0.0	0.0
177PHE	177PHE	0.0	0.0	0.0	0.0	0.0
178THR	178THR	0.0	0.0	0.0	0.0	0.0
179GLU	179GLU	0.0	0.0	0.0	0.0	0.0
180ASN	180ASN	0.0	0.0	0.0	0.0	0.0
181GLY	181GLY	0.0	0.0	0.0	0.0	0.0
182GLU	182GLU	0.0	0.0	0.0	0.0	0.0
183TRP	183TRP	0.0	0.0	0.0	0.0	0.0
184THR	184THR	0.0	0.0	0.0	0.0	0.0
185ILE	185ILE	0.0	0.0	0.0	0.0	0.0
186ARG	186ARG	0.0	0.0	0.0	0.0	0.0
187HIS	187HIS	0.0	0.0	0.0	0.0	0.0
188ARG	188ARG	0.0	0.0	0.0	0.0	0.0
189PRO	189PRO	0.0	0.0	0.0	0.0	0.0
190ALA	190ALA	0.0	0.0	0.0	0.0	0.0
191LYS	191LYS	0.0	0.0	0.0	0.0	0.0
192LYS	192LYS	0.0	0.0	0.0	0.0	0.0
193ASN	193ASN	0.0	0.0	0.0	0.0	0.0
194TYR	194TYR	0.0	0.0	0.0	0.0	0.0
195ASN	195ASN	0.0	0.0	0.0	0.0	0.0
196TRP	196TRP	0.0	0.0	0.0	0.0	0.0
197GLN	197GLN	0.0	0.0	0.0	0.0	0.0
198LEU	198LEU	0.0	0.0	0.0	0.0	0.0
199THR	199THR	0.0	0.0	0.0	0.0	0.0
200LYS	200LYS	0.0	0.0	0.0	0.0	0.0
201ASP	201ASP	0.0	0.0	0.0	0.0	0.0
202ASP	202ASP	0.0	0.0	0.0	0.0	0.0
203THR	203THR	0.0	0.0	0.0	0.0	0.0
204ASP	204ASP	0.0	0.0	0.0	0.0	0.0
205PHE	205PHE	0.0	0.0	0.0	0.0	0.0
206GLN	206GLN	0.0	0.0	0.0	0.0	0.0
207GLU	207GLU	0.0	0.0	0.0	0.0	0.0
208ILE	208ILE	0.0	0.0	0.0	0.0	0.0
209ILE	209ILE	0.0	0.0	0.0	0.0	0.0
210PHE	210PHE	0.0	0.0	0.0	0.0	0.0
211PHE	211PHE	0.0	0.0	0.0	0.0	0.0
212LEU	212LEU	0.0	0.0	0.0	0.0	0.0
213ILE	213ILE	0.0	0.0	0.0	0.0	0.0
214ILE	214ILE	0.0	0.0	0.0	0.0	0.0
215GLN	215GLN	0.0	0.0	0.0	0.0	0.0
216ARG	216ARG	0.0	0.0	0.0	0.0	0.0
217LYS	217LYS	3.219785347643491	1.6930192285803125	1.9598693420438638	5.612959136057596	2.0865275648290114
218PRO	218PRO	2.68426549341155	1.7034107454584542	1.2199186720885273	5.072995133657757	1.7598826744883675
219LEU	219LEU	11.41701664333489	6.732610192970574	20.891940537297515	7.492833811079262	5.8662755816278915
220PHE	220PHE	0.0377752594271493	0.04878452192098338	0.0	0.006666222251849876	0.10665955602959802
221TYR	221TYR	0.0	0.0	0.0	0.0	0.0
222ILE	222ILE	13.510210430415752	5.399015429602608	8.246116925538297	20.931937870808614	11.35257649490034
223ILE	223ILE	6.635113214674578	2.2258417495141365	5.192987134191054	4.933004466368908	9.779348043463768
224ASN	224ASN	1.07103970846388	1.5005598998055336	0.0	0.01999866675554963	3.193120458636091
225ILE	225ILE	0.0022220740839499586	0.0031424873061198033	0.0	0.0	0.006666222251849876
226ILE	226ILE	2.8420327533719973	2.1313177376353023	0.859942670488634	5.799613359109393	1.8665422305179655
227ALA	227ALA	11.961424793902628	5.867713020113792	4.739684021065262	19.112059196053597	12.032531164589027
228PRO	228PRO	3.6597560162655824	4.978369411924079	0.23998400106659556	0.03999733351109926	10.699286714219053
229CYS	229CYS	0.0	0.0	0.0	0.0	0.0
230VAL	230VAL	1.877652600937715	1.110379113241546	0.44663689087394176	2.0331977868142124	3.1531231251249916
231LEU	231LEU	17.094415927827033	5.391789389515028	24.711685887607494	13.585760949270048	12.98580094660356
232ILE	232ILE	0.4666355576294913	0.5281903283658503	0.07332844477034864	0.11332577828144791	1.2132524498366775
233SER	233SER	0.0	0.0	0.0	0.0	0.0
234SER	234SER	25.253871964091285	4.223679466830856	31.144590360642624	21.451903206452904	23.16512232517832
235LEU	235LEU	24.756127369286492	0.7804574580603624	24.091727218185454	24.3250449970002	25.85160989267382
236VAL	236VAL	0.004444148167899917	0.0031424873061198033	0.0	0.006666222251849876	0.006666222251849876
237VAL	237VAL	11.054818567651045	3.5153703613961493	15.13232451169922	6.5528964735684285	11.479234717685488
238LEU	238LEU	27.99368930960158	6.5611123943807685	37.024198386774216	21.63189120725285	25.324978334777683
239VAL	239VAL	0.45330311312579163	0.6363594988835886	0.0	0.006666222251849876	1.353243117125525
240TYR	240TYR	9.20605292980468	5.841089351521862	3.6530897940137326	6.686220918605426	17.27884807679488
241PHE	241PHE	15.967824367264406	1.5543817206900334	16.018932071195255	14.039064062395841	17.84547696820212
242LEU	242LEU	0.01999866675554963	0.02828238575507823	0.0	0.0	0.05999600026664889
243PRO	243PRO	0.0	0.0	0.0	0.0	0.0
244ALA	244ALA	0.0	0.0	0.0	0.0	0.0
245GLN	245GLN	0.0	0.0	0.0	0.0	0.0
246ALA	246ALA	0.0	0.0	0.0	0.0	0.0
247GLY	247GLY	0.0	0.0	0.0	0.0	0.0
248GLY	248GLY	0.0	0.0	0.0	0.0	0.0
249GLN	249GLN	0.0	0.0	0.0	0.0	0.0
250LYS	250LYS	0.0	0.0	0.0	0.0	0.0
251CYS	251CYS	0.0	0.0	0.0	0.0	0.0
252THR	252THR	0.0	0.0	0.0	0.0	0.0
253LEU	253LEU	0.0022220740839499586	0.0031424873061198033	0.0	0.0	0.006666222251849876
254SER	254SER	0.0	0.0	0.0	0.0	0.0
255ILE	255ILE	0.0	0.0	0.0	0.0	0.0
256SER	256SER	0.0	0.0	0.0	0.0	0.0
257VAL	257VAL	0.0	0.0	0.0	0.0	0.0
258LEU	258LEU	0.0	0.0	0.0	0.0	0.0
259LEU	259LEU	0.0	0.0	0.0	0.0	0.0
260ALA	260ALA	0.0	0.0	0.0	0.0	0.0
261GLN	261GLN	0.0	0.0	0.0	0.0	0.0
262THR	262THR	0.0	0.0	0.0	0.0	0.0
263ILE	263ILE	0.0	0.0	0.0	0.0	0.0
264PHE	264PHE	0.702175410528187	0.9930259887338577	0.0	0.0	2.106526231584561
265LEU	265LEU	0.0	0.0	0.0	0.0	0.0
266PHE	266PHE	0.0	0.0	0.0	0.0	0.0
267LEU	267LEU	0.0	0.0	0.0	0.0	0.0
268ILE	268ILE	0.0	0.0	0.0	0.0	0.0
269ALA	269ALA	0.0	0.0	0.0	0.0	0.0
270GLN	270GLN	0.0	0.0	0.0	0.0	0.0
271LYS	271LYS	0.0	0.0	0.0	0.0	0.0
272VAL	272VAL	0.0	0.0	0.0	0.0	0.0
273PRO	273PRO	0.0	0.0	0.0	0.0	0.0
274GLU	274GLU	0.0	0.0	0.0	0.0	0.0
275THR	275THR	0.0	0.0	0.0	0.0	0.0
276SER	276SER	0.0	0.0	0.0	0.0	0.0
277LEU	277LEU	0.017776592671599672	0.008314239910170301	0.006666222251849876	0.01999866675554963	0.026664889007399505
278ASN	278ASN	3.479768015465636	0.3158316997462771	3.0664622358509432	3.833077794813679	3.5397640157322847
279VAL	279VAL	8.486100926604893	1.87341799607898	6.392907139524032	8.126124925005	10.939270715285648
280PRO	280PRO	0.0	0.0	0.0	0.0	0.0
281LEU	281LEU	0.2044308157233962	0.09680697247202173	0.15332311179254715	0.3399773348443437	0.11999200053329778
282ILE	282ILE	0.0	0.0	0.0	0.0	0.0
283GLY	283GLY	0.0022220740839499586	0.0031424873061198033	0.0	0.0	0.006666222251849876
284LYS	284LYS	25.984934337710822	3.7892416333479773	31.164589027398172	22.20518632091194	24.585027664822345
285TYR	285TYR	24.085060995933603	14.082549788395276	7.272848476768216	41.737217518832075	23.24511699220052
286LEU	286LEU	0.0	0.0	0.0	0.0	0.0
287ILE	287ILE	9.841566117814368	2.844539516450316	11.432571161922539	5.846276914872342	12.245850276648223
288PHE	288PHE	29.198053463102458	6.147235322146404	37.37084194387041	22.545163655756284	27.678154789680686
289VAL	289VAL	0.004444148167899917	0.006284974612239607	0.0	0.0	0.013332444503699753
290MET	290MET	0.0377752594271493	0.05342228420403666	0.0	0.0	0.11332577828144791
291PHE	291PHE	22.887363064684575	3.942626992689093	28.338110792613826	19.145390307312844	21.178588094127058
292VAL	292VAL	7.4617247739039625	0.977556029182302	6.0795946936870875	8.126124925005	8.179454703019799
293SER	293SER	0.0022220740839499586	0.0031424873061198033	0.0	0.0	0.006666222251849876
294MET	294MET	1.2399173388440772	0.9754272498998421	0.13332444503699753	1.07992800479968	2.506499566695554
295LEU	295LEU	11.843654867453282	3.594148334025581	8.65275648290114	10.012665822278516	16.865542297180188
296ILE	296ILE	8.159456036264249	3.149341452290425	5.859609359376042	6.006266248916739	12.612492500499966
297VAL	297VAL	0.004444148167899917	0.006284974612239607	0.0	0.0	0.013332444503699753
298MET	298MET	6.297357953914184	3.064265137842364	3.5464302379841346	4.773015132324511	10.572628491433905
299ASN	299ASN	4.517476612670266	1.048503498647115	3.3731084594360374	4.273048463435771	5.906272915138991
300CYS	300CYS	0.0	0.0	0.0	0.0	0.0
301VAL	301VAL	0.4266382241183921	0.2822471468880139	0.10665955602959802	0.37997466835544297	0.7932804479701353
302ILE	302ILE	7.910583738861853	0.8028732202359691	7.4995000333311115	7.199520031997867	9.032731151256582
303VAL	303VAL	0.7243961513676865	0.06189982124384647	0.7466168922071862	0.7866142257182854	0.6399573361775882
304LEU	304LEU	0.0	0.0	0.0	0.0	0.0
305ASN	305ASN	0.377752594271493	0.5248236052968743	1.1199253383107792	0.0	0.013332444503699753
306VAL	306VAL	1.5865608959402706	1.2930752955929075	3.386440903939737	0.40663955736284246	0.9666022265182321
307SER	307SER	0.0	0.0	0.0	0.0	0.0
308LEU	308LEU	0.0	0.0	0.0	0.0	0.0
309ARG	309ARG	0.03555318534319934	0.026849423313100394	0.07332844477034864	0.013332444503699753	0.01999866675554963
310THR	310THR	0.0	0.0	0.0	0.0	0.0
311PRO	311PRO	0.0	0.0	0.0	0.0	0.0
312ASN	312ASN	0.0	0.0	0.0	0.0	0.0
313THR	313THR	0.0	0.0	0.0	0.0	0.0
314HIS	314HIS	1.8976512676932646	1.407402856471231	3.3664422371841876	0.0	2.326511565895607
315SER	315SER	0.011110370419749794	0.015712436530599016	0.03333111125924938	0.0	0.0
316LEU	316LEU	0.006666222251849877	0.009427461918359411	0.0	0.0	0.01999866675554963
317SER	317SER	1.7087749705575181	0.5900098374290834	2.206519565362309	0.8799413372441838	2.0398640090660622
318GLU	318GLU	0.008888296335799835	0.003142487306119803	0.013332444503699753	0.006666222251849876	0.006666222251849876
319LYS	319LYS	12.896917983245563	2.14779524530352	15.492300513299114	10.232651156589561	12.96580227984801
320ILE	320ILE	4.975223873963958	1.7663043119060855	6.98620091993867	2.6864875674955004	5.252983134457703
321LYS	321LYS	0.0022220740839499586	0.0031424873061198033	0.006666222251849876	0.0	0.0
322HIS	322HIS	1.7643268226562674	0.3834220865389087	2.306512899140057	1.4999000066662223	1.4865675621625225
323LEU	323LEU	7.252849810012666	0.17108527480319222	7.492833811079262	7.106192920471969	7.159522698486768
324PHE	324PHE	4.721907428393663	1.5523887292231826	6.859542697153523	4.086394240383974	3.2197853476434903
325LEU	325LEU	0.0	0.0	0.0	0.0	0.0
326GLY	326GLY	1.455458524987223	0.1944537018168493	1.359909339377375	1.726551563229118	1.2799146723551764
327PHE	327PHE	16.23669533142235	2.4750294660160415	18.77208186120925	17.058862742483836	12.879141390573961
328LEU	328LEU	1.2976912650267758	0.27140249489125307	1.6598893407106192	1.2265848943403772	1.0065995600293314
329PRO	329PRO	5.941826100482191	1.4130853806344361	7.59949336710886	6.0795946936870875	4.146390240650623
330LYS	330LYS	13.863520209763792	0.5476139170874788	14.59902673155123	13.705752949803346	13.285780947936804
331CYS	331CYS	0.0	0.0	0.0	0.0	0.0
332VAL	417VAL	0.0	0.0	0.0	0.0	0.0
333GLU	418GLU	0.0	0.0	0.0	0.0	0.0
334ALA	419ALA	0.0	0.0	0.0	0.0	0.0
335CYS	420CYS	0.0	0.0	0.0	0.0	0.0
336ASN	421ASN	0.0	0.0	0.0	0.0	0.0
337PHE	422PHE	0.0	0.0	0.0	0.0	0.0
338ILE	423ILE	0.0	0.0	0.0	0.0	0.0
339ALA	424ALA	0.0	0.0	0.0	0.0	0.0
340LYS	425LYS	0.0	0.0	0.0	0.0	0.0
341SER	426SER	0.0	0.0	0.0	0.0	0.0
342THR	427THR	0.0	0.0	0.0	0.0	0.0
343LYS	428LYS	0.0	0.0	0.0	0.0	0.0
344GLU	429GLU	0.0	0.0	0.0	0.0	0.0
345GLN	430GLN	0.0	0.0	0.0	0.0	0.0
346ASN	431ASN	0.0	0.0	0.0	0.0	0.0
347ASP	432ASP	0.0	0.0	0.0	0.0	0.0
348SER	433SER	0.0	0.0	0.0	0.0	0.0
349GLY	434GLY	0.0	0.0	0.0	0.0	0.0
350SER	435SER	0.0	0.0	0.0	0.0	0.0
351GLU	436GLU	0.0	0.0	0.0	0.0	0.0
352ASN	437ASN	0.0	0.0	0.0	0.0	0.0
353GLU	438GLU	0.0	0.0	0.0	0.0	0.0
354ASN	439ASN	0.0	0.0	0.0	0.0	0.0
355TRP	440TRP	1.6043374886118702	1.0336490590978853	2.819812012532498	0.29331377908139455	1.6998866742217185
356VAL	441VAL	0.0	0.0	0.0	0.0	0.0
357LEU	442LEU	0.0	0.0	0.0	0.0	0.0
358ILE	443ILE	0.5710730395751394	0.7417068936864246	1.61989200719952	0.05999600026664889	0.03333111125924938
359GLY	444GLY	0.24665022331844544	0.31115385310693594	0.6866208919405373	0.03333111125924938	0.01999866675554963
360LYS	445LYS	0.0	0.0	0.0	0.0	0.0
361VAL	446VAL	0.3555318534319934	0.08170466995911489	0.45330311312579163	0.35997600159989335	0.2533164455702953
362ILE	447ILE	1.4732351176588228	0.35110176874244897	1.946536897540164	1.3665755616292248	1.1065928938070795
363ASP	448ASP	0.0	0.0	0.0	0.0	0.0
364LYS	449LYS	5.190765060107104	3.087981105200838	3.193120458636091	9.552696486900873	2.826478234784348
365ALA	450ALA	4.935226540452859	1.5198824301033669	6.839544030397973	4.84634357709486	3.1197920138657422
366CYS	451CYS	8.852743150456638	1.9979177075923624	7.166188920738618	7.732817812145857	11.659222718485434
367PHE	452PHE	19.456480679065837	3.240018710568167	17.132191187254183	24.038397440170655	17.19885340977268
368TRP	453TRP	28.358109459369377	4.765946433507998	28.611425904939672	34.06439570695287	22.398506766215586
369ILE	454ILE	2.4020620847499052	0.6157110271249046	3.1064595693620425	2.4931671221918537	1.6065595626958202
370ALA	455ALA	10.417083305557407	3.2676020621185002	7.6061595893607095	8.64609026064929	14.999000066662223
371LEU	456LEU	10.428193675977157	2.329723609515411	13.065795613625758	7.399506699553363	10.81927871475235
372LEU	457LEU	1.8332111192587162	0.402667782913593	1.673221785214319	2.3865075661622557	1.4399040063995734
373LEU	458LEU	2.866475568295447	0.34047802208225963	2.759816012265849	3.3264449036730883	2.5131657889474037
374PHE	459PHE	1.3621314134613247	0.5113281685928613	0.7932804479701353	1.2599160055996268	2.0331977868142124
375SER	460SER	1.7909917116636669	0.1432160793220187	1.7598826744883675	1.9798680087994134	1.6332244517032197
376ILE	461ILE	1.0932604493033797	0.13596478937651577	1.2265848943403772	1.1465902273181787	0.9066062262515833
377GLY	462GLY	1.3199120058662757	0.5255757174702226	0.7999466702219852	2.0398640090660622	1.1199253383107792
378THR	463THR	0.22220740839499586	0.18873246110335823	0.03333111125924938	0.15332311179254715	0.47996800213319113
379LEU	464LEU	6.246250249983334	2.6258654768114167	2.819812012532498	9.19938670755283	6.719552029864675
380ALA	465ALA	3.828633646645779	0.1948342129794277	3.566428904739684	3.886407572828478	4.033064462369175
381ILE	466ILE	9.888229673577317	2.6171995692582577	13.359109392707152	9.266048930071328	7.03953069795347
382PHE	467PHE	29.420260871497458	15.270773745431425	10.8126124925005	48.21678554763016	29.23138457436171
383LEU	468LEU	3.2153411994755907	0.2185554172999455	3.5064329044730354	3.1597893473768415	2.979801346576895
384THR	469THR	20.98748972290736	3.635474827832288	25.598293447103526	20.65195653623092	16.712219185387642
385GLY	470GLY	0.3933071128591427	0.2993621221986863	0.026664889007399505	0.3933071128591427	0.7599493367108859
386HIS	471HIS	12.656933982178964	3.6784998559830506	9.15272315178988	17.738817412172523	11.079261382574495
387LEU	472LEU	16.25447192409395	0.8764723282908777	15.978934737684154	17.438837410839277	15.345643623758416
388ASN	473ASN	2.953136457569496	0.7106538938593636	3.0464635690953936	3.7730817945470303	2.0398640090660622
389GLN	474GLN	0.9243828189231827	0.15712436530599014	0.8132791147256849	0.8132791147256849	1.1465902273181787
390VAL	475VAL	0.0	0.0	0.0	0.0	0.0
391PRO	476PRO	0.0	0.0	0.0	0.0	0.0
392GLU	477GLU	0.0	0.0	0.0	0.0	0.0
393PHE	478PHE	0.0	0.0	0.0	0.0	0.0
394PRO	479PRO	0.0	0.0	0.0	0.0	0.0
395PHE	480PHE	0.0	0.0	0.0	0.0	0.0
396PRO	481PRO	0.0	0.0	0.0	0.0	0.0
397GLY	482GLY	0.0	0.0	0.0	0.0	0.0
398ASP	483ASP	0.0	0.0	0.0	0.0	0.0
399PRO	484PRO	0.0	0.0	0.0	0.0	0.0
400ARG	485ARG	0.0	0.0	0.0	0.0	0.0
401LYS	486LYS	0.0	0.0	0.0	0.0	0.0
402TYR	487TYR	0.0	0.0	0.0	0.0	0.0
403VAL	488VAL	0.0	0.0	0.0	0.0	0.0
404PRO	489PRO	0.0	0.0	0.0	0.0	0.0
