# Supplementary material for: State-dependent binding of cholesterol and an anionic lipid to the muscle-type Torpedo nicotinic acetylcholine receptor
Source: Commun Biol. 2024 Apr 10;7:437. doi: 10.1038/s42003-024-06106-8 (PMC11006840; doi:10.1038/s42003-024-06106-8)
Supplement: Supplementary file 6 — Supplementary Data 1 [file 42003_2024_6106_MOESM6_ESM.zip › COMMS_BIO_TEXT_FILES/occupancy-apo-CHOL-in-3PC2CHOL-alpha1.txt]

Residue	Renumbered	Occupancy Avg	Occupancy Std	r1_occ	r2_occ	r3_occ
1SER	1SER	0.0	0.0	0.0	0.0	0.0
2GLU	2GLU	0.0	0.0	0.0	0.0	0.0
3HIS	3HIS	0.0	0.0	0.0	0.0	0.0
4GLU	4GLU	0.0	0.0	0.0	0.0	0.0
5THR	5THR	0.0	0.0	0.0	0.0	0.0
6ARG	6ARG	0.0	0.0	0.0	0.0	0.0
7LEU	7LEU	0.0	0.0	0.0	0.0	0.0
8VAL	8VAL	0.0	0.0	0.0	0.0	0.0
9ALA	9ALA	0.0	0.0	0.0	0.0	0.0
10ASN	10ASN	0.0	0.0	0.0	0.0	0.0
11LEU	11LEU	0.0	0.0	0.0	0.0	0.0
12LEU	12LEU	0.0	0.0	0.0	0.0	0.0
13GLU	13GLU	0.0	0.0	0.0	0.0	0.0
14ASN	14ASN	0.0	0.0	0.0	0.0	0.0
15TYR	15TYR	0.0	0.0	0.0	0.0	0.0
16ASN	16ASN	0.0	0.0	0.0	0.0	0.0
17LYS	17LYS	0.0	0.0	0.0	0.0	0.0
18VAL	18VAL	0.0	0.0	0.0	0.0	0.0
19ILE	19ILE	0.0	0.0	0.0	0.0	0.0
20ARG	20ARG	0.0	0.0	0.0	0.0	0.0
21PRO	21PRO	0.0	0.0	0.0	0.0	0.0
22VAL	22VAL	0.0	0.0	0.0	0.0	0.0
23GLU	23GLU	0.0	0.0	0.0	0.0	0.0
24HIS	24HIS	0.0	0.0	0.0	0.0	0.0
25HIS	25HIS	0.0	0.0	0.0	0.0	0.0
26THR	26THR	0.0	0.0	0.0	0.0	0.0
27HIS	27HIS	0.0	0.0	0.0	0.0	0.0
28PHE	28PHE	0.0	0.0	0.0	0.0	0.0
29VAL	29VAL	0.0	0.0	0.0	0.0	0.0
30ASP	30ASP	0.0	0.0	0.0	0.0	0.0
31ILE	31ILE	0.0	0.0	0.0	0.0	0.0
32THR	32THR	0.0	0.0	0.0	0.0	0.0
33VAL	33VAL	0.0	0.0	0.0	0.0	0.0
34GLY	34GLY	0.0	0.0	0.0	0.0	0.0
35LEU	35LEU	0.0	0.0	0.0	0.0	0.0
36GLN	36GLN	0.0	0.0	0.0	0.0	0.0
37LEU	37LEU	0.0	0.0	0.0	0.0	0.0
38ILE	38ILE	0.0	0.0	0.0	0.0	0.0
39GLN	39GLN	0.0	0.0	0.0	0.0	0.0
40LEU	40LEU	0.0	0.0	0.0	0.0	0.0
41ILE	41ILE	0.0	0.0	0.0	0.0	0.0
42SER	42SER	0.0	0.0	0.0	0.0	0.0
43VAL	43VAL	0.0	0.0	0.0	0.0	0.0
44ASP	44ASP	0.0	0.0	0.0	0.0	0.0
45GLU	45GLU	0.0	0.0	0.0	0.0	0.0
46VAL	46VAL	0.0	0.0	0.0	0.0	0.0
47ASN	47ASN	0.0	0.0	0.0	0.0	0.0
48GLN	48GLN	0.0	0.0	0.0	0.0	0.0
49ILE	49ILE	0.0	0.0	0.0	0.0	0.0
50VAL	50VAL	0.0	0.0	0.0	0.0	0.0
51GLU	51GLU	0.0	0.0	0.0	0.0	0.0
52THR	52THR	0.0	0.0	0.0	0.0	0.0
53ASN	53ASN	0.0	0.0	0.0	0.0	0.0
54VAL	54VAL	0.0	0.0	0.0	0.0	0.0
55ARG	55ARG	0.0	0.0	0.0	0.0	0.0
56LEU	56LEU	0.0	0.0	0.0	0.0	0.0
57ARG	57ARG	0.0	0.0	0.0	0.0	0.0
58GLN	58GLN	0.0	0.0	0.0	0.0	0.0
59GLN	59GLN	0.0	0.0	0.0	0.0	0.0
60TRP	60TRP	0.0	0.0	0.0	0.0	0.0
61ILE	61ILE	0.0	0.0	0.0	0.0	0.0
62ASP	62ASP	0.0	0.0	0.0	0.0	0.0
63VAL	63VAL	0.0	0.0	0.0	0.0	0.0
64ARG	64ARG	0.0	0.0	0.0	0.0	0.0
65LEU	65LEU	0.0	0.0	0.0	0.0	0.0
66ARG	66ARG	0.0	0.0	0.0	0.0	0.0
67TRP	67TRP	0.0	0.0	0.0	0.0	0.0
68ASN	68ASN	0.0	0.0	0.0	0.0	0.0
69PRO	69PRO	0.0	0.0	0.0	0.0	0.0
70ALA	70ALA	0.0	0.0	0.0	0.0	0.0
71ASP	71ASP	0.0	0.0	0.0	0.0	0.0
72TYR	72TYR	0.0	0.0	0.0	0.0	0.0
73GLY	73GLY	0.0	0.0	0.0	0.0	0.0
74GLY	74GLY	0.0	0.0	0.0	0.0	0.0
75ILE	75ILE	0.0	0.0	0.0	0.0	0.0
76LYS	76LYS	0.0	0.0	0.0	0.0	0.0
77LYS	77LYS	0.0	0.0	0.0	0.0	0.0
78ILE	78ILE	0.0	0.0	0.0	0.0	0.0
79ARG	79ARG	0.0	0.0	0.0	0.0	0.0
80LEU	80LEU	0.0	0.0	0.0	0.0	0.0
81PRO	81PRO	0.0	0.0	0.0	0.0	0.0
82SER	82SER	0.0	0.0	0.0	0.0	0.0
83ASP	83ASP	0.0	0.0	0.0	0.0	0.0
84ASP	84ASP	0.0	0.0	0.0	0.0	0.0
85VAL	85VAL	0.0	0.0	0.0	0.0	0.0
86TRP	86TRP	0.0	0.0	0.0	0.0	0.0
87LEU	87LEU	0.0	0.0	0.0	0.0	0.0
88PRO	88PRO	0.0	0.0	0.0	0.0	0.0
89ASP	89ASP	0.0	0.0	0.0	0.0	0.0
90LEU	90LEU	0.0	0.0	0.0	0.0	0.0
91VAL	91VAL	0.0	0.0	0.0	0.0	0.0
92LEU	92LEU	0.0	0.0	0.0	0.0	0.0
93TYR	93TYR	0.0	0.0	0.0	0.0	0.0
94ASN	94ASN	0.0	0.0	0.0	0.0	0.0
95ASN	95ASN	0.0	0.0	0.0	0.0	0.0
96ALA	96ALA	0.0	0.0	0.0	0.0	0.0
97ASP	97ASP	0.0	0.0	0.0	0.0	0.0
98GLY	98GLY	0.0	0.0	0.0	0.0	0.0
99ASP	99ASP	0.0	0.0	0.0	0.0	0.0
100PHE	100PHE	0.0	0.0	0.0	0.0	0.0
101ALA	101ALA	0.0	0.0	0.0	0.0	0.0
102ILE	102ILE	0.0	0.0	0.0	0.0	0.0
103VAL	103VAL	0.0	0.0	0.0	0.0	0.0
104HIS	104HIS	0.0	0.0	0.0	0.0	0.0
105MET	105MET	0.0	0.0	0.0	0.0	0.0
106THR	106THR	0.0	0.0	0.0	0.0	0.0
107LYS	107LYS	0.0	0.0	0.0	0.0	0.0
108LEU	108LEU	0.0	0.0	0.0	0.0	0.0
109LEU	109LEU	0.0	0.0	0.0	0.0	0.0
110LEU	110LEU	0.0	0.0	0.0	0.0	0.0
111ASP	111ASP	0.0	0.0	0.0	0.0	0.0
112TYR	112TYR	0.0	0.0	0.0	0.0	0.0
113THR	113THR	0.0	0.0	0.0	0.0	0.0
114GLY	114GLY	0.0	0.0	0.0	0.0	0.0
115LYS	115LYS	0.0	0.0	0.0	0.0	0.0
116ILE	116ILE	0.0	0.0	0.0	0.0	0.0
117MET	117MET	0.0	0.0	0.0	0.0	0.0
118TRP	118TRP	0.0	0.0	0.0	0.0	0.0
119THR	119THR	0.0	0.0	0.0	0.0	0.0
120PRO	120PRO	0.0	0.0	0.0	0.0	0.0
121PRO	121PRO	0.0	0.0	0.0	0.0	0.0
122ALA	122ALA	0.0	0.0	0.0	0.0	0.0
123ILE	123ILE	0.0	0.0	0.0	0.0	0.0
124PHE	124PHE	0.0	0.0	0.0	0.0	0.0
125LYS	125LYS	0.0	0.0	0.0	0.0	0.0
126SER	126SER	0.0	0.0	0.0	0.0	0.0
127TYR	127TYR	0.0	0.0	0.0	0.0	0.0
128CYS	128CYS	0.0	0.0	0.0	0.0	0.0
129GLU	129GLU	0.0	0.0	0.0	0.0	0.0
130ILE	130ILE	0.0	0.0	0.0	0.0	0.0
131ILE	131ILE	0.0	0.0	0.0	0.0	0.0
132VAL	132VAL	0.0	0.0	0.0	0.0	0.0
133THR	133THR	0.015554518587649712	0.013697784598735588	0.0	0.013332444503699753	0.03333111125924938
134HIS	134HIS	13.325778281447903	12.44269386568805	4.8730084661022595	4.1863875741617225	30.91793880407973
135PHE	135PHE	0.11554785236539787	0.16340933991822976	0.0	0.0	0.3466435570961936
136PRO	136PRO	6.0040441748327895	8.458015530287858	0.006666222251849876	0.03999733351109926	17.96546896873542
137PHE	137PHE	9.77490389529587	4.577879256005598	8.206119592027198	5.119658689420706	15.998933404439704
138ASP	138ASP	0.0	0.0	0.0	0.0	0.0
139GLN	139GLN	0.01999866675554963	0.016328843029019255	0.01999866675554963	0.03999733351109926	0.0
140GLN	140GLN	0.0	0.0	0.0	0.0	0.0
141ASN	141ASN	0.0	0.0	0.0	0.0	0.0
142CYS	142CYS	0.0	0.0	0.0	0.0	0.0
143THR	143THR	0.0	0.0	0.0	0.0	0.0
144MET	144MET	0.0	0.0	0.0	0.0	0.0
145LYS	145LYS	0.0	0.0	0.0	0.0	0.0
146LEU	146LEU	0.0	0.0	0.0	0.0	0.0
147GLY	147GLY	0.0	0.0	0.0	0.0	0.0
148ILE	148ILE	0.0	0.0	0.0	0.0	0.0
149TRP	149TRP	0.0	0.0	0.0	0.0	0.0
150THR	150THR	0.0	0.0	0.0	0.0	0.0
151TYR	151TYR	0.0	0.0	0.0	0.0	0.0
152ASP	152ASP	0.0	0.0	0.0	0.0	0.0
153GLY	153GLY	0.0	0.0	0.0	0.0	0.0
154THR	154THR	0.0	0.0	0.0	0.0	0.0
155LYS	155LYS	0.0	0.0	0.0	0.0	0.0
156VAL	156VAL	0.0	0.0	0.0	0.0	0.0
157SER	157SER	0.0	0.0	0.0	0.0	0.0
158ILE	158ILE	0.0	0.0	0.0	0.0	0.0
159SER	159SER	0.0	0.0	0.0	0.0	0.0
160PRO	160PRO	0.0	0.0	0.0	0.0	0.0
161GLU	161GLU	0.0	0.0	0.0	0.0	0.0
162SER	162SER	0.0	0.0	0.0	0.0	0.0
163ASP	163ASP	0.0	0.0	0.0	0.0	0.0
164ARG	164ARG	0.0	0.0	0.0	0.0	0.0
165PRO	165PRO	0.0	0.0	0.0	0.0	0.0
166ASP	166ASP	0.0	0.0	0.0	0.0	0.0
167LEU	167LEU	0.0	0.0	0.0	0.0	0.0
168SER	168SER	0.0	0.0	0.0	0.0	0.0
169THR	169THR	0.0	0.0	0.0	0.0	0.0
170PHE	170PHE	0.0	0.0	0.0	0.0	0.0
171MET	171MET	0.0	0.0	0.0	0.0	0.0
172GLU	172GLU	0.0	0.0	0.0	0.0	0.0
173SER	173SER	0.0	0.0	0.0	0.0	0.0
174GLY	174GLY	0.0	0.0	0.0	0.0	0.0
175GLU	175GLU	0.2044308157233962	0.2891088321630219	0.6132924471701886	0.0	0.0
176TRP	176TRP	0.0	0.0	0.0	0.0	0.0
177VAL	177VAL	0.09554918560984822	0.12569949224479213	0.27331511232584493	0.006666222251849876	0.006666222251849876
178MET	178MET	0.0	0.0	0.0	0.0	0.0
179LYS	179LYS	0.0377752594271493	0.04433023874688355	0.09999333377774815	0.0	0.013332444503699753
180ASP	180ASP	0.0	0.0	0.0	0.0	0.0
181TYR	181TYR	0.0	0.0	0.0	0.0	0.0
182ARG	182ARG	0.0	0.0	0.0	0.0	0.0
183GLY	183GLY	0.0	0.0	0.0	0.0	0.0
184TRP	184TRP	0.0	0.0	0.0	0.0	0.0
185LYS	185LYS	0.0	0.0	0.0	0.0	0.0
186HIS	186HIS	0.0	0.0	0.0	0.0	0.0
187TRP	187TRP	0.0	0.0	0.0	0.0	0.0
188VAL	188VAL	0.0	0.0	0.0	0.0	0.0
189TYR	189TYR	0.0	0.0	0.0	0.0	0.0
190TYR	190TYR	0.0	0.0	0.0	0.0	0.0
191THR	191THR	0.0	0.0	0.0	0.0	0.0
192CYS	192CYS	0.0	0.0	0.0	0.0	0.0
193CYS	193CYS	0.0	0.0	0.0	0.0	0.0
194PRO	194PRO	0.0	0.0	0.0	0.0	0.0
195ASP	195ASP	0.0	0.0	0.0	0.0	0.0
196THR	196THR	0.0	0.0	0.0	0.0	0.0
197PRO	197PRO	0.0	0.0	0.0	0.0	0.0
198TYR	198TYR	0.0	0.0	0.0	0.0	0.0
199LEU	199LEU	0.0	0.0	0.0	0.0	0.0
200ASP	200ASP	0.0	0.0	0.0	0.0	0.0
201ILE	201ILE	0.0	0.0	0.0	0.0	0.0
202THR	202THR	0.0	0.0	0.0	0.0	0.0
203TYR	203TYR	0.0	0.0	0.0	0.0	0.0
204HIS	204HIS	0.0	0.0	0.0	0.0	0.0
205PHE	205PHE	0.0	0.0	0.0	0.0	0.0
206ILE	206ILE	0.0	0.0	0.0	0.0	0.0
207MET	207MET	0.0	0.0	0.0	0.0	0.0
208GLN	208GLN	0.31553451992089415	0.2554322244383095	0.6732884474368376	0.17998800079994667	0.09332711152589827
209ARG	209ARG	0.3199786680887941	0.12158624109774419	0.486634224385041	0.27331511232584493	0.1999866675554963
210ILE	210ILE	16.25224985001	11.247941912993182	32.11119258716086	7.252849810012666	9.392707152856476
211PRO	211PRO	7.890585072106305	2.0590631013195098	10.665955602959803	7.266182254516366	5.739617358842744
212LEU	212LEU	22.358509432704484	6.837133109905946	30.19132057862809	13.532431171255249	23.351776548230117
213TYR	213TYR	0.019998666755549628	0.023725258876144503	0.05332977801479901	0.006666222251849876	0.0
214PHE	214PHE	0.0	0.0	0.0	0.0	0.0
215VAL	215VAL	3.384218829855788	1.2179236501005277	2.8331444570361977	2.2465168988734083	5.072995133657757
216VAL	216VAL	46.73244005955158	7.226802592937763	42.883807746150254	56.856209586027596	40.4573028464769
217ASN	217ASN	0.0	0.0	0.0	0.0	0.0
218VAL	218VAL	0.0	0.0	0.0	0.0	0.0
219ILE	219ILE	2.2420727507055083	1.5982475418685689	0.45330311312579163	1.9398706752883141	4.33304446370242
220ILE	220ILE	8.56165144545919	3.869244203581364	13.159122725151656	3.693087127524832	8.832744483701086
221PRO	221PRO	1.2599160055996268	0.4144868090583245	1.1065928938070795	0.8466102259849343	1.8265448970068663
222CYS	222CYS	0.0	0.0	0.0	0.0	0.0
223LEU	223LEU	11.923649534475478	2.2861762534753303	8.839410705952936	12.625824945003666	14.305712952469836
224LEU	224LEU	2.253183121125258	0.8912484032358576	2.373175121658556	1.1065928938070795	3.279781347910139
225PHE	225PHE	0.2355398528986956	0.25204628915315397	0.11332577828144791	0.006666222251849876	0.5866275581627891
226SER	226SER	1.395462524720574	0.8099635300575706	1.1065928938070795	0.5799613359109392	2.4998333444437035
227PHE	227PHE	32.68448770081995	2.4286832637639737	36.05092993800413	31.591227251516564	30.411305912939138
228LEU	228LEU	1.8221007488389664	1.013270655238946	2.9398040130657956	0.486634224385041	2.0398640090660622
229THR	229THR	0.0	0.0	0.0	0.0	0.0
230GLY	230GLY	0.7666155589627358	0.6380332755716607	1.666555562962469	0.3733084461035931	0.2599826678221452
231LEU	231LEU	16.889985112103634	2.1632983956198544	19.86534231051263	14.785680954603027	16.018932071195255
232VAL	232VAL	0.0	0.0	0.0	0.0	0.0
233PHE	233PHE	0.3999733351109926	0.3917031958649062	0.09999333377774815	0.14665688954069728	0.9532697820145324
234TYR	234TYR	50.847721263026905	3.8668392493456683	48.12345843610426	56.31624558362776	48.10345976934871
235LEU	235LEU	0.006666222251849877	0.009427461918359411	0.0	0.01999866675554963	0.0
236PRO	236PRO	0.0	0.0	0.0	0.0	0.0
237THR	237THR	0.0	0.0	0.0	0.0	0.0
238ASP	238ASP	0.0	0.0	0.0	0.0	0.0
239SER	239SER	0.0	0.0	0.0	0.0	0.0
240GLY	240GLY	0.0	0.0	0.0	0.0	0.0
241GLU	241GLU	0.0	0.0	0.0	0.0	0.0
242LYS	242LYS	0.0	0.0	0.0	0.0	0.0
243MET	243MET	0.04666355576294914	0.05248988650097867	0.0	0.11999200053329778	0.01999866675554963
244THR	244THR	0.0	0.0	0.0	0.0	0.0
245LEU	245LEU	0.0	0.0	0.0	0.0	0.0
246SER	246SER	0.0	0.0	0.0	0.0	0.0
247ILE	247ILE	0.0	0.0	0.0	0.0	0.0
248SER	248SER	0.0	0.0	0.0	0.0	0.0
249VAL	249VAL	0.0	0.0	0.0	0.0	0.0
250LEU	250LEU	0.0	0.0	0.0	0.0	0.0
251LEU	251LEU	0.0	0.0	0.0	0.0	0.0
252SER	252SER	0.0	0.0	0.0	0.0	0.0
253LEU	253LEU	0.0	0.0	0.0	0.0	0.0
254THR	254THR	0.0	0.0	0.0	0.0	0.0
255VAL	255VAL	0.0	0.0	0.0	0.0	0.0
256PHE	256PHE	0.0	0.0	0.0	0.0	0.0
257LEU	257LEU	0.004444148167899917	0.006284974612239607	0.0	0.013332444503699753	0.0
258LEU	258LEU	0.0	0.0	0.0	0.0	0.0
259VAL	259VAL	0.0	0.0	0.0	0.0	0.0
260ILE	260ILE	0.0	0.0	0.0	0.0	0.0
261VAL	261VAL	0.0	0.0	0.0	0.0	0.0
262GLU	262GLU	0.0	0.0	0.0	0.0	0.0
263LEU	263LEU	0.0	0.0	0.0	0.0	0.0
264ILE	264ILE	0.0	0.0	0.0	0.0	0.0
265PRO	265PRO	0.0	0.0	0.0	0.0	0.0
266SER	266SER	0.0	0.0	0.0	0.0	0.0
267THR	267THR	0.0	0.0	0.0	0.0	0.0
268SER	268SER	0.7977245961380351	0.6775613649870469	0.013332444503699753	1.666555562962469	0.7132857809479368
269SER	269SER	0.05332977801479901	0.038100633734378254	0.09999333377774815	0.006666222251849876	0.05332977801479901
270ALA	270ALA	1.233251116592227	0.19480886869145336	1.1599226718218785	1.4999000066662223	1.0399306712885807
271VAL	271VAL	20.674177277070417	7.520732427838426	20.871941870541963	11.36590893940404	29.78468102126525
272PRO	272PRO	0.0	0.0	0.0	0.0	0.0
273LEU	273LEU	7.950581072372953	11.215538516284274	0.026664889007399505	0.013332444503699753	23.81174588360776
274ILE	274ILE	3.0664622358509432	4.336632482445328	0.0	0.0	9.19938670755283
275GLY	275GLY	0.5955158544985889	0.7634562802722312	0.0	0.11332577828144791	1.673221785214319
276LYS	276LYS	24.218385440970604	3.9482498649409727	23.11179254716352	20.03199786680888	29.511365908939403
277TYR	277TYR	4.6907983912183635	1.8624454147596508	2.7131524565029	4.173055129658023	7.186187587494167
278MET	278MET	0.028886963091349468	0.03624093156078504	0.0	0.07999466702219853	0.006666222251849876
279LEU	279LEU	5.117436615336755	2.839144674450523	1.5465635624291714	5.312979134724352	8.492767148856743
280PHE	280PHE	30.36686443126014	3.3761386631974273	35.01099926671555	29.004733017798813	27.08486100926605
281THR	281THR	0.39552918694309264	0.38272605635952955	0.27331511232584493	0.0	0.9132724485034331
282MET	282MET	0.035553185343199345	0.027395569197471176	0.0	0.06666222251849876	0.03999733351109926
283ILE	283ILE	2.2954025287203073	1.314247402902166	4.053063129124725	0.8932737817478835	1.9398706752883141
284PHE	284PHE	6.566228918072128	3.356392702651042	8.986067595493633	1.8198786747550164	8.892740483967735
285VAL	285VAL	0.0	0.0	0.0	0.0	0.0
286ILE	286ILE	20.269759793791525	9.970774990984236	11.692553829744684	14.865675621625225	34.25104993000467
287SER	287SER	1.4532364509032731	0.9495721028140954	1.1199253383107792	0.4933004466368909	2.7464835677621493
288SER	288SER	0.028886963091349468	0.03624093156078504	0.0	0.006666222251849876	0.07999466702219853
289ILE	289ILE	0.6910650401084372	0.20375340997440436	0.40663955736284246	0.8732751149923338	0.7932804479701353
290ILE	290ILE	37.16196697997911	15.810226845994286	17.425504966335577	56.129591360575965	37.9308046130258
291ILE	291ILE	1.1954758571650779	0.865040626616969	0.4399706686220919	0.7399506699553363	2.4065062329178053
292THR	292THR	0.0	0.0	0.0	0.0	0.0
293VAL	293VAL	14.674577250405527	12.856796987222182	9.866008932737817	32.2645156989534	1.893207119525365
294VAL	294VAL	9.74823900628847	4.800782701804738	14.59236050929938	11.445903606426238	3.2064529031397906
295VAL	295VAL	1.5110103770859722	0.7471193351404919	2.506499566695554	0.706619558696087	1.3199120058662757
296ILE	296ILE	1.7065528964735686	2.3758201628338433	0.05332977801479901	5.066328911405907	0.0
297ASN	297ASN	12.768037686376465	3.7052297454650813	17.638824078394773	12.005866275581628	8.65942270515299
298THR	298THR	39.29293602648712	7.280858265128125	42.017198853409774	29.33137790813946	46.53023131791214
299HIS	299HIS	0.0	0.0	0.0	0.0	0.0
300HIS	300HIS	2.8775859387151965	3.9522634462038044	0.16665555629624693	8.466102259849343	0.0
301ARG	301ARG	18.40988378552541	3.2720099361744674	14.352376508232785	18.512099193387108	22.365175654956335
302SER	302SER	0.0	0.0	0.0	0.0	0.0
303PRO	303PRO	0.0	0.0	0.0	0.0	0.0
304SER	304SER	0.0	0.0	0.0	0.0	0.0
305THR	305THR	0.0	0.0	0.0	0.0	0.0
306HIS	306HIS	25.860498189009622	4.01047869385762	24.211719218718752	21.985200986600894	31.38457436170922
307THR	307THR	0.3022020754171944	0.2508681292785671	0.2799813345776948	0.006666222251849876	0.6199586694220385
308MET	308MET	0.11999200053329777	0.07138358955718067	0.03999733351109926	0.10665955602959802	0.21331911205919604
309PRO	309PRO	5.097437948581206	1.481685264160505	7.112859142723819	3.5930937937470837	4.586360909272715
310GLN	310GLN	0.05999600026664889	0.019624826936710547	0.06666222251849876	0.03333111125924938	0.07999466702219853
311TRP	311TRP	34.819900895495856	2.3558869153932736	33.53776414905673	32.79781347910139	38.12412505832945
312VAL	312VAL	40.735062106970645	10.229484512622154	47.70348643423772	26.271581894540365	48.230117992133856
313ARG	313ARG	0.03999733351109926	0.014400685950731863	0.026664889007399505	0.03333111125924938	0.05999600026664889
314LYS	314LYS	2.950914383485545	0.888474030591724	3.1997866808879407	1.7598826744883675	3.893073795080328
315ILE	315ILE	18.38766304468591	0.9578711638173424	17.478834744350376	19.712019198720085	17.972135190987267
316PHE	316PHE	48.045685843166005	4.9200283035893015	51.3499100059996	51.69655356309579	41.09059396040264
317ILE	317ILE	0.0	0.0	0.0	0.0	0.0
318ASP	318ASP	0.02888696309134946	0.017496628833659555	0.01999866675554963	0.013332444503699753	0.05332977801479901
319THR	319THR	25.136102037641933	1.814962580477128	26.03159789347377	22.60515965602293	26.771548563429103
320ILE	320ILE	18.42543830411306	1.5896482555617877	17.138857409506034	20.66528898073462	17.472168522098528
321PRO	321PRO	0.08443881519009844	0.05970725881627626	0.05999600026664889	0.16665555629624693	0.026664889007399505
322ASN	322ASN	9.26160478190343	2.4008664716725225	9.966002266515565	6.032931137924138	11.785880941270582
323VAL	323VAL	31.595671399684466	1.3526172158848744	30.211319245383642	31.144590360642624	33.43110459302713
324MET	324MET	40.28620314201276	0.07103689693196208	40.277314845676955	40.3773081794547	40.20398640090661
325PHE	325PHE	72.63515765615625	4.081789814264771	76.36824211719218	66.95553629758017	74.58169455369642
326PHE	326PHE	74.75501633224451	6.832434462884876	78.84141057262849	65.1289914005733	80.29464702353177
327SER	327SER	9.746016932204519	5.114555212661775	5.859609359376042	16.972201853209786	6.406239584027731
328THR	328THR	0.06888429660244873	0.09274331380000979	0.006666222251849876	0.1999866675554963	0.0
329MET	329MET	0.004444148167899917	0.006284974612239607	0.0	0.013332444503699753	0.0
330LYS	330LYS	0.07777259293824856	0.07742262244821166	0.03333111125924938	0.013332444503699753	0.18665422305179655
331ARG	331ARG	0.326644890340644	0.1764556291455398	0.2866475568295447	0.13332444503699753	0.5599626691553896
332PRO	370PRO	0.0	0.0	0.0	0.0	0.0
333ASP	371ASP	0.0	0.0	0.0	0.0	0.0
334VAL	372VAL	0.0	0.0	0.0	0.0	0.0
335LYS	373LYS	0.0	0.0	0.0	0.0	0.0
336SER	374SER	0.0	0.0	0.0	0.0	0.0
337ALA	375ALA	0.0	0.0	0.0	0.0	0.0
338ILE	376ILE	0.0	0.0	0.0	0.0	0.0
339GLU	377GLU	0.0	0.0	0.0	0.0	0.0
340GLY	378GLY	0.0	0.0	0.0	0.0	0.0
341VAL	379VAL	0.0	0.0	0.0	0.0	0.0
342LYS	380LYS	0.0	0.0	0.0	0.0	0.0
343TYR	381TYR	0.0	0.0	0.0	0.0	0.0
344ILE	382ILE	0.0	0.0	0.0	0.0	0.0
345ALA	383ALA	0.0	0.0	0.0	0.0	0.0
346GLU	384GLU	0.0	0.0	0.0	0.0	0.0
347HIS	385HIS	0.0	0.0	0.0	0.0	0.0
348MET	386MET	0.0	0.0	0.0	0.0	0.0
349LYS	387LYS	0.0	0.0	0.0	0.0	0.0
350SER	388SER	0.0	0.0	0.0	0.0	0.0
351ASP	389ASP	0.0	0.0	0.0	0.0	0.0
352GLU	390GLU	0.0	0.0	0.0	0.0	0.0
353GLU	391GLU	0.0	0.0	0.0	0.0	0.0
354SER	392SER	0.0	0.0	0.0	0.0	0.0
355SER	393SER	0.0	0.0	0.0	0.0	0.0
356ASN	394ASN	0.0	0.0	0.0	0.0	0.0
357ALA	395ALA	0.0	0.0	0.0	0.0	0.0
358ALA	396ALA	0.0	0.0	0.0	0.0	0.0
359GLU	397GLU	0.0	0.0	0.0	0.0	0.0
360GLU	398GLU	0.0	0.0	0.0	0.0	0.0
361TRP	399TRP	62.858031686776435	9.816822528636001	69.11539230717952	48.9967335510966	70.4619692020532
362LYS	400LYS	0.0	0.0	0.0	0.0	0.0
363TYR	401TYR	0.0	0.0	0.0	0.0	0.0
364VAL	402VAL	15.830055774059508	2.8453934125301905	19.012065862275847	12.105859609359376	16.372241850543297
365ALA	403ALA	17.036642001644335	1.5526177195063005	19.098726751549897	16.658889407372843	15.352309846010266
366MET	404MET	0.0	0.0	0.0	0.0	0.0
367VAL	405VAL	0.9443814856787326	0.7488620438562894	0.19332044530364642	1.9665355642957136	0.6732884474368376
368ILE	406ILE	23.567317734373262	4.215039672589933	29.451369908672756	21.451903206452904	19.798680087994132
369ASP	407ASP	0.0	0.0	0.0	0.0	0.0
370HIS	408HIS	37.75526076039375	4.246798085547667	40.477301513232455	31.757882807812813	41.03059796013599
371ILE	409ILE	25.836055374086172	0.6803103989565642	26.091593893740416	24.90500633291114	26.51156589560696
372LEU	410LEU	0.9554918560984823	0.5901604547405204	0.6066262249183387	0.47330177988134126	1.786547563495767
373LEU	411LEU	13.885740950603294	2.782704005240468	16.552229851343245	10.045996933537765	15.058996066928872
374CYS	412CYS	39.16183365553408	1.5023948846006394	37.39084061062596	39.03073128458103	41.06392907139524
375VAL	413VAL	2.1309690465080107	0.40020781864266947	1.6332244517032197	2.1465235650956602	2.613159122725152
376PHE	414PHE	3.0842388285225426	2.842872639292348	0.8132791147256849	1.3465768948736752	7.092860475968269
377MET	415MET	11.432571161922539	2.655539370142166	15.18565428971402	9.67268848743417	9.439370708619425
378LEU	416LEU	4.7063529098060135	0.5477671777661262	3.9330711285914273	5.132991133924405	5.052996466902207
379ILE	417ILE	2.377619269826456	0.6954701411500203	1.719885340977268	2.0731951203253116	3.339777348176788
380CYS	418CYS	8.552763149123392	1.3886345260530053	6.599560029331378	9.352709819345376	9.70601959869342
381ILE	419ILE	10.430415750061107	2.31597476927777	7.712819145390307	10.205986267582162	13.372441837210852
382ILE	420ILE	4.366375574961669	0.41060898858568057	3.79974668355443	4.759682687820812	4.539697353509766
383GLY	421GLY	3.7686376463791302	0.23362443514078088	3.8664089060729285	3.446436904206386	3.993067128858076
384THR	422THR	6.277359287158634	1.3852310747460053	4.579694687020865	6.279581361242584	7.9728018132124525
385VAL	423VAL	3.8597426838210787	0.7401808490365956	3.3197786814212384	3.353109792680488	4.906339577361509
386SER	424SER	17.80770170877497	1.7288050545274953	16.125591627224853	20.18532097860143	17.112192520498635
387VAL	425VAL	16.461124813901296	2.2908107404170632	18.85207652823145	17.158856076261582	13.372441837210852
388PHE	426PHE	10.530409083838856	8.46820567866064	1.9398706752883141	7.59949336710886	22.051863209119393
389ALA	427ALA	9.070506410683732	0.9329906685352658	10.072661822545165	7.826144923671755	9.312712485834277
390GLY	428GLY	21.782992244961445	2.413481397812377	21.06526231584561	25.03166455569629	19.252049863342442
391ARG	429ARG	4.764126835988712	6.676241461464	0.01999866675554963	0.06666222251849876	14.205719618692088
392LEU	430LEU	12.834699908894962	0.7796219044819858	12.072528498100127	12.525831611225918	13.905739617358842
393ILE	431ILE	33.29778014799013	0.7323344006064861	34.27104859676022	32.50449970002	33.11779214719019
394GLU	432GLU	4.135279870230874	0.6020877747098642	3.686420905272982	4.986334244383707	3.733084461035931
395LEU	433LEU	13.330222429615802	5.653711959211785	21.325244983667755	9.412705819612025	9.252716485567628
396SER	434SER	27.99368930960158	1.105204341826627	29.364709019398706	26.658222785147657	27.95813612425838
