# Supplementary material for: State-dependent binding of cholesterol and an anionic lipid to the muscle-type Torpedo nicotinic acetylcholine receptor
Source: Commun Biol. 2024 Apr 10;7:437. doi: 10.1038/s42003-024-06106-8 (PMC11006840; doi:10.1038/s42003-024-06106-8)
Supplement: Supplementary file 6 — Supplementary Data 1 [file 42003_2024_6106_MOESM6_ESM.zip › COMMS_BIO_TEXT_FILES/occupancy-apo-CHOL-in-3PC2CHOL-alpha1-sterol.txt]

Residue	Renumbered	Occupancy Avg	Occupancy Std	r1_occ	r2_occ	r3_occ
1SER	1SER	0.0	0.0	0.0	0.0	0.0
2GLU	2GLU	0.0	0.0	0.0	0.0	0.0
3HIS	3HIS	0.0	0.0	0.0	0.0	0.0
4GLU	4GLU	0.0	0.0	0.0	0.0	0.0
5THR	5THR	0.0	0.0	0.0	0.0	0.0
6ARG	6ARG	0.0	0.0	0.0	0.0	0.0
7LEU	7LEU	0.0	0.0	0.0	0.0	0.0
8VAL	8VAL	0.0	0.0	0.0	0.0	0.0
9ALA	9ALA	0.0	0.0	0.0	0.0	0.0
10ASN	10ASN	0.0	0.0	0.0	0.0	0.0
11LEU	11LEU	0.0	0.0	0.0	0.0	0.0
12LEU	12LEU	0.0	0.0	0.0	0.0	0.0
13GLU	13GLU	0.0	0.0	0.0	0.0	0.0
14ASN	14ASN	0.0	0.0	0.0	0.0	0.0
15TYR	15TYR	0.0	0.0	0.0	0.0	0.0
16ASN	16ASN	0.0	0.0	0.0	0.0	0.0
17LYS	17LYS	0.0	0.0	0.0	0.0	0.0
18VAL	18VAL	0.0	0.0	0.0	0.0	0.0
19ILE	19ILE	0.0	0.0	0.0	0.0	0.0
20ARG	20ARG	0.0	0.0	0.0	0.0	0.0
21PRO	21PRO	0.0	0.0	0.0	0.0	0.0
22VAL	22VAL	0.0	0.0	0.0	0.0	0.0
23GLU	23GLU	0.0	0.0	0.0	0.0	0.0
24HIS	24HIS	0.0	0.0	0.0	0.0	0.0
25HIS	25HIS	0.0	0.0	0.0	0.0	0.0
26THR	26THR	0.0	0.0	0.0	0.0	0.0
27HIS	27HIS	0.0	0.0	0.0	0.0	0.0
28PHE	28PHE	0.0	0.0	0.0	0.0	0.0
29VAL	29VAL	0.0	0.0	0.0	0.0	0.0
30ASP	30ASP	0.0	0.0	0.0	0.0	0.0
31ILE	31ILE	0.0	0.0	0.0	0.0	0.0
32THR	32THR	0.0	0.0	0.0	0.0	0.0
33VAL	33VAL	0.0	0.0	0.0	0.0	0.0
34GLY	34GLY	0.0	0.0	0.0	0.0	0.0
35LEU	35LEU	0.0	0.0	0.0	0.0	0.0
36GLN	36GLN	0.0	0.0	0.0	0.0	0.0
37LEU	37LEU	0.0	0.0	0.0	0.0	0.0
38ILE	38ILE	0.0	0.0	0.0	0.0	0.0
39GLN	39GLN	0.0	0.0	0.0	0.0	0.0
40LEU	40LEU	0.0	0.0	0.0	0.0	0.0
41ILE	41ILE	0.0	0.0	0.0	0.0	0.0
42SER	42SER	0.0	0.0	0.0	0.0	0.0
43VAL	43VAL	0.0	0.0	0.0	0.0	0.0
44ASP	44ASP	0.0	0.0	0.0	0.0	0.0
45GLU	45GLU	0.0	0.0	0.0	0.0	0.0
46VAL	46VAL	0.0	0.0	0.0	0.0	0.0
47ASN	47ASN	0.0	0.0	0.0	0.0	0.0
48GLN	48GLN	0.0	0.0	0.0	0.0	0.0
49ILE	49ILE	0.0	0.0	0.0	0.0	0.0
50VAL	50VAL	0.0	0.0	0.0	0.0	0.0
51GLU	51GLU	0.0	0.0	0.0	0.0	0.0
52THR	52THR	0.0	0.0	0.0	0.0	0.0
53ASN	53ASN	0.0	0.0	0.0	0.0	0.0
54VAL	54VAL	0.0	0.0	0.0	0.0	0.0
55ARG	55ARG	0.0	0.0	0.0	0.0	0.0
56LEU	56LEU	0.0	0.0	0.0	0.0	0.0
57ARG	57ARG	0.0	0.0	0.0	0.0	0.0
58GLN	58GLN	0.0	0.0	0.0	0.0	0.0
59GLN	59GLN	0.0	0.0	0.0	0.0	0.0
60TRP	60TRP	0.0	0.0	0.0	0.0	0.0
61ILE	61ILE	0.0	0.0	0.0	0.0	0.0
62ASP	62ASP	0.0	0.0	0.0	0.0	0.0
63VAL	63VAL	0.0	0.0	0.0	0.0	0.0
64ARG	64ARG	0.0	0.0	0.0	0.0	0.0
65LEU	65LEU	0.0	0.0	0.0	0.0	0.0
66ARG	66ARG	0.0	0.0	0.0	0.0	0.0
67TRP	67TRP	0.0	0.0	0.0	0.0	0.0
68ASN	68ASN	0.0	0.0	0.0	0.0	0.0
69PRO	69PRO	0.0	0.0	0.0	0.0	0.0
70ALA	70ALA	0.0	0.0	0.0	0.0	0.0
71ASP	71ASP	0.0	0.0	0.0	0.0	0.0
72TYR	72TYR	0.0	0.0	0.0	0.0	0.0
73GLY	73GLY	0.0	0.0	0.0	0.0	0.0
74GLY	74GLY	0.0	0.0	0.0	0.0	0.0
75ILE	75ILE	0.0	0.0	0.0	0.0	0.0
76LYS	76LYS	0.0	0.0	0.0	0.0	0.0
77LYS	77LYS	0.0	0.0	0.0	0.0	0.0
78ILE	78ILE	0.0	0.0	0.0	0.0	0.0
79ARG	79ARG	0.0	0.0	0.0	0.0	0.0
80LEU	80LEU	0.0	0.0	0.0	0.0	0.0
81PRO	81PRO	0.0	0.0	0.0	0.0	0.0
82SER	82SER	0.0	0.0	0.0	0.0	0.0
83ASP	83ASP	0.0	0.0	0.0	0.0	0.0
84ASP	84ASP	0.0	0.0	0.0	0.0	0.0
85VAL	85VAL	0.0	0.0	0.0	0.0	0.0
86TRP	86TRP	0.0	0.0	0.0	0.0	0.0
87LEU	87LEU	0.0	0.0	0.0	0.0	0.0
88PRO	88PRO	0.0	0.0	0.0	0.0	0.0
89ASP	89ASP	0.0	0.0	0.0	0.0	0.0
90LEU	90LEU	0.0	0.0	0.0	0.0	0.0
91VAL	91VAL	0.0	0.0	0.0	0.0	0.0
92LEU	92LEU	0.0	0.0	0.0	0.0	0.0
93TYR	93TYR	0.0	0.0	0.0	0.0	0.0
94ASN	94ASN	0.0	0.0	0.0	0.0	0.0
95ASN	95ASN	0.0	0.0	0.0	0.0	0.0
96ALA	96ALA	0.0	0.0	0.0	0.0	0.0
97ASP	97ASP	0.0	0.0	0.0	0.0	0.0
98GLY	98GLY	0.0	0.0	0.0	0.0	0.0
99ASP	99ASP	0.0	0.0	0.0	0.0	0.0
100PHE	100PHE	0.0	0.0	0.0	0.0	0.0
101ALA	101ALA	0.0	0.0	0.0	0.0	0.0
102ILE	102ILE	0.0	0.0	0.0	0.0	0.0
103VAL	103VAL	0.0	0.0	0.0	0.0	0.0
104HIS	104HIS	0.0	0.0	0.0	0.0	0.0
105MET	105MET	0.0	0.0	0.0	0.0	0.0
106THR	106THR	0.0	0.0	0.0	0.0	0.0
107LYS	107LYS	0.0	0.0	0.0	0.0	0.0
108LEU	108LEU	0.0	0.0	0.0	0.0	0.0
109LEU	109LEU	0.0	0.0	0.0	0.0	0.0
110LEU	110LEU	0.0	0.0	0.0	0.0	0.0
111ASP	111ASP	0.0	0.0	0.0	0.0	0.0
112TYR	112TYR	0.0	0.0	0.0	0.0	0.0
113THR	113THR	0.0	0.0	0.0	0.0	0.0
114GLY	114GLY	0.0	0.0	0.0	0.0	0.0
115LYS	115LYS	0.0	0.0	0.0	0.0	0.0
116ILE	116ILE	0.0	0.0	0.0	0.0	0.0
117MET	117MET	0.0	0.0	0.0	0.0	0.0
118TRP	118TRP	0.0	0.0	0.0	0.0	0.0
119THR	119THR	0.0	0.0	0.0	0.0	0.0
120PRO	120PRO	0.0	0.0	0.0	0.0	0.0
121PRO	121PRO	0.0	0.0	0.0	0.0	0.0
122ALA	122ALA	0.0	0.0	0.0	0.0	0.0
123ILE	123ILE	0.0	0.0	0.0	0.0	0.0
124PHE	124PHE	0.0	0.0	0.0	0.0	0.0
125LYS	125LYS	0.0	0.0	0.0	0.0	0.0
126SER	126SER	0.0	0.0	0.0	0.0	0.0
127TYR	127TYR	0.0	0.0	0.0	0.0	0.0
128CYS	128CYS	0.0	0.0	0.0	0.0	0.0
129GLU	129GLU	0.0	0.0	0.0	0.0	0.0
130ILE	130ILE	0.0	0.0	0.0	0.0	0.0
131ILE	131ILE	0.0	0.0	0.0	0.0	0.0
132VAL	132VAL	0.0	0.0	0.0	0.0	0.0
133THR	133THR	0.0	0.0	0.0	0.0	0.0
134HIS	134HIS	0.12665674159991638	0.042512870740713214	0.15998933404439705	0.06665777896280496	0.15332311179254715
135PHE	135PHE	0.0	0.0	0.0	0.0	0.0
136PRO	136PRO	6.477337067602742	8.879034315304391	0.0	0.39994667377682974	19.0320645290314
137PHE	137PHE	60.101452656715	11.550292220997848	76.22158522765149	54.32608985468604	49.75668288780748
138ASP	138ASP	0.0	0.0	0.0	0.0	0.0
139GLN	139GLN	0.0	0.0	0.0	0.0	0.0
140GLN	140GLN	0.0	0.0	0.0	0.0	0.0
141ASN	141ASN	0.0	0.0	0.0	0.0	0.0
142CYS	142CYS	0.0	0.0	0.0	0.0	0.0
143THR	143THR	0.0	0.0	0.0	0.0	0.0
144MET	144MET	0.0	0.0	0.0	0.0	0.0
145LYS	145LYS	0.0	0.0	0.0	0.0	0.0
146LEU	146LEU	0.0	0.0	0.0	0.0	0.0
147GLY	147GLY	0.0	0.0	0.0	0.0	0.0
148ILE	148ILE	0.0	0.0	0.0	0.0	0.0
149TRP	149TRP	0.0	0.0	0.0	0.0	0.0
150THR	150THR	0.0	0.0	0.0	0.0	0.0
151TYR	151TYR	0.0	0.0	0.0	0.0	0.0
152ASP	152ASP	0.0	0.0	0.0	0.0	0.0
153GLY	153GLY	0.0	0.0	0.0	0.0	0.0
154THR	154THR	0.0	0.0	0.0	0.0	0.0
155LYS	155LYS	0.0	0.0	0.0	0.0	0.0
156VAL	156VAL	0.0	0.0	0.0	0.0	0.0
157SER	157SER	0.0	0.0	0.0	0.0	0.0
158ILE	158ILE	0.0	0.0	0.0	0.0	0.0
159SER	159SER	0.0	0.0	0.0	0.0	0.0
160PRO	160PRO	0.0	0.0	0.0	0.0	0.0
161GLU	161GLU	0.0	0.0	0.0	0.0	0.0
162SER	162SER	0.0	0.0	0.0	0.0	0.0
163ASP	163ASP	0.0	0.0	0.0	0.0	0.0
164ARG	164ARG	0.0	0.0	0.0	0.0	0.0
165PRO	165PRO	0.0	0.0	0.0	0.0	0.0
166ASP	166ASP	0.0	0.0	0.0	0.0	0.0
167LEU	167LEU	0.0	0.0	0.0	0.0	0.0
168SER	168SER	0.0	0.0	0.0	0.0	0.0
169THR	169THR	0.0	0.0	0.0	0.0	0.0
170PHE	170PHE	0.0	0.0	0.0	0.0	0.0
171MET	171MET	0.0	0.0	0.0	0.0	0.0
172GLU	172GLU	0.0	0.0	0.0	0.0	0.0
173SER	173SER	0.0	0.0	0.0	0.0	0.0
174GLY	174GLY	0.0	0.0	0.0	0.0	0.0
175GLU	175GLU	0.0	0.0	0.0	0.0	0.0
176TRP	176TRP	0.0	0.0	0.0	0.0	0.0
177VAL	177VAL	0.0	0.0	0.0	0.0	0.0
178MET	178MET	0.0	0.0	0.0	0.0	0.0
179LYS	179LYS	0.0	0.0	0.0	0.0	0.0
180ASP	180ASP	0.0	0.0	0.0	0.0	0.0
181TYR	181TYR	0.0	0.0	0.0	0.0	0.0
182ARG	182ARG	0.0	0.0	0.0	0.0	0.0
183GLY	183GLY	0.0	0.0	0.0	0.0	0.0
184TRP	184TRP	0.0	0.0	0.0	0.0	0.0
185LYS	185LYS	0.0	0.0	0.0	0.0	0.0
186HIS	186HIS	0.0	0.0	0.0	0.0	0.0
187TRP	187TRP	0.0	0.0	0.0	0.0	0.0
188VAL	188VAL	0.0	0.0	0.0	0.0	0.0
189TYR	189TYR	0.0	0.0	0.0	0.0	0.0
190TYR	190TYR	0.0	0.0	0.0	0.0	0.0
191THR	191THR	0.0	0.0	0.0	0.0	0.0
192CYS	192CYS	0.0	0.0	0.0	0.0	0.0
193CYS	193CYS	0.0	0.0	0.0	0.0	0.0
194PRO	194PRO	0.0	0.0	0.0	0.0	0.0
195ASP	195ASP	0.0	0.0	0.0	0.0	0.0
196THR	196THR	0.0	0.0	0.0	0.0	0.0
197PRO	197PRO	0.0	0.0	0.0	0.0	0.0
198TYR	198TYR	0.0	0.0	0.0	0.0	0.0
199LEU	199LEU	0.0	0.0	0.0	0.0	0.0
200ASP	200ASP	0.0	0.0	0.0	0.0	0.0
201ILE	201ILE	0.0	0.0	0.0	0.0	0.0
202THR	202THR	0.0	0.0	0.0	0.0	0.0
203TYR	203TYR	0.0	0.0	0.0	0.0	0.0
204HIS	204HIS	0.0	0.0	0.0	0.0	0.0
205PHE	205PHE	0.0	0.0	0.0	0.0	0.0
206ILE	206ILE	0.0	0.0	0.0	0.0	0.0
207MET	207MET	0.0	0.0	0.0	0.0	0.0
208GLN	208GLN	0.006666222251849877	0.009427461918359411	0.01999866675554963	0.0	0.0
209ARG	209ARG	0.044441481678999174	0.06284974612239606	0.13332444503699753	0.0	0.0
210ILE	210ILE	4.652901082128158	2.8653130344782323	7.666155589627358	5.492600986535129	0.7999466702219852
211PRO	211PRO	33.03260562969534	6.0302215382987425	40.09066062262516	33.64884682042394	25.35830944603693
212LEU	212LEU	29.45295625805544	6.865019044438632	38.25078328111459	28.609518730835887	21.49856676221585
213TYR	213TYR	0.0	0.0	0.0	0.0	0.0
214PHE	214PHE	0.0	0.0	0.0	0.0	0.0
215VAL	215VAL	44.26069413441139	7.031077430158099	53.169788680754614	35.98186908412212	43.63042463835744
216VAL	216VAL	32.63268739467495	4.443875055869692	28.07146190253983	31.169177443007598	38.65742283847744
217ASN	217ASN	0.0	0.0	0.0	0.0	0.0
218VAL	218VAL	0.0	0.0	0.0	0.0	0.0
219ILE	219ILE	0.8621644483355378	1.1910153373664776	0.026664889007399505	0.013331555792560993	2.546496900206653
220ILE	220ILE	69.45369708766073	5.494870891375617	71.00859942670489	75.26996400479936	62.082527831477904
221PRO	221PRO	34.5034853665994	4.932481859340546	36.010932604493036	39.64804692707639	27.851476568228783
222CYS	222CYS	0.0	0.0	0.0	0.0	0.0
223LEU	223LEU	35.6879403169327	0.28417290909950743	35.37764149056729	35.62191707772297	36.064262382507835
224LEU	224LEU	42.200624685131494	2.844030374696326	42.890473968402105	45.28729502732969	38.424105059662686
225PHE	225PHE	0.0	0.0	0.0	0.0	0.0
226SER	226SER	0.0022220740839499586	0.0031424873061198033	0.0	0.0	0.006666222251849876
227PHE	227PHE	52.35127446494753	12.125934628918136	63.88907406172922	35.59525396613785	57.56949536697554
228LEU	228LEU	0.859942670488634	0.9391726960446067	2.16652223185121	0.0	0.41330577961469234
229THR	229THR	0.0	0.0	0.0	0.0	0.0
230GLY	230GLY	0.0022220740839499586	0.0031424873061198033	0.006666222251849876	0.0	0.0
231LEU	231LEU	27.84644231586475	1.3627025733285874	27.251516565562294	26.556459138781495	29.73135124325045
232VAL	232VAL	0.0	0.0	0.0	0.0	0.0
233PHE	233PHE	0.26887066792089875	0.3335038637285523	0.7399506699553363	0.013331555792560993	0.05332977801479901
234TYR	234TYR	57.40815904308183	3.804896615785586	59.5426971535231	60.61858418877483	52.06319578694754
235LEU	235LEU	0.0	0.0	0.0	0.0	0.0
236PRO	236PRO	0.0	0.0	0.0	0.0	0.0
237THR	237THR	0.0	0.0	0.0	0.0	0.0
238ASP	238ASP	0.0	0.0	0.0	0.0	0.0
239SER	239SER	0.0	0.0	0.0	0.0	0.0
240GLY	240GLY	0.0	0.0	0.0	0.0	0.0
241GLU	241GLU	0.0	0.0	0.0	0.0	0.0
242LYS	242LYS	0.0	0.0	0.0	0.0	0.0
243MET	243MET	0.0	0.0	0.0	0.0	0.0
244THR	244THR	0.0	0.0	0.0	0.0	0.0
245LEU	245LEU	0.0	0.0	0.0	0.0	0.0
246SER	246SER	0.0	0.0	0.0	0.0	0.0
247ILE	247ILE	0.0	0.0	0.0	0.0	0.0
248SER	248SER	0.0	0.0	0.0	0.0	0.0
249VAL	249VAL	0.0	0.0	0.0	0.0	0.0
250LEU	250LEU	0.0	0.0	0.0	0.0	0.0
251LEU	251LEU	0.0	0.0	0.0	0.0	0.0
252SER	252SER	0.0	0.0	0.0	0.0	0.0
253LEU	253LEU	0.0	0.0	0.0	0.0	0.0
254THR	254THR	0.0	0.0	0.0	0.0	0.0
255VAL	255VAL	0.0	0.0	0.0	0.0	0.0
256PHE	256PHE	0.0	0.0	0.0	0.0	0.0
257LEU	257LEU	0.0	0.0	0.0	0.0	0.0
258LEU	258LEU	0.0	0.0	0.0	0.0	0.0
259VAL	259VAL	0.0	0.0	0.0	0.0	0.0
260ILE	260ILE	0.0	0.0	0.0	0.0	0.0
261VAL	261VAL	0.0	0.0	0.0	0.0	0.0
262GLU	262GLU	0.0	0.0	0.0	0.0	0.0
263LEU	263LEU	0.0	0.0	0.0	0.0	0.0
264ILE	264ILE	0.0	0.0	0.0	0.0	0.0
265PRO	265PRO	0.0	0.0	0.0	0.0	0.0
266SER	266SER	0.0	0.0	0.0	0.0	0.0
267THR	267THR	0.0	0.0	0.0	0.0	0.0
268SER	268SER	0.0	0.0	0.0	0.0	0.0
269SER	269SER	0.0022220740839499586	0.0031424873061198033	0.0	0.0	0.006666222251849876
270ALA	270ALA	0.0022220740839499586	0.0031424873061198033	0.0	0.0	0.006666222251849876
271VAL	271VAL	6.279484787965505	1.4135284215571693	6.806212919138724	4.3460871883748835	7.686154256382908
272PRO	272PRO	0.0	0.0	0.0	0.0	0.0
273LEU	273LEU	0.0022220740839499586	0.0031424873061198033	0.0	0.0	0.006666222251849876
274ILE	274ILE	0.05110770393084905	0.07227720804075548	0.0	0.0	0.15332311179254715
275GLY	275GLY	0.0	0.0	0.0	0.0	0.0
276LYS	276LYS	12.323521260279605	5.530405813863212	17.105526298246783	4.57272363684842	15.292313845743617
277TYR	277TYR	1.8176089065066197	1.3321916004403478	0.04666355576294914	2.1463804826023196	3.2597826811545896
278MET	278MET	0.0	0.0	0.0	0.0	0.0
279LEU	279LEU	31.139581880901613	4.352943099676448	35.93093793747084	25.39661378482869	32.09119392040531
280PHE	280PHE	64.4989508957561	7.627671843736491	70.0219985334311	53.712838288228234	69.76201586560896
281THR	281THR	0.0	0.0	0.0	0.0	0.0
282MET	282MET	0.035551111683875564	0.04121042773871767	0.0	0.09332089054792694	0.013332444503699753
283ILE	283ILE	43.02490219267344	6.86589610837619	33.83107792813812	50.326623116917744	44.91700553296447
284PHE	284PHE	13.80996706901612	2.6737950504766355	15.325644957002867	10.051993067590988	16.052263182454503
285VAL	285VAL	0.0	0.0	0.0	0.0	0.0
286ILE	286ILE	25.055118235122297	14.640559892478489	9.19938670755283	44.51406479136115	21.451903206452904
287SER	287SER	41.856052713699754	11.086572369635984	26.44490367308846	52.05972536995068	47.06352909806013
288SER	288SER	0.0	0.0	0.0	0.0	0.0
289ILE	289ILE	0.11776666784183902	0.0868021287448013	0.0	0.1466471137181709	0.20665288980734617
290ILE	290ILE	62.602892494660544	16.859688956522202	64.8623425104993	82.02906279162778	40.91727218185454
291ILE	291ILE	56.01274273134047	5.219271419242465	60.755949603359774	58.538861485135314	48.7434171055263
292THR	292THR	0.0	0.0	0.0	0.0	0.0
293VAL	293VAL	11.054434051965009	6.171746072325885	13.205786280914605	17.304359418744166	2.653156456236251
294VAL	294VAL	70.4780696855171	8.768683015165639	77.84814345710286	75.4299426743101	58.15612292513833
295VAL	295VAL	26.566721086300774	7.404389078345253	25.898273448436772	17.85095320623917	35.950936604226385
296ILE	296ILE	0.0	0.0	0.0	0.0	0.0
297ASN	297ASN	13.058764427332925	3.942633500171687	7.526164922338511	16.424476736435142	15.225651623225119
298THR	298THR	37.37468176846395	8.733734160461216	36.404239717352176	27.196373816824423	48.52343177121525
299HIS	299HIS	0.0	0.0	0.0	0.0	0.0
300HIS	300HIS	0.10443096473063047	0.13379582870399906	0.01999866675554963	0.2932942274363418	0.0
301ARG	301ARG	0.15776725996044708	0.17807119978356264	0.06666222251849876	0.0	0.40663955736284246
302SER	302SER	0.0	0.0	0.0	0.0	0.0
303PRO	303PRO	0.0	0.0	0.0	0.0	0.0
304SER	304SER	0.0	0.0	0.0	0.0	0.0
305THR	305THR	0.0	0.0	0.0	0.0	0.0
306HIS	306HIS	1.9265370458364295	1.5689588162060506	1.8332111192587162	0.05332622317024397	3.893073795080328
307THR	307THR	0.008888296335799835	0.006284974612239607	0.013332444503699753	0.0	0.013332444503699753
308MET	308MET	0.0	0.0	0.0	0.0	0.0
309PRO	309PRO	1.4932281559104936	0.9888125481121133	1.5532297846810212	0.25329956005865883	2.6731551229918007
310GLN	310GLN	0.0022220740839499586	0.0031424873061198033	0.0	0.0	0.006666222251849876
311TRP	311TRP	26.168906134308788	3.9976357022971225	27.598160122658488	20.71723770163978	30.19132057862809
312VAL	312VAL	18.43196855356068	9.195299151722647	20.96526898206786	6.119184108785495	28.21145256982868
313ARG	313ARG	0.0	0.0	0.0	0.0	0.0
314LYS	314LYS	0.008888296335799835	0.006284974612239607	0.013332444503699753	0.0	0.013332444503699753
315ILE	315ILE	18.278434817228245	2.1237382476934124	18.44543697086861	15.59792027729636	20.791947203519765
316PHE	316PHE	67.72976337120934	8.64476068926667	67.1221918538764	57.45900546593788	78.60809279381374
317ILE	317ILE	0.0	0.0	0.0	0.0	0.0
318ASP	318ASP	0.0	0.0	0.0	0.0	0.0
319THR	319THR	9.830214906676014	0.8136057104821784	8.846076928204786	10.838554859352087	9.806012932471168
320ILE	320ILE	34.283572906601734	1.478070607128122	33.111125924938335	36.36848420210639	33.371108592760486
321PRO	321PRO	0.0	0.0	0.0	0.0	0.0
322ASN	322ASN	1.3798961566510741	0.6324994965243708	1.5532297846810212	0.5332622317024397	2.053196453569762
323VAL	323VAL	44.302811932699576	2.6724816091332	45.756949536697554	40.55459272097054	46.596893540430635
324MET	324MET	11.94988636095104	5.200490709924587	8.959402706486234	19.264098120250633	7.626158256116259
325PHE	325PHE	49.868758545753735	4.6684552182233015	48.11012599160056	56.25916544460738	45.23698420105326
326PHE	326PHE	46.93104241138994	11.830592128304326	44.97700153323112	62.29836021863751	33.51776548230118
327SER	327SER	2.4197432890926116	1.7126608112370993	0.15332311179254715	4.292760965204639	2.813145790280648
328THR	328THR	0.0	0.0	0.0	0.0	0.0
329MET	329MET	0.0	0.0	0.0	0.0	0.0
330LYS	330LYS	0.0	0.0	0.0	0.0	0.0
331ARG	331ARG	0.004444148167899917	0.006284974612239607	0.013332444503699753	0.0	0.0
332PRO	370PRO	0.0	0.0	0.0	0.0	0.0
333ASP	371ASP	0.0	0.0	0.0	0.0	0.0
334VAL	372VAL	0.0	0.0	0.0	0.0	0.0
335LYS	373LYS	0.0	0.0	0.0	0.0	0.0
336SER	374SER	0.0	0.0	0.0	0.0	0.0
337ALA	375ALA	0.0	0.0	0.0	0.0	0.0
338ILE	376ILE	0.0	0.0	0.0	0.0	0.0
339GLU	377GLU	0.0	0.0	0.0	0.0	0.0
340GLY	378GLY	0.0	0.0	0.0	0.0	0.0
341VAL	379VAL	0.0	0.0	0.0	0.0	0.0
342LYS	380LYS	0.0	0.0	0.0	0.0	0.0
343TYR	381TYR	0.0	0.0	0.0	0.0	0.0
344ILE	382ILE	0.0	0.0	0.0	0.0	0.0
345ALA	383ALA	0.0	0.0	0.0	0.0	0.0
346GLU	384GLU	0.0	0.0	0.0	0.0	0.0
347HIS	385HIS	0.0	0.0	0.0	0.0	0.0
348MET	386MET	0.0	0.0	0.0	0.0	0.0
349LYS	387LYS	0.0	0.0	0.0	0.0	0.0
350SER	388SER	0.0	0.0	0.0	0.0	0.0
351ASP	389ASP	0.0	0.0	0.0	0.0	0.0
352GLU	390GLU	0.0	0.0	0.0	0.0	0.0
353GLU	391GLU	0.0	0.0	0.0	0.0	0.0
354SER	392SER	0.0	0.0	0.0	0.0	0.0
355SER	393SER	0.0	0.0	0.0	0.0	0.0
356ASN	394ASN	0.0	0.0	0.0	0.0	0.0
357ALA	395ALA	0.0	0.0	0.0	0.0	0.0
358ALA	396ALA	0.0	0.0	0.0	0.0	0.0
359GLU	397GLU	0.0	0.0	0.0	0.0	0.0
360GLU	398GLU	0.0	0.0	0.0	0.0	0.0
361TRP	399TRP	3.4953106845714346	2.4499233085222096	3.4197720151989865	0.5332622317024397	6.532897806812879
362LYS	400LYS	0.0	0.0	0.0	0.0	0.0
363TYR	401TYR	0.0	0.0	0.0	0.0	0.0
364VAL	402VAL	7.495053811503888	6.0525807466821835	7.472835144323712	0.09332089054792694	14.919005399640024
365ALA	403ALA	0.18220503885411032	0.08748058611511128	0.05999600026664889	0.22663644847353687	0.2599826678221452
366MET	404MET	0.0	0.0	0.0	0.0	0.0
367VAL	405VAL	0.0	0.0	0.0	0.0	0.0
368ILE	406ILE	49.64476364302164	9.329826584778361	53.89640690620625	36.70177309692041	58.33611092593827
369ASP	407ASP	0.0	0.0	0.0	0.0	0.0
370HIS	408HIS	18.309545631825824	2.0202599218657045	19.178721418572096	15.517930942540994	20.231984534364376
371ILE	409ILE	48.84664120053049	4.162892400046473	47.02353176454903	54.606052526329826	44.91033931071262
372LEU	410LEU	34.0303977661025	3.0100533428866476	37.25084994333711	30.009332089054794	34.831011265915606
373LEU	411LEU	28.321858932019296	2.2426015549249168	27.51149923338444	31.382482335688575	26.07159522698487
374CYS	412CYS	63.91867702976136	2.999892983763441	63.515765615625625	67.77762964938009	60.46263582427838
375VAL	413VAL	56.068332205544095	0.6220838737540932	55.32297846810213	56.84575389948007	56.03626424905006
376PHE	414PHE	5.268490551354998	2.5967158825927594	5.206319578694754	2.119717371017198	8.479434704353043
377MET	415MET	37.72113040158371	1.2499816003274833	38.79741350576628	35.968537528329556	38.39744017065529
378LEU	416LEU	44.636054910771435	1.4715134331797817	43.570428638090796	43.620850553259565	46.716885540963936
379ILE	417ILE	22.31358656582533	0.4709780785925136	22.765148990067328	21.663778162911612	22.511832544497032
380CYS	418CYS	3.0553003201851454	0.832840236297545	2.6264915672288516	2.3196907079056124	4.219718685420972
381ILE	419ILE	31.20607376711851	2.2114599035660536	28.09812679154723	33.06225836555126	32.45783614425705
382ILE	420ILE	50.6309474345343	3.6180470559081104	49.64335710952603	55.47260365284629	46.77688154123059
383GLY	421GLY	24.93993742045721	2.70539112079681	25.40497300179988	27.996267164378082	21.418572095193653
384THR	422THR	3.9618858098434906	1.5862788411425972	2.473168455436304	3.252899613384882	6.159589360709286
385VAL	423VAL	53.684094407630226	1.095384603843437	52.163189120725285	54.69937341687775	54.18972068528765
386SER	424SER	59.203612973373204	0.5202566599702871	59.269382041197254	59.80535928542861	58.536097593493764
387VAL	425VAL	5.719480941860685	0.3615583389863829	5.632957802813146	6.199173443540861	5.326311579228052
388PHE	426PHE	53.475668242864	13.6590985778394	66.10225984934338	34.50206639114785	59.82267848810079
389ALA	427ALA	23.486864788640514	2.044860409546404	24.565028998066797	20.623916811091853	25.271648556762884
390GLY	428GLY	6.443888942710223	0.762477994705542	7.479501366575562	5.665911211838422	6.1862542497166855
391ARG	429ARG	5.524076172699598	7.81222344301383	0.0	0.0	16.572228518098793
392LEU	430LEU	50.304628997418625	7.2240955426770785	58.26944870341977	40.781229169444075	51.86320911939204
393ILE	431ILE	40.623050436226386	0.1806325334364532	40.58396106926205	40.86121850419944	40.423971735217656
394GLU	432GLU	0.039996741037006754	0.010886620990346669	0.05332977801479901	0.026663111585121985	0.03999733351109926
395LEU	433LEU	17.41191805420915	4.268136567409455	21.218585427638157	11.451806425809892	19.56536230917939
396SER	434SER	11.354518624975581	0.8998959195955606	10.965935604293048	12.598320223970138	10.499300046663556
