# Supplementary material for: State-dependent binding of cholesterol and an anionic lipid to the muscle-type Torpedo nicotinic acetylcholine receptor
Source: Commun Biol. 2024 Apr 10;7:437. doi: 10.1038/s42003-024-06106-8 (PMC11006840; doi:10.1038/s42003-024-06106-8)
Supplement: Supplementary file 6 — Supplementary Data 1 [file 42003_2024_6106_MOESM6_ESM.zip › COMMS_BIO_TEXT_FILES/occupancy-apo-CHOL-in-3PC2CHOL-alpha2.txt]

Residue	Renumbered	Occupancy Avg	Occupancy Std	r1_occ	r2_occ	r3_occ
1SER	1SER	0.0	0.0	0.0	0.0	0.0
2GLU	2GLU	0.0	0.0	0.0	0.0	0.0
3HIS	3HIS	0.0	0.0	0.0	0.0	0.0
4GLU	4GLU	0.0	0.0	0.0	0.0	0.0
5THR	5THR	0.0	0.0	0.0	0.0	0.0
6ARG	6ARG	0.0	0.0	0.0	0.0	0.0
7LEU	7LEU	0.0	0.0	0.0	0.0	0.0
8VAL	8VAL	0.0	0.0	0.0	0.0	0.0
9ALA	9ALA	0.0	0.0	0.0	0.0	0.0
10ASN	10ASN	0.0	0.0	0.0	0.0	0.0
11LEU	11LEU	0.0	0.0	0.0	0.0	0.0
12LEU	12LEU	0.0	0.0	0.0	0.0	0.0
13GLU	13GLU	0.0	0.0	0.0	0.0	0.0
14ASN	14ASN	0.0	0.0	0.0	0.0	0.0
15TYR	15TYR	0.0	0.0	0.0	0.0	0.0
16ASN	16ASN	0.0	0.0	0.0	0.0	0.0
17LYS	17LYS	0.0	0.0	0.0	0.0	0.0
18VAL	18VAL	0.0	0.0	0.0	0.0	0.0
19ILE	19ILE	0.0	0.0	0.0	0.0	0.0
20ARG	20ARG	0.0	0.0	0.0	0.0	0.0
21PRO	21PRO	0.0	0.0	0.0	0.0	0.0
22VAL	22VAL	0.0	0.0	0.0	0.0	0.0
23GLU	23GLU	0.0	0.0	0.0	0.0	0.0
24HIS	24HIS	0.0	0.0	0.0	0.0	0.0
25HIS	25HIS	0.0	0.0	0.0	0.0	0.0
26THR	26THR	0.0	0.0	0.0	0.0	0.0
27HIS	27HIS	0.0	0.0	0.0	0.0	0.0
28PHE	28PHE	0.0	0.0	0.0	0.0	0.0
29VAL	29VAL	0.0	0.0	0.0	0.0	0.0
30ASP	30ASP	0.0	0.0	0.0	0.0	0.0
31ILE	31ILE	0.0	0.0	0.0	0.0	0.0
32THR	32THR	0.0	0.0	0.0	0.0	0.0
33VAL	33VAL	0.0	0.0	0.0	0.0	0.0
34GLY	34GLY	0.0	0.0	0.0	0.0	0.0
35LEU	35LEU	0.0	0.0	0.0	0.0	0.0
36GLN	36GLN	0.0	0.0	0.0	0.0	0.0
37LEU	37LEU	0.0	0.0	0.0	0.0	0.0
38ILE	38ILE	0.0	0.0	0.0	0.0	0.0
39GLN	39GLN	0.0	0.0	0.0	0.0	0.0
40LEU	40LEU	0.0	0.0	0.0	0.0	0.0
41ILE	41ILE	0.0	0.0	0.0	0.0	0.0
42SER	42SER	0.0	0.0	0.0	0.0	0.0
43VAL	43VAL	0.0	0.0	0.0	0.0	0.0
44ASP	44ASP	0.0	0.0	0.0	0.0	0.0
45GLU	45GLU	0.0	0.0	0.0	0.0	0.0
46VAL	46VAL	0.0	0.0	0.0	0.0	0.0
47ASN	47ASN	0.0	0.0	0.0	0.0	0.0
48GLN	48GLN	0.0	0.0	0.0	0.0	0.0
49ILE	49ILE	0.0	0.0	0.0	0.0	0.0
50VAL	50VAL	0.0	0.0	0.0	0.0	0.0
51GLU	51GLU	0.0	0.0	0.0	0.0	0.0
52THR	52THR	0.0	0.0	0.0	0.0	0.0
53ASN	53ASN	0.0	0.0	0.0	0.0	0.0
54VAL	54VAL	0.0	0.0	0.0	0.0	0.0
55ARG	55ARG	0.0	0.0	0.0	0.0	0.0
56LEU	56LEU	0.0	0.0	0.0	0.0	0.0
57ARG	57ARG	0.0	0.0	0.0	0.0	0.0
58GLN	58GLN	0.0	0.0	0.0	0.0	0.0
59GLN	59GLN	0.0	0.0	0.0	0.0	0.0
60TRP	60TRP	0.0	0.0	0.0	0.0	0.0
61ILE	61ILE	0.0	0.0	0.0	0.0	0.0
62ASP	62ASP	0.0	0.0	0.0	0.0	0.0
63VAL	63VAL	0.0	0.0	0.0	0.0	0.0
64ARG	64ARG	0.0	0.0	0.0	0.0	0.0
65LEU	65LEU	0.0	0.0	0.0	0.0	0.0
66ARG	66ARG	0.0	0.0	0.0	0.0	0.0
67TRP	67TRP	0.0	0.0	0.0	0.0	0.0
68ASN	68ASN	0.0	0.0	0.0	0.0	0.0
69PRO	69PRO	0.0	0.0	0.0	0.0	0.0
70ALA	70ALA	0.0	0.0	0.0	0.0	0.0
71ASP	71ASP	0.0	0.0	0.0	0.0	0.0
72TYR	72TYR	0.0	0.0	0.0	0.0	0.0
73GLY	73GLY	0.0	0.0	0.0	0.0	0.0
74GLY	74GLY	0.0	0.0	0.0	0.0	0.0
75ILE	75ILE	0.0	0.0	0.0	0.0	0.0
76LYS	76LYS	0.0	0.0	0.0	0.0	0.0
77LYS	77LYS	0.0	0.0	0.0	0.0	0.0
78ILE	78ILE	0.0	0.0	0.0	0.0	0.0
79ARG	79ARG	0.0	0.0	0.0	0.0	0.0
80LEU	80LEU	0.0	0.0	0.0	0.0	0.0
81PRO	81PRO	0.0	0.0	0.0	0.0	0.0
82SER	82SER	0.0	0.0	0.0	0.0	0.0
83ASP	83ASP	0.0	0.0	0.0	0.0	0.0
84ASP	84ASP	0.0	0.0	0.0	0.0	0.0
85VAL	85VAL	0.0	0.0	0.0	0.0	0.0
86TRP	86TRP	0.0	0.0	0.0	0.0	0.0
87LEU	87LEU	0.0	0.0	0.0	0.0	0.0
88PRO	88PRO	0.0	0.0	0.0	0.0	0.0
89ASP	89ASP	0.0	0.0	0.0	0.0	0.0
90LEU	90LEU	0.0	0.0	0.0	0.0	0.0
91VAL	91VAL	0.0	0.0	0.0	0.0	0.0
92LEU	92LEU	0.0	0.0	0.0	0.0	0.0
93TYR	93TYR	0.0	0.0	0.0	0.0	0.0
94ASN	94ASN	0.0	0.0	0.0	0.0	0.0
95ASN	95ASN	0.0	0.0	0.0	0.0	0.0
96ALA	96ALA	0.0	0.0	0.0	0.0	0.0
97ASP	97ASP	0.0	0.0	0.0	0.0	0.0
98GLY	98GLY	0.0	0.0	0.0	0.0	0.0
99ASP	99ASP	0.0	0.0	0.0	0.0	0.0
100PHE	100PHE	0.0	0.0	0.0	0.0	0.0
101ALA	101ALA	0.0	0.0	0.0	0.0	0.0
102ILE	102ILE	0.0	0.0	0.0	0.0	0.0
103VAL	103VAL	0.0	0.0	0.0	0.0	0.0
104HIS	104HIS	0.0	0.0	0.0	0.0	0.0
105MET	105MET	0.0	0.0	0.0	0.0	0.0
106THR	106THR	0.0	0.0	0.0	0.0	0.0
107LYS	107LYS	0.0	0.0	0.0	0.0	0.0
108LEU	108LEU	0.0	0.0	0.0	0.0	0.0
109LEU	109LEU	0.0	0.0	0.0	0.0	0.0
110LEU	110LEU	0.0	0.0	0.0	0.0	0.0
111ASP	111ASP	0.0	0.0	0.0	0.0	0.0
112TYR	112TYR	0.0	0.0	0.0	0.0	0.0
113THR	113THR	0.0	0.0	0.0	0.0	0.0
114GLY	114GLY	0.0	0.0	0.0	0.0	0.0
115LYS	115LYS	0.0	0.0	0.0	0.0	0.0
116ILE	116ILE	0.0	0.0	0.0	0.0	0.0
117MET	117MET	0.0	0.0	0.0	0.0	0.0
118TRP	118TRP	0.0	0.0	0.0	0.0	0.0
119THR	119THR	0.0	0.0	0.0	0.0	0.0
120PRO	120PRO	0.0	0.0	0.0	0.0	0.0
121PRO	121PRO	0.0	0.0	0.0	0.0	0.0
122ALA	122ALA	0.0	0.0	0.0	0.0	0.0
123ILE	123ILE	0.0	0.0	0.0	0.0	0.0
124PHE	124PHE	0.0	0.0	0.0	0.0	0.0
125LYS	125LYS	0.0	0.0	0.0	0.0	0.0
126SER	126SER	0.0	0.0	0.0	0.0	0.0
127TYR	127TYR	0.0	0.0	0.0	0.0	0.0
128CYS	128CYS	0.0	0.0	0.0	0.0	0.0
129GLU	129GLU	0.0	0.0	0.0	0.0	0.0
130ILE	130ILE	0.0	0.0	0.0	0.0	0.0
131ILE	131ILE	0.0	0.0	0.0	0.0	0.0
132VAL	132VAL	0.0	0.0	0.0	0.0	0.0
133THR	133THR	0.006666222251849876	0.005442947676339751	0.0	0.013332444503699753	0.006666222251849876
134HIS	134HIS	7.997244628135902	3.053859074998327	6.2395840277314845	12.292513832411172	5.459636024265049
135PHE	135PHE	0.0	0.0	0.0	0.0	0.0
136PRO	136PRO	0.9888229673577316	1.0347948742270292	0.03333111125924938	0.5066328911405906	2.426504899673355
137PHE	137PHE	19.700908828300335	6.586871535006737	11.845876941537231	19.29204719685354	27.964802346510233
138ASP	138ASP	0.0	0.0	0.0	0.0	0.0
139GLN	139GLN	0.0	0.0	0.0	0.0	0.0
140GLN	140GLN	0.0	0.0	0.0	0.0	0.0
141ASN	141ASN	0.0	0.0	0.0	0.0	0.0
142CYS	142CYS	0.0	0.0	0.0	0.0	0.0
143THR	143THR	0.0	0.0	0.0	0.0	0.0
144MET	144MET	0.0	0.0	0.0	0.0	0.0
145LYS	145LYS	0.0	0.0	0.0	0.0	0.0
146LEU	146LEU	0.0	0.0	0.0	0.0	0.0
147GLY	147GLY	0.0	0.0	0.0	0.0	0.0
148ILE	148ILE	0.0	0.0	0.0	0.0	0.0
149TRP	149TRP	0.0	0.0	0.0	0.0	0.0
150THR	150THR	0.0	0.0	0.0	0.0	0.0
151TYR	151TYR	0.0	0.0	0.0	0.0	0.0
152ASP	152ASP	0.0	0.0	0.0	0.0	0.0
153GLY	153GLY	0.0	0.0	0.0	0.0	0.0
154THR	154THR	0.0	0.0	0.0	0.0	0.0
155LYS	155LYS	0.0	0.0	0.0	0.0	0.0
156VAL	156VAL	0.0	0.0	0.0	0.0	0.0
157SER	157SER	0.0	0.0	0.0	0.0	0.0
158ILE	158ILE	0.0	0.0	0.0	0.0	0.0
159SER	159SER	0.0	0.0	0.0	0.0	0.0
160PRO	160PRO	0.0	0.0	0.0	0.0	0.0
161GLU	161GLU	0.0	0.0	0.0	0.0	0.0
162SER	162SER	0.0	0.0	0.0	0.0	0.0
163ASP	163ASP	0.0	0.0	0.0	0.0	0.0
164ARG	164ARG	0.0	0.0	0.0	0.0	0.0
165PRO	165PRO	0.0	0.0	0.0	0.0	0.0
166ASP	166ASP	0.0	0.0	0.0	0.0	0.0
167LEU	167LEU	0.0	0.0	0.0	0.0	0.0
168SER	168SER	0.0	0.0	0.0	0.0	0.0
169THR	169THR	0.0	0.0	0.0	0.0	0.0
170PHE	170PHE	0.0	0.0	0.0	0.0	0.0
171MET	171MET	0.0	0.0	0.0	0.0	0.0
172GLU	172GLU	0.0	0.0	0.0	0.0	0.0
173SER	173SER	0.0	0.0	0.0	0.0	0.0
174GLY	174GLY	0.0	0.0	0.0	0.0	0.0
175GLU	175GLU	0.0	0.0	0.0	0.0	0.0
176TRP	176TRP	0.0	0.0	0.0	0.0	0.0
177VAL	177VAL	0.0022220740839499586	0.0031424873061198033	0.0	0.0	0.006666222251849876
178MET	178MET	0.0	0.0	0.0	0.0	0.0
179LYS	179LYS	0.0	0.0	0.0	0.0	0.0
180ASP	180ASP	0.0	0.0	0.0	0.0	0.0
181TYR	181TYR	0.0	0.0	0.0	0.0	0.0
182ARG	182ARG	0.0	0.0	0.0	0.0	0.0
183GLY	183GLY	0.0	0.0	0.0	0.0	0.0
184TRP	184TRP	0.0	0.0	0.0	0.0	0.0
185LYS	185LYS	0.0	0.0	0.0	0.0	0.0
186HIS	186HIS	0.0	0.0	0.0	0.0	0.0
187TRP	187TRP	0.0	0.0	0.0	0.0	0.0
188VAL	188VAL	0.0	0.0	0.0	0.0	0.0
189TYR	189TYR	0.0	0.0	0.0	0.0	0.0
190TYR	190TYR	0.0	0.0	0.0	0.0	0.0
191THR	191THR	0.0	0.0	0.0	0.0	0.0
192CYS	192CYS	0.0	0.0	0.0	0.0	0.0
193CYS	193CYS	0.0	0.0	0.0	0.0	0.0
194PRO	194PRO	0.0	0.0	0.0	0.0	0.0
195ASP	195ASP	0.0	0.0	0.0	0.0	0.0
196THR	196THR	0.0	0.0	0.0	0.0	0.0
197PRO	197PRO	0.0	0.0	0.0	0.0	0.0
198TYR	198TYR	0.0	0.0	0.0	0.0	0.0
199LEU	199LEU	0.0	0.0	0.0	0.0	0.0
200ASP	200ASP	0.0	0.0	0.0	0.0	0.0
201ILE	201ILE	0.0	0.0	0.0	0.0	0.0
202THR	202THR	0.0	0.0	0.0	0.0	0.0
203TYR	203TYR	0.0	0.0	0.0	0.0	0.0
204HIS	204HIS	0.0	0.0	0.0	0.0	0.0
205PHE	205PHE	0.0	0.0	0.0	0.0	0.0
206ILE	206ILE	0.0	0.0	0.0	0.0	0.0
207MET	207MET	0.0	0.0	0.0	0.0	0.0
208GLN	208GLN	0.006666222251849877	0.009427461918359411	0.0	0.0	0.01999866675554963
209ARG	209ARG	0.004444148167899917	0.0031424873061198033	0.006666222251849876	0.0	0.006666222251849876
210ILE	210ILE	1.3443548207897251	0.8291403776650509	0.17998800079994667	1.8065462302513167	2.046530231317912
211PRO	211PRO	4.661911428127014	1.3805394173516174	6.319578694753683	2.9398040130657956	4.726351576561562
212LEU	212LEU	39.01739884007733	1.1283980127815976	37.970801946536895	38.49743350443304	40.58396106926205
213TYR	213TYR	0.2755371864097949	0.1948342129794278	0.0	0.41330577961469234	0.41330577961469234
214PHE	214PHE	0.0	0.0	0.0	0.0	0.0
215VAL	215VAL	10.730395751394353	1.803056690920692	8.299446703553096	11.279248050129992	12.612492500499966
216VAL	216VAL	26.242694931449012	4.2574997435761235	31.524565028998065	26.104926338244116	21.09859342710486
217ASN	217ASN	0.0	0.0	0.0	0.0	0.0
218VAL	218VAL	0.0	0.0	0.0	0.0	0.0
219ILE	219ILE	2.3531764549030068	1.9395155690922148	0.7866142257182854	1.186587560829278	5.086327578161456
220ILE	220ILE	5.272981801213253	0.35729127132686483	5.306312912472502	5.692953803079795	4.8196786880874605
221PRO	221PRO	0.11776992644934782	0.07875050617367443	0.006666222251849876	0.17998800079994667	0.16665555629624693
222CYS	222CYS	0.0	0.0	0.0	0.0	0.0
223LEU	223LEU	4.081950092216075	1.2927354040626153	4.619692020531964	5.326311579228052	2.2998466768882073
224LEU	224LEU	9.08828300335533	2.340849319886705	5.992933804413039	11.652556496233585	9.619358709419371
225PHE	225PHE	0.10888163011354797	0.07742262244821164	0.0	0.1733217785480968	0.15332311179254715
226SER	226SER	0.013332444503699753	0.00942746191835941	0.006666222251849876	0.026664889007399505	0.006666222251849876
227PHE	227PHE	18.972068528764748	7.670496100383804	13.719085394307045	29.818012132524498	13.379108059462702
228LEU	228LEU	8.197231295691397	3.445838711783365	4.159722685154323	12.579161389240717	7.852809812679155
229THR	229THR	0.0	0.0	0.0	0.0	0.0
230GLY	230GLY	0.751061040375086	1.00583159689325	0.06666222251849876	2.1731884541030597	0.013332444503699753
231LEU	231LEU	20.200875497189077	0.6770364739194883	19.245383641090594	20.731951203253118	20.62529164722352
232VAL	232VAL	0.0	0.0	0.0	0.0	0.0
233PHE	233PHE	0.8021687443059351	0.9256905673092415	2.106526231584561	0.24665022331844544	0.05332977801479901
234TYR	234TYR	46.31691220585294	4.483333897438033	39.98400106659556	49.75001666555563	49.21671888540764
235LEU	235LEU	0.12665822278514766	0.16978158340460028	0.0	0.3666422238517432	0.013332444503699753
236PRO	236PRO	0.0	0.0	0.0	0.0	0.0
237THR	237THR	0.0	0.0	0.0	0.0	0.0
238ASP	238ASP	0.0	0.0	0.0	0.0	0.0
239SER	239SER	0.0	0.0	0.0	0.0	0.0
240GLY	240GLY	0.0	0.0	0.0	0.0	0.0
241GLU	241GLU	0.0	0.0	0.0	0.0	0.0
242LYS	242LYS	0.0	0.0	0.0	0.0	0.0
243MET	243MET	0.0	0.0	0.0	0.0	0.0
244THR	244THR	0.0	0.0	0.0	0.0	0.0
245LEU	245LEU	0.0	0.0	0.0	0.0	0.0
246SER	246SER	0.0	0.0	0.0	0.0	0.0
247ILE	247ILE	0.0	0.0	0.0	0.0	0.0
248SER	248SER	0.0	0.0	0.0	0.0	0.0
249VAL	249VAL	0.0	0.0	0.0	0.0	0.0
250LEU	250LEU	0.0	0.0	0.0	0.0	0.0
251LEU	251LEU	0.0	0.0	0.0	0.0	0.0
252SER	252SER	0.0	0.0	0.0	0.0	0.0
253LEU	253LEU	0.0	0.0	0.0	0.0	0.0
254THR	254THR	0.0	0.0	0.0	0.0	0.0
255VAL	255VAL	0.0	0.0	0.0	0.0	0.0
256PHE	256PHE	0.0	0.0	0.0	0.0	0.0
257LEU	257LEU	0.0	0.0	0.0	0.0	0.0
258LEU	258LEU	0.0	0.0	0.0	0.0	0.0
259VAL	259VAL	0.0	0.0	0.0	0.0	0.0
260ILE	260ILE	0.0	0.0	0.0	0.0	0.0
261VAL	261VAL	0.0	0.0	0.0	0.0	0.0
262GLU	262GLU	0.0	0.0	0.0	0.0	0.0
263LEU	263LEU	0.0	0.0	0.0	0.0	0.0
264ILE	264ILE	0.0	0.0	0.0	0.0	0.0
265PRO	265PRO	0.0	0.0	0.0	0.0	0.0
266SER	266SER	0.0	0.0	0.0	0.0	0.0
267THR	267THR	0.0	0.0	0.0	0.0	0.0
268SER	268SER	0.031109037175299423	0.03499325766731912	0.07999466702219853	0.0	0.013332444503699753
269SER	269SER	0.4621914094615915	0.0536988466262008	0.5066328911405906	0.38664089060729284	0.4933004466368909
270ALA	270ALA	1.186587560829278	0.5831579322252477	1.9532031197920139	0.53996400239984	1.0665955602959802
271VAL	271VAL	22.967357731706773	3.81267638823447	18.632091193920406	22.358509432704487	27.911472568495434
272PRO	272PRO	0.0	0.0	0.0	0.0	0.0
273LEU	273LEU	0.022220740839499587	0.008314239910170303	0.01999866675554963	0.03333111125924938	0.013332444503699753
274ILE	274ILE	0.0	0.0	0.0	0.0	0.0
275GLY	275GLY	0.008888296335799836	0.008314239910170303	0.01999866675554963	0.006666222251849876	0.0
276LYS	276LYS	26.300468857631714	1.711842378295178	24.90500633291114	25.284981001266583	28.71141923871742
277TYR	277TYR	6.826211585894273	1.552652701158925	8.399440037330844	4.7130191320578625	7.366175588294114
278MET	278MET	0.0	0.0	0.0	0.0	0.0
279LEU	279LEU	10.37041974979446	6.51505679489472	19.578694753683088	5.492967135524299	6.039597360175988
280PHE	280PHE	30.713507988356337	1.9194501796104768	31.584561029264716	28.051463235784283	32.50449970002
281THR	281THR	0.0	0.0	0.0	0.0	0.0
282MET	282MET	2.1265248983401106	3.0073603519566516	6.379574695020332	0.0	0.0
283ILE	283ILE	6.604004177499277	4.679499151241302	13.179121391907206	2.666488900739951	3.9664022398506766
284PHE	284PHE	6.2173632868919855	0.6974056596108897	5.386307579494701	7.092860475968269	6.172921805212986
285VAL	285VAL	0.0	0.0	0.0	0.0	0.0
286ILE	286ILE	2.5687176410461525	0.6645822024637548	2.313179121391907	1.9132057862809146	3.4797680154656354
287SER	287SER	2.7264849010065997	1.5843279140217255	4.946336910872608	1.8798746750216653	1.353243117125525
288SER	288SER	0.1022154078616981	0.11238511758239933	0.2599826678221452	0.03999733351109926	0.006666222251849876
289ILE	289ILE	0.0	0.0	0.0	0.0	0.0
290ILE	290ILE	13.210230429082506	1.0186507234914646	12.085860942603826	12.99246716885541	14.552363175788281
291ILE	291ILE	3.435326533786636	2.749385472925748	7.319512032531165	1.6465568962069195	1.3399106726218253
292THR	292THR	0.0	0.0	0.0	0.0	0.0
293VAL	293VAL	5.130769059840454	0.245375744078851	5.266315578961403	4.786347576828211	5.3396440237317515
294VAL	294VAL	22.73403995289203	6.022798892634952	14.219052063195788	27.171521898540096	26.811545896940203
295VAL	295VAL	0.7488389662911361	0.07723106102696603	0.7666155589627358	0.8332777814812345	0.6466235584294381
296ILE	296ILE	0.0	0.0	0.0	0.0	0.0
297ASN	297ASN	4.357487278625869	1.5451677509793564	4.573028464769015	2.366508899406706	6.1329244717018865
298THR	298THR	23.22289625136102	5.205559389872073	24.038397440170655	16.478901406572895	29.15138990733951
299HIS	299HIS	0.0	0.0	0.0	0.0	0.0
300HIS	300HIS	0.0	0.0	0.0	0.0	0.0
301ARG	301ARG	15.967824367264406	4.322010065841968	15.738950736617559	10.79261382574495	21.371908539430706
302SER	302SER	0.0	0.0	0.0	0.0	0.0
303PRO	303PRO	0.0	0.0	0.0	0.0	0.0
304SER	304SER	0.0	0.0	0.0	0.0	0.0
305THR	305THR	0.12221407461724774	0.09338000306402104	0.1399906672888474	0.22665155656289582	0.0
306HIS	306HIS	20.349754460813724	9.951435673315874	8.032797813479101	20.61195920271982	32.40450636624225
307THR	307THR	5.35742061640335	5.157767584251239	12.605826278248117	2.4398373441770547	1.026598226784881
308MET	308MET	1.508788303002022	1.0202345296671191	0.19332044530364642	1.6532231184587693	2.6798213452436506
309PRO	309PRO	11.563673532875585	1.8184197690854886	9.992667155522964	14.11239250716619	10.585960935937605
310GLN	310GLN	0.2355398528986956	0.05027979689791685	0.1999866675554963	0.1999866675554963	0.3066462235850943
311TRP	311TRP	33.74441703886408	0.5276291400132099	34.03106459569362	33.00446636890874	34.19772015198987
312VAL	312VAL	24.3605981823434	4.885136759838307	28.078128124791682	17.458836077594828	27.54483034464369
313ARG	313ARG	0.2933137790813946	0.18433842323361677	0.03999733351109926	0.3666422238517432	0.47330177988134126
314LYS	314LYS	0.6644001511010377	0.18572605109852114	0.6866208919405373	0.4266382241183921	0.8799413372441838
315ILE	315ILE	29.278048130124656	1.206432759669926	27.678154789680686	29.564695686954202	30.591293913739083
316PHE	316PHE	47.88125236095372	2.4647018963169054	45.223651756549565	47.25684954336378	51.1632557829478
317ILE	317ILE	0.0	0.0	0.0	0.0	0.0
318ASP	318ASP	0.11999200053329777	0.0331081581800132	0.14665688954069728	0.07332844477034864	0.1399906672888474
319THR	319THR	31.19125391640557	1.0622955117603678	30.084661022598493	32.6244917005533	30.86460902606493
320ILE	320ILE	27.424838344110395	2.707706458000621	24.411705886274248	26.884874341710553	30.977934804346376
321PRO	321PRO	1.5221207475057217	1.4463124997116672	0.0	1.0999266715552296	3.4664355709619357
322ASN	322ASN	5.5907383952180965	0.4972582785237447	6.2929138057462835	5.206319578694754	5.272981801213253
323VAL	323VAL	41.457236184254384	2.137956313567995	44.47703486434238	40.07732817812146	39.81734551029931
324MET	324MET	24.0583961069262	4.618882319405458	29.7646823545097	23.958402773148457	18.452103193120458
325PHE	325PHE	68.70653067573274	1.4366323318164813	69.50869942003867	66.68888740750617	69.92200519965336
326PHE	326PHE	32.475612736928646	11.305609408827028	19.785347643490432	47.243517098860075	30.39797346843544
327SER	327SER	0.3666422238517432	0.25858298169531435	0.04666355576294914	0.6799546696886875	0.3733084461035931
328THR	328THR	0.04221940759504922	0.02997741831262814	0.0	0.05999600026664889	0.06666222251849876
329TYR	381TYR	0.0	0.0	0.0	0.0	0.0
330ILE	382ILE	0.0	0.0	0.0	0.0	0.0
331ALA	383ALA	0.0	0.0	0.0	0.0	0.0
332GLU	384GLU	0.0	0.0	0.0	0.0	0.0
333HIS	385HIS	0.0	0.0	0.0	0.0	0.0
334MET	386MET	0.0	0.0	0.0	0.0	0.0
335LYS	387LYS	0.0	0.0	0.0	0.0	0.0
336SER	388SER	0.0	0.0	0.0	0.0	0.0
337ASP	389ASP	0.0	0.0	0.0	0.0	0.0
338GLU	390GLU	0.0	0.0	0.0	0.0	0.0
339GLU	391GLU	0.0	0.0	0.0	0.0	0.0
340SER	392SER	0.0	0.0	0.0	0.0	0.0
341SER	393SER	0.0	0.0	0.0	0.0	0.0
342ASN	394ASN	0.0	0.0	0.0	0.0	0.0
343ALA	395ALA	0.0	0.0	0.0	0.0	0.0
344ALA	396ALA	0.0	0.0	0.0	0.0	0.0
345GLU	397GLU	0.0	0.0	0.0	0.0	0.0
346GLU	398GLU	0.0	0.0	0.0	0.0	0.0
347TRP	399TRP	54.02973135124324	10.314316912003797	63.489100726618226	39.684021065262314	58.91607226184921
348LYS	400LYS	0.0	0.0	0.0	0.0	0.0
349TYR	401TYR	0.0	0.0	0.0	0.0	0.0
350VAL	402VAL	13.752416505566297	2.371133180758283	14.265715618958737	10.625958269448704	16.36557562829145
351ALA	403ALA	6.044041508343888	0.7486839985026743	6.072928471435238	5.112992467168856	6.946203586427571
352MET	404MET	0.0	0.0	0.0	0.0	0.0
353VAL	405VAL	1.3932404506366243	1.3497083582903122	0.0	0.9599360042663823	3.2197853476434903
354ILE	406ILE	20.829722462946915	5.073301231431049	20.04533031131258	15.045663622425172	27.39817345510299
355ASP	407ASP	0.004444148167899917	0.006284974612239607	0.0	0.0	0.013332444503699753
356HIS	408HIS	38.397440170655294	9.683462838526811	24.82501166588894	43.60375974935004	46.763549096726884
357ILE	409ILE	14.965668955402975	1.4399760162590893	16.472235184321047	13.025798280114659	15.398973401773215
358LEU	410LEU	2.4665022331844546	1.6077162844404513	4.7130191320578625	1.6465568962069195	1.0399306712885807
359LEU	411LEU	12.594715907828366	3.5469077568449836	9.792680487967468	17.598826744883674	10.392640490633958
360CYS	412CYS	32.93780414639024	1.80062877351836	34.997666822211855	33.20445303646424	30.611292580494634
361VAL	413VAL	2.2909583805524076	0.28544788245272196	1.899873341777215	2.5731617892140526	2.3998400106659554
362PHE	414PHE	6.317356620669734	3.8471489342055056	11.592560495966936	4.83301113259116	2.5264982334511035
363MET	415MET	9.117169966446681	4.5743736043056415	7.632824478368109	15.312312512499167	4.406372908472768
364LEU	416LEU	3.7130857942803814	0.19143397145470173	3.9597360175988268	3.493100459969335	3.686420905272982
365ILE	417ILE	2.5131657889474033	0.5078885612021504	2.3931737884141056	3.186454236384241	1.9598693420438638
366CYS	418CYS	1.135479856898429	0.16186097683687145	1.1065928938070795	1.3465768948736752	0.9532697820145324
367ILE	419ILE	2.7131524565029	0.6801724852017506	3.24645023665089	3.139790680621292	1.7532164522365177
368ILE	420ILE	3.4886563118014355	0.2391389480672224	3.693087127524832	3.619758682754483	3.1531231251249916
369GLY	421GLY	2.15763393551541	0.9454500908592192	3.493100459969335	1.4332377841477235	1.5465635624291714
370THR	422THR	1.6265582294513699	1.3200242270594917	3.493100459969335	0.7199520031997867	0.6666222251849877
371VAL	423VAL	7.188409661578118	1.1434509104076267	8.566095593627091	5.766282247850143	7.2328511432571165
372SER	424SER	17.296624669466482	1.103245796728432	15.885607626158256	17.425504966335577	18.578761415905607
373VAL	425VAL	14.294602582050084	2.3701667569627283	17.638824078394773	12.42583827744817	12.819145390307312
374PHE	426PHE	19.692020531964534	4.667539474159549	21.7452169855343	13.232451169922005	24.098393440437306
375ALA	427ALA	14.359042730484637	1.7440634683958998	11.89920671955203	15.432304513032465	15.745616958869409
376GLY	428GLY	20.794169277603714	1.3218894424391558	22.625158322778482	19.55202986467569	20.205319645356976
377ARG	429ARG	1.6354465257871695	1.207381901531421	0.8732751149923338	0.6932871141923872	3.339777348176788
378LEU	430LEU	21.303024242828258	3.9632782797445176	18.9520698620092	18.072128524765017	26.884874341710553
379ILE	431ILE	36.50201097704598	0.8428195479324379	36.37757482834478	37.59082727818146	35.53763082461169
380GLU	432GLU	5.846276914872342	1.7375454271376873	8.186120925271648	4.0263982401173255	5.326311579228052
