# Supplementary material for: State-dependent binding of cholesterol and an anionic lipid to the muscle-type Torpedo nicotinic acetylcholine receptor
Source: Commun Biol. 2024 Apr 10;7:437. doi: 10.1038/s42003-024-06106-8 (PMC11006840; doi:10.1038/s42003-024-06106-8)
Supplement: Supplementary file 6 — Supplementary Data 1 [file 42003_2024_6106_MOESM6_ESM.zip › COMMS_BIO_TEXT_FILES/occupancy-apo-CHOL-in-3PC2CHOL-alpha2-sterol.txt]

Residue	Renumbered	Occupancy Avg	Occupancy Std	r1_occ	r2_occ	r3_occ
1SER	1SER	0.0	0.0	0.0	0.0	0.0
2GLU	2GLU	0.0	0.0	0.0	0.0	0.0
3HIS	3HIS	0.0	0.0	0.0	0.0	0.0
4GLU	4GLU	0.0	0.0	0.0	0.0	0.0
5THR	5THR	0.0	0.0	0.0	0.0	0.0
6ARG	6ARG	0.0	0.0	0.0	0.0	0.0
7LEU	7LEU	0.0	0.0	0.0	0.0	0.0
8VAL	8VAL	0.0	0.0	0.0	0.0	0.0
9ALA	9ALA	0.0	0.0	0.0	0.0	0.0
10ASN	10ASN	0.0	0.0	0.0	0.0	0.0
11LEU	11LEU	0.0	0.0	0.0	0.0	0.0
12LEU	12LEU	0.0	0.0	0.0	0.0	0.0
13GLU	13GLU	0.0	0.0	0.0	0.0	0.0
14ASN	14ASN	0.0	0.0	0.0	0.0	0.0
15TYR	15TYR	0.0	0.0	0.0	0.0	0.0
16ASN	16ASN	0.0	0.0	0.0	0.0	0.0
17LYS	17LYS	0.0	0.0	0.0	0.0	0.0
18VAL	18VAL	0.0	0.0	0.0	0.0	0.0
19ILE	19ILE	0.0	0.0	0.0	0.0	0.0
20ARG	20ARG	0.0	0.0	0.0	0.0	0.0
21PRO	21PRO	0.0	0.0	0.0	0.0	0.0
22VAL	22VAL	0.0	0.0	0.0	0.0	0.0
23GLU	23GLU	0.0	0.0	0.0	0.0	0.0
24HIS	24HIS	0.0	0.0	0.0	0.0	0.0
25HIS	25HIS	0.0	0.0	0.0	0.0	0.0
26THR	26THR	0.0	0.0	0.0	0.0	0.0
27HIS	27HIS	0.0	0.0	0.0	0.0	0.0
28PHE	28PHE	0.0	0.0	0.0	0.0	0.0
29VAL	29VAL	0.0	0.0	0.0	0.0	0.0
30ASP	30ASP	0.0	0.0	0.0	0.0	0.0
31ILE	31ILE	0.0	0.0	0.0	0.0	0.0
32THR	32THR	0.0	0.0	0.0	0.0	0.0
33VAL	33VAL	0.0	0.0	0.0	0.0	0.0
34GLY	34GLY	0.0	0.0	0.0	0.0	0.0
35LEU	35LEU	0.0	0.0	0.0	0.0	0.0
36GLN	36GLN	0.0	0.0	0.0	0.0	0.0
37LEU	37LEU	0.0	0.0	0.0	0.0	0.0
38ILE	38ILE	0.0	0.0	0.0	0.0	0.0
39GLN	39GLN	0.0	0.0	0.0	0.0	0.0
40LEU	40LEU	0.0	0.0	0.0	0.0	0.0
41ILE	41ILE	0.0	0.0	0.0	0.0	0.0
42SER	42SER	0.0	0.0	0.0	0.0	0.0
43VAL	43VAL	0.0	0.0	0.0	0.0	0.0
44ASP	44ASP	0.0	0.0	0.0	0.0	0.0
45GLU	45GLU	0.0	0.0	0.0	0.0	0.0
46VAL	46VAL	0.0	0.0	0.0	0.0	0.0
47ASN	47ASN	0.0	0.0	0.0	0.0	0.0
48GLN	48GLN	0.0	0.0	0.0	0.0	0.0
49ILE	49ILE	0.0	0.0	0.0	0.0	0.0
50VAL	50VAL	0.0	0.0	0.0	0.0	0.0
51GLU	51GLU	0.0	0.0	0.0	0.0	0.0
52THR	52THR	0.0	0.0	0.0	0.0	0.0
53ASN	53ASN	0.0	0.0	0.0	0.0	0.0
54VAL	54VAL	0.0	0.0	0.0	0.0	0.0
55ARG	55ARG	0.0	0.0	0.0	0.0	0.0
56LEU	56LEU	0.0	0.0	0.0	0.0	0.0
57ARG	57ARG	0.0	0.0	0.0	0.0	0.0
58GLN	58GLN	0.0	0.0	0.0	0.0	0.0
59GLN	59GLN	0.0	0.0	0.0	0.0	0.0
60TRP	60TRP	0.0	0.0	0.0	0.0	0.0
61ILE	61ILE	0.0	0.0	0.0	0.0	0.0
62ASP	62ASP	0.0	0.0	0.0	0.0	0.0
63VAL	63VAL	0.0	0.0	0.0	0.0	0.0
64ARG	64ARG	0.0	0.0	0.0	0.0	0.0
65LEU	65LEU	0.0	0.0	0.0	0.0	0.0
66ARG	66ARG	0.0	0.0	0.0	0.0	0.0
67TRP	67TRP	0.0	0.0	0.0	0.0	0.0
68ASN	68ASN	0.0	0.0	0.0	0.0	0.0
69PRO	69PRO	0.0	0.0	0.0	0.0	0.0
70ALA	70ALA	0.0	0.0	0.0	0.0	0.0
71ASP	71ASP	0.0	0.0	0.0	0.0	0.0
72TYR	72TYR	0.0	0.0	0.0	0.0	0.0
73GLY	73GLY	0.0	0.0	0.0	0.0	0.0
74GLY	74GLY	0.0	0.0	0.0	0.0	0.0
75ILE	75ILE	0.0	0.0	0.0	0.0	0.0
76LYS	76LYS	0.0	0.0	0.0	0.0	0.0
77LYS	77LYS	0.0	0.0	0.0	0.0	0.0
78ILE	78ILE	0.0	0.0	0.0	0.0	0.0
79ARG	79ARG	0.0	0.0	0.0	0.0	0.0
80LEU	80LEU	0.0	0.0	0.0	0.0	0.0
81PRO	81PRO	0.0	0.0	0.0	0.0	0.0
82SER	82SER	0.0	0.0	0.0	0.0	0.0
83ASP	83ASP	0.0	0.0	0.0	0.0	0.0
84ASP	84ASP	0.0	0.0	0.0	0.0	0.0
85VAL	85VAL	0.0	0.0	0.0	0.0	0.0
86TRP	86TRP	0.0	0.0	0.0	0.0	0.0
87LEU	87LEU	0.0	0.0	0.0	0.0	0.0
88PRO	88PRO	0.0	0.0	0.0	0.0	0.0
89ASP	89ASP	0.0	0.0	0.0	0.0	0.0
90LEU	90LEU	0.0	0.0	0.0	0.0	0.0
91VAL	91VAL	0.0	0.0	0.0	0.0	0.0
92LEU	92LEU	0.0	0.0	0.0	0.0	0.0
93TYR	93TYR	0.0	0.0	0.0	0.0	0.0
94ASN	94ASN	0.0	0.0	0.0	0.0	0.0
95ASN	95ASN	0.0	0.0	0.0	0.0	0.0
96ALA	96ALA	0.0	0.0	0.0	0.0	0.0
97ASP	97ASP	0.0	0.0	0.0	0.0	0.0
98GLY	98GLY	0.0	0.0	0.0	0.0	0.0
99ASP	99ASP	0.0	0.0	0.0	0.0	0.0
100PHE	100PHE	0.0	0.0	0.0	0.0	0.0
101ALA	101ALA	0.0	0.0	0.0	0.0	0.0
102ILE	102ILE	0.0	0.0	0.0	0.0	0.0
103VAL	103VAL	0.0	0.0	0.0	0.0	0.0
104HIS	104HIS	0.0	0.0	0.0	0.0	0.0
105MET	105MET	0.0	0.0	0.0	0.0	0.0
106THR	106THR	0.0	0.0	0.0	0.0	0.0
107LYS	107LYS	0.0	0.0	0.0	0.0	0.0
108LEU	108LEU	0.0	0.0	0.0	0.0	0.0
109LEU	109LEU	0.0	0.0	0.0	0.0	0.0
110LEU	110LEU	0.0	0.0	0.0	0.0	0.0
111ASP	111ASP	0.0	0.0	0.0	0.0	0.0
112TYR	112TYR	0.0	0.0	0.0	0.0	0.0
113THR	113THR	0.0	0.0	0.0	0.0	0.0
114GLY	114GLY	0.0	0.0	0.0	0.0	0.0
115LYS	115LYS	0.0	0.0	0.0	0.0	0.0
116ILE	116ILE	0.0	0.0	0.0	0.0	0.0
117MET	117MET	0.0	0.0	0.0	0.0	0.0
118TRP	118TRP	0.0	0.0	0.0	0.0	0.0
119THR	119THR	0.0	0.0	0.0	0.0	0.0
120PRO	120PRO	0.0	0.0	0.0	0.0	0.0
121PRO	121PRO	0.0	0.0	0.0	0.0	0.0
122ALA	122ALA	0.0	0.0	0.0	0.0	0.0
123ILE	123ILE	0.0	0.0	0.0	0.0	0.0
124PHE	124PHE	0.0	0.0	0.0	0.0	0.0
125LYS	125LYS	0.0	0.0	0.0	0.0	0.0
126SER	126SER	0.0	0.0	0.0	0.0	0.0
127TYR	127TYR	0.0	0.0	0.0	0.0	0.0
128CYS	128CYS	0.0	0.0	0.0	0.0	0.0
129GLU	129GLU	0.0	0.0	0.0	0.0	0.0
130ILE	130ILE	0.0	0.0	0.0	0.0	0.0
131ILE	131ILE	0.0	0.0	0.0	0.0	0.0
132VAL	132VAL	0.0	0.0	0.0	0.0	0.0
133THR	133THR	0.0	0.0	0.0	0.0	0.0
134HIS	134HIS	0.14887481630599972	0.04432670492694581	0.0866608892740484	0.1866417810958539	0.1733217785480968
135PHE	135PHE	0.0	0.0	0.0	0.0	0.0
136PRO	136PRO	0.2977520025083695	0.25676327736662224	0.0	0.26663111585121985	0.6266248916738885
137PHE	137PHE	10.408032078846167	2.4594425201521815	13.352443170455302	7.332355685908546	10.539297380174656
138ASP	138ASP	0.0	0.0	0.0	0.0	0.0
139GLN	139GLN	0.0	0.0	0.0	0.0	0.0
140GLN	140GLN	0.0	0.0	0.0	0.0	0.0
141ASN	141ASN	0.0	0.0	0.0	0.0	0.0
142CYS	142CYS	0.0	0.0	0.0	0.0	0.0
143THR	143THR	0.0	0.0	0.0	0.0	0.0
144MET	144MET	0.0	0.0	0.0	0.0	0.0
145LYS	145LYS	0.0	0.0	0.0	0.0	0.0
146LEU	146LEU	0.0	0.0	0.0	0.0	0.0
147GLY	147GLY	0.0	0.0	0.0	0.0	0.0
148ILE	148ILE	0.0	0.0	0.0	0.0	0.0
149TRP	149TRP	0.0	0.0	0.0	0.0	0.0
150THR	150THR	0.0	0.0	0.0	0.0	0.0
151TYR	151TYR	0.0	0.0	0.0	0.0	0.0
152ASP	152ASP	0.0	0.0	0.0	0.0	0.0
153GLY	153GLY	0.0	0.0	0.0	0.0	0.0
154THR	154THR	0.0	0.0	0.0	0.0	0.0
155LYS	155LYS	0.0	0.0	0.0	0.0	0.0
156VAL	156VAL	0.0	0.0	0.0	0.0	0.0
157SER	157SER	0.0	0.0	0.0	0.0	0.0
158ILE	158ILE	0.0	0.0	0.0	0.0	0.0
159SER	159SER	0.0	0.0	0.0	0.0	0.0
160PRO	160PRO	0.0	0.0	0.0	0.0	0.0
161GLU	161GLU	0.0	0.0	0.0	0.0	0.0
162SER	162SER	0.0	0.0	0.0	0.0	0.0
163ASP	163ASP	0.0	0.0	0.0	0.0	0.0
164ARG	164ARG	0.0	0.0	0.0	0.0	0.0
165PRO	165PRO	0.0	0.0	0.0	0.0	0.0
166ASP	166ASP	0.0	0.0	0.0	0.0	0.0
167LEU	167LEU	0.0	0.0	0.0	0.0	0.0
168SER	168SER	0.0	0.0	0.0	0.0	0.0
169THR	169THR	0.0	0.0	0.0	0.0	0.0
170PHE	170PHE	0.0	0.0	0.0	0.0	0.0
171MET	171MET	0.0	0.0	0.0	0.0	0.0
172GLU	172GLU	0.0	0.0	0.0	0.0	0.0
173SER	173SER	0.0	0.0	0.0	0.0	0.0
174GLY	174GLY	0.0	0.0	0.0	0.0	0.0
175GLU	175GLU	0.0	0.0	0.0	0.0	0.0
176TRP	176TRP	0.0	0.0	0.0	0.0	0.0
177VAL	177VAL	0.0	0.0	0.0	0.0	0.0
178MET	178MET	0.0	0.0	0.0	0.0	0.0
179LYS	179LYS	0.0	0.0	0.0	0.0	0.0
180ASP	180ASP	0.0	0.0	0.0	0.0	0.0
181TYR	181TYR	0.0	0.0	0.0	0.0	0.0
182ARG	182ARG	0.0	0.0	0.0	0.0	0.0
183GLY	183GLY	0.0	0.0	0.0	0.0	0.0
184TRP	184TRP	0.0	0.0	0.0	0.0	0.0
185LYS	185LYS	0.0	0.0	0.0	0.0	0.0
186HIS	186HIS	0.0	0.0	0.0	0.0	0.0
187TRP	187TRP	0.0	0.0	0.0	0.0	0.0
188VAL	188VAL	0.0	0.0	0.0	0.0	0.0
189TYR	189TYR	0.0	0.0	0.0	0.0	0.0
190TYR	190TYR	0.0	0.0	0.0	0.0	0.0
191THR	191THR	0.0	0.0	0.0	0.0	0.0
192CYS	192CYS	0.0	0.0	0.0	0.0	0.0
193CYS	193CYS	0.0	0.0	0.0	0.0	0.0
194PRO	194PRO	0.0	0.0	0.0	0.0	0.0
195ASP	195ASP	0.0	0.0	0.0	0.0	0.0
196THR	196THR	0.0	0.0	0.0	0.0	0.0
197PRO	197PRO	0.0	0.0	0.0	0.0	0.0
198TYR	198TYR	0.0	0.0	0.0	0.0	0.0
199LEU	199LEU	0.0	0.0	0.0	0.0	0.0
200ASP	200ASP	0.0	0.0	0.0	0.0	0.0
201ILE	201ILE	0.0	0.0	0.0	0.0	0.0
202THR	202THR	0.0	0.0	0.0	0.0	0.0
203TYR	203TYR	0.0	0.0	0.0	0.0	0.0
204HIS	204HIS	0.0	0.0	0.0	0.0	0.0
205PHE	205PHE	0.0	0.0	0.0	0.0	0.0
206ILE	206ILE	0.0	0.0	0.0	0.0	0.0
207MET	207MET	0.0	0.0	0.0	0.0	0.0
208GLN	208GLN	0.0	0.0	0.0	0.0	0.0
209ARG	209ARG	0.0	0.0	0.0	0.0	0.0
210ILE	210ILE	0.0911044449678558	0.07742311557730874	0.04666355576294914	0.026663111585121985	0.1999866675554963
211PRO	211PRO	3.1264040247381275	0.4877899457460988	3.526431571228585	2.4396747100386613	3.4131057929471367
212LEU	212LEU	6.579457087135547	2.2791610199738934	5.259649356709553	4.692707638981469	9.786014265715618
213TYR	213TYR	0.006666222251849877	0.009427461918359411	0.0	0.0	0.01999866675554963
214PHE	214PHE	0.0	0.0	0.0	0.0	0.0
215VAL	215VAL	12.372309131901241	3.7595041282215167	10.532631157922806	8.972137048393547	17.612159189387373
216VAL	216VAL	25.986594450118023	1.2371514813177351	24.945003666422238	25.2899613384882	27.724818345443637
217ASN	217ASN	0.0	0.0	0.0	0.0	0.0
218VAL	218VAL	0.0	0.0	0.0	0.0	0.0
219ILE	219ILE	1.8021003046611392	2.374414041324452	0.16665555629624693	0.07998933475536595	5.159656022931805
220ILE	220ILE	27.730951044775185	3.52136839451394	26.724885007666156	24.010131982402346	32.45783614425705
221PRO	221PRO	0.7954613451046559	0.7498318432367665	0.1999866675554963	1.853086255165978	0.33331111259249385
222CYS	222CYS	0.0	0.0	0.0	0.0	0.0
223LEU	223LEU	18.371743265820232	1.7928021893324533	17.918805412972468	16.437808292227704	20.758616092260517
224LEU	224LEU	11.158763703625818	8.188607578877397	2.5198320111992536	22.15704572723637	8.799413372441837
225PHE	225PHE	0.0	0.0	0.0	0.0	0.0
226SER	226SER	0.0	0.0	0.0	0.0	0.0
227PHE	227PHE	63.26301616776186	9.144891507068133	52.083194453703086	74.48340221303826	63.22245183654423
228LEU	228LEU	2.1930819567071893	1.7989165975046848	0.7932804479701353	4.732702306359152	1.0532631157922805
229THR	229THR	0.0	0.0	0.0	0.0	0.0
230GLY	230GLY	0.01777570396046091	0.016627292235216726	0.013332444503699753	0.03999466737768297	0.0
231LEU	231LEU	25.486403529785274	8.782016983021197	14.039064062395841	35.38194907345687	27.0381974535031
232VAL	232VAL	0.0	0.0	0.0	0.0	0.0
233PHE	233PHE	0.004444148167899917	0.006284974612239607	0.013332444503699753	0.0	0.0
234TYR	234TYR	40.553898341334126	13.87718257509943	21.17192187187521	52.91294494067458	47.57682821145257
235LEU	235LEU	0.0	0.0	0.0	0.0	0.0
236PRO	236PRO	0.0	0.0	0.0	0.0	0.0
237THR	237THR	0.0	0.0	0.0	0.0	0.0
238ASP	238ASP	0.0	0.0	0.0	0.0	0.0
239SER	239SER	0.0	0.0	0.0	0.0	0.0
240GLY	240GLY	0.0	0.0	0.0	0.0	0.0
241GLU	241GLU	0.0	0.0	0.0	0.0	0.0
242LYS	242LYS	0.0	0.0	0.0	0.0	0.0
243MET	243MET	0.0	0.0	0.0	0.0	0.0
244THR	244THR	0.0	0.0	0.0	0.0	0.0
245LEU	245LEU	0.0	0.0	0.0	0.0	0.0
246SER	246SER	0.0	0.0	0.0	0.0	0.0
247ILE	247ILE	0.0	0.0	0.0	0.0	0.0
248SER	248SER	0.0	0.0	0.0	0.0	0.0
249VAL	249VAL	0.0	0.0	0.0	0.0	0.0
250LEU	250LEU	0.0	0.0	0.0	0.0	0.0
251LEU	251LEU	0.0	0.0	0.0	0.0	0.0
252SER	252SER	0.0	0.0	0.0	0.0	0.0
253LEU	253LEU	0.0	0.0	0.0	0.0	0.0
254THR	254THR	0.0	0.0	0.0	0.0	0.0
255VAL	255VAL	0.0	0.0	0.0	0.0	0.0
256PHE	256PHE	0.0	0.0	0.0	0.0	0.0
257LEU	257LEU	0.0	0.0	0.0	0.0	0.0
258LEU	258LEU	0.0	0.0	0.0	0.0	0.0
259VAL	259VAL	0.0	0.0	0.0	0.0	0.0
260ILE	260ILE	0.0	0.0	0.0	0.0	0.0
261VAL	261VAL	0.0	0.0	0.0	0.0	0.0
262GLU	262GLU	0.0	0.0	0.0	0.0	0.0
263LEU	263LEU	0.0	0.0	0.0	0.0	0.0
264ILE	264ILE	0.0	0.0	0.0	0.0	0.0
265PRO	265PRO	0.0	0.0	0.0	0.0	0.0
266SER	266SER	0.0	0.0	0.0	0.0	0.0
267THR	267THR	0.0	0.0	0.0	0.0	0.0
268SER	268SER	0.0	0.0	0.0	0.0	0.0
269SER	269SER	0.0044438519308536645	0.0062845556697911165	0.0	0.013331555792560993	0.0
270ALA	270ALA	0.006665926014803623	0.005442584865567642	0.0	0.013331555792560993	0.006666222251849876
271VAL	271VAL	5.772836492498509	0.8861236519607057	5.259649356709553	5.039328089588055	7.019532031197921
272PRO	272PRO	0.0	0.0	0.0	0.0	0.0
273LEU	273LEU	0.0	0.0	0.0	0.0	0.0
274ILE	274ILE	0.0	0.0	0.0	0.0	0.0
275GLY	275GLY	0.0	0.0	0.0	0.0	0.0
276LYS	276LYS	23.02679088158554	4.176088250028382	17.165522298513434	25.329956005865885	26.584894340377307
277TYR	277TYR	5.906223739789312	6.046826449965504	1.0732617825478301	2.2130382615651247	14.432371175254984
278MET	278MET	0.0	0.0	0.0	0.0	0.0
279LEU	279LEU	34.27016699531057	6.586145022497641	24.998333444437037	39.67471003866151	38.13745750283314
280PHE	280PHE	80.20611984086632	5.040875373782832	73.0817945470302	83.98880149313425	83.5477634824345
281THR	281THR	0.0	0.0	0.0	0.0	0.0
282MET	282MET	0.12221407461724774	0.17283680183658917	0.3666422238517432	0.0	0.0
283ILE	283ILE	48.186875974255145	7.980792105877036	58.86274248383441	46.02053059592054	39.67735484301046
284PHE	284PHE	24.668737736878658	6.754047778598745	16.25891607226185	32.79562724970004	24.95166988867409
285VAL	285VAL	0.0	0.0	0.0	0.0	0.0
286ILE	286ILE	9.397096200933772	10.066749111612953	23.63175788280781	2.4796693774163443	2.0798613425771615
287SER	287SER	36.61020326355288	7.462025192968752	47.156856209586024	31.022530329289427	31.651223251783215
288SER	288SER	0.0	0.0	0.0	0.0	0.0
289ILE	289ILE	0.0	0.0	0.0	0.0	0.0
290ILE	290ILE	34.91696770349366	4.677126044416073	41.53056462902473	31.70243967471004	31.517898806746217
291ILE	291ILE	48.5758639509799	6.151934070615887	50.10332644490367	40.394614051459804	55.22965135657623
292THR	292THR	0.0	0.0	0.0	0.0	0.0
293VAL	293VAL	2.3842466850252464	0.6840813957788864	2.0731951203253116	1.74643380882549	3.333111125924938
294VAL	294VAL	54.80435775241077	11.070015672472808	59.65602293180454	39.48806825756566	65.26898206786214
295VAL	295VAL	13.087868828416225	4.735957400935437	17.87880807946137	6.639114784695374	14.745683621091928
296ILE	296ILE	0.0	0.0	0.0	0.0	0.0
297ASN	297ASN	1.5221207475057217	1.994484482760389	4.33971068595427	0.0	0.22665155656289582
298THR	298THR	33.28413487716559	13.780439187296512	45.7502833144457	14.078122916944407	40.02399840010666
299HIS	299HIS	0.0	0.0	0.0	0.0	0.0
300HIS	300HIS	0.0	0.0	0.0	0.0	0.0
301ARG	301ARG	0.10888163011354797	0.08079309807211893	0.19332044530364642	0.0	0.13332444503699753
302SER	302SER	0.0	0.0	0.0	0.0	0.0
303PRO	303PRO	0.0	0.0	0.0	0.0	0.0
304SER	304SER	0.0	0.0	0.0	0.0	0.0
305THR	305THR	0.0	0.0	0.0	0.0	0.0
306HIS	306HIS	3.993033950308895	1.952877739543045	4.226384907672822	1.493134248766831	6.259582694487034
307THR	307THR	0.3755254841577567	0.24921235690237226	0.7266182254516366	0.22663644847353687	0.1733217785480968
308MET	308MET	0.03332903759992561	0.04250785374397478	0.0	0.09332089054792694	0.006666222251849876
309PRO	309PRO	5.592864192262014	1.0842426848425748	5.466302246516899	4.332755632582322	6.97953469768682
310GLN	310GLN	0.019997778044410868	0.014399451772738048	0.013332444503699753	0.03999466737768297	0.006666222251849876
311TRP	311TRP	28.168693714572402	2.8840640918002856	31.171255249650024	24.276763098253568	29.058062795813612
312VAL	312VAL	20.940442243932466	4.327705651511567	27.01819878674755	17.277696307159044	18.525431637890808
313ARG	313ARG	0.0	0.0	0.0	0.0	0.0
314LYS	314LYS	0.004444148167899917	0.006284974612239607	0.013332444503699753	0.0	0.0
315ILE	315ILE	12.536673887118807	0.41701164703651483	13.079128058129458	12.065057992267697	12.46583561095927
316PHE	316PHE	69.10935084885823	4.280628303495037	72.38184121058596	71.88374883348887	63.062462502499834
317ILE	317ILE	0.0	0.0	0.0	0.0	0.0
318ASP	318ASP	0.0	0.0	0.0	0.0	0.0
319THR	319THR	8.168140521512226	0.7791692586954225	8.0594627024865	9.172110385281963	7.272848476768216
320ILE	320ILE	28.92407122494845	1.5081532188745794	26.791547230184655	30.022663644847352	29.958002799813347
321PRO	321PRO	0.0022220740839499586	0.0031424873061198033	0.0	0.0	0.006666222251849876
322ASN	322ASN	0.30219466949103807	0.06891678503006322	0.3666422238517432	0.3332888948140248	0.20665288980734617
323VAL	323VAL	34.47698607410086	1.6377497973676312	35.96426904873008	32.195707239034796	35.270981934537694
324MET	324MET	4.5195899677582405	0.3526702870828677	4.046396906872875	4.892680975869884	4.619692020531964
325PHE	325PHE	45.324868549328336	4.895310907502786	51.50323311779215	44.940674576723104	39.53069795346977
326PHE	326PHE	22.079639579524336	19.72860369881343	8.06612892473835	49.98000266631116	8.192787147523498
327SER	327SER	0.0	0.0	0.0	0.0	0.0
328THR	328THR	0.0	0.0	0.0	0.0	0.0
329TYR	381TYR	0.0	0.0	0.0	0.0	0.0
330ILE	382ILE	0.0	0.0	0.0	0.0	0.0
331ALA	383ALA	0.0	0.0	0.0	0.0	0.0
332GLU	384GLU	0.0	0.0	0.0	0.0	0.0
333HIS	385HIS	0.0	0.0	0.0	0.0	0.0
334MET	386MET	0.0	0.0	0.0	0.0	0.0
335LYS	387LYS	0.0	0.0	0.0	0.0	0.0
336SER	388SER	0.0	0.0	0.0	0.0	0.0
337ASP	389ASP	0.0	0.0	0.0	0.0	0.0
338GLU	390GLU	0.0	0.0	0.0	0.0	0.0
339GLU	391GLU	0.0	0.0	0.0	0.0	0.0
340SER	392SER	0.0	0.0	0.0	0.0	0.0
341SER	393SER	0.0	0.0	0.0	0.0	0.0
342ASN	394ASN	0.0	0.0	0.0	0.0	0.0
343ALA	395ALA	0.0	0.0	0.0	0.0	0.0
344ALA	396ALA	0.0	0.0	0.0	0.0	0.0
345GLU	397GLU	0.0	0.0	0.0	0.0	0.0
346GLU	398GLU	0.0	0.0	0.0	0.0	0.0
347TRP	399TRP	10.356956072279269	3.4453461792673785	10.8659422705153	5.90587921610452	14.299046730217986
348LYS	400LYS	0.0	0.0	0.0	0.0	0.0
349TYR	401TYR	0.0	0.0	0.0	0.0	0.0
350VAL	402VAL	1.1865757113474278	0.7692200931434761	2.266515565628958	0.5332622317024397	0.7599493367108859
351ALA	403ALA	0.03555288910615309	0.01911534840766362	0.03333111125924938	0.013331555792560993	0.05999600026664889
352MET	404MET	0.0	0.0	0.0	0.0	0.0
353VAL	405VAL	0.037774963190103046	0.04433040208779747	0.0	0.013331555792560993	0.09999333377774815
354ILE	406ILE	36.8014944850897	10.743818838781463	48.07679488034131	22.343687508332224	39.98400106659556
355ASP	407ASP	0.0	0.0	0.0	0.0	0.0
356HIS	408HIS	2.219795132353128	0.29521129184961065	1.839877341510566	2.5596587121717103	2.259849343377108
357ILE	409ILE	45.0892655979388	2.2058652232880958	42.37717485500966	47.780295960538595	45.110325978268115
358LEU	410LEU	21.687039880731646	4.038640587257275	27.338177454836345	18.14424743367551	19.578694753683088
359LEU	411LEU	13.216518652863336	3.7298471354219482	8.14612359176055	17.011065191307825	14.492367175521633
360CYS	412CYS	51.206630218786195	2.774621188613828	50.81661222585161	48.02026396480469	54.78301446570229
361VAL	413VAL	51.88207527191977	1.754005497459874	54.33637757482835	50.96653779496067	50.34331044597027
362PHE	414PHE	16.445184594679425	1.2537606382345434	17.30551296580228	17.35768564191441	14.67235517632158
363MET	415MET	39.47427101713638	4.02559529657017	34.59102726484901	39.38141581122517	44.45036997533498
364LEU	416LEU	37.43008194719501	3.552268366695057	42.330511299246716	34.02213038261565	35.93760415972268
365ILE	417ILE	21.24482225411372	3.038969934328364	25.53829744683688	19.264098120250633	18.93207119525365
366CYS	418CYS	2.0309514212924697	0.8683313587270773	1.8132124525031665	1.0931875749900013	3.186454236384241
367ILE	419ILE	31.417287226252938	2.5601128259807724	33.591093927071526	27.82295693907479	32.837810812612496
368ILE	420ILE	53.99070093545112	2.3782555257638074	50.78994733684421	56.485801893080925	54.69635357642824
369GLY	421GLY	22.895676957387693	2.1274180990743923	20.925271648556762	25.849886681775764	21.911872541830544
370THR	422THR	7.015034856598741	4.389921718658521	12.91247250183321	2.3863484868684175	5.746283581094594
371VAL	423VAL	53.8019766079201	3.1556818466932577	54.469702019865345	49.64671377149713	57.28951403239784
372SER	424SER	57.61483148453422	1.6431622825018568	55.73628424771682	59.7387015064658	57.36950869942004
373VAL	425VAL	7.232675474688688	0.9006889003039978	7.832811145923605	7.905612584988668	5.95960269315379
374PHE	426PHE	39.52990966668969	4.184574604597967	37.8241450569962	35.4752699640048	45.29031397906806
375ALA	427ALA	25.984229589777783	5.33706284751976	18.86540897273515	31.7157712305026	27.371508566095592
376GLY	428GLY	6.28388035325782	0.6553927400902457	6.932871141923871	6.532462338354886	5.386307579494701
377ARG	429ARG	0.2288688908541057	0.18267057161592876	0.013332444503699753	0.21330489268097588	0.4599693353776415
378LEU	430LEU	30.317352260060414	4.589995178355251	26.064929004733017	28.196240501266498	36.69088727418172
379ILE	431ILE	29.98182144328034	2.4931554796388844	33.50443303779748	28.08958805492601	28.351443237117525
380GLU	432GLU	0.06888311165426371	0.052865167702065056	0.013332444503699753	0.05332622317024397	0.1399906672888474
