# Supplementary material for: State-dependent binding of cholesterol and an anionic lipid to the muscle-type Torpedo nicotinic acetylcholine receptor
Source: Commun Biol. 2024 Apr 10;7:437. doi: 10.1038/s42003-024-06106-8 (PMC11006840; doi:10.1038/s42003-024-06106-8)
Supplement: Supplementary file 6 — Supplementary Data 1 [file 42003_2024_6106_MOESM6_ESM.zip › COMMS_BIO_TEXT_FILES/occupancy-apo-CHOL-in-3PC2CHOL-beta.txt]

Residue	Renumbered	Occupancy Avg	Occupancy Std	r1_occ	r2_occ	r3_occ
1SER	1SER	0.0	0.0	0.0	0.0	0.0
2VAL	2VAL	0.0	0.0	0.0	0.0	0.0
3MET	3MET	0.0	0.0	0.0	0.0	0.0
4GLU	4GLU	0.0	0.0	0.0	0.0	0.0
5ASP	5ASP	0.0	0.0	0.0	0.0	0.0
6THR	6THR	0.0	0.0	0.0	0.0	0.0
7LEU	7LEU	0.0	0.0	0.0	0.0	0.0
8LEU	8LEU	0.0	0.0	0.0	0.0	0.0
9SER	9SER	0.0	0.0	0.0	0.0	0.0
10VAL	10VAL	0.0	0.0	0.0	0.0	0.0
11LEU	11LEU	0.0	0.0	0.0	0.0	0.0
12PHE	12PHE	0.0	0.0	0.0	0.0	0.0
13GLU	13GLU	0.0	0.0	0.0	0.0	0.0
14THR	14THR	0.0	0.0	0.0	0.0	0.0
15TYR	15TYR	0.0	0.0	0.0	0.0	0.0
16ASN	16ASN	0.0	0.0	0.0	0.0	0.0
17PRO	17PRO	0.0	0.0	0.0	0.0	0.0
18LYS	18LYS	0.0	0.0	0.0	0.0	0.0
19VAL	19VAL	0.0	0.0	0.0	0.0	0.0
20ARG	20ARG	0.0	0.0	0.0	0.0	0.0
21PRO	21PRO	0.0	0.0	0.0	0.0	0.0
22ALA	22ALA	0.0	0.0	0.0	0.0	0.0
23GLN	23GLN	0.0	0.0	0.0	0.0	0.0
24THR	24THR	0.0	0.0	0.0	0.0	0.0
25VAL	25VAL	0.0	0.0	0.0	0.0	0.0
26GLY	26GLY	0.0	0.0	0.0	0.0	0.0
27ASP	27ASP	0.0	0.0	0.0	0.0	0.0
28LYS	28LYS	0.0	0.0	0.0	0.0	0.0
29VAL	29VAL	0.0	0.0	0.0	0.0	0.0
30THR	30THR	0.0	0.0	0.0	0.0	0.0
31VAL	31VAL	0.0	0.0	0.0	0.0	0.0
32ARG	32ARG	0.0	0.0	0.0	0.0	0.0
33VAL	33VAL	0.0	0.0	0.0	0.0	0.0
34GLY	34GLY	0.0	0.0	0.0	0.0	0.0
35LEU	35LEU	0.0	0.0	0.0	0.0	0.0
36THR	36THR	0.0	0.0	0.0	0.0	0.0
37LEU	37LEU	0.0	0.0	0.0	0.0	0.0
38THR	38THR	0.0	0.0	0.0	0.0	0.0
39ASN	39ASN	0.0	0.0	0.0	0.0	0.0
40LEU	40LEU	0.0	0.0	0.0	0.0	0.0
41LEU	41LEU	0.0	0.0	0.0	0.0	0.0
42ILE	42ILE	0.0	0.0	0.0	0.0	0.0
43LEU	43LEU	0.0	0.0	0.0	0.0	0.0
44ASN	44ASN	0.0	0.0	0.0	0.0	0.0
45GLU	45GLU	0.0	0.0	0.0	0.0	0.0
46LYS	46LYS	0.0	0.0	0.0	0.0	0.0
47ILE	47ILE	0.0	0.0	0.0	0.0	0.0
48GLU	48GLU	0.0	0.0	0.0	0.0	0.0
49GLU	49GLU	0.0	0.0	0.0	0.0	0.0
50MET	50MET	0.0	0.0	0.0	0.0	0.0
51THR	51THR	0.0	0.0	0.0	0.0	0.0
52THR	52THR	0.0	0.0	0.0	0.0	0.0
53ASN	53ASN	0.0	0.0	0.0	0.0	0.0
54VAL	54VAL	0.0	0.0	0.0	0.0	0.0
55PHE	55PHE	0.0	0.0	0.0	0.0	0.0
56LEU	56LEU	0.0	0.0	0.0	0.0	0.0
57ASN	57ASN	0.0	0.0	0.0	0.0	0.0
58LEU	58LEU	0.0	0.0	0.0	0.0	0.0
59ALA	59ALA	0.0	0.0	0.0	0.0	0.0
60TRP	60TRP	0.0	0.0	0.0	0.0	0.0
61THR	61THR	0.0	0.0	0.0	0.0	0.0
62ASP	62ASP	0.0	0.0	0.0	0.0	0.0
63TYR	63TYR	0.0	0.0	0.0	0.0	0.0
64ARG	64ARG	0.0	0.0	0.0	0.0	0.0
65LEU	65LEU	0.0	0.0	0.0	0.0	0.0
66GLN	66GLN	0.0	0.0	0.0	0.0	0.0
67TRP	67TRP	0.0	0.0	0.0	0.0	0.0
68ASP	68ASP	0.0	0.0	0.0	0.0	0.0
69PRO	69PRO	0.0	0.0	0.0	0.0	0.0
70ALA	70ALA	0.0	0.0	0.0	0.0	0.0
71ALA	71ALA	0.0	0.0	0.0	0.0	0.0
72TYR	72TYR	0.0	0.0	0.0	0.0	0.0
73GLU	73GLU	0.0	0.0	0.0	0.0	0.0
74GLY	74GLY	0.0	0.0	0.0	0.0	0.0
75ILE	75ILE	0.0	0.0	0.0	0.0	0.0
76LYS	76LYS	0.0	0.0	0.0	0.0	0.0
77ASP	77ASP	0.0	0.0	0.0	0.0	0.0
78LEU	78LEU	0.0	0.0	0.0	0.0	0.0
79ARG	79ARG	0.0	0.0	0.0	0.0	0.0
80ILE	80ILE	0.0	0.0	0.0	0.0	0.0
81PRO	81PRO	0.0	0.0	0.0	0.0	0.0
82SER	82SER	0.0	0.0	0.0	0.0	0.0
83SER	83SER	0.0	0.0	0.0	0.0	0.0
84ASP	84ASP	0.0	0.0	0.0	0.0	0.0
85VAL	85VAL	0.0	0.0	0.0	0.0	0.0
86TRP	86TRP	0.0	0.0	0.0	0.0	0.0
87GLN	87GLN	0.0	0.0	0.0	0.0	0.0
88PRO	88PRO	0.0	0.0	0.0	0.0	0.0
89ASP	89ASP	0.0	0.0	0.0	0.0	0.0
90ILE	90ILE	0.0	0.0	0.0	0.0	0.0
91VAL	91VAL	0.0	0.0	0.0	0.0	0.0
92LEU	92LEU	0.0	0.0	0.0	0.0	0.0
93MET	93MET	0.0	0.0	0.0	0.0	0.0
94ASN	94ASN	0.0	0.0	0.0	0.0	0.0
95ASN	95ASN	0.0	0.0	0.0	0.0	0.0
96ASN	96ASN	0.0	0.0	0.0	0.0	0.0
97ASP	97ASP	0.0	0.0	0.0	0.0	0.0
98GLY	98GLY	0.0	0.0	0.0	0.0	0.0
99SER	99SER	0.0	0.0	0.0	0.0	0.0
100PHE	100PHE	0.0	0.0	0.0	0.0	0.0
101GLU	101GLU	0.0	0.0	0.0	0.0	0.0
102ILE	102ILE	0.0	0.0	0.0	0.0	0.0
103THR	103THR	0.0	0.0	0.0	0.0	0.0
104LEU	104LEU	0.0	0.0	0.0	0.0	0.0
105HIS	105HIS	0.0	0.0	0.0	0.0	0.0
106VAL	106VAL	0.0	0.0	0.0	0.0	0.0
107ASN	107ASN	0.0	0.0	0.0	0.0	0.0
108VAL	108VAL	0.0	0.0	0.0	0.0	0.0
109LEU	109LEU	0.0	0.0	0.0	0.0	0.0
110VAL	110VAL	0.0	0.0	0.0	0.0	0.0
111GLN	111GLN	0.0	0.0	0.0	0.0	0.0
112HIS	112HIS	0.0	0.0	0.0	0.0	0.0
113THR	113THR	0.0	0.0	0.0	0.0	0.0
114GLY	114GLY	0.0	0.0	0.0	0.0	0.0
115ALA	115ALA	0.0	0.0	0.0	0.0	0.0
116VAL	116VAL	0.0	0.0	0.0	0.0	0.0
117SER	117SER	0.0	0.0	0.0	0.0	0.0
118TRP	118TRP	0.0	0.0	0.0	0.0	0.0
119GLN	119GLN	0.0	0.0	0.0	0.0	0.0
120PRO	120PRO	0.0	0.0	0.0	0.0	0.0
121SER	121SER	0.0	0.0	0.0	0.0	0.0
122ALA	122ALA	0.0	0.0	0.0	0.0	0.0
123ILE	123ILE	0.0	0.0	0.0	0.0	0.0
124TYR	124TYR	0.0	0.0	0.0	0.0	0.0
125ARG	125ARG	0.0	0.0	0.0	0.0	0.0
126SER	126SER	0.0	0.0	0.0	0.0	0.0
127SER	127SER	0.0	0.0	0.0	0.0	0.0
128CYS	128CYS	0.0	0.0	0.0	0.0	0.0
129THR	129THR	0.0	0.0	0.0	0.0	0.0
130ILE	130ILE	0.0	0.0	0.0	0.0	0.0
131LYS	131LYS	0.0	0.0	0.0	0.0	0.0
132VAL	132VAL	0.0	0.0	0.0	0.0	0.0
133MET	133MET	0.02888696309134946	0.03189276291448864	0.07332844477034864	0.0	0.013332444503699753
134TYR	134TYR	3.835299868897629	3.120714576312926	7.932804479701353	0.3666422238517432	3.2064529031397906
135PHE	135PHE	0.0	0.0	0.0	0.0	0.0
136PRO	136PRO	0.9332711152589827	0.9113646623965016	0.09332711152589827	0.5066328911405906	2.199853343110459
137PHE	137PHE	17.29440259538253	3.628357812183956	13.725751616558895	22.271848543430437	15.885607626158256
138ASP	138ASP	0.0	0.0	0.0	0.0	0.0
139TRP	139TRP	0.0	0.0	0.0	0.0	0.0
140GLN	140GLN	0.0	0.0	0.0	0.0	0.0
141ASN	141ASN	0.0	0.0	0.0	0.0	0.0
142CYS	142CYS	0.0	0.0	0.0	0.0	0.0
143THR	143THR	0.0	0.0	0.0	0.0	0.0
144MET	144MET	0.0	0.0	0.0	0.0	0.0
145VAL	145VAL	0.0	0.0	0.0	0.0	0.0
146PHE	146PHE	0.0	0.0	0.0	0.0	0.0
147LYS	147LYS	0.0	0.0	0.0	0.0	0.0
148SER	148SER	0.0	0.0	0.0	0.0	0.0
149TYR	149TYR	0.0	0.0	0.0	0.0	0.0
150THR	150THR	0.0	0.0	0.0	0.0	0.0
151TYR	151TYR	0.0	0.0	0.0	0.0	0.0
152ASP	152ASP	0.0	0.0	0.0	0.0	0.0
153THR	153THR	0.0	0.0	0.0	0.0	0.0
154SER	154SER	0.0	0.0	0.0	0.0	0.0
155GLU	155GLU	0.0	0.0	0.0	0.0	0.0
156VAL	156VAL	0.0	0.0	0.0	0.0	0.0
157THR	157THR	0.0	0.0	0.0	0.0	0.0
158LEU	158LEU	0.0	0.0	0.0	0.0	0.0
159GLN	159GLN	0.0	0.0	0.0	0.0	0.0
160HIS	160HIS	0.0	0.0	0.0	0.0	0.0
161ALA	161ALA	0.0	0.0	0.0	0.0	0.0
162LEU	162LEU	0.0	0.0	0.0	0.0	0.0
163ASP	163ASP	0.0	0.0	0.0	0.0	0.0
164ALA	164ALA	0.0	0.0	0.0	0.0	0.0
165LYS	165LYS	0.0	0.0	0.0	0.0	0.0
166GLY	166GLY	0.0	0.0	0.0	0.0	0.0
167GLU	167GLU	0.0	0.0	0.0	0.0	0.0
168ARG	168ARG	0.0	0.0	0.0	0.0	0.0
169GLU	169GLU	0.0	0.0	0.0	0.0	0.0
170VAL	170VAL	0.0	0.0	0.0	0.0	0.0
171LYS	171LYS	0.0	0.0	0.0	0.0	0.0
172GLU	172GLU	0.0	0.0	0.0	0.0	0.0
173ILE	173ILE	0.0	0.0	0.0	0.0	0.0
174VAL	174VAL	0.0	0.0	0.0	0.0	0.0
175ILE	175ILE	0.0	0.0	0.0	0.0	0.0
176ASN	176ASN	0.0	0.0	0.0	0.0	0.0
177LYS	177LYS	0.0	0.0	0.0	0.0	0.0
178ASP	178ASP	0.0	0.0	0.0	0.0	0.0
179ALA	179ALA	0.0	0.0	0.0	0.0	0.0
180PHE	180PHE	0.0	0.0	0.0	0.0	0.0
181THR	181THR	0.0	0.0	0.0	0.0	0.0
182GLU	182GLU	0.0	0.0	0.0	0.0	0.0
183ASN	183ASN	0.0	0.0	0.0	0.0	0.0
184GLY	184GLY	0.0	0.0	0.0	0.0	0.0
185GLN	185GLN	0.0	0.0	0.0	0.0	0.0
186TRP	186TRP	0.0	0.0	0.0	0.0	0.0
187SER	187SER	0.0	0.0	0.0	0.0	0.0
188ILE	188ILE	0.0	0.0	0.0	0.0	0.0
189GLU	189GLU	0.0	0.0	0.0	0.0	0.0
190HIS	190HIS	0.0	0.0	0.0	0.0	0.0
191LYS	191LYS	0.0	0.0	0.0	0.0	0.0
192PRO	192PRO	0.0	0.0	0.0	0.0	0.0
193SER	193SER	0.0	0.0	0.0	0.0	0.0
194ARG	194ARG	0.0	0.0	0.0	0.0	0.0
195LYS	195LYS	0.0	0.0	0.0	0.0	0.0
196ASN	196ASN	0.0	0.0	0.0	0.0	0.0
197TRP	197TRP	0.0	0.0	0.0	0.0	0.0
198ARG	198ARG	0.0	0.0	0.0	0.0	0.0
199SER	199SER	0.0	0.0	0.0	0.0	0.0
200ASP	200ASP	0.0	0.0	0.0	0.0	0.0
201ASP	201ASP	0.0	0.0	0.0	0.0	0.0
202PRO	202PRO	0.0	0.0	0.0	0.0	0.0
203SER	203SER	0.0	0.0	0.0	0.0	0.0
204TYR	204TYR	0.0	0.0	0.0	0.0	0.0
205GLU	205GLU	0.0	0.0	0.0	0.0	0.0
206ASP	206ASP	0.0	0.0	0.0	0.0	0.0
207VAL	207VAL	0.0	0.0	0.0	0.0	0.0
208THR	208THR	0.0	0.0	0.0	0.0	0.0
209PHE	209PHE	0.0	0.0	0.0	0.0	0.0
210TYR	210TYR	0.0	0.0	0.0	0.0	0.0
211LEU	211LEU	0.0	0.0	0.0	0.0	0.0
212ILE	212ILE	0.0	0.0	0.0	0.0	0.0
213ILE	213ILE	0.0	0.0	0.0	0.0	0.0
214GLN	214GLN	0.004444148167899917	0.006284974612239607	0.0	0.013332444503699753	0.0
215ARG	215ARG	0.0	0.0	0.0	0.0	0.0
216LYS	216LYS	4.093060462635824	1.7852287566603025	2.1731884541030597	6.47290180654623	3.633091127258183
217PRO	217PRO	4.361931426793769	1.4687119677581648	2.3931737884141056	5.9196053596426905	4.773015132324511
218LEU	218LEU	30.224651689887338	3.1383821075218368	27.298180121325245	34.57769482034531	28.79808012799147
219PHE	219PHE	0.0644401484345488	0.04121333464656002	0.09999333377774815	0.006666222251849876	0.0866608892740484
220TYR	220TYR	0.013332444503699753	0.010885895352679502	0.0	0.013332444503699753	0.026664889007399505
221ILE	221ILE	15.065662289180722	1.2861605891448582	14.345710285980935	16.87220851943204	13.97906806212919
222VAL	222VAL	37.05752949803347	4.510962539723199	42.39717352176522	37.410839277381505	31.36457569495367
223TYR	223TYR	0.004444148167899917	0.006284974612239607	0.0	0.0	0.013332444503699753
224THR	224THR	0.21331911205919607	0.30167878138750115	0.0	0.0	0.6399573361775882
225ILE	225ILE	8.466102259849343	1.117754065958923	9.11939204053063	6.892873808412772	9.386040930604626
226ILE	226ILE	9.272715152323178	2.804301512499604	13.219118725418305	7.639490700619959	6.959536030931271
227PRO	227PRO	0.20665288980734617	0.1872089173595142	0.4666355576294914	0.11999200053329778	0.03333111125924938
228CYS	228CYS	0.004444148167899917	0.006284974612239607	0.0	0.0	0.013332444503699753
229ILE	229ILE	9.919338710752617	3.530233091349788	5.859609359376042	14.465702286514233	9.432704486367575
230LEU	230LEU	2.4976112703597537	0.7629710675392137	3.1464569028731417	1.4265715618958736	2.919805346310246
231ILE	231ILE	0.0	0.0	0.0	0.0	0.0
232SER	232SER	7.395062551385462	6.5060355994917245	1.1599226718218785	16.372241850543297	4.653023131791214
233ILE	233ILE	11.86809768237673	2.723483358269491	9.739350709952669	15.71228584761016	10.152656489567363
234LEU	234LEU	0.2822034086616448	0.3347007156636265	0.0866608892740484	0.7532831144590361	0.006666222251849876
235ALA	235ALA	0.0	0.0	0.0	0.0	0.0
236ILE	236ILE	8.17723262893585	1.382126507745885	10.112659156056264	6.972868475434971	7.4461702553163125
237LEU	237LEU	12.574717241072818	1.6899833942423184	14.225718285447638	13.245783614425704	10.252649823345111
238VAL	238VAL	0.0	0.0	0.0	0.0	0.0
239PHE	239PHE	5.964046841321689	2.5672274965238544	9.552696486900873	3.693087127524832	4.646356909539364
240TYR	240TYR	59.97155745172544	4.850110265998562	61.942537164189055	64.6756882874475	53.29644690353977
241LEU	241LEU	0.0	0.0	0.0	0.0	0.0
242PRO	242PRO	0.0	0.0	0.0	0.0	0.0
243PRO	243PRO	0.0	0.0	0.0	0.0	0.0
244ASP	244ASP	0.0	0.0	0.0	0.0	0.0
245ALA	245ALA	0.0	0.0	0.0	0.0	0.0
246GLY	246GLY	0.0	0.0	0.0	0.0	0.0
247GLU	247GLU	0.0	0.0	0.0	0.0	0.0
248LYS	248LYS	0.0	0.0	0.0	0.0	0.0
249MET	249MET	0.0	0.0	0.0	0.0	0.0
250SER	250SER	0.0	0.0	0.0	0.0	0.0
251LEU	251LEU	0.0	0.0	0.0	0.0	0.0
252SER	252SER	0.0	0.0	0.0	0.0	0.0
253ILE	253ILE	0.0	0.0	0.0	0.0	0.0
254SER	254SER	0.0	0.0	0.0	0.0	0.0
255ALA	255ALA	0.0	0.0	0.0	0.0	0.0
256LEU	256LEU	0.004444148167899917	0.006284974612239607	0.013332444503699753	0.0	0.0
257LEU	257LEU	0.0	0.0	0.0	0.0	0.0
258ALA	258ALA	0.0	0.0	0.0	0.0	0.0
259VAL	259VAL	0.0	0.0	0.0	0.0	0.0
260THR	260THR	0.0	0.0	0.0	0.0	0.0
261VAL	261VAL	0.0	0.0	0.0	0.0	0.0
262PHE	262PHE	0.0	0.0	0.0	0.0	0.0
263LEU	263LEU	0.0	0.0	0.0	0.0	0.0
264LEU	264LEU	0.0	0.0	0.0	0.0	0.0
265LEU	265LEU	0.0	0.0	0.0	0.0	0.0
266LEU	266LEU	0.0	0.0	0.0	0.0	0.0
267ALA	267ALA	0.0	0.0	0.0	0.0	0.0
268ASP	268ASP	0.0	0.0	0.0	0.0	0.0
269LYS	269LYS	0.0	0.0	0.0	0.0	0.0
270VAL	270VAL	0.0	0.0	0.0	0.0	0.0
271PRO	271PRO	0.0	0.0	0.0	0.0	0.0
272GLU	272GLU	0.0	0.0	0.0	0.0	0.0
273THR	273THR	0.0	0.0	0.0	0.0	0.0
274SER	274SER	0.10665955602959802	0.05760274380292745	0.18665422305179655	0.07999466702219853	0.05332977801479901
275LEU	275LEU	2.0465302313179117	1.1385522509524901	2.113192453836411	3.406439570695287	0.6199586694220385
276SER	276SER	8.792747150189989	2.8999267201527883	11.32591160589294	4.733017798813412	10.31931204586361
277VAL	277VAL	20.00311090371753	2.505555795500528	23.351776548230117	19.33204453036464	17.32551163255783
278PRO	278PRO	0.0	0.0	0.0	0.0	0.0
279ILE	279ILE	1.1843654867453282	0.781974359039114	0.07999466702219853	1.6865542297180187	1.786547563495767
280ILE	280ILE	1.197697931249028	0.9028787680523477	0.0	1.413239117392174	2.1798546763549096
281ILE	281ILE	0.03999733351109926	0.028801371901463726	0.06666222251849876	0.05332977801479901	0.0
282ARG	282ARG	51.86543119347599	5.740213064012418	50.82994467035531	59.356042930471304	45.41030597960136
283TYR	283TYR	4.8730084661022595	1.3857193209550924	3.24645023665089	6.632891140590627	4.739684021065262
284LEU	284LEU	0.0	0.0	0.0	0.0	0.0
285MET	285MET	18.8765193431549	2.9465221838013314	20.825278314779016	21.09192720485301	14.712352509832678
286PHE	286PHE	70.76194920338644	6.007379648992459	66.16892207186187	79.24805012999133	66.86887540830611
287ILE	287ILE	0.428860298202342	0.5500430104405972	0.026664889007399505	1.2065862275848276	0.05332977801479901
288MET	288MET	0.0	0.0	0.0	0.0	0.0
289ILE	289ILE	4.9730017998800085	2.941655158651327	1.8598760082661157	4.139724018398773	8.919405372975135
290LEU	290LEU	8.07501722107415	0.47075466773428143	8.739417372175188	7.779481367908806	7.706152923138458
291VAL	291VAL	0.0	0.0	0.0	0.0	0.0
292ALA	292ALA	0.7821700775503855	0.6764235862194095	0.5999600026664889	0.05999600026664889	1.6865542297180187
293PHE	293PHE	12.010310423749528	3.1122303303370407	15.378974735017666	7.872808479434704	12.779148056796213
294SER	294SER	0.9799346710219318	0.43420942383660593	1.5798946736884207	0.7932804479701353	0.5666288914072395
295VAL	295VAL	0.004444148167899917	0.006284974612239607	0.013332444503699753	0.0	0.0
296ILE	296ILE	10.299313379108058	3.582154348024939	15.12565828944737	6.5528964735684285	9.219385374308379
297LEU	297LEU	4.375263871297469	1.7496628833659555	6.8195453636424235	2.819812012532498	3.4864342377174853
298SER	298SER	0.0	0.0	0.0	0.0	0.0
299VAL	299VAL	3.668644312601382	0.8907551970742094	2.7998133457769483	4.893007132857809	3.3131124591693886
300VAL	300VAL	9.057173966180033	1.2035234076708754	10.725951603226452	7.932804479701353	8.512765815612292
301VAL	301VAL	3.537541941648335	1.1018485455545086	5.072995133657757	2.539830677954803	2.9998000133324445
302LEU	302LEU	0.0	0.0	0.0	0.0	0.0
303ASN	303ASN	2.399840010665956	2.1855925791339295	0.9999333377774815	5.486300913272449	0.7132857809479368
304LEU	304LEU	25.88494100393307	3.72414976071596	28.27811479234718	28.751416572228518	20.62529164722352
305HIS	305HIS	0.0	0.0	0.0	0.0	0.0
306HIS	306HIS	0.0	0.0	0.0	0.0	0.0
307ARG	307ARG	4.164166833322223	5.125905426254695	0.2599826678221452	11.40590627291514	0.8266115592293847
308SER	308SER	0.0	0.0	0.0	0.0	0.0
309PRO	309PRO	0.0	0.0	0.0	0.0	0.0
310ASN	310ASN	0.0	0.0	0.0	0.0	0.0
311THR	311THR	0.0	0.0	0.0	0.0	0.0
312HIS	312HIS	20.376419349821123	6.069075410123956	23.451769882007866	25.778281447903474	11.89920671955203
313THR	313THR	1.1488123014021288	0.925386480610434	2.273181787880808	0.006666222251849876	1.1665888940737283
314MET	314MET	1.1154811901428794	0.5738202472551878	1.9265382307846144	0.7332844477034864	0.6866208919405373
315PRO	315PRO	11.79921338577428	1.7291191952758544	11.639224051729885	13.99240050663289	9.766015598960069
316ASN	316ASN	0.3355331866764438	0.12077131072773986	0.31331244583694423	0.1999866675554963	0.4933004466368909
317TRP	317TRP	41.70388640757283	3.1388068694903613	37.5974935004333	45.21698553429771	42.297180187987465
318ILE	318ILE	25.173877297069083	4.3983912012638475	24.3517098860076	30.924605026331577	20.245316978868075
319ARG	319ARG	0.8688309668244338	0.41795081171393383	1.4532364509032731	0.653289780681288	0.49996666888874075
320GLN	320GLN	1.188809634913228	0.3087323855380025	1.3799080061329245	0.7532831144590361	1.4332377841477235
321ILE	321ILE	16.136701997644604	2.1769227833316815	15.025664955669622	14.205719618692088	19.178721418572096
322PHE	322PHE	41.93498211230363	1.7709107955885532	43.4904339710686	42.857142857142854	39.45736950869942
323ILE	323ILE	0.0	0.0	0.0	0.0	0.0
324GLU	324GLU	1.4421260804835232	0.2174682955297974	1.359909339377375	1.2265848943403772	1.7398840077328177
325THR	325THR	18.738750749950004	3.2002634654301243	17.012199186720885	15.978934737684154	23.22511832544497
326LEU	326LEU	11.648112348065686	1.7822834995150865	11.079261382574495	9.806012932471168	14.05906272915139
327PRO	327PRO	0.0	0.0	0.0	0.0	0.0
328PRO	328PRO	7.410617069973113	1.5827782382864874	6.392907139524032	6.192920471968535	9.64602359842677
329PHE	329PHE	35.335422082972244	1.415400144168355	34.9243383774415	33.844410372641825	37.23751749883341
330LEU	330LEU	9.966002266515567	1.2753234097532828	8.966068928738084	11.765882274515032	9.16605559629358
331TRP	331TRP	35.77094860342644	2.1598011428757067	34.944337044197056	33.63775748283448	38.730751283247784
332ILE	332ILE	2.922027420394196	1.1006244956907485	2.9931337910805946	4.233051129924672	1.5398973401773215
333GLN	333GLN	0.004444148167899917	0.0031424873061198033	0.006666222251849876	0.006666222251849876	0.0
334ARG	334ARG	0.031109037175299423	0.01369778459873559	0.04666355576294914	0.013332444503699753	0.03333111125924938
335ILE	408ILE	0.0	0.0	0.0	0.0	0.0
336LYS	409LYS	0.0	0.0	0.0	0.0	0.0
337TYR	410TYR	0.0	0.0	0.0	0.0	0.0
338ILE	411ILE	0.0	0.0	0.0	0.0	0.0
339ALA	412ALA	0.0	0.0	0.0	0.0	0.0
340GLU	413GLU	0.0	0.0	0.0	0.0	0.0
341GLN	414GLN	0.0	0.0	0.0	0.0	0.0
342LEU	415LEU	0.0	0.0	0.0	0.0	0.0
343GLU	416GLU	0.0	0.0	0.0	0.0	0.0
344SER	417SER	0.0	0.0	0.0	0.0	0.0
345ALA	418ALA	0.0	0.0	0.0	0.0	0.0
346SER	419SER	0.0	0.0	0.0	0.0	0.0
347GLU	420GLU	0.0	0.0	0.0	0.0	0.0
348PHE	421PHE	0.0	0.0	0.0	0.0	0.0
349ASP	422ASP	0.0	0.0	0.0	0.0	0.0
350ASP	423ASP	0.0	0.0	0.0	0.0	0.0
351LEU	424LEU	0.0	0.0	0.0	0.0	0.0
352LYS	425LYS	0.0	0.0	0.0	0.0	0.0
353LYS	426LYS	0.0	0.0	0.0	0.0	0.0
354ASP	427ASP	0.0022220740839499586	0.0031424873061198033	0.006666222251849876	0.0	0.0
355TRP	428TRP	33.68886518676533	1.9209390276977343	36.18425438304113	33.371108592760486	31.511232584494365
356GLN	429GLN	0.0	0.0	0.0	0.0	0.0
357TYR	430TYR	0.0	0.0	0.0	0.0	0.0
358VAL	431VAL	13.916849987778592	1.6384749207980953	15.218985400973269	14.925671621891874	11.605892940470635
359ALA	432ALA	18.880963491322802	2.0047517411466673	18.198786747550162	21.60522631824545	16.838877408172788
360MET	433MET	0.0	0.0	0.0	0.0	0.0
361VAL	434VAL	0.0022220740839499586	0.0031424873061198033	0.0	0.0	0.006666222251849876
362ALA	435ALA	8.977179299157834	1.603383128625225	11.145923605092994	7.319512032531165	8.466102259849343
363ASP	436ASP	0.0	0.0	0.0	0.0	0.0
364ARG	437ARG	12.141412794702575	4.133288359768698	7.852809812679155	17.725484967668823	10.84594360375975
365LEU	438LEU	5.295202542052753	0.34571645311701477	4.946336910872608	5.766282247850143	5.172988467435505
366PHE	439PHE	12.332511165922272	3.5487851887757254	16.998866742217185	8.399440037330844	11.599226718218786
367LEU	440LEU	17.478834744350376	6.444627034097137	12.39250716618892	26.571561895873607	13.4724351709886
368TYR	441TYR	39.581805657400615	5.233937844067221	34.344377041530564	46.73021798546763	37.670821945203656
369VAL	442VAL	4.757460613736862	0.8136493761219327	5.619625358309446	3.6664222385174323	4.986334244383707
370PHE	443PHE	8.861631446792437	2.5469641521507818	12.112525831611226	5.892940470635291	8.579428038130791
371PHE	444PHE	23.258449436704222	9.26800223104806	13.352443170455302	35.64429038064129	20.778614759016065
372VAL	445VAL	6.299580027998133	0.31385567388453056	6.699553363109126	6.266248916738884	5.93293780414639
373ILE	446ILE	7.310623736195365	1.8477371083276066	9.66602226518232	5.152989800679955	7.112859142723819
374CYS	447CYS	6.2173632868919855	3.647507365789577	2.8531431237917473	11.285914272381842	4.513032464502366
375SER	448SER	9.399373375108325	3.116176674669049	5.599626691553897	13.232451169922005	9.366042263849076
376ILE	449ILE	8.503877519276491	1.0063174691563632	9.926004933004466	7.746150256649557	7.839477368175455
377GLY	450GLY	8.750527742594938	1.6679978056735019	10.925938270781948	8.452769815345643	6.8728751416572225
378THR	451THR	5.797391285025443	2.533938165098959	3.79974668355443	9.372708486100926	4.219718685420972
379PHE	452PHE	22.407395062551387	5.642006691819787	25.491633891073928	14.492367175521633	27.238184121058595
380SER	453SER	30.80016887763038	2.3095058336643755	29.07139524031731	34.06439570695287	29.26471568562096
381ILE	454ILE	15.82116747772371	2.082539875976092	13.685754283047796	18.645423638424106	15.13232451169922
382PHE	455PHE	22.882918916516676	5.059770522518041	29.404706352909805	17.072195186987535	22.17185520965269
383LEU	456LEU	29.66913316889985	0.460318079536309	30.19132057862809	29.07139524031731	29.74468368775415
384ASP	457ASP	17.78548096793547	0.410536831658916	17.472168522098528	18.36544230384641	17.518832077861475
385ALA	458ALA	0.3821967424393929	0.18636300998832747	0.1399906672888474	0.41330577961469234	0.593293780414639
386SER	459SER	9.894895895829167	0.632468021788304	10.425971601893208	10.252649823345111	9.006066262249183
387HIS	460HIS	51.63211341466124	0.9557037047933613	50.98993400439971	52.98313445770282	50.923271781881205
388ASN	461ASN	0.05777392618269892	0.038230008075206656	0.05332977801479901	0.10665955602959802	0.013332444503699753
389VAL	462VAL	0.14221274137279735	0.09064319291767722	0.26664889007399506	0.10665955602959802	0.05332977801479901
390PRO	463PRO	0.0022220740839499586	0.0031424873061198033	0.006666222251849876	0.0	0.0
391PRO	464PRO	0.0	0.0	0.0	0.0	0.0
392ASP	465ASP	0.0	0.0	0.0	0.0	0.0
393ASN	466ASN	0.0	0.0	0.0	0.0	0.0
394PRO	467PRO	0.0	0.0	0.0	0.0	0.0
395PHE	468PHE	0.0	0.0	0.0	0.0	0.0
396ALA	469ALA	0.0	0.0	0.0	0.0	0.0
