# Supplementary material for: State-dependent binding of cholesterol and an anionic lipid to the muscle-type Torpedo nicotinic acetylcholine receptor
Source: Commun Biol. 2024 Apr 10;7:437. doi: 10.1038/s42003-024-06106-8 (PMC11006840; doi:10.1038/s42003-024-06106-8)
Supplement: Supplementary file 6 — Supplementary Data 1 [file 42003_2024_6106_MOESM6_ESM.zip › COMMS_BIO_TEXT_FILES/occupancy-apo-CHOL-in-3PC2CHOL-beta-sterol.txt]

Residue	Renumbered	Occupancy Avg	Occupancy Std	r1_occ	r2_occ	r3_occ
1SER	1SER	0.0	0.0	0.0	0.0	0.0
2VAL	2VAL	0.0	0.0	0.0	0.0	0.0
3MET	3MET	0.0	0.0	0.0	0.0	0.0
4GLU	4GLU	0.0	0.0	0.0	0.0	0.0
5ASP	5ASP	0.0	0.0	0.0	0.0	0.0
6THR	6THR	0.0	0.0	0.0	0.0	0.0
7LEU	7LEU	0.0	0.0	0.0	0.0	0.0
8LEU	8LEU	0.0	0.0	0.0	0.0	0.0
9SER	9SER	0.0	0.0	0.0	0.0	0.0
10VAL	10VAL	0.0	0.0	0.0	0.0	0.0
11LEU	11LEU	0.0	0.0	0.0	0.0	0.0
12PHE	12PHE	0.0	0.0	0.0	0.0	0.0
13GLU	13GLU	0.0	0.0	0.0	0.0	0.0
14THR	14THR	0.0	0.0	0.0	0.0	0.0
15TYR	15TYR	0.0	0.0	0.0	0.0	0.0
16ASN	16ASN	0.0	0.0	0.0	0.0	0.0
17PRO	17PRO	0.0	0.0	0.0	0.0	0.0
18LYS	18LYS	0.0	0.0	0.0	0.0	0.0
19VAL	19VAL	0.0	0.0	0.0	0.0	0.0
20ARG	20ARG	0.0	0.0	0.0	0.0	0.0
21PRO	21PRO	0.0	0.0	0.0	0.0	0.0
22ALA	22ALA	0.0	0.0	0.0	0.0	0.0
23GLN	23GLN	0.0	0.0	0.0	0.0	0.0
24THR	24THR	0.0	0.0	0.0	0.0	0.0
25VAL	25VAL	0.0	0.0	0.0	0.0	0.0
26GLY	26GLY	0.0	0.0	0.0	0.0	0.0
27ASP	27ASP	0.0	0.0	0.0	0.0	0.0
28LYS	28LYS	0.0	0.0	0.0	0.0	0.0
29VAL	29VAL	0.0	0.0	0.0	0.0	0.0
30THR	30THR	0.0	0.0	0.0	0.0	0.0
31VAL	31VAL	0.0	0.0	0.0	0.0	0.0
32ARG	32ARG	0.0	0.0	0.0	0.0	0.0
33VAL	33VAL	0.0	0.0	0.0	0.0	0.0
34GLY	34GLY	0.0	0.0	0.0	0.0	0.0
35LEU	35LEU	0.0	0.0	0.0	0.0	0.0
36THR	36THR	0.0	0.0	0.0	0.0	0.0
37LEU	37LEU	0.0	0.0	0.0	0.0	0.0
38THR	38THR	0.0	0.0	0.0	0.0	0.0
39ASN	39ASN	0.0	0.0	0.0	0.0	0.0
40LEU	40LEU	0.0	0.0	0.0	0.0	0.0
41LEU	41LEU	0.0	0.0	0.0	0.0	0.0
42ILE	42ILE	0.0	0.0	0.0	0.0	0.0
43LEU	43LEU	0.0	0.0	0.0	0.0	0.0
44ASN	44ASN	0.0	0.0	0.0	0.0	0.0
45GLU	45GLU	0.0	0.0	0.0	0.0	0.0
46LYS	46LYS	0.0	0.0	0.0	0.0	0.0
47ILE	47ILE	0.0	0.0	0.0	0.0	0.0
48GLU	48GLU	0.0	0.0	0.0	0.0	0.0
49GLU	49GLU	0.0	0.0	0.0	0.0	0.0
50MET	50MET	0.0	0.0	0.0	0.0	0.0
51THR	51THR	0.0	0.0	0.0	0.0	0.0
52THR	52THR	0.0	0.0	0.0	0.0	0.0
53ASN	53ASN	0.0	0.0	0.0	0.0	0.0
54VAL	54VAL	0.0	0.0	0.0	0.0	0.0
55PHE	55PHE	0.0	0.0	0.0	0.0	0.0
56LEU	56LEU	0.0	0.0	0.0	0.0	0.0
57ASN	57ASN	0.0	0.0	0.0	0.0	0.0
58LEU	58LEU	0.0	0.0	0.0	0.0	0.0
59ALA	59ALA	0.0	0.0	0.0	0.0	0.0
60TRP	60TRP	0.0	0.0	0.0	0.0	0.0
61THR	61THR	0.0	0.0	0.0	0.0	0.0
62ASP	62ASP	0.0	0.0	0.0	0.0	0.0
63TYR	63TYR	0.0	0.0	0.0	0.0	0.0
64ARG	64ARG	0.0	0.0	0.0	0.0	0.0
65LEU	65LEU	0.0	0.0	0.0	0.0	0.0
66GLN	66GLN	0.0	0.0	0.0	0.0	0.0
67TRP	67TRP	0.0	0.0	0.0	0.0	0.0
68ASP	68ASP	0.0	0.0	0.0	0.0	0.0
69PRO	69PRO	0.0	0.0	0.0	0.0	0.0
70ALA	70ALA	0.0	0.0	0.0	0.0	0.0
71ALA	71ALA	0.0	0.0	0.0	0.0	0.0
72TYR	72TYR	0.0	0.0	0.0	0.0	0.0
73GLU	73GLU	0.0	0.0	0.0	0.0	0.0
74GLY	74GLY	0.0	0.0	0.0	0.0	0.0
75ILE	75ILE	0.0	0.0	0.0	0.0	0.0
76LYS	76LYS	0.0	0.0	0.0	0.0	0.0
77ASP	77ASP	0.0	0.0	0.0	0.0	0.0
78LEU	78LEU	0.0	0.0	0.0	0.0	0.0
79ARG	79ARG	0.0	0.0	0.0	0.0	0.0
80ILE	80ILE	0.0	0.0	0.0	0.0	0.0
81PRO	81PRO	0.0	0.0	0.0	0.0	0.0
82SER	82SER	0.0	0.0	0.0	0.0	0.0
83SER	83SER	0.0	0.0	0.0	0.0	0.0
84ASP	84ASP	0.0	0.0	0.0	0.0	0.0
85VAL	85VAL	0.0	0.0	0.0	0.0	0.0
86TRP	86TRP	0.0	0.0	0.0	0.0	0.0
87GLN	87GLN	0.0	0.0	0.0	0.0	0.0
88PRO	88PRO	0.0	0.0	0.0	0.0	0.0
89ASP	89ASP	0.0	0.0	0.0	0.0	0.0
90ILE	90ILE	0.0	0.0	0.0	0.0	0.0
91VAL	91VAL	0.0	0.0	0.0	0.0	0.0
92LEU	92LEU	0.0	0.0	0.0	0.0	0.0
93MET	93MET	0.0	0.0	0.0	0.0	0.0
94ASN	94ASN	0.0	0.0	0.0	0.0	0.0
95ASN	95ASN	0.0	0.0	0.0	0.0	0.0
96ASN	96ASN	0.0	0.0	0.0	0.0	0.0
97ASP	97ASP	0.0	0.0	0.0	0.0	0.0
98GLY	98GLY	0.0	0.0	0.0	0.0	0.0
99SER	99SER	0.0	0.0	0.0	0.0	0.0
100PHE	100PHE	0.0	0.0	0.0	0.0	0.0
101GLU	101GLU	0.0	0.0	0.0	0.0	0.0
102ILE	102ILE	0.0	0.0	0.0	0.0	0.0
103THR	103THR	0.0	0.0	0.0	0.0	0.0
104LEU	104LEU	0.0	0.0	0.0	0.0	0.0
105HIS	105HIS	0.0	0.0	0.0	0.0	0.0
106VAL	106VAL	0.0	0.0	0.0	0.0	0.0
107ASN	107ASN	0.0	0.0	0.0	0.0	0.0
108VAL	108VAL	0.0	0.0	0.0	0.0	0.0
109LEU	109LEU	0.0	0.0	0.0	0.0	0.0
110VAL	110VAL	0.0	0.0	0.0	0.0	0.0
111GLN	111GLN	0.0	0.0	0.0	0.0	0.0
112HIS	112HIS	0.0	0.0	0.0	0.0	0.0
113THR	113THR	0.0	0.0	0.0	0.0	0.0
114GLY	114GLY	0.0	0.0	0.0	0.0	0.0
115ALA	115ALA	0.0	0.0	0.0	0.0	0.0
116VAL	116VAL	0.0	0.0	0.0	0.0	0.0
117SER	117SER	0.0	0.0	0.0	0.0	0.0
118TRP	118TRP	0.0	0.0	0.0	0.0	0.0
119GLN	119GLN	0.0	0.0	0.0	0.0	0.0
120PRO	120PRO	0.0	0.0	0.0	0.0	0.0
121SER	121SER	0.0	0.0	0.0	0.0	0.0
122ALA	122ALA	0.0	0.0	0.0	0.0	0.0
123ILE	123ILE	0.0	0.0	0.0	0.0	0.0
124TYR	124TYR	0.0	0.0	0.0	0.0	0.0
125ARG	125ARG	0.0	0.0	0.0	0.0	0.0
126SER	126SER	0.0	0.0	0.0	0.0	0.0
127SER	127SER	0.0	0.0	0.0	0.0	0.0
128CYS	128CYS	0.0	0.0	0.0	0.0	0.0
129THR	129THR	0.0	0.0	0.0	0.0	0.0
130ILE	130ILE	0.0	0.0	0.0	0.0	0.0
131LYS	131LYS	0.0	0.0	0.0	0.0	0.0
132VAL	132VAL	0.0	0.0	0.0	0.0	0.0
133MET	133MET	0.0	0.0	0.0	0.0	0.0
134TYR	134TYR	0.013332444503699754	0.009427461918359411	0.01999866675554963	0.0	0.01999866675554963
135PHE	135PHE	0.0	0.0	0.0	0.0	0.0
136PRO	136PRO	0.10665955602959803	0.15083939069375057	0.0	0.0	0.3199786680887941
137PHE	137PHE	9.463634596366937	1.716138006356778	8.459436037597493	8.05225969870684	11.87920805279648
138ASP	138ASP	0.0	0.0	0.0	0.0	0.0
139TRP	139TRP	0.0	0.0	0.0	0.0	0.0
140GLN	140GLN	0.0	0.0	0.0	0.0	0.0
141ASN	141ASN	0.0	0.0	0.0	0.0	0.0
142CYS	142CYS	0.0	0.0	0.0	0.0	0.0
143THR	143THR	0.0	0.0	0.0	0.0	0.0
144MET	144MET	0.0	0.0	0.0	0.0	0.0
145VAL	145VAL	0.0	0.0	0.0	0.0	0.0
146PHE	146PHE	0.0	0.0	0.0	0.0	0.0
147LYS	147LYS	0.0	0.0	0.0	0.0	0.0
148SER	148SER	0.0	0.0	0.0	0.0	0.0
149TYR	149TYR	0.0	0.0	0.0	0.0	0.0
150THR	150THR	0.0	0.0	0.0	0.0	0.0
151TYR	151TYR	0.0	0.0	0.0	0.0	0.0
152ASP	152ASP	0.0	0.0	0.0	0.0	0.0
153THR	153THR	0.0	0.0	0.0	0.0	0.0
154SER	154SER	0.0	0.0	0.0	0.0	0.0
155GLU	155GLU	0.0	0.0	0.0	0.0	0.0
156VAL	156VAL	0.0	0.0	0.0	0.0	0.0
157THR	157THR	0.0	0.0	0.0	0.0	0.0
158LEU	158LEU	0.0	0.0	0.0	0.0	0.0
159GLN	159GLN	0.0	0.0	0.0	0.0	0.0
160HIS	160HIS	0.0	0.0	0.0	0.0	0.0
161ALA	161ALA	0.0	0.0	0.0	0.0	0.0
162LEU	162LEU	0.0	0.0	0.0	0.0	0.0
163ASP	163ASP	0.0	0.0	0.0	0.0	0.0
164ALA	164ALA	0.0	0.0	0.0	0.0	0.0
165LYS	165LYS	0.0	0.0	0.0	0.0	0.0
166GLY	166GLY	0.0	0.0	0.0	0.0	0.0
167GLU	167GLU	0.0	0.0	0.0	0.0	0.0
168ARG	168ARG	0.0	0.0	0.0	0.0	0.0
169GLU	169GLU	0.0	0.0	0.0	0.0	0.0
170VAL	170VAL	0.0	0.0	0.0	0.0	0.0
171LYS	171LYS	0.0	0.0	0.0	0.0	0.0
172GLU	172GLU	0.0	0.0	0.0	0.0	0.0
173ILE	173ILE	0.0	0.0	0.0	0.0	0.0
174VAL	174VAL	0.0	0.0	0.0	0.0	0.0
175ILE	175ILE	0.0	0.0	0.0	0.0	0.0
176ASN	176ASN	0.0	0.0	0.0	0.0	0.0
177LYS	177LYS	0.0	0.0	0.0	0.0	0.0
178ASP	178ASP	0.0	0.0	0.0	0.0	0.0
179ALA	179ALA	0.0	0.0	0.0	0.0	0.0
180PHE	180PHE	0.0	0.0	0.0	0.0	0.0
181THR	181THR	0.0	0.0	0.0	0.0	0.0
182GLU	182GLU	0.0	0.0	0.0	0.0	0.0
183ASN	183ASN	0.0	0.0	0.0	0.0	0.0
184GLY	184GLY	0.0	0.0	0.0	0.0	0.0
185GLN	185GLN	0.0	0.0	0.0	0.0	0.0
186TRP	186TRP	0.0	0.0	0.0	0.0	0.0
187SER	187SER	0.0	0.0	0.0	0.0	0.0
188ILE	188ILE	0.0	0.0	0.0	0.0	0.0
189GLU	189GLU	0.0	0.0	0.0	0.0	0.0
190HIS	190HIS	0.0	0.0	0.0	0.0	0.0
191LYS	191LYS	0.0	0.0	0.0	0.0	0.0
192PRO	192PRO	0.0	0.0	0.0	0.0	0.0
193SER	193SER	0.0	0.0	0.0	0.0	0.0
194ARG	194ARG	0.0	0.0	0.0	0.0	0.0
195LYS	195LYS	0.0	0.0	0.0	0.0	0.0
196ASN	196ASN	0.0	0.0	0.0	0.0	0.0
197TRP	197TRP	0.0	0.0	0.0	0.0	0.0
198ARG	198ARG	0.0	0.0	0.0	0.0	0.0
199SER	199SER	0.0	0.0	0.0	0.0	0.0
200ASP	200ASP	0.0	0.0	0.0	0.0	0.0
201ASP	201ASP	0.0	0.0	0.0	0.0	0.0
202PRO	202PRO	0.0	0.0	0.0	0.0	0.0
203SER	203SER	0.0	0.0	0.0	0.0	0.0
204TYR	204TYR	0.0	0.0	0.0	0.0	0.0
205GLU	205GLU	0.0	0.0	0.0	0.0	0.0
206ASP	206ASP	0.0	0.0	0.0	0.0	0.0
207VAL	207VAL	0.0	0.0	0.0	0.0	0.0
208THR	208THR	0.0	0.0	0.0	0.0	0.0
209PHE	209PHE	0.0	0.0	0.0	0.0	0.0
210TYR	210TYR	0.0	0.0	0.0	0.0	0.0
211LEU	211LEU	0.0	0.0	0.0	0.0	0.0
212ILE	212ILE	0.0	0.0	0.0	0.0	0.0
213ILE	213ILE	0.0	0.0	0.0	0.0	0.0
214GLN	214GLN	0.0	0.0	0.0	0.0	0.0
215ARG	215ARG	0.0	0.0	0.0	0.0	0.0
216LYS	216LYS	0.12665555665173137	0.046504947661840504	0.07332844477034864	0.11998400213304893	0.18665422305179655
217PRO	217PRO	2.0087229782897675	1.0289699613868937	1.133257782814479	1.439808025596587	3.453103126458236
218LEU	218LEU	13.318766054326028	2.8490406409684126	9.299380041330577	15.571257165711238	15.085660955936271
219PHE	219PHE	0.031109037175299423	0.02454361046416297	0.05999600026664889	0.0	0.03333111125924938
220TYR	220TYR	0.0	0.0	0.0	0.0	0.0
221ILE	221ILE	19.391523893222626	3.0875784523494363	15.69228718085461	23.25023330222637	19.232051196586895
222VAL	222VAL	36.14787499257593	1.587994548731099	33.904406372908475	37.181709105452605	37.35750949936671
223TYR	223TYR	0.0	0.0	0.0	0.0	0.0
224THR	224THR	0.0	0.0	0.0	0.0	0.0
225ILE	225ILE	16.354097923934344	0.7668557785746326	15.338977401506567	16.53112918277563	17.192187187520833
226ILE	226ILE	52.16196743914653	2.6159949128231372	52.82981134591027	54.97933608852153	48.6767548830078
227PRO	227PRO	1.9042674258842978	0.8190714772462108	2.6864875674955004	2.2530329289428077	0.7732817812145857
228CYS	228CYS	0.0	0.0	0.0	0.0	0.0
229ILE	229ILE	27.941939363754454	3.953253945112908	32.23118458769415	28.90281295827223	22.69182054529698
230LEU	230LEU	28.110827658668313	1.36508073176169	29.6046930204653	28.422876949740036	26.304913005799612
231ILE	231ILE	0.0	0.0	0.0	0.0	0.0
232SER	232SER	0.1666531863998769	0.1347621083856977	0.03999733351109926	0.10665244634048794	0.3533097793480435
233ILE	233ILE	27.58864943228851	2.4619434895403063	24.38504099726685	28.009598720170644	30.37130857942804
234LEU	234LEU	0.0	0.0	0.0	0.0	0.0
235ALA	235ALA	0.0	0.0	0.0	0.0	0.0
236ILE	236ILE	17.92499706347622	2.427243601649595	16.25891607226185	21.35715237968271	16.1589227384841
237LEU	237LEU	5.541778409872587	1.5541055301964466	6.5528964735684285	3.346220503932809	6.726218252116525
238VAL	238VAL	0.0	0.0	0.0	0.0	0.0
239PHE	239PHE	0.006665926014803623	0.005442584865567642	0.0	0.013331555792560993	0.006666222251849876
240TYR	240TYR	35.61257672365459	5.964897753030269	40.4573028464769	27.209705372616984	39.17072195186987
241LEU	241LEU	0.0	0.0	0.0	0.0	0.0
242PRO	242PRO	0.0	0.0	0.0	0.0	0.0
243PRO	243PRO	0.0	0.0	0.0	0.0	0.0
244ASP	244ASP	0.0	0.0	0.0	0.0	0.0
245ALA	245ALA	0.0	0.0	0.0	0.0	0.0
246GLY	246GLY	0.0	0.0	0.0	0.0	0.0
247GLU	247GLU	0.0	0.0	0.0	0.0	0.0
248LYS	248LYS	0.0	0.0	0.0	0.0	0.0
249MET	249MET	0.0	0.0	0.0	0.0	0.0
250SER	250SER	0.0	0.0	0.0	0.0	0.0
251LEU	251LEU	0.0	0.0	0.0	0.0	0.0
252SER	252SER	0.0	0.0	0.0	0.0	0.0
253ILE	253ILE	0.0	0.0	0.0	0.0	0.0
254SER	254SER	0.0	0.0	0.0	0.0	0.0
255ALA	255ALA	0.0	0.0	0.0	0.0	0.0
256LEU	256LEU	0.0	0.0	0.0	0.0	0.0
257LEU	257LEU	0.0	0.0	0.0	0.0	0.0
258ALA	258ALA	0.0	0.0	0.0	0.0	0.0
259VAL	259VAL	0.0	0.0	0.0	0.0	0.0
260THR	260THR	0.0	0.0	0.0	0.0	0.0
261VAL	261VAL	0.0	0.0	0.0	0.0	0.0
262PHE	262PHE	0.0	0.0	0.0	0.0	0.0
263LEU	263LEU	0.0	0.0	0.0	0.0	0.0
264LEU	264LEU	0.0	0.0	0.0	0.0	0.0
265LEU	265LEU	0.0	0.0	0.0	0.0	0.0
266LEU	266LEU	0.0	0.0	0.0	0.0	0.0
267ALA	267ALA	0.0	0.0	0.0	0.0	0.0
268ASP	268ASP	0.0	0.0	0.0	0.0	0.0
269LYS	269LYS	0.0	0.0	0.0	0.0	0.0
270VAL	270VAL	0.0	0.0	0.0	0.0	0.0
271PRO	271PRO	0.0	0.0	0.0	0.0	0.0
272GLU	272GLU	0.0	0.0	0.0	0.0	0.0
273THR	273THR	0.0	0.0	0.0	0.0	0.0
274SER	274SER	0.004444148167899917	0.006284974612239607	0.013332444503699753	0.0	0.0
275LEU	275LEU	0.27774652230075597	0.22336515056638015	0.22665155656289582	0.5732568990801227	0.03333111125924938
276SER	276SER	0.1510933355453946	0.13996227074677697	0.07999466702219853	0.3466204506065858	0.026664889007399505
277VAL	277VAL	0.32219185506135645	0.08747524406447793	0.3666422238517432	0.39994667377682974	0.1999866675554963
278PRO	278PRO	0.0	0.0	0.0	0.0	0.0
279ILE	279ILE	0.3355331866764438	0.4745155832240903	0.0	0.0	1.0065995600293314
280ILE	280ILE	0.0	0.0	0.0	0.0	0.0
281ILE	281ILE	0.0	0.0	0.0	0.0	0.0
282ARG	282ARG	3.8241195865349638	0.4887006986607518	4.046396906872875	3.146247167044394	4.279714685687621
283TYR	283TYR	4.203999459035605	2.509279500878835	3.9130724618358776	7.412345020663912	1.2865808946070263
284LEU	284LEU	0.0	0.0	0.0	0.0	0.0
285MET	285MET	19.058158865487712	6.1940937153859235	20.718618758749418	25.67657645647247	10.779281381241251
286PHE	286PHE	71.66906673477986	4.132278704995819	71.10192653823079	76.98973470203973	66.91553896406906
287ILE	287ILE	0.0	0.0	0.0	0.0	0.0
288MET	288MET	0.0	0.0	0.0	0.0	0.0
289ILE	289ILE	73.2421509187749	7.932058878056636	72.08852743150457	83.48220237301693	64.15572295180321
290LEU	290LEU	13.307629318809163	2.8466543149785255	9.786014265715618	16.757765631249168	13.379108059462702
291VAL	291VAL	0.0	0.0	0.0	0.0	0.0
292ALA	292ALA	0.10888074140240922	0.06020241317614695	0.18665422305179655	0.03999466737768297	0.09999333377774815
293PHE	293PHE	54.730744031364885	1.8446773130716816	55.056329578028134	52.326356485801895	56.80954603026465
294SER	294SER	0.0	0.0	0.0	0.0	0.0
295VAL	295VAL	0.0	0.0	0.0	0.0	0.0
296ILE	296ILE	32.39276678833625	2.932483552265923	33.77108192787148	28.316224503399546	35.09099393373775
297LEU	297LEU	41.842651542201324	9.415760995189432	34.8443437104193	55.152646313824825	35.530964602359845
298SER	298SER	0.0	0.0	0.0	0.0	0.0
299VAL	299VAL	0.599934526280511	0.4409479658677467	0.06666222251849876	1.1465137981602453	0.5866275581627891
300VAL	300VAL	47.17550344293657	9.940575264577443	37.41750549963336	60.818557525663245	43.2904473035131
301VAL	301VAL	12.576388610487781	8.635423872491042	6.786214252383174	24.783362218370883	6.159589360709286
302LEU	302LEU	0.0	0.0	0.0	0.0	0.0
303ASN	303ASN	0.6799102341317494	0.9333193752577168	0.006666222251849876	1.9997333688841488	0.03333111125924938
304LEU	304LEU	18.50470659789784	10.042833502825758	12.039197386840877	32.68897480335955	10.785947603493101
305HIS	305HIS	0.0	0.0	0.0	0.0	0.0
306HIS	306HIS	0.0	0.0	0.0	0.0	0.0
307ARG	307ARG	0.0	0.0	0.0	0.0	0.0
308SER	308SER	0.0	0.0	0.0	0.0	0.0
309PRO	309PRO	0.0	0.0	0.0	0.0	0.0
310ASN	310ASN	0.0	0.0	0.0	0.0	0.0
311THR	311THR	0.0	0.0	0.0	0.0	0.0
312HIS	312HIS	5.501846248511664	4.8702079940528495	12.065862275848277	0.41327822956939075	4.0263982401173255
313THR	313THR	0.0022220740839499586	0.0031424873061198033	0.006666222251849876	0.0	0.0
314MET	314MET	0.0	0.0	0.0	0.0	0.0
315PRO	315PRO	2.330930237677529	0.8660338744802897	3.193120458636091	1.1465137981602453	2.653156456236251
316ASN	316ASN	0.008888000098753582	0.0062847651514878755	0.0	0.013331555792560993	0.013332444503699753
317TRP	317TRP	43.00947712967501	1.1866672578090975	42.93047130191321	44.50073323556859	41.59722685154323
318ILE	318ILE	19.873702416194963	3.340419851396716	20.238650756616227	23.77016397813625	15.612292513832411
319ARG	319ARG	0.0	0.0	0.0	0.0	0.0
320GLN	320GLN	0.024442518686403295	0.011330689603054086	0.01999866675554963	0.013331555792560993	0.03999733351109926
321ILE	321ILE	19.638305645789607	2.069773269968044	19.232051196586895	17.33102253032929	22.351843210452635
322PHE	322PHE	59.11249075418258	1.3733817979723684	57.27618158789414	60.57858952139715	59.48270115325645
323ILE	323ILE	0.0	0.0	0.0	0.0	0.0
324GLU	324GLU	0.006665926014803623	0.005442584865567642	0.0	0.013331555792560993	0.006666222251849876
325THR	325THR	15.387560869566286	2.900426382825635	13.085794280381307	13.598186908412211	19.478701419905338
326LEU	326LEU	23.59352582585534	3.496385174337649	21.7318845410306	20.55725903212905	28.491433904406374
327PRO	327PRO	0.0	0.0	0.0	0.0	0.0
328PRO	328PRO	4.015211144302596	0.8092849759593664	3.4331044597026863	3.452872950273297	5.159656022931805
329PHE	329PHE	59.4924826042867	2.3942545288730503	56.41623891740551	59.80535928542861	62.255849610026
330LEU	330LEU	11.518888712459978	3.1077698658624193	11.252583161122592	15.45127316357819	7.852809812679155
331TRP	331TRP	23.166802877941716	0.868492608828144	22.778481434571027	24.370083988801493	22.351843210452635
332ILE	332ILE	0.4155225214318097	0.29664796513132713	0.8332777814812345	0.23996800426609785	0.1733217785480968
333GLN	333GLN	0.0	0.0	0.0	0.0	0.0
334ARG	334ARG	0.0	0.0	0.0	0.0	0.0
335ILE	408ILE	0.0	0.0	0.0	0.0	0.0
336LYS	409LYS	0.0	0.0	0.0	0.0	0.0
337TYR	410TYR	0.0	0.0	0.0	0.0	0.0
338ILE	411ILE	0.0	0.0	0.0	0.0	0.0
339ALA	412ALA	0.0	0.0	0.0	0.0	0.0
340GLU	413GLU	0.0	0.0	0.0	0.0	0.0
341GLN	414GLN	0.0	0.0	0.0	0.0	0.0
342LEU	415LEU	0.0	0.0	0.0	0.0	0.0
343GLU	416GLU	0.0	0.0	0.0	0.0	0.0
344SER	417SER	0.0	0.0	0.0	0.0	0.0
345ALA	418ALA	0.0	0.0	0.0	0.0	0.0
346SER	419SER	0.0	0.0	0.0	0.0	0.0
347GLU	420GLU	0.0	0.0	0.0	0.0	0.0
348PHE	421PHE	0.0	0.0	0.0	0.0	0.0
349ASP	422ASP	0.0	0.0	0.0	0.0	0.0
350ASP	423ASP	0.0	0.0	0.0	0.0	0.0
351LEU	424LEU	0.0	0.0	0.0	0.0	0.0
352LYS	425LYS	0.0	0.0	0.0	0.0	0.0
353LYS	426LYS	0.0	0.0	0.0	0.0	0.0
354ASP	427ASP	0.0	0.0	0.0	0.0	0.0
355TRP	428TRP	4.044114696668536	1.7294683748236228	6.48623425104993	2.7063058258898813	2.9398040130657956
356GLN	429GLN	0.0	0.0	0.0	0.0	0.0
357TYR	430TYR	0.0	0.0	0.0	0.0	0.0
358VAL	431VAL	0.41108192810846483	0.23765015706560128	0.6266248916738885	0.07998933475536595	0.5266315578961402
359ALA	432ALA	0.25109111287883656	0.10041557094265054	0.38664089060729284	0.1466471137181709	0.21998533431104594
360MET	433MET	0.0	0.0	0.0	0.0	0.0
361VAL	434VAL	0.0	0.0	0.0	0.0	0.0
362ALA	435ALA	2.315360018526428	0.3333385875958232	2.466502233184454	1.853086255165978	2.6264915672288516
363ASP	436ASP	0.0	0.0	0.0	0.0	0.0
364ARG	437ARG	4.410733221556579	1.07610727737503	5.92627158189454	3.7728302892947605	3.533097793480435
365LEU	438LEU	19.36718505750241	1.2207684233172489	18.438770748616758	18.57085721903746	21.09192720485301
366PHE	439PHE	65.46280374624804	8.472332913115045	59.636024265048995	77.4430075989868	59.30937937470835
367LEU	440LEU	25.784338903025272	1.2450048396076188	24.3650423305113	27.39634715371284	25.591627224851678
368TYR	441TYR	70.88923248633918	0.7133870517916396	70.60195986934204	71.8704172776963	70.1953203119792
369VAL	442VAL	32.04608442418701	1.5733390782397159	33.91107259516032	30.062658312225036	32.16452236517566
370PHE	443PHE	4.575183293043466	1.0993860313761132	5.2329844677021535	3.026263164911345	5.466302246516899
371PHE	444PHE	66.81634695150143	4.285992998915207	63.63575761615892	63.938141581122515	72.87514165722285
372VAL	445VAL	30.748447370539694	2.4660026272049884	33.65108992733818	27.622983602186377	30.971268582094527
373ILE	446ILE	40.614067936509876	4.158660381730266	41.66388907406173	45.10065324623383	35.07766148923405
374CYS	447CYS	0.037774963190103046	0.017497042677348362	0.04666355576294914	0.013331555792560993	0.05332977801479901
375SER	448SER	23.35800315470533	2.893780668622598	26.871541897206853	19.784028796160513	23.418438770748615
376ILE	449ILE	57.84589104834538	2.4917779169095513	55.929604693020465	61.36515131315824	56.24291713885741
377GLY	450GLY	27.4442315023434	0.5534952510653967	28.19812012532498	27.249700039994668	26.884874341710553
378THR	451THR	12.252144721407026	3.747340321794602	12.46583561095927	16.731102519664045	7.55949603359776
379PHE	452PHE	83.9880736387116	1.9639601401533737	85.94093727084861	84.7220370617251	81.3012465835611
380SER	453SER	54.47748150093702	3.265554948415903	57.29618025464969	49.90001333155579	56.23625091660556
381ILE	454ILE	3.9508216524029565	2.059774377883384	6.099593360442637	1.1731769097453673	4.579694687020865
382PHE	455PHE	39.874130300984575	3.8145567273605416	39.93733751083261	44.51406479136115	35.17098860075995
383LEU	456LEU	36.75897587807793	1.2677668999593346	38.55076328244784	35.80855885881883	35.917605492967134
384ASP	457ASP	0.053328889303660254	0.014401508768705303	0.04666355576294914	0.03999466737768297	0.07332844477034864
385ALA	458ALA	0.3555285948244846	0.39345318836461074	0.013332444503699753	0.1466471137181709	0.9066062262515833
386SER	459SER	10.205727652640782	1.3812650781701086	8.339444037064196	11.638448206905746	10.639290713952404
387HIS	460HIS	7.821524810698381	0.7000945610039284	8.62609159389374	7.918944140781229	6.919538697420172
388ASN	461ASN	0.0022220740839499586	0.0031424873061198033	0.006666222251849876	0.0	0.0
389VAL	462VAL	0.024441629975264532	0.020605006233232963	0.013332444503699753	0.05332622317024397	0.006666222251849876
390PRO	463PRO	0.0	0.0	0.0	0.0	0.0
391PRO	464PRO	0.0	0.0	0.0	0.0	0.0
392ASP	465ASP	0.0	0.0	0.0	0.0	0.0
393ASN	466ASN	0.0	0.0	0.0	0.0	0.0
394PRO	467PRO	0.0	0.0	0.0	0.0	0.0
395PHE	468PHE	0.0	0.0	0.0	0.0	0.0
396ALA	469ALA	0.0	0.0	0.0	0.0	0.0
