# Supplementary material for: State-dependent binding of cholesterol and an anionic lipid to the muscle-type Torpedo nicotinic acetylcholine receptor
Source: Commun Biol. 2024 Apr 10;7:437. doi: 10.1038/s42003-024-06106-8 (PMC11006840; doi:10.1038/s42003-024-06106-8)
Supplement: Supplementary file 6 — Supplementary Data 1 [file 42003_2024_6106_MOESM6_ESM.zip › COMMS_BIO_TEXT_FILES/occupancy-apo-CHOL-in-3PC2CHOL-delta.txt]

Residue	Renumbered	Occupancy Avg	Occupancy Std	r1_occ	r2_occ	r3_occ
1VAL	1VAL	0.0	0.0	0.0	0.0	0.0
2ASN	2ASN	0.0	0.0	0.0	0.0	0.0
3GLU	3GLU	0.0	0.0	0.0	0.0	0.0
4GLU	4GLU	0.0	0.0	0.0	0.0	0.0
5GLU	5GLU	0.0	0.0	0.0	0.0	0.0
6ARG	6ARG	0.0	0.0	0.0	0.0	0.0
7LEU	7LEU	0.0	0.0	0.0	0.0	0.0
8ILE	8ILE	0.0	0.0	0.0	0.0	0.0
9ASN	9ASN	0.0	0.0	0.0	0.0	0.0
10ASP	10ASP	0.0	0.0	0.0	0.0	0.0
11LEU	11LEU	0.0	0.0	0.0	0.0	0.0
12LEU	12LEU	0.0	0.0	0.0	0.0	0.0
13ILE	13ILE	0.0	0.0	0.0	0.0	0.0
14VAL	14VAL	0.0	0.0	0.0	0.0	0.0
15ASN	15ASN	0.0	0.0	0.0	0.0	0.0
16LYS	16LYS	0.0	0.0	0.0	0.0	0.0
17TYR	17TYR	0.0	0.0	0.0	0.0	0.0
18ASN	18ASN	0.0	0.0	0.0	0.0	0.0
19LYS	19LYS	0.0	0.0	0.0	0.0	0.0
20HIS	20HIS	0.0	0.0	0.0	0.0	0.0
21VAL	21VAL	0.0	0.0	0.0	0.0	0.0
22ARG	22ARG	0.0	0.0	0.0	0.0	0.0
23PRO	23PRO	0.0	0.0	0.0	0.0	0.0
24VAL	24VAL	0.0	0.0	0.0	0.0	0.0
25LYS	25LYS	0.0	0.0	0.0	0.0	0.0
26HIS	26HIS	0.0	0.0	0.0	0.0	0.0
27ASN	27ASN	0.0	0.0	0.0	0.0	0.0
28ASN	28ASN	0.0	0.0	0.0	0.0	0.0
29GLU	29GLU	0.0	0.0	0.0	0.0	0.0
30VAL	30VAL	0.0	0.0	0.0	0.0	0.0
31VAL	31VAL	0.0	0.0	0.0	0.0	0.0
32ASN	32ASN	0.0	0.0	0.0	0.0	0.0
33ILE	33ILE	0.0	0.0	0.0	0.0	0.0
34ALA	34ALA	0.0	0.0	0.0	0.0	0.0
35LEU	35LEU	0.0	0.0	0.0	0.0	0.0
36SER	36SER	0.0	0.0	0.0	0.0	0.0
37LEU	37LEU	0.0	0.0	0.0	0.0	0.0
38THR	38THR	0.0	0.0	0.0	0.0	0.0
39LEU	39LEU	0.0	0.0	0.0	0.0	0.0
40SER	40SER	0.0	0.0	0.0	0.0	0.0
41ASN	41ASN	0.0	0.0	0.0	0.0	0.0
42LEU	42LEU	0.0	0.0	0.0	0.0	0.0
43ILE	43ILE	0.0	0.0	0.0	0.0	0.0
44SER	44SER	0.0	0.0	0.0	0.0	0.0
45LEU	45LEU	0.0	0.0	0.0	0.0	0.0
46LYS	46LYS	0.0	0.0	0.0	0.0	0.0
47GLU	47GLU	0.0	0.0	0.0	0.0	0.0
48THR	48THR	0.0	0.0	0.0	0.0	0.0
49ASP	49ASP	0.0	0.0	0.0	0.0	0.0
50GLU	50GLU	0.0	0.0	0.0	0.0	0.0
51THR	51THR	0.0	0.0	0.0	0.0	0.0
52LEU	52LEU	0.0	0.0	0.0	0.0	0.0
53THR	53THR	0.0	0.0	0.0	0.0	0.0
54SER	54SER	0.0	0.0	0.0	0.0	0.0
55ASN	55ASN	0.0	0.0	0.0	0.0	0.0
56VAL	56VAL	0.0	0.0	0.0	0.0	0.0
57TRP	57TRP	0.0	0.0	0.0	0.0	0.0
58MET	58MET	0.0	0.0	0.0	0.0	0.0
59ASP	59ASP	0.0	0.0	0.0	0.0	0.0
60HIS	60HIS	0.0	0.0	0.0	0.0	0.0
61ALA	61ALA	0.0	0.0	0.0	0.0	0.0
62TRP	62TRP	0.0	0.0	0.0	0.0	0.0
63TYR	63TYR	0.0	0.0	0.0	0.0	0.0
64ASP	64ASP	0.0	0.0	0.0	0.0	0.0
65HIS	65HIS	0.0	0.0	0.0	0.0	0.0
66ARG	66ARG	0.0	0.0	0.0	0.0	0.0
67LEU	67LEU	0.0	0.0	0.0	0.0	0.0
68THR	68THR	0.0	0.0	0.0	0.0	0.0
69TRP	69TRP	0.0	0.0	0.0	0.0	0.0
70ASN	70ASN	0.0	0.0	0.0	0.0	0.0
71ALA	71ALA	0.0	0.0	0.0	0.0	0.0
72SER	72SER	0.0	0.0	0.0	0.0	0.0
73GLU	73GLU	0.0	0.0	0.0	0.0	0.0
74TYR	74TYR	0.0	0.0	0.0	0.0	0.0
75SER	75SER	0.0	0.0	0.0	0.0	0.0
76ASP	76ASP	0.0	0.0	0.0	0.0	0.0
77ILE	77ILE	0.0	0.0	0.0	0.0	0.0
78SER	78SER	0.0	0.0	0.0	0.0	0.0
79ILE	79ILE	0.0	0.0	0.0	0.0	0.0
80LEU	80LEU	0.0	0.0	0.0	0.0	0.0
81ARG	81ARG	0.0	0.0	0.0	0.0	0.0
82LEU	82LEU	0.0	0.0	0.0	0.0	0.0
83PRO	83PRO	0.0	0.0	0.0	0.0	0.0
84PRO	84PRO	0.0	0.0	0.0	0.0	0.0
85GLU	85GLU	0.0	0.0	0.0	0.0	0.0
86LEU	86LEU	0.0	0.0	0.0	0.0	0.0
87VAL	87VAL	0.0	0.0	0.0	0.0	0.0
88TRP	88TRP	0.0	0.0	0.0	0.0	0.0
89ILE	89ILE	0.0	0.0	0.0	0.0	0.0
90PRO	90PRO	0.0	0.0	0.0	0.0	0.0
91ASP	91ASP	0.0	0.0	0.0	0.0	0.0
92ILE	92ILE	0.0	0.0	0.0	0.0	0.0
93VAL	93VAL	0.0	0.0	0.0	0.0	0.0
94LEU	94LEU	0.0	0.0	0.0	0.0	0.0
95GLN	95GLN	0.0	0.0	0.0	0.0	0.0
96ASN	96ASN	0.0	0.0	0.0	0.0	0.0
97ASN	97ASN	0.0	0.0	0.0	0.0	0.0
98ASN	98ASN	0.0	0.0	0.0	0.0	0.0
99ASP	99ASP	0.0	0.0	0.0	0.0	0.0
100GLY	100GLY	0.0	0.0	0.0	0.0	0.0
101GLN	101GLN	0.0	0.0	0.0	0.0	0.0
102TYR	102TYR	0.0	0.0	0.0	0.0	0.0
103HIS	103HIS	0.0	0.0	0.0	0.0	0.0
104VAL	104VAL	0.0	0.0	0.0	0.0	0.0
105ALA	105ALA	0.0	0.0	0.0	0.0	0.0
106TYR	106TYR	0.0	0.0	0.0	0.0	0.0
107PHE	107PHE	0.0	0.0	0.0	0.0	0.0
108CYS	108CYS	0.0	0.0	0.0	0.0	0.0
109ASN	109ASN	0.0	0.0	0.0	0.0	0.0
110VAL	110VAL	0.0	0.0	0.0	0.0	0.0
111LEU	111LEU	0.0	0.0	0.0	0.0	0.0
112VAL	112VAL	0.0	0.0	0.0	0.0	0.0
113ARG	113ARG	0.0	0.0	0.0	0.0	0.0
114PRO	114PRO	0.0	0.0	0.0	0.0	0.0
115ASN	115ASN	0.0	0.0	0.0	0.0	0.0
116GLY	116GLY	0.0	0.0	0.0	0.0	0.0
117TYR	117TYR	0.0	0.0	0.0	0.0	0.0
118VAL	118VAL	0.0	0.0	0.0	0.0	0.0
119THR	119THR	0.0	0.0	0.0	0.0	0.0
120TRP	120TRP	0.0	0.0	0.0	0.0	0.0
121LEU	121LEU	0.0	0.0	0.0	0.0	0.0
122PRO	122PRO	0.0	0.0	0.0	0.0	0.0
123PRO	123PRO	0.0	0.0	0.0	0.0	0.0
124ALA	124ALA	0.0	0.0	0.0	0.0	0.0
125ILE	125ILE	0.0	0.0	0.0	0.0	0.0
126PHE	126PHE	0.0	0.0	0.0	0.0	0.0
127ARG	127ARG	0.0	0.0	0.0	0.0	0.0
128SER	128SER	0.0	0.0	0.0	0.0	0.0
129SER	129SER	0.0	0.0	0.0	0.0	0.0
130CYS	130CYS	0.0	0.0	0.0	0.0	0.0
131PRO	131PRO	0.0	0.0	0.0	0.0	0.0
132ILE	132ILE	0.0	0.0	0.0	0.0	0.0
133ASN	133ASN	0.0	0.0	0.0	0.0	0.0
134VAL	134VAL	0.0	0.0	0.0	0.0	0.0
135LEU	135LEU	0.0	0.0	0.0	0.0	0.0
136TYR	136TYR	3.0886829766904427	3.1194422233358945	0.9532697820145324	7.4995000333311115	0.8132791147256849
137PHE	137PHE	0.0	0.0	0.0	0.0	0.0
138PRO	138PRO	0.04666355576294914	0.024942719730510904	0.05332977801479901	0.013332444503699753	0.07332844477034864
139PHE	139PHE	21.12303624202831	3.670727840710873	23.13845743617092	24.258382774481703	15.972268515432305
140ASP	140ASP	0.0	0.0	0.0	0.0	0.0
141TRP	141TRP	0.0	0.0	0.0	0.0	0.0
142GLN	142GLN	0.0	0.0	0.0	0.0	0.0
143ASN	143ASN	0.0	0.0	0.0	0.0	0.0
144CYS	144CYS	0.0	0.0	0.0	0.0	0.0
145SER	145SER	0.0	0.0	0.0	0.0	0.0
146LEU	146LEU	0.0	0.0	0.0	0.0	0.0
147LYS	147LYS	0.0	0.0	0.0	0.0	0.0
148PHE	148PHE	0.0	0.0	0.0	0.0	0.0
149THR	149THR	0.0	0.0	0.0	0.0	0.0
150ALA	150ALA	0.0	0.0	0.0	0.0	0.0
151LEU	151LEU	0.0	0.0	0.0	0.0	0.0
152ASN	152ASN	0.0	0.0	0.0	0.0	0.0
153TYR	153TYR	0.0	0.0	0.0	0.0	0.0
154ASP	154ASP	0.0	0.0	0.0	0.0	0.0
155ALA	155ALA	0.0	0.0	0.0	0.0	0.0
156ASN	156ASN	0.0	0.0	0.0	0.0	0.0
157GLU	157GLU	0.0	0.0	0.0	0.0	0.0
158ILE	158ILE	0.0	0.0	0.0	0.0	0.0
159THR	159THR	0.0	0.0	0.0	0.0	0.0
160MET	160MET	0.0	0.0	0.0	0.0	0.0
161ASP	161ASP	0.0	0.0	0.0	0.0	0.0
162LEU	162LEU	0.0	0.0	0.0	0.0	0.0
163MET	163MET	0.0	0.0	0.0	0.0	0.0
164THR	164THR	0.0	0.0	0.0	0.0	0.0
165ASP	165ASP	0.0	0.0	0.0	0.0	0.0
166THR	166THR	0.0	0.0	0.0	0.0	0.0
167ILE	167ILE	0.0	0.0	0.0	0.0	0.0
168ASP	168ASP	0.0	0.0	0.0	0.0	0.0
169GLY	169GLY	0.0	0.0	0.0	0.0	0.0
170LYS	170LYS	0.0	0.0	0.0	0.0	0.0
171ASP	171ASP	0.0	0.0	0.0	0.0	0.0
172TYR	172TYR	0.0	0.0	0.0	0.0	0.0
173PRO	173PRO	0.0	0.0	0.0	0.0	0.0
174ILE	174ILE	0.0	0.0	0.0	0.0	0.0
175GLU	175GLU	0.0	0.0	0.0	0.0	0.0
176TRP	176TRP	0.0	0.0	0.0	0.0	0.0
177ILE	177ILE	0.0	0.0	0.0	0.0	0.0
178ILE	178ILE	0.0	0.0	0.0	0.0	0.0
179ILE	179ILE	0.0	0.0	0.0	0.0	0.0
180ASP	180ASP	0.0	0.0	0.0	0.0	0.0
181PRO	181PRO	0.0	0.0	0.0	0.0	0.0
182GLU	182GLU	0.0	0.0	0.0	0.0	0.0
183ALA	183ALA	0.0	0.0	0.0	0.0	0.0
184PHE	184PHE	0.0	0.0	0.0	0.0	0.0
185THR	185THR	0.0	0.0	0.0	0.0	0.0
186GLU	186GLU	0.0	0.0	0.0	0.0	0.0
187ASN	187ASN	0.0	0.0	0.0	0.0	0.0
188GLY	188GLY	0.0	0.0	0.0	0.0	0.0
189GLU	189GLU	0.0	0.0	0.0	0.0	0.0
190TRP	190TRP	0.0	0.0	0.0	0.0	0.0
191GLU	191GLU	0.1733217785480968	0.2311170698401402	0.49996666888874075	0.0	0.01999866675554963
192ILE	192ILE	0.0	0.0	0.0	0.0	0.0
193ILE	193ILE	0.0	0.0	0.0	0.0	0.0
194HIS	194HIS	0.0	0.0	0.0	0.0	0.0
195LYS	195LYS	0.0	0.0	0.0	0.0	0.0
196PRO	196PRO	0.0	0.0	0.0	0.0	0.0
197ALA	197ALA	0.0	0.0	0.0	0.0	0.0
198LYS	198LYS	0.0	0.0	0.0	0.0	0.0
199LYS	199LYS	0.0	0.0	0.0	0.0	0.0
200ASN	200ASN	0.0	0.0	0.0	0.0	0.0
201ILE	201ILE	0.0	0.0	0.0	0.0	0.0
202TYR	202TYR	0.0	0.0	0.0	0.0	0.0
203PRO	203PRO	0.0	0.0	0.0	0.0	0.0
204ASP	204ASP	0.0	0.0	0.0	0.0	0.0
205LYS	205LYS	0.0	0.0	0.0	0.0	0.0
206PHE	206PHE	0.0	0.0	0.0	0.0	0.0
207PRO	207PRO	0.0	0.0	0.0	0.0	0.0
208ASN	208ASN	0.0	0.0	0.0	0.0	0.0
209GLY	209GLY	0.0	0.0	0.0	0.0	0.0
210THR	210THR	0.0	0.0	0.0	0.0	0.0
211ASN	211ASN	0.0	0.0	0.0	0.0	0.0
212TYR	212TYR	0.0	0.0	0.0	0.0	0.0
213GLN	213GLN	0.0	0.0	0.0	0.0	0.0
214ASP	214ASP	0.0	0.0	0.0	0.0	0.0
215VAL	215VAL	0.0	0.0	0.0	0.0	0.0
216THR	216THR	0.0	0.0	0.0	0.0	0.0
217PHE	217PHE	0.0	0.0	0.0	0.0	0.0
218TYR	218TYR	0.0	0.0	0.0	0.0	0.0
219LEU	219LEU	0.0	0.0	0.0	0.0	0.0
220ILE	220ILE	0.0	0.0	0.0	0.0	0.0
221ILE	221ILE	0.0	0.0	0.0	0.0	0.0
222ARG	222ARG	0.6555118547652379	0.6404740684063218	1.5598960069328711	0.15998933404439705	0.24665022331844544
223ARG	223ARG	0.11554785236539787	0.16340933991822976	0.3466435570961936	0.0	0.0
224LYS	224LYS	7.63282447836811	1.4297143078498116	7.946136924205053	9.20605292980468	5.746283581094594
225PRO	225PRO	6.668444325933827	0.8356712213646278	7.679488034131058	5.632957802813146	6.692887140857276
226LEU	226LEU	18.76319356487345	1.4926913940180435	16.65222318512099	19.812012532497832	19.82534497700153
227PHE	227PHE	0.015554518587649712	0.01749662883365956	0.03999733351109926	0.006666222251849876	0.0
228TYR	228TYR	0.0	0.0	0.0	0.0	0.0
229VAL	229VAL	20.231984534364376	1.9934642606946078	18.212119192053862	19.53869742017199	22.945136990867276
230ILE	230ILE	17.76992644934782	5.185276412900403	23.70508632757816	11.072595160322646	18.532097860142656
231ASN	231ASN	3.170899717796591	4.484329385832959	9.512699153389773	0.0	0.0
232PHE	232PHE	0.0	0.0	0.0	0.0	0.0
233ILE	233ILE	9.521587449725574	5.18584201096639	14.59902673155123	2.3998400106659554	11.565895606959536
234THR	234THR	24.17616603337555	11.36700732510329	40.250649956669555	15.992267182187854	16.28558096126925
235PRO	235PRO	6.568450992156078	9.289192476890138	19.705352976468234	0.0	0.0
236CYS	236CYS	0.0	0.0	0.0	0.0	0.0
237VAL	237VAL	4.944114836788658	2.1939490676084246	5.006332911139258	7.59949336710886	2.2265182321178587
238LEU	238LEU	2.7220407528386996	1.0729696067442713	3.126458236117592	1.253249783347777	3.78641423905073
239ILE	239ILE	0.0	0.0	0.0	0.0	0.0
240SER	240SER	0.0	0.0	0.0	0.0	0.0
241PHE	241PHE	13.03468657645046	2.0561474789167073	15.358976068262116	10.359309379374709	13.385774281714552
242LEU	242LEU	0.9754905228540319	0.7361138170061124	0.9132724485034331	0.10665955602959802	1.9065395640290648
243ALA	243ALA	0.0	0.0	0.0	0.0	0.0
244SER	244SER	0.011110370419749794	0.008314239910170303	0.01999866675554963	0.013332444503699753	0.0
245LEU	245LEU	20.609737128635867	1.286337172551204	19.31871208586094	22.365175654956335	20.14532364509033
246ALA	246ALA	0.0	0.0	0.0	0.0	0.0
247PHE	247PHE	15.63006910650401	2.4561890658143835	12.39250716618892	18.33877741483901	16.1589227384841
248TYR	248TYR	63.91796102482056	10.753827107762394	49.383374441703886	75.06166255582961	67.3088460769282
249LEU	249LEU	0.004444148167899917	0.006284974612239607	0.013332444503699753	0.0	0.0
250PRO	250PRO	0.0	0.0	0.0	0.0	0.0
251ALA	251ALA	0.0	0.0	0.0	0.0	0.0
252GLU	252GLU	0.0	0.0	0.0	0.0	0.0
253SER	253SER	0.0	0.0	0.0	0.0	0.0
254GLY	254GLY	0.0	0.0	0.0	0.0	0.0
255GLU	255GLU	0.0	0.0	0.0	0.0	0.0
256LYS	256LYS	0.0	0.0	0.0	0.0	0.0
257MET	257MET	0.0	0.0	0.0	0.0	0.0
258SER	258SER	0.0	0.0	0.0	0.0	0.0
259THR	259THR	0.0	0.0	0.0	0.0	0.0
260ALA	260ALA	0.0	0.0	0.0	0.0	0.0
261ILE	261ILE	0.0	0.0	0.0	0.0	0.0
262SER	262SER	0.0	0.0	0.0	0.0	0.0
263VAL	263VAL	0.0	0.0	0.0	0.0	0.0
264LEU	264LEU	0.0	0.0	0.0	0.0	0.0
265LEU	265LEU	0.0	0.0	0.0	0.0	0.0
266ALA	266ALA	0.0	0.0	0.0	0.0	0.0
267GLN	267GLN	0.0	0.0	0.0	0.0	0.0
268ALA	268ALA	0.0	0.0	0.0	0.0	0.0
269VAL	269VAL	0.0	0.0	0.0	0.0	0.0
270PHE	270PHE	0.0	0.0	0.0	0.0	0.0
271LEU	271LEU	0.0	0.0	0.0	0.0	0.0
272LEU	272LEU	0.0	0.0	0.0	0.0	0.0
273LEU	273LEU	0.0	0.0	0.0	0.0	0.0
274THR	274THR	0.0	0.0	0.0	0.0	0.0
275SER	275SER	0.0	0.0	0.0	0.0	0.0
276GLN	276GLN	0.0	0.0	0.0	0.0	0.0
277ARG	277ARG	0.0	0.0	0.0	0.0	0.0
278LEU	278LEU	0.0	0.0	0.0	0.0	0.0
279PRO	279PRO	0.0	0.0	0.0	0.0	0.0
280GLU	280GLU	0.0	0.0	0.0	0.0	0.0
281THR	281THR	0.0	0.0	0.0	0.0	0.0
282ALA	282ALA	0.0	0.0	0.0	0.0	0.0
283LEU	283LEU	1.0465968935404306	0.6414139146683513	0.8666088927404839	0.3666422238517432	1.9065395640290648
284ALA	284ALA	1.795435859831567	0.7714086282917434	2.059862675821612	0.7466168922071862	2.5798280114659025
285VAL	285VAL	15.338977401506568	1.4270179835673236	16.69222051863209	15.958936070928605	13.365775614959002
286PRO	286PRO	0.0	0.0	0.0	0.0	0.0
287LEU	287LEU	0.03110903717529942	0.016628479820340603	0.05332977801479901	0.026664889007399505	0.013332444503699753
288ILE	288ILE	0.0	0.0	0.0	0.0	0.0
289GLY	289GLY	0.004444148167899917	0.0031424873061198033	0.0	0.006666222251849876	0.006666222251849876
290LYS	290LYS	36.71533008910517	2.0017126140867902	39.53736417572162	35.49763349110059	35.1109926004933
291TYR	291TYR	65.52229851343243	7.579657885215826	68.80874608359443	55.04299713352443	72.71515232317846
292LEU	292LEU	0.0	0.0	0.0	0.0	0.0
293MET	293MET	9.850454414150166	1.3971775630667151	11.772548496766882	8.492767148856743	9.286047596826878
294PHE	294PHE	69.08872741817213	5.831043334890225	75.8082794480368	61.58922738484101	69.86867542163856
295ILE	295ILE	3.1086816434459927	0.6730867438332196	3.999733351109926	2.9531364575694954	2.373175121658556
296MET	296MET	0.0	0.0	0.0	0.0	0.0
297SER	297SER	7.519498700086661	1.0733376892266882	9.032731151256582	6.6595560295980265	6.866208919405373
298LEU	298LEU	27.682598937848592	1.918894458559242	28.371441903873077	25.064995666955536	29.611359242717153
299VAL	299VAL	0.0	0.0	0.0	0.0	0.0
300THR	300THR	0.6044041508343888	0.4930701780105609	0.29998000133324443	1.299913339110726	0.21331911205919604
301GLY	301GLY	22.345176988200787	2.457844973475075	20.01866542230518	21.271915205652956	25.744950336644223
302VAL	302VAL	6.550674399484479	0.4682622433214444	5.986267582161189	7.132857809479368	6.532897806812879
303ILE	303ILE	0.01999866675554963	0.028282385755078226	0.0	0.05999600026664889	0.0
304VAL	304VAL	14.345710285980935	1.486562579925286	15.785614292380508	12.299180054663022	14.952336510899274
305ASN	305ASN	22.56960647067973	1.1732593247916743	21.151923205119658	22.531831211252584	24.025064995666956
306CYS	306CYS	0.0	0.0	0.0	0.0	0.0
307GLY	307GLY	0.17109970446414682	0.02454361046416297	0.1999866675554963	0.1733217785480968	0.1399906672888474
308ILE	308ILE	22.409617136635337	3.1200594742815	25.818278781414573	18.27878141457236	23.131791213919072
309VAL	309VAL	4.053063129124726	0.7594228736503246	3.3731084594360374	3.673088460769282	5.112992467168856
310LEU	310LEU	0.0	0.0	0.0	0.0	0.0
311ASN	311ASN	2.279848010132658	1.0218835294450435	3.7197520165322313	1.666555562962469	1.4532364509032731
312PHE	312PHE	44.17038864075729	1.7255346004873786	46.210252649823346	41.990533964402374	44.31037930804613
313HIS	313HIS	0.0	0.0	0.0	0.0	0.0
314PHE	314PHE	0.0	0.0	0.0	0.0	0.0
315ARG	315ARG	11.150367753260895	2.1730748481640916	13.98573428438104	10.759282714485702	8.706086260915939
316THR	316THR	0.0	0.0	0.0	0.0	0.0
317PRO	317PRO	0.0	0.0	0.0	0.0	0.0
318SER	318SER	0.0	0.0	0.0	0.0	0.0
319THR	319THR	0.1466568895406973	0.15240253493751305	0.35997600159989335	0.06666222251849876	0.013332444503699753
320HIS	320HIS	8.843854854120837	1.8900852961082095	11.105926271581895	8.946070261982534	6.47956802879808
321VAL	321VAL	0.11776992644934782	0.08367517891590663	0.18665422305179655	0.0	0.16665555629624693
322LEU	322LEU	1.9687576383796637	0.7940798673515033	2.979801346576895	1.0399306712885807	1.8865408972735151
323SER	323SER	5.970713063573538	1.5837044843829318	4.733017798813412	8.206119592027198	4.973001799880008
324THR	324THR	0.015554518587649712	0.011330399114709653	0.026664889007399505	0.01999866675554963	0.0
325ARG	325ARG	18.27878141457236	1.4785594796384807	19.505366308912738	19.132057862809145	16.1989200719952
326VAL	326VAL	11.441459458258338	1.7836792275474251	10.732617825478302	13.892407172855142	9.69935337644157
327LYS	327LYS	0.4044174832788925	0.3996151739263736	0.9532697820145324	0.24665022331844544	0.013332444503699753
328GLN	328GLN	0.3044241495011444	0.04564726481384383	0.33331111259249385	0.3399773348443437	0.23998400106659556
329ILE	329ILE	35.57096193587094	1.1587088353260724	35.15765615625625	37.15085660955936	34.404373041797214
330PHE	330PHE	20.900828833633312	0.4949891351589822	20.331977868142125	20.831944537030864	21.53856409572695
331LEU	331LEU	0.0	0.0	0.0	0.0	0.0
332GLU	332GLU	3.4619914227940356	0.039375253086837196	3.406439570695287	3.493100459969335	3.4864342377174853
333LYS	333LYS	36.866431126813765	1.10679812659848	35.84427704819679	36.35090993933738	38.40410639290714
334LEU	334LEU	3.0486856431793434	0.7344820430448326	4.066395573628425	2.359842677154856	2.71981867875475
335PRO	335PRO	0.015554518587649712	0.01749662883365956	0.0	0.006666222251849876	0.03999733351109926
336ARG	336ARG	12.728040352865364	1.6410494766201977	13.259116058929404	10.505966268915406	14.419038730751284
337ILE	337ILE	15.778948070128658	0.48350412221983646	16.318912072528498	15.872275181654556	15.14565695620292
338LEU	338LEU	15.17676599337822	1.3333370335755577	14.799013399106727	16.965535630957937	13.765748950069995
339HIS	339HIS	41.60611514787903	0.7434423651167632	41.10392640490634	41.05726284914339	42.65715618958736
340MET	340MET	11.85920938604093	0.18784084799153875	11.632557829478035	11.85254316378908	12.092527164855676
341SER	341SER	1.0043774859453813	0.3814855337696068	1.5398973401773215	0.7932804479701353	0.6799546696886875
342GLY	422GLY	0.0	0.0	0.0	0.0	0.0
343ILE	423ILE	0.0	0.0	0.0	0.0	0.0
344ASP	424ASP	0.0	0.0	0.0	0.0	0.0
345SER	425SER	0.0	0.0	0.0	0.0	0.0
346THR	426THR	0.0	0.0	0.0	0.0	0.0
347ASN	427ASN	0.0	0.0	0.0	0.0	0.0
348TYR	428TYR	0.0	0.0	0.0	0.0	0.0
349ILE	429ILE	0.0	0.0	0.0	0.0	0.0
350VAL	430VAL	0.0	0.0	0.0	0.0	0.0
351LYS	431LYS	0.0	0.0	0.0	0.0	0.0
352GLN	432GLN	0.0	0.0	0.0	0.0	0.0
353ILE	433ILE	0.0	0.0	0.0	0.0	0.0
354LYS	434LYS	0.0	0.0	0.0	0.0	0.0
355GLU	435GLU	0.0	0.0	0.0	0.0	0.0
356LYS	436LYS	0.0	0.0	0.0	0.0	0.0
357ASN	437ASN	0.0	0.0	0.0	0.0	0.0
358ALA	438ALA	0.0	0.0	0.0	0.0	0.0
359TYR	439TYR	0.0	0.0	0.0	0.0	0.0
360ASP	440ASP	0.0	0.0	0.0	0.0	0.0
361GLU	441GLU	0.0	0.0	0.0	0.0	0.0
362GLU	442GLU	0.0	0.0	0.0	0.0	0.0
363VAL	443VAL	0.0	0.0	0.0	0.0	0.0
364GLY	444GLY	0.0	0.0	0.0	0.0	0.0
365ASN	445ASN	0.0	0.0	0.0	0.0	0.0
366TRP	446TRP	16.881096815767837	4.45084489780423	10.605959602693154	20.44530364642357	19.592027198186788
367ASN	447ASN	0.0	0.0	0.0	0.0	0.0
368LEU	448LEU	0.0	0.0	0.0	0.0	0.0
369VAL	449VAL	6.108481656778437	1.945816365736514	3.579761349243384	8.312779148056796	6.432904473035131
370GLY	450GLY	1.9665355642957136	1.2777718175870427	0.15998933404439705	2.8331444570361977	2.9064729018065463
371GLN	451GLN	0.0	0.0	0.0	0.0	0.0
372THR	452THR	0.015554518587649712	0.012569949224479213	0.006666222251849876	0.006666222251849876	0.03333111125924938
373ILE	453ILE	12.823589538475213	0.6426905145745138	12.359176054929671	12.37917472168522	13.732417838810745
374ASP	454ASP	0.0	0.0	0.0	0.0	0.0
375ARG	455ARG	12.94580361309246	0.5948272767469958	12.565828944737017	13.785747616825544	12.485834277714819
376LEU	456LEU	7.597271293024909	1.4221656051134746	9.606026264915672	6.506232917805479	6.679554696353576
377SER	457SER	13.4768793191565	0.7935200472267606	13.625758282781147	12.43917072195187	14.365708952736485
378MET	458MET	7.837255294091505	1.27683632976751	6.772881807879474	9.632691153923071	7.106192920471969
379PHE	459PHE	47.68793191565007	4.652374716379958	48.343443770415305	53.02979801346577	41.69055396306913
380ILE	460ILE	5.335199875563852	0.8093048841843572	6.246250249983334	4.279714685687621	5.479634691020599
381ILE	461ILE	32.45783614425705	2.767218365944499	28.958069462035866	32.691153923071795	35.724285047663486
382THR	462THR	5.96626891540564	1.1598588173607032	7.212852476501567	6.266248916738884	4.419705352976468
383PRO	463PRO	7.51283247783481	0.5457352426610488	8.252783147790147	7.332844477034865	6.952869808679421
384VAL	464VAL	13.365775614959	0.6532444306565424	13.752416505566295	12.44583694420372	13.899073395106992
385MET	465MET	19.40537297513499	3.9649436188278746	24.89167388840744	15.65895606959536	17.665488967402172
386VAL	466VAL	4.899673355109659	3.4284910956255517	2.819812012532498	9.73268448770082	2.1465235650956602
387LEU	467LEU	6.806212919138724	0.4906810537851597	6.226251583227785	6.7662155856276245	7.426171588560763
388GLY	468GLY	17.207741706108482	0.8595090557572402	17.045530297980136	16.24558362775815	18.33211119258716
389THR	469THR	4.88634091060596	1.566217060502737	7.012865808946071	4.359709352709819	3.286447570161989
390ILE	470ILE	14.570139768459882	1.402341782265594	13.839077394840343	16.532231184587694	13.339110725951603
391PHE	471PHE	43.31933426660444	2.1813412149875466	45.66362242517165	40.41063929071395	43.88374108392774
392ILE	472ILE	9.388263004688575	0.5802890205498139	8.586094260382641	9.639357376174921	9.939337377508165
393PHE	473PHE	82.30117992133857	4.742266361516565	83.80774615025665	75.88827411505899	87.20751949870008
394VAL	474VAL	12.543608203897518	0.25098619413533996	12.312512499166722	12.892473835077661	12.42583827744817
395MET	475MET	14.616803324222829	0.9292999676914725	13.565762282514498	15.825611625891607	14.459036064262383
396GLY	476GLY	0.0755505188542986	0.04399482228567724	0.06666222251849876	0.026664889007399505	0.13332444503699753
397ASN	477ASN	8.374997222407394	1.2622045836699063	8.67942137190854	9.746016932204519	6.699553363109126
398PHE	478PHE	47.48127902584272	2.209195396699211	47.61682554496367	50.116658889407375	44.71035264315712
399ASN	479ASN	0.11332577828144791	0.08993225493788443	0.006666222251849876	0.22665155656289582	0.10665955602959802
400HIS	480HIS	2.057640601737662	1.4423023976177567	0.7466168922071862	4.066395573628425	1.359909339377375
401PRO	481PRO	0.013332444503699754	0.018854923836718822	0.03999733351109926	0.0	0.0
402PRO	482PRO	0.0	0.0	0.0	0.0	0.0
403ALA	483ALA	0.0	0.0	0.0	0.0	0.0
404LYS	484LYS	0.0	0.0	0.0	0.0	0.0
405PRO	485PRO	0.0	0.0	0.0	0.0	0.0
406PHE	486PHE	0.0	0.0	0.0	0.0	0.0
407GLU	487GLU	0.0	0.0	0.0	0.0	0.0
408GLY	488GLY	0.0	0.0	0.0	0.0	0.0
409ASP	489ASP	0.0	0.0	0.0	0.0	0.0
410PRO	490PRO	0.0	0.0	0.0	0.0	0.0
411PHE	491PHE	0.0	0.0	0.0	0.0	0.0
412ASP	492ASP	0.0	0.0	0.0	0.0	0.0
413TYR	493TYR	0.0	0.0	0.0	0.0	0.0
414SER	494SER	0.0	0.0	0.0	0.0	0.0
415SER	495SER	0.0	0.0	0.0	0.0	0.0
416ASP	496ASP	0.0	0.0	0.0	0.0	0.0
417HIS	497HIS	0.0	0.0	0.0	0.0	0.0
418PRO	498PRO	0.0	0.0	0.0	0.0	0.0
419ARG	499ARG	0.0	0.0	0.0	0.0	0.0
420CYS	500CYS	0.0	0.0	0.0	0.0	0.0
