# Supplementary material for: State-dependent binding of cholesterol and an anionic lipid to the muscle-type Torpedo nicotinic acetylcholine receptor
Source: Commun Biol. 2024 Apr 10;7:437. doi: 10.1038/s42003-024-06106-8 (PMC11006840; doi:10.1038/s42003-024-06106-8)
Supplement: Supplementary file 6 — Supplementary Data 1 [file 42003_2024_6106_MOESM6_ESM.zip › COMMS_BIO_TEXT_FILES/occupancy-apo-CHOL-in-3PC2CHOL-delta-sterol.txt]

Residue	Renumbered	Occupancy Avg	Occupancy Std	r1_occ	r2_occ	r3_occ
1VAL	1VAL	0.0	0.0	0.0	0.0	0.0
2ASN	2ASN	0.0	0.0	0.0	0.0	0.0
3GLU	3GLU	0.0	0.0	0.0	0.0	0.0
4GLU	4GLU	0.0	0.0	0.0	0.0	0.0
5GLU	5GLU	0.0	0.0	0.0	0.0	0.0
6ARG	6ARG	0.0	0.0	0.0	0.0	0.0
7LEU	7LEU	0.0	0.0	0.0	0.0	0.0
8ILE	8ILE	0.0	0.0	0.0	0.0	0.0
9ASN	9ASN	0.0	0.0	0.0	0.0	0.0
10ASP	10ASP	0.0	0.0	0.0	0.0	0.0
11LEU	11LEU	0.0	0.0	0.0	0.0	0.0
12LEU	12LEU	0.0	0.0	0.0	0.0	0.0
13ILE	13ILE	0.0	0.0	0.0	0.0	0.0
14VAL	14VAL	0.0	0.0	0.0	0.0	0.0
15ASN	15ASN	0.0	0.0	0.0	0.0	0.0
16LYS	16LYS	0.0	0.0	0.0	0.0	0.0
17TYR	17TYR	0.0	0.0	0.0	0.0	0.0
18ASN	18ASN	0.0	0.0	0.0	0.0	0.0
19LYS	19LYS	0.0	0.0	0.0	0.0	0.0
20HIS	20HIS	0.0	0.0	0.0	0.0	0.0
21VAL	21VAL	0.0	0.0	0.0	0.0	0.0
22ARG	22ARG	0.0	0.0	0.0	0.0	0.0
23PRO	23PRO	0.0	0.0	0.0	0.0	0.0
24VAL	24VAL	0.0	0.0	0.0	0.0	0.0
25LYS	25LYS	0.0	0.0	0.0	0.0	0.0
26HIS	26HIS	0.0	0.0	0.0	0.0	0.0
27ASN	27ASN	0.0	0.0	0.0	0.0	0.0
28ASN	28ASN	0.0	0.0	0.0	0.0	0.0
29GLU	29GLU	0.0	0.0	0.0	0.0	0.0
30VAL	30VAL	0.0	0.0	0.0	0.0	0.0
31VAL	31VAL	0.0	0.0	0.0	0.0	0.0
32ASN	32ASN	0.0	0.0	0.0	0.0	0.0
33ILE	33ILE	0.0	0.0	0.0	0.0	0.0
34ALA	34ALA	0.0	0.0	0.0	0.0	0.0
35LEU	35LEU	0.0	0.0	0.0	0.0	0.0
36SER	36SER	0.0	0.0	0.0	0.0	0.0
37LEU	37LEU	0.0	0.0	0.0	0.0	0.0
38THR	38THR	0.0	0.0	0.0	0.0	0.0
39LEU	39LEU	0.0	0.0	0.0	0.0	0.0
40SER	40SER	0.0	0.0	0.0	0.0	0.0
41ASN	41ASN	0.0	0.0	0.0	0.0	0.0
42LEU	42LEU	0.0	0.0	0.0	0.0	0.0
43ILE	43ILE	0.0	0.0	0.0	0.0	0.0
44SER	44SER	0.0	0.0	0.0	0.0	0.0
45LEU	45LEU	0.0	0.0	0.0	0.0	0.0
46LYS	46LYS	0.0	0.0	0.0	0.0	0.0
47GLU	47GLU	0.0	0.0	0.0	0.0	0.0
48THR	48THR	0.0	0.0	0.0	0.0	0.0
49ASP	49ASP	0.0	0.0	0.0	0.0	0.0
50GLU	50GLU	0.0	0.0	0.0	0.0	0.0
51THR	51THR	0.0	0.0	0.0	0.0	0.0
52LEU	52LEU	0.0	0.0	0.0	0.0	0.0
53THR	53THR	0.0	0.0	0.0	0.0	0.0
54SER	54SER	0.0	0.0	0.0	0.0	0.0
55ASN	55ASN	0.0	0.0	0.0	0.0	0.0
56VAL	56VAL	0.0	0.0	0.0	0.0	0.0
57TRP	57TRP	0.0	0.0	0.0	0.0	0.0
58MET	58MET	0.0	0.0	0.0	0.0	0.0
59ASP	59ASP	0.0	0.0	0.0	0.0	0.0
60HIS	60HIS	0.0	0.0	0.0	0.0	0.0
61ALA	61ALA	0.0	0.0	0.0	0.0	0.0
62TRP	62TRP	0.0	0.0	0.0	0.0	0.0
63TYR	63TYR	0.0	0.0	0.0	0.0	0.0
64ASP	64ASP	0.0	0.0	0.0	0.0	0.0
65HIS	65HIS	0.0	0.0	0.0	0.0	0.0
66ARG	66ARG	0.0	0.0	0.0	0.0	0.0
67LEU	67LEU	0.0	0.0	0.0	0.0	0.0
68THR	68THR	0.0	0.0	0.0	0.0	0.0
69TRP	69TRP	0.0	0.0	0.0	0.0	0.0
70ASN	70ASN	0.0	0.0	0.0	0.0	0.0
71ALA	71ALA	0.0	0.0	0.0	0.0	0.0
72SER	72SER	0.0	0.0	0.0	0.0	0.0
73GLU	73GLU	0.0	0.0	0.0	0.0	0.0
74TYR	74TYR	0.0	0.0	0.0	0.0	0.0
75SER	75SER	0.0	0.0	0.0	0.0	0.0
76ASP	76ASP	0.0	0.0	0.0	0.0	0.0
77ILE	77ILE	0.0	0.0	0.0	0.0	0.0
78SER	78SER	0.0	0.0	0.0	0.0	0.0
79ILE	79ILE	0.0	0.0	0.0	0.0	0.0
80LEU	80LEU	0.0	0.0	0.0	0.0	0.0
81ARG	81ARG	0.0	0.0	0.0	0.0	0.0
82LEU	82LEU	0.0	0.0	0.0	0.0	0.0
83PRO	83PRO	0.0	0.0	0.0	0.0	0.0
84PRO	84PRO	0.0	0.0	0.0	0.0	0.0
85GLU	85GLU	0.0	0.0	0.0	0.0	0.0
86LEU	86LEU	0.0	0.0	0.0	0.0	0.0
87VAL	87VAL	0.0	0.0	0.0	0.0	0.0
88TRP	88TRP	0.0	0.0	0.0	0.0	0.0
89ILE	89ILE	0.0	0.0	0.0	0.0	0.0
90PRO	90PRO	0.0	0.0	0.0	0.0	0.0
91ASP	91ASP	0.0	0.0	0.0	0.0	0.0
92ILE	92ILE	0.0	0.0	0.0	0.0	0.0
93VAL	93VAL	0.0	0.0	0.0	0.0	0.0
94LEU	94LEU	0.0	0.0	0.0	0.0	0.0
95GLN	95GLN	0.0	0.0	0.0	0.0	0.0
96ASN	96ASN	0.0	0.0	0.0	0.0	0.0
97ASN	97ASN	0.0	0.0	0.0	0.0	0.0
98ASN	98ASN	0.0	0.0	0.0	0.0	0.0
99ASP	99ASP	0.0	0.0	0.0	0.0	0.0
100GLY	100GLY	0.0	0.0	0.0	0.0	0.0
101GLN	101GLN	0.0	0.0	0.0	0.0	0.0
102TYR	102TYR	0.0	0.0	0.0	0.0	0.0
103HIS	103HIS	0.0	0.0	0.0	0.0	0.0
104VAL	104VAL	0.0	0.0	0.0	0.0	0.0
105ALA	105ALA	0.0	0.0	0.0	0.0	0.0
106TYR	106TYR	0.0	0.0	0.0	0.0	0.0
107PHE	107PHE	0.0	0.0	0.0	0.0	0.0
108CYS	108CYS	0.0	0.0	0.0	0.0	0.0
109ASN	109ASN	0.0	0.0	0.0	0.0	0.0
110VAL	110VAL	0.0	0.0	0.0	0.0	0.0
111LEU	111LEU	0.0	0.0	0.0	0.0	0.0
112VAL	112VAL	0.0	0.0	0.0	0.0	0.0
113ARG	113ARG	0.0	0.0	0.0	0.0	0.0
114PRO	114PRO	0.0	0.0	0.0	0.0	0.0
115ASN	115ASN	0.0	0.0	0.0	0.0	0.0
116GLY	116GLY	0.0	0.0	0.0	0.0	0.0
117TYR	117TYR	0.0	0.0	0.0	0.0	0.0
118VAL	118VAL	0.0	0.0	0.0	0.0	0.0
119THR	119THR	0.0	0.0	0.0	0.0	0.0
120TRP	120TRP	0.0	0.0	0.0	0.0	0.0
121LEU	121LEU	0.0	0.0	0.0	0.0	0.0
122PRO	122PRO	0.0	0.0	0.0	0.0	0.0
123PRO	123PRO	0.0	0.0	0.0	0.0	0.0
124ALA	124ALA	0.0	0.0	0.0	0.0	0.0
125ILE	125ILE	0.0	0.0	0.0	0.0	0.0
126PHE	126PHE	0.0	0.0	0.0	0.0	0.0
127ARG	127ARG	0.0	0.0	0.0	0.0	0.0
128SER	128SER	0.0	0.0	0.0	0.0	0.0
129SER	129SER	0.0	0.0	0.0	0.0	0.0
130CYS	130CYS	0.0	0.0	0.0	0.0	0.0
131PRO	131PRO	0.0	0.0	0.0	0.0	0.0
132ILE	132ILE	0.0	0.0	0.0	0.0	0.0
133ASN	133ASN	0.0	0.0	0.0	0.0	0.0
134VAL	134VAL	0.0	0.0	0.0	0.0	0.0
135LEU	135LEU	0.0	0.0	0.0	0.0	0.0
136TYR	136TYR	0.07554637153565104	0.07874465500643187	0.013332444503699753	0.1866417810958539	0.026664889007399505
137PHE	137PHE	0.0	0.0	0.0	0.0	0.0
138PRO	138PRO	0.0	0.0	0.0	0.0	0.0
139PHE	139PHE	6.021753225457843	2.3274882506262067	8.719418705419638	3.039594720703906	6.306246250249983
140ASP	140ASP	0.0	0.0	0.0	0.0	0.0
141TRP	141TRP	0.0	0.0	0.0	0.0	0.0
142GLN	142GLN	0.0	0.0	0.0	0.0	0.0
143ASN	143ASN	0.0	0.0	0.0	0.0	0.0
144CYS	144CYS	0.0	0.0	0.0	0.0	0.0
145SER	145SER	0.0	0.0	0.0	0.0	0.0
146LEU	146LEU	0.0	0.0	0.0	0.0	0.0
147LYS	147LYS	0.0	0.0	0.0	0.0	0.0
148PHE	148PHE	0.0	0.0	0.0	0.0	0.0
149THR	149THR	0.0	0.0	0.0	0.0	0.0
150ALA	150ALA	0.0	0.0	0.0	0.0	0.0
151LEU	151LEU	0.0	0.0	0.0	0.0	0.0
152ASN	152ASN	0.0	0.0	0.0	0.0	0.0
153TYR	153TYR	0.0	0.0	0.0	0.0	0.0
154ASP	154ASP	0.0	0.0	0.0	0.0	0.0
155ALA	155ALA	0.0	0.0	0.0	0.0	0.0
156ASN	156ASN	0.0	0.0	0.0	0.0	0.0
157GLU	157GLU	0.0	0.0	0.0	0.0	0.0
158ILE	158ILE	0.0	0.0	0.0	0.0	0.0
159THR	159THR	0.0	0.0	0.0	0.0	0.0
160MET	160MET	0.0	0.0	0.0	0.0	0.0
161ASP	161ASP	0.0	0.0	0.0	0.0	0.0
162LEU	162LEU	0.0	0.0	0.0	0.0	0.0
163MET	163MET	0.0	0.0	0.0	0.0	0.0
164THR	164THR	0.0	0.0	0.0	0.0	0.0
165ASP	165ASP	0.0	0.0	0.0	0.0	0.0
166THR	166THR	0.0	0.0	0.0	0.0	0.0
167ILE	167ILE	0.0	0.0	0.0	0.0	0.0
168ASP	168ASP	0.0	0.0	0.0	0.0	0.0
169GLY	169GLY	0.0	0.0	0.0	0.0	0.0
170LYS	170LYS	0.0	0.0	0.0	0.0	0.0
171ASP	171ASP	0.0	0.0	0.0	0.0	0.0
172TYR	172TYR	0.0	0.0	0.0	0.0	0.0
173PRO	173PRO	0.0	0.0	0.0	0.0	0.0
174ILE	174ILE	0.0	0.0	0.0	0.0	0.0
175GLU	175GLU	0.0	0.0	0.0	0.0	0.0
176TRP	176TRP	0.0	0.0	0.0	0.0	0.0
177ILE	177ILE	0.0	0.0	0.0	0.0	0.0
178ILE	178ILE	0.0	0.0	0.0	0.0	0.0
179ILE	179ILE	0.0	0.0	0.0	0.0	0.0
180ASP	180ASP	0.0	0.0	0.0	0.0	0.0
181PRO	181PRO	0.0	0.0	0.0	0.0	0.0
182GLU	182GLU	0.0	0.0	0.0	0.0	0.0
183ALA	183ALA	0.0	0.0	0.0	0.0	0.0
184PHE	184PHE	0.0	0.0	0.0	0.0	0.0
185THR	185THR	0.0	0.0	0.0	0.0	0.0
186GLU	186GLU	0.0	0.0	0.0	0.0	0.0
187ASN	187ASN	0.0	0.0	0.0	0.0	0.0
188GLY	188GLY	0.0	0.0	0.0	0.0	0.0
189GLU	189GLU	0.0	0.0	0.0	0.0	0.0
190TRP	190TRP	0.0	0.0	0.0	0.0	0.0
191GLU	191GLU	0.0	0.0	0.0	0.0	0.0
192ILE	192ILE	0.0	0.0	0.0	0.0	0.0
193ILE	193ILE	0.0	0.0	0.0	0.0	0.0
194HIS	194HIS	0.0	0.0	0.0	0.0	0.0
195LYS	195LYS	0.0	0.0	0.0	0.0	0.0
196PRO	196PRO	0.0	0.0	0.0	0.0	0.0
197ALA	197ALA	0.0	0.0	0.0	0.0	0.0
198LYS	198LYS	0.0	0.0	0.0	0.0	0.0
199LYS	199LYS	0.0	0.0	0.0	0.0	0.0
200ASN	200ASN	0.0	0.0	0.0	0.0	0.0
201ILE	201ILE	0.0	0.0	0.0	0.0	0.0
202TYR	202TYR	0.0	0.0	0.0	0.0	0.0
203PRO	203PRO	0.0	0.0	0.0	0.0	0.0
204ASP	204ASP	0.0	0.0	0.0	0.0	0.0
205LYS	205LYS	0.0	0.0	0.0	0.0	0.0
206PHE	206PHE	0.0	0.0	0.0	0.0	0.0
207PRO	207PRO	0.0	0.0	0.0	0.0	0.0
208ASN	208ASN	0.0	0.0	0.0	0.0	0.0
209GLY	209GLY	0.0	0.0	0.0	0.0	0.0
210THR	210THR	0.0	0.0	0.0	0.0	0.0
211ASN	211ASN	0.0	0.0	0.0	0.0	0.0
212TYR	212TYR	0.0	0.0	0.0	0.0	0.0
213GLN	213GLN	0.0	0.0	0.0	0.0	0.0
214ASP	214ASP	0.0	0.0	0.0	0.0	0.0
215VAL	215VAL	0.0	0.0	0.0	0.0	0.0
216THR	216THR	0.0	0.0	0.0	0.0	0.0
217PHE	217PHE	0.0	0.0	0.0	0.0	0.0
218TYR	218TYR	0.0	0.0	0.0	0.0	0.0
219LEU	219LEU	0.0	0.0	0.0	0.0	0.0
220ILE	220ILE	0.0	0.0	0.0	0.0	0.0
221ILE	221ILE	0.0	0.0	0.0	0.0	0.0
222ARG	222ARG	0.0	0.0	0.0	0.0	0.0
223ARG	223ARG	0.0	0.0	0.0	0.0	0.0
224LYS	224LYS	0.7021685970761231	0.5640878140793364	1.4999000066662223	0.3066257832289028	0.29998000133324443
225PRO	225PRO	5.68398285660809	2.1026431217136947	8.59942670488634	3.7195040661245167	4.733017798813412
226LEU	226LEU	8.777011038292985	1.8516724407346377	11.285914272381842	8.172243700839887	6.8728751416572225
227PHE	227PHE	0.0022220740839499586	0.0031424873061198033	0.006666222251849876	0.0	0.0
228TYR	228TYR	0.0	0.0	0.0	0.0	0.0
229VAL	229VAL	13.805362952843241	3.025357686373319	14.279048063462437	17.251033195573925	9.886007599493366
230ILE	230ILE	25.797714894374767	1.604347558723935	24.038397440170655	25.43660845220637	27.91813879074728
231ASN	231ASN	0.0	0.0	0.0	0.0	0.0
232PHE	232PHE	0.0	0.0	0.0	0.0	0.0
233ILE	233ILE	0.2599823715850989	0.24841585363981747	0.5999600026664889	0.013331555792560993	0.16665555629624693
234THR	234THR	52.62652844874111	3.1673890666964883	55.896273581761214	48.340221303826155	53.64309046063596
235PRO	235PRO	9.390485078772526	13.28015135566229	28.17145523631758	0.0	0.0
236CYS	236CYS	0.0	0.0	0.0	0.0	0.0
237VAL	237VAL	65.4610126970664	6.295148616107764	64.9023398440104	58.04559392081056	73.43510432637824
238LEU	238LEU	61.99466333108492	7.049714167833508	71.25524965002333	54.16611118517531	60.56262915805613
239ILE	239ILE	0.0	0.0	0.0	0.0	0.0
240SER	240SER	0.0	0.0	0.0	0.0	0.0
241PHE	241PHE	89.12773751210288	3.536514072108852	92.96046930204653	84.42874283428876	89.99400039997333
242LEU	242LEU	0.0755505188542986	0.06561706135250273	0.15998933404439705	0.0	0.06666222251849876
243ALA	243ALA	0.0	0.0	0.0	0.0	0.0
244SER	244SER	0.0	0.0	0.0	0.0	0.0
245LEU	245LEU	16.367326389234808	3.441231164516919	13.532431171255249	21.21050526596454	14.359042730484635
246ALA	246ALA	0.0	0.0	0.0	0.0	0.0
247PHE	247PHE	0.006666222251849876	0.005442947676339751	0.006666222251849876	0.0	0.013332444503699753
248TYR	248TYR	42.76049700198778	6.100779916848628	34.64435704286381	49.35341954406079	44.28371441903873
249LEU	249LEU	0.0	0.0	0.0	0.0	0.0
250PRO	250PRO	0.0	0.0	0.0	0.0	0.0
251ALA	251ALA	0.0	0.0	0.0	0.0	0.0
252GLU	252GLU	0.0	0.0	0.0	0.0	0.0
253SER	253SER	0.0	0.0	0.0	0.0	0.0
254GLY	254GLY	0.0	0.0	0.0	0.0	0.0
255GLU	255GLU	0.0	0.0	0.0	0.0	0.0
256LYS	256LYS	0.0	0.0	0.0	0.0	0.0
257MET	257MET	0.0	0.0	0.0	0.0	0.0
258SER	258SER	0.0	0.0	0.0	0.0	0.0
259THR	259THR	0.0	0.0	0.0	0.0	0.0
260ALA	260ALA	0.0	0.0	0.0	0.0	0.0
261ILE	261ILE	0.0	0.0	0.0	0.0	0.0
262SER	262SER	0.0	0.0	0.0	0.0	0.0
263VAL	263VAL	0.0	0.0	0.0	0.0	0.0
264LEU	264LEU	0.0	0.0	0.0	0.0	0.0
265LEU	265LEU	0.0	0.0	0.0	0.0	0.0
266ALA	266ALA	0.0	0.0	0.0	0.0	0.0
267GLN	267GLN	0.0	0.0	0.0	0.0	0.0
268ALA	268ALA	0.0	0.0	0.0	0.0	0.0
269VAL	269VAL	0.0	0.0	0.0	0.0	0.0
270PHE	270PHE	0.0	0.0	0.0	0.0	0.0
271LEU	271LEU	0.0	0.0	0.0	0.0	0.0
272LEU	272LEU	0.0	0.0	0.0	0.0	0.0
273LEU	273LEU	0.0	0.0	0.0	0.0	0.0
274THR	274THR	0.0	0.0	0.0	0.0	0.0
275SER	275SER	0.0	0.0	0.0	0.0	0.0
276GLN	276GLN	0.0	0.0	0.0	0.0	0.0
277ARG	277ARG	0.0	0.0	0.0	0.0	0.0
278LEU	278LEU	0.0	0.0	0.0	0.0	0.0
279PRO	279PRO	0.0	0.0	0.0	0.0	0.0
280GLU	280GLU	0.0	0.0	0.0	0.0	0.0
281THR	281THR	0.0	0.0	0.0	0.0	0.0
282ALA	282ALA	0.0	0.0	0.0	0.0	0.0
283LEU	283LEU	0.0511068152197103	0.030950229674504	0.01999866675554963	0.03999466737768297	0.09332711152589827
284ALA	284ALA	0.09110503744194831	0.0977207449605405	0.04666355576294914	0.0	0.22665155656289582
285VAL	285VAL	1.6798723069027173	1.210698425115948	0.9466035597626825	0.7065724570057326	3.386440903939737
286PRO	286PRO	0.0	0.0	0.0	0.0	0.0
287LEU	287LEU	0.0022220740839499586	0.0031424873061198033	0.0	0.0	0.006666222251849876
288ILE	288ILE	0.0	0.0	0.0	0.0	0.0
289GLY	289GLY	0.0	0.0	0.0	0.0	0.0
290LYS	290LYS	7.201657086049543	2.8245998895416555	7.03953069795347	3.8261565124650048	10.739284047730152
291TYR	291TYR	53.1576678457701	8.790079774202809	48.536764215718954	45.47393680842554	65.4623025131658
292LEU	292LEU	0.0	0.0	0.0	0.0	0.0
293MET	293MET	13.36995196483709	1.1785478801933564	14.912339177388175	12.051726436475137	13.145790280647956
294PHE	294PHE	80.31076231884798	4.016350690712554	84.14105726284915	74.76336488468205	82.02786480901273
295ILE	295ILE	0.0133321482666535	4.18942448488792e-07	0.013332444503699753	0.013331555792560993	0.013332444503699753
296MET	296MET	0.0	0.0	0.0	0.0	0.0
297SER	297SER	54.39080579981066	5.279132695094387	61.855876274915005	50.56659112118384	50.74995000333311
298LEU	298LEU	34.88358297332904	4.785339402801361	41.09059396040264	34.11545127316358	29.444703686420905
299VAL	299VAL	0.0	0.0	0.0	0.0	0.0
300THR	300THR	0.03555200039501433	0.016627213093637648	0.03999733351109926	0.05332622317024397	0.013332444503699753
301GLY	301GLY	40.04756494584729	4.866276901294479	46.290247316845544	39.43474203439541	34.41770548630091
302VAL	302VAL	0.028886370617256962	0.008314398296243242	0.03999733351109926	0.026663111585121985	0.01999866675554963
303ILE	303ILE	0.0	0.0	0.0	0.0	0.0
304VAL	304VAL	25.688935762279225	5.930361368442724	22.20518632091194	20.82389014798027	34.03773081794547
305ASN	305ASN	42.44062853408019	2.7458534209231	38.557429504699684	44.394080789228106	44.37037530831278
306CYS	306CYS	0.0	0.0	0.0	0.0	0.0
307GLY	307GLY	0.0	0.0	0.0	0.0	0.0
308ILE	308ILE	33.237048294900596	0.5241645472663294	33.931071261915875	33.115584588721504	32.664489034064395
309VAL	309VAL	6.399419910985922	1.6982673024948411	4.113059129391374	6.905745900546594	8.179454703019799
310LEU	310LEU	0.0	0.0	0.0	0.0	0.0
311ASN	311ASN	0.3599620784587194	0.19133717609220413	0.26664889007399506	0.6265831222503666	0.18665422305179655
312PHE	312PHE	40.44504426126587	7.949107652297256	34.351043263782415	51.673110251966406	35.3109792680488
313HIS	313HIS	0.0	0.0	0.0	0.0	0.0
314PHE	314PHE	0.0	0.0	0.0	0.0	0.0
315ARG	315ARG	0.14221274137279735	0.16919894069996644	0.37997466835544297	0.0	0.04666355576294914
316THR	316THR	0.0	0.0	0.0	0.0	0.0
317PRO	317PRO	0.0	0.0	0.0	0.0	0.0
318SER	318SER	0.0	0.0	0.0	0.0	0.0
319THR	319THR	0.0	0.0	0.0	0.0	0.0
320HIS	320HIS	0.7088386704095745	0.5234986337636894	1.3999066728884741	0.13331555792560992	0.593293780414639
321VAL	321VAL	0.017776592671599672	0.016628479820340606	0.013332444503699753	0.0	0.03999733351109926
322LEU	322LEU	0.22665155656289582	0.21024156029624463	0.5066328911405906	0.0	0.1733217785480968
323SER	323SER	0.5821685981425765	0.07388165730198162	0.486634224385041	0.6665777896280496	0.593293780414639
324THR	324THR	0.0	0.0	0.0	0.0	0.0
325ARG	325ARG	2.9619545457253325	0.7239201505807977	3.733084461035931	3.159578722836955	1.9932004533031131
326VAL	326VAL	10.89683149980228	2.4719926961495147	14.299046730217986	9.892014398080256	8.499433371108593
327LYS	327LYS	0.004444148167899917	0.006284974612239607	0.013332444503699753	0.0	0.0
328GLN	328GLN	0.008888296335799835	0.012569949224479213	0.026664889007399505	0.0	0.0
329ILE	329ILE	43.67831461549188	0.80537928761082	42.98380107992801	44.80735901879749	43.24378374775015
330PHE	330PHE	75.58228020544975	3.5645510698145606	78.92807146190253	70.6439141447807	77.17485500966602
331LEU	331LEU	0.0	0.0	0.0	0.0	0.0
332GLU	332GLU	0.011110370419749794	0.011330399114709653	0.026664889007399505	0.0	0.006666222251849876
333LYS	333LYS	49.77787153877782	2.7905782603140934	49.610025998266785	46.447140381282495	53.27644823678421
334LEU	334LEU	35.15468963847507	1.169022314694803	35.93760415972268	33.502199706705774	36.02426504899673
335PRO	335PRO	0.0	0.0	0.0	0.0	0.0
336ARG	336ARG	2.8308764662100785	0.5467034652012392	3.1131257916138924	2.0663911478469537	3.3131124591693886
337ILE	337ILE	55.94618478426225	1.5228086163888637	56.58289447370176	53.84615384615385	57.40950603293114
338LEU	338LEU	24.602320206160368	2.410177683181365	27.671488567428838	21.78376216504466	24.3517098860076
339HIS	339HIS	16.267499540677054	1.8203286399723024	17.232184521031932	13.718170910545261	17.85214319045397
340MET	340MET	1.6776377908628248	0.4114780028221535	2.2398506766215585	1.2664978002932943	1.5265648956736217
341SER	341SER	0.015554518587649712	0.013697784598735588	0.03333111125924938	0.0	0.013332444503699753
342GLY	422GLY	0.0	0.0	0.0	0.0	0.0
343ILE	423ILE	0.0	0.0	0.0	0.0	0.0
344ASP	424ASP	0.0	0.0	0.0	0.0	0.0
345SER	425SER	0.0	0.0	0.0	0.0	0.0
346THR	426THR	0.0	0.0	0.0	0.0	0.0
347ASN	427ASN	0.0	0.0	0.0	0.0	0.0
348TYR	428TYR	0.0	0.0	0.0	0.0	0.0
349ILE	429ILE	0.0	0.0	0.0	0.0	0.0
350VAL	430VAL	0.0	0.0	0.0	0.0	0.0
351LYS	431LYS	0.0	0.0	0.0	0.0	0.0
352GLN	432GLN	0.0	0.0	0.0	0.0	0.0
353ILE	433ILE	0.0	0.0	0.0	0.0	0.0
354LYS	434LYS	0.0	0.0	0.0	0.0	0.0
355GLU	435GLU	0.0	0.0	0.0	0.0	0.0
356LYS	436LYS	0.0	0.0	0.0	0.0	0.0
357ASN	437ASN	0.0	0.0	0.0	0.0	0.0
358ALA	438ALA	0.0	0.0	0.0	0.0	0.0
359TYR	439TYR	0.0	0.0	0.0	0.0	0.0
360ASP	440ASP	0.0	0.0	0.0	0.0	0.0
361GLU	441GLU	0.0	0.0	0.0	0.0	0.0
362GLU	442GLU	0.0	0.0	0.0	0.0	0.0
363VAL	443VAL	0.0	0.0	0.0	0.0	0.0
364GLY	444GLY	0.0	0.0	0.0	0.0	0.0
365ASN	445ASN	0.0	0.0	0.0	0.0	0.0
366TRP	446TRP	2.230961195337574	1.981072257593123	1.793213785747617	0.05332622317024397	4.84634357709486
367ASN	447ASN	0.0	0.0	0.0	0.0	0.0
368LEU	448LEU	0.0	0.0	0.0	0.0	0.0
369VAL	449VAL	0.7488389662911361	0.5295161047011133	1.1199253383107792	0.0	1.126591560562629
370GLY	450GLY	0.06443985219750255	0.07227741751289035	0.013332444503699753	0.013331555792560993	0.16665555629624693
371GLN	451GLN	0.0	0.0	0.0	0.0	0.0
372THR	452THR	0.0	0.0	0.0	0.0	0.0
373ILE	453ILE	27.897315103817917	6.553523321309973	22.56516232251183	37.12838288228236	23.998400106659556
374ASP	454ASP	0.0	0.0	0.0	0.0	0.0
375ARG	455ARG	5.8927642095927695	1.5657036996985876	5.619625358309446	7.93227569657379	4.126391573895074
376LEU	456LEU	19.005000608722693	1.4898293782004142	21.11192587160856	17.957605652579655	17.945470301979867
377SER	457SER	35.203536461268904	2.4413703002050244	38.170788614092395	35.24863351553126	32.191187254183056
378MET	458MET	21.666771045789915	6.108048970521083	17.518832077861475	30.302626316491136	17.178854743017133
379PHE	459PHE	74.37985966320934	6.300496568046732	71.21525231651223	83.17557658978802	68.74875008332778
380ILE	460ILE	54.36851218465777	0.8419185641926028	53.703086460902604	53.84615384615385	55.55629624691687
381ILE	461ILE	39.374271758617716	0.6655992389116817	38.45743617092194	39.64804692707639	40.01733217785481
382THR	462THR	29.20164059749555	6.636398346368157	25.03166455569629	38.56819090787895	24.005066328911408
383PRO	463PRO	40.08304821924757	1.7670677103111427	38.89740683954403	42.580989201439806	38.77074861675888
384VAL	464VAL	55.96835783093729	1.502350826557959	54.1163922405173	55.992534328756165	57.79614692353843
385MET	465MET	1.775401940867513	0.31052400087064314	1.5265648956736217	1.5864551393147581	2.213185787614159
386VAL	466VAL	60.836927777375536	4.106675960931967	60.97593493767082	55.73923476869751	65.79561362575828
387LEU	467LEU	39.86760153272218	1.347718169398486	41.61055929604693	38.328222903612854	39.664022398506766
388GLY	468GLY	22.113613525173957	1.055004016734807	21.738550763282447	21.050526596453807	23.551763215785613
389THR	469THR	1.6109829742704822	0.7861863059182606	2.7131524565029	0.9332089054792694	1.186587560829278
390ILE	470ILE	50.24893495153768	2.5582902341767393	53.44310379308046	47.18037594987335	50.12332511165922
391PHE	471PHE	67.27398579003619	1.3187724347905616	67.40883941070595	68.81749100119984	65.59562695820279
392ILE	472ILE	5.668399306789907	0.4620154010994407	6.092927138190787	5.025996533795494	5.886274248383441
393PHE	473PHE	23.266888045203803	3.071898078299139	27.47816812212519	20.237301693107586	22.08519432037864
394VAL	474VAL	30.423956715999406	1.5181860733590475	32.14452369842011	30.67590987868284	28.451436570895275
395MET	475MET	6.332732212081446	1.2324548445029595	5.226318245450304	8.05225969870684	5.719618692087194
396GLY	476GLY	0.0	0.0	0.0	0.0	0.0
397ASN	477ASN	9.159213409236257	1.1441424458240959	10.679288047463503	7.918944140781229	8.879408039464035
398PHE	478PHE	30.052822946052363	2.247051909867544	30.044663689087393	32.8089588054926	27.304846343577093
399ASN	479ASN	0.0	0.0	0.0	0.0	0.0
400HIS	480HIS	0.10443244591586175	0.08645412390632372	0.03999733351109926	0.22663644847353687	0.04666355576294914
401PRO	481PRO	0.0	0.0	0.0	0.0	0.0
402PRO	482PRO	0.0	0.0	0.0	0.0	0.0
403ALA	483ALA	0.0	0.0	0.0	0.0	0.0
404LYS	484LYS	0.0	0.0	0.0	0.0	0.0
405PRO	485PRO	0.0	0.0	0.0	0.0	0.0
406PHE	486PHE	0.0	0.0	0.0	0.0	0.0
407GLU	487GLU	0.0	0.0	0.0	0.0	0.0
408GLY	488GLY	0.0	0.0	0.0	0.0	0.0
409ASP	489ASP	0.0	0.0	0.0	0.0	0.0
410PRO	490PRO	0.0	0.0	0.0	0.0	0.0
411PHE	491PHE	0.0	0.0	0.0	0.0	0.0
412ASP	492ASP	0.0	0.0	0.0	0.0	0.0
413TYR	493TYR	0.0	0.0	0.0	0.0	0.0
414SER	494SER	0.0	0.0	0.0	0.0	0.0
415SER	495SER	0.0	0.0	0.0	0.0	0.0
416ASP	496ASP	0.0	0.0	0.0	0.0	0.0
417HIS	497HIS	0.0	0.0	0.0	0.0	0.0
418PRO	498PRO	0.0	0.0	0.0	0.0	0.0
419ARG	499ARG	0.0	0.0	0.0	0.0	0.0
420CYS	500CYS	0.0	0.0	0.0	0.0	0.0
