# Supplementary material for: State-dependent binding of cholesterol and an anionic lipid to the muscle-type Torpedo nicotinic acetylcholine receptor
Source: Commun Biol. 2024 Apr 10;7:437. doi: 10.1038/s42003-024-06106-8 (PMC11006840; doi:10.1038/s42003-024-06106-8)
Supplement: Supplementary file 6 — Supplementary Data 1 [file 42003_2024_6106_MOESM6_ESM.zip › COMMS_BIO_TEXT_FILES/occupancy-apo-CHOL-in-3PC2CHOL-gamma.txt]

Residue	Renumbered	Occupancy Avg	Occupancy Std	r1_occ	r2_occ	r3_occ
1ASN	1ASN	0.0	0.0	0.0	0.0	0.0
2GLU	2GLU	0.0	0.0	0.0	0.0	0.0
3GLU	3GLU	0.0	0.0	0.0	0.0	0.0
4GLY	4GLY	0.0	0.0	0.0	0.0	0.0
5ARG	5ARG	0.0	0.0	0.0	0.0	0.0
6LEU	6LEU	0.0	0.0	0.0	0.0	0.0
7ILE	7ILE	0.0	0.0	0.0	0.0	0.0
8GLU	8GLU	0.0	0.0	0.0	0.0	0.0
9LYS	9LYS	0.0	0.0	0.0	0.0	0.0
10LEU	10LEU	0.0	0.0	0.0	0.0	0.0
11LEU	11LEU	0.0	0.0	0.0	0.0	0.0
12GLY	12GLY	0.0	0.0	0.0	0.0	0.0
13ASP	13ASP	0.0	0.0	0.0	0.0	0.0
14TYR	14TYR	0.0	0.0	0.0	0.0	0.0
15ASP	15ASP	0.0	0.0	0.0	0.0	0.0
16LYS	16LYS	0.0	0.0	0.0	0.0	0.0
17ARG	17ARG	0.0	0.0	0.0	0.0	0.0
18ILE	18ILE	0.0	0.0	0.0	0.0	0.0
19ILE	19ILE	0.0	0.0	0.0	0.0	0.0
20PRO	20PRO	0.0	0.0	0.0	0.0	0.0
21ALA	21ALA	0.0	0.0	0.0	0.0	0.0
22LYS	22LYS	0.0	0.0	0.0	0.0	0.0
23THR	23THR	0.0	0.0	0.0	0.0	0.0
24LEU	24LEU	0.0	0.0	0.0	0.0	0.0
25ASP	25ASP	0.0	0.0	0.0	0.0	0.0
26HIS	26HIS	0.0	0.0	0.0	0.0	0.0
27ILE	27ILE	0.0	0.0	0.0	0.0	0.0
28ILE	28ILE	0.0	0.0	0.0	0.0	0.0
29ASP	29ASP	0.0	0.0	0.0	0.0	0.0
30VAL	30VAL	0.0	0.0	0.0	0.0	0.0
31THR	31THR	0.0	0.0	0.0	0.0	0.0
32LEU	32LEU	0.0	0.0	0.0	0.0	0.0
33LYS	33LYS	0.0	0.0	0.0	0.0	0.0
34LEU	34LEU	0.0	0.0	0.0	0.0	0.0
35THR	35THR	0.0	0.0	0.0	0.0	0.0
36LEU	36LEU	0.0	0.0	0.0	0.0	0.0
37THR	37THR	0.0	0.0	0.0	0.0	0.0
38ASN	38ASN	0.0	0.0	0.0	0.0	0.0
39LEU	39LEU	0.0	0.0	0.0	0.0	0.0
40ILE	40ILE	0.0	0.0	0.0	0.0	0.0
41SER	41SER	0.0	0.0	0.0	0.0	0.0
42LEU	42LEU	0.0	0.0	0.0	0.0	0.0
43ASN	43ASN	0.0	0.0	0.0	0.0	0.0
44GLU	44GLU	0.0	0.0	0.0	0.0	0.0
45LYS	45LYS	0.0	0.0	0.0	0.0	0.0
46GLU	46GLU	0.0	0.0	0.0	0.0	0.0
47GLU	47GLU	0.0	0.0	0.0	0.0	0.0
48ALA	48ALA	0.0	0.0	0.0	0.0	0.0
49LEU	49LEU	0.0	0.0	0.0	0.0	0.0
50THR	50THR	0.0	0.0	0.0	0.0	0.0
51THR	51THR	0.0	0.0	0.0	0.0	0.0
52ASN	52ASN	0.0	0.0	0.0	0.0	0.0
53VAL	53VAL	0.0	0.0	0.0	0.0	0.0
54TRP	54TRP	0.0	0.0	0.0	0.0	0.0
55ILE	55ILE	0.0	0.0	0.0	0.0	0.0
56GLU	56GLU	0.0	0.0	0.0	0.0	0.0
57ILE	57ILE	0.0	0.0	0.0	0.0	0.0
58GLN	58GLN	0.0	0.0	0.0	0.0	0.0
59TRP	59TRP	0.0	0.0	0.0	0.0	0.0
60ASN	60ASN	0.0	0.0	0.0	0.0	0.0
61ASP	61ASP	0.0	0.0	0.0	0.0	0.0
62TYR	62TYR	0.0	0.0	0.0	0.0	0.0
63ARG	63ARG	0.0	0.0	0.0	0.0	0.0
64LEU	64LEU	0.0	0.0	0.0	0.0	0.0
65SER	65SER	0.0	0.0	0.0	0.0	0.0
66TRP	66TRP	0.0	0.0	0.0	0.0	0.0
67ASN	67ASN	0.0	0.0	0.0	0.0	0.0
68THR	68THR	0.0	0.0	0.0	0.0	0.0
69SER	69SER	0.0	0.0	0.0	0.0	0.0
70GLU	70GLU	0.0	0.0	0.0	0.0	0.0
71TYR	71TYR	0.0	0.0	0.0	0.0	0.0
72GLU	72GLU	0.0	0.0	0.0	0.0	0.0
73GLY	73GLY	0.0	0.0	0.0	0.0	0.0
74ILE	74ILE	0.0	0.0	0.0	0.0	0.0
75ASP	75ASP	0.0	0.0	0.0	0.0	0.0
76LEU	76LEU	0.0	0.0	0.0	0.0	0.0
77VAL	77VAL	0.0	0.0	0.0	0.0	0.0
78ARG	78ARG	0.0	0.0	0.0	0.0	0.0
79ILE	79ILE	0.0	0.0	0.0	0.0	0.0
80PRO	80PRO	0.0	0.0	0.0	0.0	0.0
81SER	81SER	0.0	0.0	0.0	0.0	0.0
82GLU	82GLU	0.0	0.0	0.0	0.0	0.0
83LEU	83LEU	0.0	0.0	0.0	0.0	0.0
84LEU	84LEU	0.0	0.0	0.0	0.0	0.0
85TRP	85TRP	0.0	0.0	0.0	0.0	0.0
86LEU	86LEU	0.0	0.0	0.0	0.0	0.0
87PRO	87PRO	0.0	0.0	0.0	0.0	0.0
88ASP	88ASP	0.0	0.0	0.0	0.0	0.0
89VAL	89VAL	0.0	0.0	0.0	0.0	0.0
90VAL	90VAL	0.0	0.0	0.0	0.0	0.0
91LEU	91LEU	0.0	0.0	0.0	0.0	0.0
92GLU	92GLU	0.0	0.0	0.0	0.0	0.0
93ASN	93ASN	0.0	0.0	0.0	0.0	0.0
94ASN	94ASN	0.0	0.0	0.0	0.0	0.0
95VAL	95VAL	0.0	0.0	0.0	0.0	0.0
96ASP	96ASP	0.0	0.0	0.0	0.0	0.0
97GLY	97GLY	0.0	0.0	0.0	0.0	0.0
98GLN	98GLN	0.0	0.0	0.0	0.0	0.0
99PHE	99PHE	0.0	0.0	0.0	0.0	0.0
100GLU	100GLU	0.0	0.0	0.0	0.0	0.0
101VAL	101VAL	0.0	0.0	0.0	0.0	0.0
102ALA	102ALA	0.0	0.0	0.0	0.0	0.0
103TYR	103TYR	0.0	0.0	0.0	0.0	0.0
104TYR	104TYR	0.0	0.0	0.0	0.0	0.0
105ALA	105ALA	0.0	0.0	0.0	0.0	0.0
106ASN	106ASN	0.0	0.0	0.0	0.0	0.0
107VAL	107VAL	0.0	0.0	0.0	0.0	0.0
108LEU	108LEU	0.0	0.0	0.0	0.0	0.0
109VAL	109VAL	0.0	0.0	0.0	0.0	0.0
110TYR	110TYR	0.0	0.0	0.0	0.0	0.0
111ASN	111ASN	0.0	0.0	0.0	0.0	0.0
112ASP	112ASP	0.0	0.0	0.0	0.0	0.0
113GLY	113GLY	0.0	0.0	0.0	0.0	0.0
114SER	114SER	0.0	0.0	0.0	0.0	0.0
115MET	115MET	0.0	0.0	0.0	0.0	0.0
116TYR	116TYR	0.0	0.0	0.0	0.0	0.0
117TRP	117TRP	0.0	0.0	0.0	0.0	0.0
118LEU	118LEU	0.0	0.0	0.0	0.0	0.0
119PRO	119PRO	0.0	0.0	0.0	0.0	0.0
120PRO	120PRO	0.0	0.0	0.0	0.0	0.0
121ALA	121ALA	0.0	0.0	0.0	0.0	0.0
122ILE	122ILE	0.0	0.0	0.0	0.0	0.0
123TYR	123TYR	0.0	0.0	0.0	0.0	0.0
124ARG	124ARG	0.0	0.0	0.0	0.0	0.0
125SER	125SER	0.0	0.0	0.0	0.0	0.0
126THR	126THR	0.0	0.0	0.0	0.0	0.0
127CYS	127CYS	0.0	0.0	0.0	0.0	0.0
128PRO	128PRO	0.0	0.0	0.0	0.0	0.0
129ILE	129ILE	0.0	0.0	0.0	0.0	0.0
130ALA	130ALA	0.0	0.0	0.0	0.0	0.0
131VAL	131VAL	0.0	0.0	0.0	0.0	0.0
132THR	132THR	0.015554518587649712	0.011330399114709653	0.026664889007399505	0.01999866675554963	0.0
133TYR	133TYR	31.968979845788056	3.914082422531087	32.717818812079194	26.844877008199454	36.344243717085526
134PHE	134PHE	0.0	0.0	0.0	0.0	0.0
135PRO	135PRO	0.324422816256694	0.24197152257122487	0.15332311179254715	0.6666222251849877	0.15332311179254715
136PHE	136PHE	0.7488389662911361	0.20411658549278786	0.7466168922071862	0.9999333377774815	0.49996666888874075
137ASP	137ASP	0.0	0.0	0.0	0.0	0.0
138TRP	138TRP	0.0	0.0	0.0	0.0	0.0
139GLN	139GLN	0.0	0.0	0.0	0.0	0.0
140ASN	140ASN	0.0	0.0	0.0	0.0	0.0
141CYS	141CYS	0.0	0.0	0.0	0.0	0.0
142SER	142SER	0.0	0.0	0.0	0.0	0.0
143LEU	143LEU	0.0	0.0	0.0	0.0	0.0
144VAL	144VAL	0.0	0.0	0.0	0.0	0.0
145PHE	145PHE	0.0	0.0	0.0	0.0	0.0
146ARG	146ARG	0.0	0.0	0.0	0.0	0.0
147SER	147SER	0.0	0.0	0.0	0.0	0.0
148GLN	148GLN	0.0	0.0	0.0	0.0	0.0
149THR	149THR	0.0	0.0	0.0	0.0	0.0
150TYR	150TYR	0.0	0.0	0.0	0.0	0.0
151ASN	151ASN	0.0	0.0	0.0	0.0	0.0
152ALA	152ALA	0.0	0.0	0.0	0.0	0.0
153HIS	153HIS	0.0	0.0	0.0	0.0	0.0
154GLU	154GLU	0.0	0.0	0.0	0.0	0.0
155VAL	155VAL	0.0	0.0	0.0	0.0	0.0
156ASN	156ASN	0.0	0.0	0.0	0.0	0.0
157LEU	157LEU	0.0	0.0	0.0	0.0	0.0
158GLN	158GLN	0.0	0.0	0.0	0.0	0.0
159LEU	159LEU	0.0	0.0	0.0	0.0	0.0
160SER	160SER	0.0	0.0	0.0	0.0	0.0
161ALA	161ALA	0.0	0.0	0.0	0.0	0.0
162GLU	162GLU	0.0	0.0	0.0	0.0	0.0
163GLU	163GLU	0.0	0.0	0.0	0.0	0.0
164GLY	164GLY	0.0	0.0	0.0	0.0	0.0
165GLU	165GLU	0.0	0.0	0.0	0.0	0.0
166ALA	166ALA	0.0	0.0	0.0	0.0	0.0
167VAL	167VAL	0.0	0.0	0.0	0.0	0.0
168GLU	168GLU	0.0	0.0	0.0	0.0	0.0
169TRP	169TRP	0.0	0.0	0.0	0.0	0.0
170ILE	170ILE	0.0	0.0	0.0	0.0	0.0
171HIS	171HIS	0.0	0.0	0.0	0.0	0.0
172ILE	172ILE	0.0	0.0	0.0	0.0	0.0
173ASP	173ASP	0.0	0.0	0.0	0.0	0.0
174PRO	174PRO	0.0	0.0	0.0	0.0	0.0
175GLU	175GLU	0.0	0.0	0.0	0.0	0.0
176ASP	176ASP	0.0	0.0	0.0	0.0	0.0
177PHE	177PHE	0.0	0.0	0.0	0.0	0.0
178THR	178THR	0.0	0.0	0.0	0.0	0.0
179GLU	179GLU	0.0	0.0	0.0	0.0	0.0
180ASN	180ASN	0.0	0.0	0.0	0.0	0.0
181GLY	181GLY	0.0	0.0	0.0	0.0	0.0
182GLU	182GLU	0.0	0.0	0.0	0.0	0.0
183TRP	183TRP	0.0	0.0	0.0	0.0	0.0
184THR	184THR	0.0	0.0	0.0	0.0	0.0
185ILE	185ILE	0.0	0.0	0.0	0.0	0.0
186ARG	186ARG	0.0	0.0	0.0	0.0	0.0
187HIS	187HIS	0.0	0.0	0.0	0.0	0.0
188ARG	188ARG	0.0	0.0	0.0	0.0	0.0
189PRO	189PRO	0.0	0.0	0.0	0.0	0.0
190ALA	190ALA	0.0	0.0	0.0	0.0	0.0
191LYS	191LYS	0.0	0.0	0.0	0.0	0.0
192LYS	192LYS	0.0	0.0	0.0	0.0	0.0
193ASN	193ASN	0.0	0.0	0.0	0.0	0.0
194TYR	194TYR	0.0	0.0	0.0	0.0	0.0
195ASN	195ASN	0.0	0.0	0.0	0.0	0.0
196TRP	196TRP	0.0	0.0	0.0	0.0	0.0
197GLN	197GLN	0.0	0.0	0.0	0.0	0.0
198LEU	198LEU	0.0	0.0	0.0	0.0	0.0
199THR	199THR	0.0	0.0	0.0	0.0	0.0
200LYS	200LYS	0.0	0.0	0.0	0.0	0.0
201ASP	201ASP	0.0	0.0	0.0	0.0	0.0
202ASP	202ASP	0.0	0.0	0.0	0.0	0.0
203THR	203THR	0.0	0.0	0.0	0.0	0.0
204ASP	204ASP	0.0	0.0	0.0	0.0	0.0
205PHE	205PHE	0.0	0.0	0.0	0.0	0.0
206GLN	206GLN	0.0	0.0	0.0	0.0	0.0
207GLU	207GLU	0.0	0.0	0.0	0.0	0.0
208ILE	208ILE	0.0	0.0	0.0	0.0	0.0
209ILE	209ILE	0.0	0.0	0.0	0.0	0.0
210PHE	210PHE	0.0	0.0	0.0	0.0	0.0
211PHE	211PHE	0.0	0.0	0.0	0.0	0.0
212LEU	212LEU	0.0	0.0	0.0	0.0	0.0
213ILE	213ILE	0.0	0.0	0.0	0.0	0.0
214ILE	214ILE	0.0	0.0	0.0	0.0	0.0
215GLN	215GLN	0.0	0.0	0.0	0.0	0.0
216ARG	216ARG	0.0	0.0	0.0	0.0	0.0
217LYS	217LYS	6.655111881430127	3.558498844220637	11.685887607492834	4.253049796680221	4.0263982401173255
218PRO	218PRO	5.350754394151501	1.790203060124125	7.826144923671755	4.573028464769015	3.6530897940137326
219LEU	219LEU	24.496144701464345	4.344973685017899	30.624625024998334	21.818545430304646	21.04526364909006
220PHE	220PHE	1.7398840077328177	2.183856851544307	0.0	0.3999733351109926	4.8196786880874605
221TYR	221TYR	0.0	0.0	0.0	0.0	0.0
222ILE	222ILE	21.000822167411062	10.261013623654003	35.444303713085795	12.565828944737017	14.992333844410373
223ILE	223ILE	14.434593249338933	4.5829306992142795	8.312779148056796	15.65228984734351	19.338710752616493
224ASN	224ASN	0.07999466702219853	0.06061010020214588	0.0	0.14665688954069728	0.09332711152589827
225ILE	225ILE	0.0	0.0	0.0	0.0	0.0
226ILE	226ILE	2.326511565895607	2.786895515830177	6.259582694487034	0.1399906672888474	0.5799613359109392
227ALA	227ALA	16.281136813101348	9.850648649480261	30.20465302313179	8.926071595226984	9.71268582094527
228PRO	228PRO	0.44885896495789174	0.31906693603411856	0.0	0.7132857809479368	0.6332911139257383
229CYS	229CYS	0.0	0.0	0.0	0.0	0.0
230VAL	230VAL	6.052929804679688	3.34826234400765	3.939737350843277	10.779281381241251	3.439770681954536
231LEU	231LEU	10.014887896362465	4.222844696034846	5.586294247050197	8.759416038930738	15.69895340310646
232ILE	232ILE	0.006666222251849876	0.005442947676339751	0.006666222251849876	0.0	0.013332444503699753
233SER	233SER	0.0	0.0	0.0	0.0	0.0
234SER	234SER	23.18067684376597	6.5097343226041575	13.99240050663289	27.278181454569694	28.271448570095327
235LEU	235LEU	21.976312690265093	8.89064198100294	10.232651156589561	23.958402773148457	31.73788414105726
236VAL	236VAL	0.1177699264493478	0.03704937893147805	0.06666222251849876	0.13332444503699753	0.15332311179254715
237VAL	237VAL	17.589938448547873	11.714999220457244	5.346310245983601	33.37777481501233	14.045730284647691
238LEU	238LEU	31.21569673132902	0.8008041781100108	31.731217918805413	30.084661022598493	31.83121125258316
239VAL	239VAL	0.05555185209874897	0.05286481902704406	0.0	0.12665822278514766	0.03999733351109926
240TYR	240TYR	37.97302402062085	5.818830132457947	35.95760282647824	45.89027398173455	32.071195253649755
241PHE	241PHE	45.605848498988955	21.00030455484282	58.629424705019666	62.20918605426305	15.978934737684154
242LEU	242LEU	1.6932204519698686	2.1074542353359953	0.38664089060729284	4.666355576294913	0.026664889007399505
243PRO	243PRO	0.004444148167899917	0.006284974612239607	0.0	0.013332444503699753	0.0
244ALA	244ALA	0.0	0.0	0.0	0.0	0.0
245GLN	245GLN	0.0	0.0	0.0	0.0	0.0
246ALA	246ALA	0.0	0.0	0.0	0.0	0.0
247GLY	247GLY	0.0	0.0	0.0	0.0	0.0
248GLY	248GLY	0.0	0.0	0.0	0.0	0.0
249GLN	249GLN	0.0	0.0	0.0	0.0	0.0
250LYS	250LYS	0.0	0.0	0.0	0.0	0.0
251CYS	251CYS	0.0	0.0	0.0	0.0	0.0
252THR	252THR	0.0	0.0	0.0	0.0	0.0
253LEU	253LEU	0.004444148167899917	0.006284974612239607	0.0	0.013332444503699753	0.0
254SER	254SER	0.0	0.0	0.0	0.0	0.0
255ILE	255ILE	0.0	0.0	0.0	0.0	0.0
256SER	256SER	0.0	0.0	0.0	0.0	0.0
257VAL	257VAL	0.0	0.0	0.0	0.0	0.0
258LEU	258LEU	0.0	0.0	0.0	0.0	0.0
259LEU	259LEU	0.0	0.0	0.0	0.0	0.0
260ALA	260ALA	0.0	0.0	0.0	0.0	0.0
261GLN	261GLN	0.0	0.0	0.0	0.0	0.0
262THR	262THR	0.0	0.0	0.0	0.0	0.0
263ILE	263ILE	0.0	0.0	0.0	0.0	0.0
264PHE	264PHE	0.0	0.0	0.0	0.0	0.0
265LEU	265LEU	0.0	0.0	0.0	0.0	0.0
266PHE	266PHE	0.0	0.0	0.0	0.0	0.0
267LEU	267LEU	0.0	0.0	0.0	0.0	0.0
268ILE	268ILE	0.0	0.0	0.0	0.0	0.0
269ALA	269ALA	0.0	0.0	0.0	0.0	0.0
270GLN	270GLN	0.0	0.0	0.0	0.0	0.0
271LYS	271LYS	0.0	0.0	0.0	0.0	0.0
272VAL	272VAL	0.0	0.0	0.0	0.0	0.0
273PRO	273PRO	0.0	0.0	0.0	0.0	0.0
274GLU	274GLU	0.0	0.0	0.0	0.0	0.0
275THR	275THR	0.0	0.0	0.0	0.0	0.0
276SER	276SER	0.008888296335799835	0.012569949224479213	0.0	0.0	0.026664889007399505
277LEU	277LEU	0.23553985289869564	0.17059394011660764	0.05999600026664889	0.17998800079994667	0.4666355576294914
278ASN	278ASN	9.106059596026931	2.937321396805195	5.559629358042797	9.006066262249183	12.752483167788814
279VAL	279VAL	23.449547807923917	4.870304851248832	17.072195186987535	24.38504099726685	28.891407239517367
280PRO	280PRO	0.0	0.0	0.0	0.0	0.0
281LEU	281LEU	0.5021887429726907	0.12040279256177648	0.6399573361775882	0.5199653356442904	0.3466435570961936
282ILE	282ILE	0.0	0.0	0.0	0.0	0.0
283GLY	283GLY	0.17109970446414682	0.1574069350792155	0.0	0.37997466835544297	0.13332444503699753
284LYS	284LYS	41.69499811123703	0.35090482875490286	42.03053129791347	41.84387707486167	41.21058596093594
285TYR	285TYR	32.6467124413928	13.104579377788713	51.10325978268116	24.87167522165189	21.965202319845343
286LEU	286LEU	0.0	0.0	0.0	0.0	0.0
287ILE	287ILE	6.097371286358687	1.3288188812869393	7.652823145123659	6.232917805479635	4.406372908472768
288PHE	288PHE	22.962913583538874	8.670684553415704	33.55776281581228	23.011799213385775	12.319178721418572
289VAL	289VAL	0.03555318534319934	0.040852334979557446	0.09332711152589827	0.006666222251849876	0.006666222251849876
290MET	290MET	0.022220740839499587	0.0268494233131004	0.0	0.05999600026664889	0.006666222251849876
291PHE	291PHE	16.10781503455325	6.450199202846762	24.051729884674355	16.018932071195255	8.252783147790147
292VAL	292VAL	17.96546896873542	2.419358098527703	15.932271181921205	21.365242317178854	16.598893407106193
293SER	293SER	0.022220740839499587	0.008314239910170303	0.01999866675554963	0.013332444503699753	0.03333111125924938
294MET	294MET	5.850721063040242	2.090817035806699	3.0064662355842944	7.9728018132124525	6.572895140323978
295LEU	295LEU	36.506455125213876	4.32255839959907	32.25784947670155	42.437170855276314	34.824345043663754
296ILE	296ILE	32.38228562540275	6.400365698171884	25.584961002599826	40.957269515365645	30.604626358242783
297VAL	297VAL	0.04221940759504922	0.024543610464162965	0.013332444503699753	0.03999733351109926	0.07332844477034864
298MET	298MET	20.94082616714441	1.1983676642914871	19.278714752349842	22.05852943137124	21.485234317712152
299ASN	299ASN	16.085594293713754	1.1854260210278365	15.338977401506567	17.75881607892807	15.15898940070662
300CYS	300CYS	0.0	0.0	0.0	0.0	0.0
301VAL	301VAL	2.2087416394462593	1.0668779115052072	2.099860009332711	0.9599360042663823	3.566428904739684
302ILE	302ILE	20.856387351954314	4.023315342339324	23.105126324911673	15.205652956469569	24.258382774481703
303VAL	303VAL	2.219852009866009	1.470351643231303	0.9866008932737818	4.286380907939471	1.3865742283847744
304LEU	304LEU	0.0	0.0	0.0	0.0	0.0
305ASN	305ASN	0.40663955736284246	0.5750751770199238	0.0	1.2199186720885273	0.0
306VAL	306VAL	7.03953069795347	6.601155689635491	0.23998400106659556	15.978934737684154	4.899673355109659
307SER	307SER	0.0	0.0	0.0	0.0	0.0
308LEU	308LEU	0.0	0.0	0.0	0.0	0.0
309ARG	309ARG	1.7821034153278672	2.393129429049594	0.05999600026664889	5.166322245183655	0.11999200053329778
310THR	310THR	0.0	0.0	0.0	0.0	0.0
311PRO	311PRO	0.0	0.0	0.0	0.0	0.0
312ASN	312ASN	0.0	0.0	0.0	0.0	0.0
313THR	313THR	0.0	0.0	0.0	0.0	0.0
314HIS	314HIS	10.072661822545165	13.892491406694129	0.03333111125924938	29.71801879874675	0.4666355576294914
315SER	315SER	0.14887896362464725	0.21054664951002683	0.0	0.44663689087394176	0.0
316LEU	316LEU	0.21331911205919604	0.26040963915238463	0.0	0.5799613359109392	0.05999600026664889
317SER	317SER	7.6217141079483595	0.22784658335859534	7.57949470035331	7.9194720351976535	7.366175588294114
318GLU	318GLU	0.05777392618269892	0.04433023874688355	0.01999866675554963	0.11999200053329778	0.03333111125924938
319LYS	319LYS	32.431171255249645	2.615374589103818	35.62429171388574	29.21805212985801	32.4511699220052
320ILE	320ILE	14.827900362198074	1.5665890199197714	12.859142723818412	14.932337844143724	16.69222051863209
321LYS	321LYS	0.08443881519009844	0.11941451763255252	0.0	0.2533164455702953	0.0
322HIS	322HIS	6.457347287958581	1.2558159367993058	5.8129458036130925	8.212785814279048	5.346310245983601
323LEU	323LEU	15.556740661733661	2.558801043131761	18.225451636557562	12.105859609359376	16.33891073928405
324PHE	324PHE	7.855031886763105	3.646370084516265	2.9531364575694954	11.692553829744684	8.919405372975135
325LEU	325LEU	0.0	0.0	0.0	0.0	0.0
326GLY	326GLY	3.2375619403150906	0.5163729174664563	3.4797680154656354	3.7130857942803814	2.5198320111992536
327PHE	327PHE	31.806768437659713	0.8227737536436902	31.477901473235118	31.004599693353775	32.93780414639024
328LEU	328LEU	5.279648023465103	0.16607681213301145	5.512965802279848	5.186320911939204	5.139657356176255
329PRO	329PRO	15.510077105970714	0.718104763242238	15.592293847076862	14.59236050929938	16.345576961535897
330LYS	330LYS	32.85780947936804	0.226324545057195	33.144457036197586	32.837810812612496	32.59116058929405
331CYS	331CYS	0.0	0.0	0.0	0.0	0.0
332VAL	417VAL	0.0	0.0	0.0	0.0	0.0
333GLU	418GLU	0.0	0.0	0.0	0.0	0.0
334ALA	419ALA	0.0	0.0	0.0	0.0	0.0
335CYS	420CYS	0.0	0.0	0.0	0.0	0.0
336ASN	421ASN	0.0	0.0	0.0	0.0	0.0
337PHE	422PHE	0.0	0.0	0.0	0.0	0.0
338ILE	423ILE	0.0	0.0	0.0	0.0	0.0
339ALA	424ALA	0.0	0.0	0.0	0.0	0.0
340LYS	425LYS	0.0	0.0	0.0	0.0	0.0
341SER	426SER	0.0	0.0	0.0	0.0	0.0
342THR	427THR	0.0	0.0	0.0	0.0	0.0
343LYS	428LYS	0.0	0.0	0.0	0.0	0.0
344GLU	429GLU	0.0	0.0	0.0	0.0	0.0
345GLN	430GLN	0.0	0.0	0.0	0.0	0.0
346ASN	431ASN	0.0	0.0	0.0	0.0	0.0
347ASP	432ASP	0.0	0.0	0.0	0.0	0.0
348SER	433SER	0.0	0.0	0.0	0.0	0.0
349GLY	434GLY	0.0	0.0	0.0	0.0	0.0
350SER	435SER	0.0	0.0	0.0	0.0	0.0
351GLU	436GLU	0.0	0.0	0.0	0.0	0.0
352ASN	437ASN	0.0	0.0	0.0	0.0	0.0
353GLU	438GLU	0.0	0.0	0.0	0.0	0.0
354ASN	439ASN	0.0	0.0	0.0	0.0	0.0
355TRP	440TRP	9.823789525142768	10.194645841125144	0.07999466702219853	23.898406772881806	5.492967135524299
356VAL	441VAL	0.0	0.0	0.0	0.0	0.0
357LEU	442LEU	0.0	0.0	0.0	0.0	0.0
358ILE	443ILE	0.9821567451058818	1.1645533914156754	0.07999466702219853	2.6264915672288516	0.23998400106659556
359GLY	444GLY	0.31553451992089415	0.3865770326303089	0.0	0.859942670488634	0.0866608892740484
360LYS	445LYS	0.0377752594271493	0.02793103813073914	0.0	0.04666355576294914	0.06666222251849876
361VAL	446VAL	0.5266315578961404	0.17519190582340755	0.326644890340644	0.49996666888874075	0.7532831144590361
362ILE	447ILE	2.5153878630313535	0.9823628434759809	1.233251116592227	3.619758682754483	2.6931537897473503
363ASP	448ASP	0.0022220740839499586	0.0031424873061198033	0.006666222251849876	0.0	0.0
364LYS	449LYS	16.17892140523965	2.2369587907829307	18.83874408372775	16.332244517032198	13.365775614959002
365ALA	450ALA	8.783858853854186	0.44393681379708694	9.039397373508432	8.159456036264249	9.15272315178988
366CYS	451CYS	25.578294780347978	1.7695105770366522	24.518365442303846	28.07146190253983	24.145056996200253
367PHE	452PHE	52.00097771259694	11.207837263495152	51.603226451569896	65.92227184854343	38.477434837677485
368TRP	453TRP	58.97384618803191	2.3768694611809735	62.2025198320112	58.16945536964202	56.549563362442505
369ILE	454ILE	3.295335866497789	0.37097325520003926	3.019798680087994	3.0464635690953936	3.8197453503099794
370ALA	455ALA	36.850876608226116	7.6729115823748275	28.904739684021067	47.22351843210453	34.42437170855276
371LEU	456LEU	23.27400395529187	10.042238954531351	10.972601826544897	35.57096193587094	23.27844810345977
372LEU	457LEU	3.5508743861520338	0.462693240305217	3.079794680354643	3.393107126191587	4.179721351909873
373LEU	458LEU	5.015221207475058	0.3816408196106799	5.186320911939204	4.486367575494967	5.372975134991001
374PHE	459PHE	7.639490700619959	3.4007056203352093	3.839744017065529	12.092527164855676	6.98620091993867
375SER	460SER	4.755238539652912	1.8715616016039434	3.333111125924938	7.399506699553363	3.533097793480435
376ILE	461ILE	2.70648623425105	1.0614724863232126	1.8265448970068663	2.0931937870808612	4.199720018665422
377GLY	462GLY	1.9865342310512633	0.8988447602998249	3.2531164589027397	1.4465702286514233	1.2599160055996268
378THR	463THR	1.342132746705775	1.180019674858167	0.3466435570961936	2.9998000133324445	0.6799546696886875
379LEU	464LEU	13.701308801635447	2.3081713659113454	16.498900073328446	13.759082727818145	10.84594360375975
380ALA	465ALA	4.508588316334467	0.8897568658629569	3.2731151256582893	4.919672021865209	5.332977801479902
381ILE	466ILE	17.963246894651466	1.8428484426918494	18.91873875074995	15.385640957269516	19.585360975934936
382PHE	467PHE	41.43279336933093	17.59033227561205	66.24891673888408	30.524631691220584	27.52483167788814
383LEU	468LEU	6.55511854765238	1.277764089089514	5.312979134724352	6.039597360175988	8.312779148056796
384THR	469THR	35.81983423327333	2.0654988414338376	38.024131724551694	33.057796146923536	36.37757482834478
385GLY	470GLY	0.8243894851454346	0.44473690081899725	0.5199653356442904	1.4532364509032731	0.49996666888874075
386HIS	471HIS	30.186876430460188	2.1883515368218545	31.97120191987201	31.484567695486966	27.104859676021597
387LEU	472LEU	26.9048730084661	0.7591497490690577	26.34491033931071	27.978134791013932	26.391573895073662
388ASN	473ASN	5.904050841055041	0.7508966677962942	6.946203586427571	5.206319578694754	5.559629358042797
389GLN	474GLN	2.6087149745572518	0.7301331046341661	1.846543563762416	3.5930937937470837	2.3865075661622557
390VAL	475VAL	0.0	0.0	0.0	0.0	0.0
391PRO	476PRO	0.0	0.0	0.0	0.0	0.0
392GLU	477GLU	0.0	0.0	0.0	0.0	0.0
393PHE	478PHE	0.0	0.0	0.0	0.0	0.0
394PRO	479PRO	0.0	0.0	0.0	0.0	0.0
395PHE	480PHE	0.0	0.0	0.0	0.0	0.0
396PRO	481PRO	0.0	0.0	0.0	0.0	0.0
397GLY	482GLY	0.0	0.0	0.0	0.0	0.0
398ASP	483ASP	0.0	0.0	0.0	0.0	0.0
399PRO	484PRO	0.0	0.0	0.0	0.0	0.0
400ARG	485ARG	0.0	0.0	0.0	0.0	0.0
401LYS	486LYS	0.0	0.0	0.0	0.0	0.0
402TYR	487TYR	0.0	0.0	0.0	0.0	0.0
403VAL	488VAL	0.0	0.0	0.0	0.0	0.0
404PRO	489PRO	0.0	0.0	0.0	0.0	0.0
