# Supplementary material for: State-dependent binding of cholesterol and an anionic lipid to the muscle-type Torpedo nicotinic acetylcholine receptor
Source: Commun Biol. 2024 Apr 10;7:437. doi: 10.1038/s42003-024-06106-8 (PMC11006840; doi:10.1038/s42003-024-06106-8)
Supplement: Supplementary file 6 — Supplementary Data 1 [file 42003_2024_6106_MOESM6_ESM.zip › COMMS_BIO_TEXT_FILES/occupancy-apo-CHOL-in-3PC2CHOL-gamma-sterol.txt]

Residue	Renumbered	Occupancy Avg	Occupancy Std	r1_occ	r2_occ	r3_occ
1ASN	1ASN	0.0	0.0	0.0	0.0	0.0
2GLU	2GLU	0.0	0.0	0.0	0.0	0.0
3GLU	3GLU	0.0	0.0	0.0	0.0	0.0
4GLY	4GLY	0.0	0.0	0.0	0.0	0.0
5ARG	5ARG	0.0	0.0	0.0	0.0	0.0
6LEU	6LEU	0.0	0.0	0.0	0.0	0.0
7ILE	7ILE	0.0	0.0	0.0	0.0	0.0
8GLU	8GLU	0.0	0.0	0.0	0.0	0.0
9LYS	9LYS	0.0	0.0	0.0	0.0	0.0
10LEU	10LEU	0.0	0.0	0.0	0.0	0.0
11LEU	11LEU	0.0	0.0	0.0	0.0	0.0
12GLY	12GLY	0.0	0.0	0.0	0.0	0.0
13ASP	13ASP	0.0	0.0	0.0	0.0	0.0
14TYR	14TYR	0.0	0.0	0.0	0.0	0.0
15ASP	15ASP	0.0	0.0	0.0	0.0	0.0
16LYS	16LYS	0.0	0.0	0.0	0.0	0.0
17ARG	17ARG	0.0	0.0	0.0	0.0	0.0
18ILE	18ILE	0.0	0.0	0.0	0.0	0.0
19ILE	19ILE	0.0	0.0	0.0	0.0	0.0
20PRO	20PRO	0.0	0.0	0.0	0.0	0.0
21ALA	21ALA	0.0	0.0	0.0	0.0	0.0
22LYS	22LYS	0.0	0.0	0.0	0.0	0.0
23THR	23THR	0.0	0.0	0.0	0.0	0.0
24LEU	24LEU	0.0	0.0	0.0	0.0	0.0
25ASP	25ASP	0.0	0.0	0.0	0.0	0.0
26HIS	26HIS	0.0	0.0	0.0	0.0	0.0
27ILE	27ILE	0.0	0.0	0.0	0.0	0.0
28ILE	28ILE	0.0	0.0	0.0	0.0	0.0
29ASP	29ASP	0.0	0.0	0.0	0.0	0.0
30VAL	30VAL	0.0	0.0	0.0	0.0	0.0
31THR	31THR	0.0	0.0	0.0	0.0	0.0
32LEU	32LEU	0.0	0.0	0.0	0.0	0.0
33LYS	33LYS	0.0	0.0	0.0	0.0	0.0
34LEU	34LEU	0.0	0.0	0.0	0.0	0.0
35THR	35THR	0.0	0.0	0.0	0.0	0.0
36LEU	36LEU	0.0	0.0	0.0	0.0	0.0
37THR	37THR	0.0	0.0	0.0	0.0	0.0
38ASN	38ASN	0.0	0.0	0.0	0.0	0.0
39LEU	39LEU	0.0	0.0	0.0	0.0	0.0
40ILE	40ILE	0.0	0.0	0.0	0.0	0.0
41SER	41SER	0.0	0.0	0.0	0.0	0.0
42LEU	42LEU	0.0	0.0	0.0	0.0	0.0
43ASN	43ASN	0.0	0.0	0.0	0.0	0.0
44GLU	44GLU	0.0	0.0	0.0	0.0	0.0
45LYS	45LYS	0.0	0.0	0.0	0.0	0.0
46GLU	46GLU	0.0	0.0	0.0	0.0	0.0
47GLU	47GLU	0.0	0.0	0.0	0.0	0.0
48ALA	48ALA	0.0	0.0	0.0	0.0	0.0
49LEU	49LEU	0.0	0.0	0.0	0.0	0.0
50THR	50THR	0.0	0.0	0.0	0.0	0.0
51THR	51THR	0.0	0.0	0.0	0.0	0.0
52ASN	52ASN	0.0	0.0	0.0	0.0	0.0
53VAL	53VAL	0.0	0.0	0.0	0.0	0.0
54TRP	54TRP	0.0	0.0	0.0	0.0	0.0
55ILE	55ILE	0.0	0.0	0.0	0.0	0.0
56GLU	56GLU	0.0	0.0	0.0	0.0	0.0
57ILE	57ILE	0.0	0.0	0.0	0.0	0.0
58GLN	58GLN	0.0	0.0	0.0	0.0	0.0
59TRP	59TRP	0.0	0.0	0.0	0.0	0.0
60ASN	60ASN	0.0	0.0	0.0	0.0	0.0
61ASP	61ASP	0.0	0.0	0.0	0.0	0.0
62TYR	62TYR	0.0	0.0	0.0	0.0	0.0
63ARG	63ARG	0.0	0.0	0.0	0.0	0.0
64LEU	64LEU	0.0	0.0	0.0	0.0	0.0
65SER	65SER	0.0	0.0	0.0	0.0	0.0
66TRP	66TRP	0.0	0.0	0.0	0.0	0.0
67ASN	67ASN	0.0	0.0	0.0	0.0	0.0
68THR	68THR	0.0	0.0	0.0	0.0	0.0
69SER	69SER	0.0	0.0	0.0	0.0	0.0
70GLU	70GLU	0.0	0.0	0.0	0.0	0.0
71TYR	71TYR	0.0	0.0	0.0	0.0	0.0
72GLU	72GLU	0.0	0.0	0.0	0.0	0.0
73GLY	73GLY	0.0	0.0	0.0	0.0	0.0
74ILE	74ILE	0.0	0.0	0.0	0.0	0.0
75ASP	75ASP	0.0	0.0	0.0	0.0	0.0
76LEU	76LEU	0.0	0.0	0.0	0.0	0.0
77VAL	77VAL	0.0	0.0	0.0	0.0	0.0
78ARG	78ARG	0.0	0.0	0.0	0.0	0.0
79ILE	79ILE	0.0	0.0	0.0	0.0	0.0
80PRO	80PRO	0.0	0.0	0.0	0.0	0.0
81SER	81SER	0.0	0.0	0.0	0.0	0.0
82GLU	82GLU	0.0	0.0	0.0	0.0	0.0
83LEU	83LEU	0.0	0.0	0.0	0.0	0.0
84LEU	84LEU	0.0	0.0	0.0	0.0	0.0
85TRP	85TRP	0.0	0.0	0.0	0.0	0.0
86LEU	86LEU	0.0	0.0	0.0	0.0	0.0
87PRO	87PRO	0.0	0.0	0.0	0.0	0.0
88ASP	88ASP	0.0	0.0	0.0	0.0	0.0
89VAL	89VAL	0.0	0.0	0.0	0.0	0.0
90VAL	90VAL	0.0	0.0	0.0	0.0	0.0
91LEU	91LEU	0.0	0.0	0.0	0.0	0.0
92GLU	92GLU	0.0	0.0	0.0	0.0	0.0
93ASN	93ASN	0.0	0.0	0.0	0.0	0.0
94ASN	94ASN	0.0	0.0	0.0	0.0	0.0
95VAL	95VAL	0.0	0.0	0.0	0.0	0.0
96ASP	96ASP	0.0	0.0	0.0	0.0	0.0
97GLY	97GLY	0.0	0.0	0.0	0.0	0.0
98GLN	98GLN	0.0	0.0	0.0	0.0	0.0
99PHE	99PHE	0.0	0.0	0.0	0.0	0.0
100GLU	100GLU	0.0	0.0	0.0	0.0	0.0
101VAL	101VAL	0.0	0.0	0.0	0.0	0.0
102ALA	102ALA	0.0	0.0	0.0	0.0	0.0
103TYR	103TYR	0.0	0.0	0.0	0.0	0.0
104TYR	104TYR	0.0	0.0	0.0	0.0	0.0
105ALA	105ALA	0.0	0.0	0.0	0.0	0.0
106ASN	106ASN	0.0	0.0	0.0	0.0	0.0
107VAL	107VAL	0.0	0.0	0.0	0.0	0.0
108LEU	108LEU	0.0	0.0	0.0	0.0	0.0
109VAL	109VAL	0.0	0.0	0.0	0.0	0.0
110TYR	110TYR	0.0	0.0	0.0	0.0	0.0
111ASN	111ASN	0.0	0.0	0.0	0.0	0.0
112ASP	112ASP	0.0	0.0	0.0	0.0	0.0
113GLY	113GLY	0.0	0.0	0.0	0.0	0.0
114SER	114SER	0.0	0.0	0.0	0.0	0.0
115MET	115MET	0.0	0.0	0.0	0.0	0.0
116TYR	116TYR	0.0	0.0	0.0	0.0	0.0
117TRP	117TRP	0.0	0.0	0.0	0.0	0.0
118LEU	118LEU	0.0	0.0	0.0	0.0	0.0
119PRO	119PRO	0.0	0.0	0.0	0.0	0.0
120PRO	120PRO	0.0	0.0	0.0	0.0	0.0
121ALA	121ALA	0.0	0.0	0.0	0.0	0.0
122ILE	122ILE	0.0	0.0	0.0	0.0	0.0
123TYR	123TYR	0.0	0.0	0.0	0.0	0.0
124ARG	124ARG	0.0	0.0	0.0	0.0	0.0
125SER	125SER	0.0	0.0	0.0	0.0	0.0
126THR	126THR	0.0	0.0	0.0	0.0	0.0
127CYS	127CYS	0.0	0.0	0.0	0.0	0.0
128PRO	128PRO	0.0	0.0	0.0	0.0	0.0
129ILE	129ILE	0.0	0.0	0.0	0.0	0.0
130ALA	130ALA	0.0	0.0	0.0	0.0	0.0
131VAL	131VAL	0.0	0.0	0.0	0.0	0.0
132THR	132THR	0.0	0.0	0.0	0.0	0.0
133TYR	133TYR	0.2688620770465574	0.09462822159752012	0.17998800079994667	0.39994667377682974	0.22665155656289582
134PHE	134PHE	0.0	0.0	0.0	0.0	0.0
135PRO	135PRO	0.0	0.0	0.0	0.0	0.0
136PHE	136PHE	0.16887733414315065	0.2106172107306851	0.4666355576294914	0.013331555792560993	0.026664889007399505
137ASP	137ASP	0.0	0.0	0.0	0.0	0.0
138TRP	138TRP	0.0	0.0	0.0	0.0	0.0
139GLN	139GLN	0.0	0.0	0.0	0.0	0.0
140ASN	140ASN	0.0	0.0	0.0	0.0	0.0
141CYS	141CYS	0.0	0.0	0.0	0.0	0.0
142SER	142SER	0.0	0.0	0.0	0.0	0.0
143LEU	143LEU	0.0	0.0	0.0	0.0	0.0
144VAL	144VAL	0.0	0.0	0.0	0.0	0.0
145PHE	145PHE	0.0	0.0	0.0	0.0	0.0
146ARG	146ARG	0.0	0.0	0.0	0.0	0.0
147SER	147SER	0.0	0.0	0.0	0.0	0.0
148GLN	148GLN	0.0	0.0	0.0	0.0	0.0
149THR	149THR	0.0	0.0	0.0	0.0	0.0
150TYR	150TYR	0.0	0.0	0.0	0.0	0.0
151ASN	151ASN	0.0	0.0	0.0	0.0	0.0
152ALA	152ALA	0.0	0.0	0.0	0.0	0.0
153HIS	153HIS	0.0	0.0	0.0	0.0	0.0
154GLU	154GLU	0.0	0.0	0.0	0.0	0.0
155VAL	155VAL	0.0	0.0	0.0	0.0	0.0
156ASN	156ASN	0.0	0.0	0.0	0.0	0.0
157LEU	157LEU	0.0	0.0	0.0	0.0	0.0
158GLN	158GLN	0.0	0.0	0.0	0.0	0.0
159LEU	159LEU	0.0	0.0	0.0	0.0	0.0
160SER	160SER	0.0	0.0	0.0	0.0	0.0
161ALA	161ALA	0.0	0.0	0.0	0.0	0.0
162GLU	162GLU	0.0	0.0	0.0	0.0	0.0
163GLU	163GLU	0.0	0.0	0.0	0.0	0.0
164GLY	164GLY	0.0	0.0	0.0	0.0	0.0
165GLU	165GLU	0.0	0.0	0.0	0.0	0.0
166ALA	166ALA	0.0	0.0	0.0	0.0	0.0
167VAL	167VAL	0.0	0.0	0.0	0.0	0.0
168GLU	168GLU	0.0	0.0	0.0	0.0	0.0
169TRP	169TRP	0.0	0.0	0.0	0.0	0.0
170ILE	170ILE	0.0	0.0	0.0	0.0	0.0
171HIS	171HIS	0.0	0.0	0.0	0.0	0.0
172ILE	172ILE	0.0	0.0	0.0	0.0	0.0
173ASP	173ASP	0.0	0.0	0.0	0.0	0.0
174PRO	174PRO	0.0	0.0	0.0	0.0	0.0
175GLU	175GLU	0.0	0.0	0.0	0.0	0.0
176ASP	176ASP	0.0	0.0	0.0	0.0	0.0
177PHE	177PHE	0.0	0.0	0.0	0.0	0.0
178THR	178THR	0.0	0.0	0.0	0.0	0.0
179GLU	179GLU	0.0	0.0	0.0	0.0	0.0
180ASN	180ASN	0.0	0.0	0.0	0.0	0.0
181GLY	181GLY	0.0	0.0	0.0	0.0	0.0
182GLU	182GLU	0.0	0.0	0.0	0.0	0.0
183TRP	183TRP	0.0	0.0	0.0	0.0	0.0
184THR	184THR	0.0	0.0	0.0	0.0	0.0
185ILE	185ILE	0.0	0.0	0.0	0.0	0.0
186ARG	186ARG	0.0	0.0	0.0	0.0	0.0
187HIS	187HIS	0.0	0.0	0.0	0.0	0.0
188ARG	188ARG	0.0	0.0	0.0	0.0	0.0
189PRO	189PRO	0.0	0.0	0.0	0.0	0.0
190ALA	190ALA	0.0	0.0	0.0	0.0	0.0
191LYS	191LYS	0.0	0.0	0.0	0.0	0.0
192LYS	192LYS	0.0	0.0	0.0	0.0	0.0
193ASN	193ASN	0.0	0.0	0.0	0.0	0.0
194TYR	194TYR	0.0	0.0	0.0	0.0	0.0
195ASN	195ASN	0.0	0.0	0.0	0.0	0.0
196TRP	196TRP	0.0	0.0	0.0	0.0	0.0
197GLN	197GLN	0.0	0.0	0.0	0.0	0.0
198LEU	198LEU	0.0	0.0	0.0	0.0	0.0
199THR	199THR	0.0	0.0	0.0	0.0	0.0
200LYS	200LYS	0.0	0.0	0.0	0.0	0.0
201ASP	201ASP	0.0	0.0	0.0	0.0	0.0
202ASP	202ASP	0.0	0.0	0.0	0.0	0.0
203THR	203THR	0.0	0.0	0.0	0.0	0.0
204ASP	204ASP	0.0	0.0	0.0	0.0	0.0
205PHE	205PHE	0.0	0.0	0.0	0.0	0.0
206GLN	206GLN	0.0	0.0	0.0	0.0	0.0
207GLU	207GLU	0.0	0.0	0.0	0.0	0.0
208ILE	208ILE	0.0	0.0	0.0	0.0	0.0
209ILE	209ILE	0.0	0.0	0.0	0.0	0.0
210PHE	210PHE	0.0	0.0	0.0	0.0	0.0
211PHE	211PHE	0.0	0.0	0.0	0.0	0.0
212LEU	212LEU	0.0	0.0	0.0	0.0	0.0
213ILE	213ILE	0.0	0.0	0.0	0.0	0.0
214ILE	214ILE	0.0	0.0	0.0	0.0	0.0
215GLN	215GLN	0.0	0.0	0.0	0.0	0.0
216ARG	216ARG	0.0	0.0	0.0	0.0	0.0
217LYS	217LYS	0.16664815037009056	0.12035152206105906	0.11332577828144791	0.3332888948140248	0.05332977801479901
218PRO	218PRO	4.859524940704971	1.980494251682329	5.639624025064996	6.799093454206106	2.1398573428438104
219LEU	219LEU	18.9760499546664	2.1340769623098406	15.985600959936004	20.82389014798027	20.11865875608293
220PHE	220PHE	0.15554488963945087	0.2106171919783517	0.0	0.013331555792560993	0.45330311312579163
221TYR	221TYR	0.0	0.0	0.0	0.0	0.0
222ILE	222ILE	19.26953170015302	5.488588151442245	26.531564562362508	13.264898013598186	18.012132524498366
223ILE	223ILE	19.422820448448203	4.3808486231531205	25.311645890273983	14.811358485535262	18.145456969535363
224ASN	224ASN	0.0	0.0	0.0	0.0	0.0
225ILE	225ILE	0.0	0.0	0.0	0.0	0.0
226ILE	226ILE	0.006666222251849877	0.009427461918359411	0.01999866675554963	0.0	0.0
227ALA	227ALA	21.335986835201965	5.82399098081291	29.538030797946803	16.584455405945874	17.88547430171322
228PRO	228PRO	0.08221289002454718	0.06583709246116647	0.01999866675554963	0.1733102253032929	0.05332977801479901
229CYS	229CYS	0.0	0.0	0.0	0.0	0.0
230VAL	230VAL	31.541932814545834	13.128539952713853	49.470035330977936	18.397546993734167	26.758216118925404
231LEU	231LEU	50.96436371127822	1.8899363779071452	48.7700819945337	50.73990134648714	53.38310779281381
232ILE	232ILE	0.0	0.0	0.0	0.0	0.0
233SER	233SER	0.0	0.0	0.0	0.0	0.0
234SER	234SER	41.26736482688027	7.9993431106907895	30.197986800879942	44.78069590721237	48.823411772548496
235LEU	235LEU	2.2419927667030204	1.2548916567388853	0.5732951136590894	3.5995200639914677	2.553163122458503
236VAL	236VAL	0.0	0.0	0.0	0.0	0.0
237VAL	237VAL	1.6665105349314386	0.30533461121909267	1.2799146723551764	2.0263964804692707	1.6932204519698686
238LEU	238LEU	17.920659560644975	8.78080938180319	29.29138057462836	16.557792294360752	7.912805812945804
239VAL	239VAL	0.0	0.0	0.0	0.0	0.0
240TYR	240TYR	0.8487997139937965	0.46082112994031127	0.35997600159989335	1.4664711371817092	0.7199520031997867
241PHE	241PHE	12.64076329053511	10.867554384869784	7.626158256116259	27.729636048526864	2.5664955669622027
242LEU	242LEU	0.0044438519308536645	0.0062845556697911165	0.0	0.013331555792560993	0.0
243PRO	243PRO	0.0	0.0	0.0	0.0	0.0
244ALA	244ALA	0.0	0.0	0.0	0.0	0.0
245GLN	245GLN	0.0	0.0	0.0	0.0	0.0
246ALA	246ALA	0.0	0.0	0.0	0.0	0.0
247GLY	247GLY	0.0	0.0	0.0	0.0	0.0
248GLY	248GLY	0.0	0.0	0.0	0.0	0.0
249GLN	249GLN	0.0	0.0	0.0	0.0	0.0
250LYS	250LYS	0.0	0.0	0.0	0.0	0.0
251CYS	251CYS	0.0	0.0	0.0	0.0	0.0
252THR	252THR	0.0	0.0	0.0	0.0	0.0
253LEU	253LEU	0.0	0.0	0.0	0.0	0.0
254SER	254SER	0.0	0.0	0.0	0.0	0.0
255ILE	255ILE	0.0	0.0	0.0	0.0	0.0
256SER	256SER	0.0	0.0	0.0	0.0	0.0
257VAL	257VAL	0.0	0.0	0.0	0.0	0.0
258LEU	258LEU	0.0	0.0	0.0	0.0	0.0
259LEU	259LEU	0.0	0.0	0.0	0.0	0.0
260ALA	260ALA	0.0	0.0	0.0	0.0	0.0
261GLN	261GLN	0.0	0.0	0.0	0.0	0.0
262THR	262THR	0.0	0.0	0.0	0.0	0.0
263ILE	263ILE	0.0	0.0	0.0	0.0	0.0
264PHE	264PHE	0.0	0.0	0.0	0.0	0.0
265LEU	265LEU	0.0	0.0	0.0	0.0	0.0
266PHE	266PHE	0.0	0.0	0.0	0.0	0.0
267LEU	267LEU	0.0	0.0	0.0	0.0	0.0
268ILE	268ILE	0.0	0.0	0.0	0.0	0.0
269ALA	269ALA	0.0	0.0	0.0	0.0	0.0
270GLN	270GLN	0.0	0.0	0.0	0.0	0.0
271LYS	271LYS	0.0	0.0	0.0	0.0	0.0
272VAL	272VAL	0.0	0.0	0.0	0.0	0.0
273PRO	273PRO	0.0	0.0	0.0	0.0	0.0
274GLU	274GLU	0.0	0.0	0.0	0.0	0.0
275THR	275THR	0.0	0.0	0.0	0.0	0.0
276SER	276SER	0.0	0.0	0.0	0.0	0.0
277LEU	277LEU	0.004444148167899917	0.006284974612239607	0.0	0.0	0.013332444503699753
278ASN	278ASN	0.01555422235060346	0.0031426967982869825	0.013332444503699753	0.013331555792560993	0.01999866675554963
279VAL	279VAL	2.1820118745257298	1.1972765607222824	0.4933004466368909	2.919610718570857	3.133124458369442
280PRO	280PRO	0.0	0.0	0.0	0.0	0.0
281LEU	281LEU	0.0022220740839499586	0.0031424873061198033	0.0	0.0	0.006666222251849876
282ILE	282ILE	0.0	0.0	0.0	0.0	0.0
283GLY	283GLY	0.0	0.0	0.0	0.0	0.0
284LYS	284LYS	13.021008127076735	2.371618881183304	9.859342710485967	15.571257165711238	13.632424505032997
285TYR	285TYR	4.426328028382518	2.535071512195518	7.912805812945804	1.9597387015064658	3.406439570695287
286LEU	286LEU	0.0	0.0	0.0	0.0	0.0
287ILE	287ILE	19.804868479890374	4.310162252491384	13.885740950603292	21.50379949340088	24.025064995666956
288PHE	288PHE	81.39055879439911	0.8779156541572788	80.861275914939	80.68257565657912	82.62782481167922
289VAL	289VAL	0.0	0.0	0.0	0.0	0.0
290MET	290MET	0.0022220740839499586	0.0031424873061198033	0.006666222251849876	0.0	0.0
291PHE	291PHE	79.92178559913096	0.7461962948484139	80.85460969268715	79.88268230902547	79.0280647956803
292VAL	292VAL	16.27187199947976	3.114507242708284	19.705352976468234	16.944407412345022	12.165855609626025
293SER	293SER	0.0	0.0	0.0	0.0	0.0
294MET	294MET	3.250693832338476	4.084619985614636	0.23998400106659556	9.025463271563792	0.486634224385041
295LEU	295LEU	44.082777423038856	2.315021448992733	47.336844210385976	42.767630982535664	42.14385707619492
296ILE	296ILE	1.0043656364635314	0.5311187562548783	1.7465502299846676	0.5332622317024397	0.7332844477034864
297VAL	297VAL	0.0	0.0	0.0	0.0	0.0
298MET	298MET	33.98348418627251	5.384333985406064	28.404773015132324	41.26116517797627	32.28451436570895
299ASN	299ASN	30.7018187707482	3.2921334920701275	32.864475701619895	26.049860018664177	33.191120591960534
300CYS	300CYS	0.0	0.0	0.0	0.0	0.0
301VAL	301VAL	0.31552148549085896	0.21052986693866227	0.07332844477034864	0.5865884548726836	0.2866475568295447
302ILE	302ILE	21.89087229762161	16.411407369294793	9.346043597093527	45.07399013464871	11.252583161122592
303VAL	303VAL	1.0820926088966567	1.0946212607940309	0.013332444503699753	2.5863218237568324	0.6466235584294381
304LEU	304LEU	0.0	0.0	0.0	0.0	0.0
305ASN	305ASN	0.4043905257076834	0.5718945659509916	0.0	1.2131715771230502	0.0
306VAL	306VAL	12.531702733245625	16.455589068028974	0.03999733351109926	35.781895747233705	1.7732151189920673
307SER	307SER	0.0	0.0	0.0	0.0	0.0
308LEU	308LEU	0.0	0.0	0.0	0.0	0.0
309ARG	309ARG	0.0	0.0	0.0	0.0	0.0
310THR	310THR	0.0	0.0	0.0	0.0	0.0
311PRO	311PRO	0.0	0.0	0.0	0.0	0.0
312ASN	312ASN	0.0	0.0	0.0	0.0	0.0
313THR	313THR	0.0	0.0	0.0	0.0	0.0
314HIS	314HIS	2.5307747114508232	3.546060847847027	0.026664889007399505	7.545660578589521	0.01999866675554963
315SER	315SER	0.0	0.0	0.0	0.0	0.0
316LEU	316LEU	0.01777570396046091	0.016627292235216726	0.0	0.03999466737768297	0.013332444503699753
317SER	317SER	1.5665444549619458	0.6078074112363447	1.61322578494767	0.7998933475536595	2.2865142323845076
318GLU	318GLU	0.0	0.0	0.0	0.0	0.0
319LYS	319LYS	8.597044662797414	1.5381256747363428	10.739284047730152	7.1990401279829355	7.852809812679155
320ILE	320ILE	32.45687752117537	7.813687444228355	29.558029464702354	43.14091454472737	24.671688554096395
321LYS	321LYS	0.0	0.0	0.0	0.0	0.0
322HIS	322HIS	0.39552089230579757	0.05665525011893189	0.47330177988134126	0.3732835621917078	0.3399773348443437
323LEU	323LEU	28.535251214628914	1.668359675233588	30.76461569228718	28.08958805492601	26.751549896673556
324PHE	324PHE	31.40994350987631	19.031368810169113	17.258849410039332	58.31222503666178	18.658756082927805
325LEU	325LEU	0.0	0.0	0.0	0.0	0.0
326GLY	326GLY	0.8110342303891734	0.1535645922000447	0.7266182254516366	1.0265297960271964	0.6799546696886875
327PHE	327PHE	53.24858892000632	1.037481285426635	51.80321311912539	53.75283295560592	54.18972068528765
328LEU	328LEU	1.6265297906949296	0.25235947156259575	1.726551563229118	1.2798293560858551	1.8732084527698154
329PRO	329PRO	11.02792498364394	0.5235338297387911	11.32591160589294	10.291961071857086	11.465902273181788
330LYS	330LYS	11.099059200612684	1.4634236371909874	12.299180054663022	9.038794827356352	11.959202719818679
331CYS	331CYS	0.0	0.0	0.0	0.0	0.0
332VAL	417VAL	0.0	0.0	0.0	0.0	0.0
333GLU	418GLU	0.0	0.0	0.0	0.0	0.0
334ALA	419ALA	0.0	0.0	0.0	0.0	0.0
335CYS	420CYS	0.0	0.0	0.0	0.0	0.0
336ASN	421ASN	0.0	0.0	0.0	0.0	0.0
337PHE	422PHE	0.0	0.0	0.0	0.0	0.0
338ILE	423ILE	0.0	0.0	0.0	0.0	0.0
339ALA	424ALA	0.0	0.0	0.0	0.0	0.0
340LYS	425LYS	0.0	0.0	0.0	0.0	0.0
341SER	426SER	0.0	0.0	0.0	0.0	0.0
342THR	427THR	0.0	0.0	0.0	0.0	0.0
343LYS	428LYS	0.0	0.0	0.0	0.0	0.0
344GLU	429GLU	0.0	0.0	0.0	0.0	0.0
345GLN	430GLN	0.0	0.0	0.0	0.0	0.0
346ASN	431ASN	0.0	0.0	0.0	0.0	0.0
347ASP	432ASP	0.0	0.0	0.0	0.0	0.0
348SER	433SER	0.0	0.0	0.0	0.0	0.0
349GLY	434GLY	0.0	0.0	0.0	0.0	0.0
350SER	435SER	0.0	0.0	0.0	0.0	0.0
351GLU	436GLU	0.0	0.0	0.0	0.0	0.0
352ASN	437ASN	0.0	0.0	0.0	0.0	0.0
353GLU	438GLU	0.0	0.0	0.0	0.0	0.0
354ASN	439ASN	0.0	0.0	0.0	0.0	0.0
355TRP	440TRP	5.996988697102162	8.148639092983641	0.0	17.517664311425143	0.47330177988134126
356VAL	441VAL	0.0	0.0	0.0	0.0	0.0
357LEU	442LEU	0.0	0.0	0.0	0.0	0.0
358ILE	443ILE	0.3155176344092577	0.32209314916372755	0.006666222251849876	0.7598986801759765	0.17998800079994667
359GLY	444GLY	0.0022220740839499586	0.0031424873061198033	0.0	0.0	0.006666222251849876
360LYS	445LYS	0.0	0.0	0.0	0.0	0.0
361VAL	446VAL	0.0022220740839499586	0.0031424873061198033	0.0	0.0	0.006666222251849876
362ILE	447ILE	9.201267812796543	4.635995064956558	4.146390240650623	15.344620717237701	8.1127924805013
363ASP	448ASP	0.0	0.0	0.0	0.0	0.0
364LYS	449LYS	0.5888422263205828	0.224580868923258	0.5532964469035397	0.3332888948140248	0.8799413372441838
365ALA	450ALA	14.294311677270663	1.1292765125045825	13.98573428438104	13.091587788294895	15.805612959136058
366CYS	451CYS	28.38635447678149	1.6100870493658137	26.211585894273714	28.88948140247967	30.057996133591093
367PHE	452PHE	36.18087668823975	11.758646182540488	32.691153923071795	52.00639914678043	23.845076994867007
368TRP	453TRP	73.40455725087969	1.8497522640003043	74.71501899873341	74.7100386615118	70.78861409239384
369ILE	454ILE	51.07324711881404	1.2246711999798057	49.82334511032598	50.65991201173177	52.73648423438438
370ALA	455ALA	14.311979254709243	2.7794415590418122	11.285914272381842	17.99760031995734	13.652423171788547
371LEU	456LEU	29.690729145808803	1.2035486062245502	29.918005466302247	28.11625116651113	31.037930804613026
372LEU	457LEU	40.44972273293736	0.7377173377017797	40.79728018132125	41.12784962005066	39.42403839744017
373LEU	458LEU	37.21212346675444	4.195707621707895	32.7044863675755	42.80762564991335	36.124258382774485
374PHE	459PHE	0.19109392766400266	0.09817403975632209	0.06666222251849876	0.19997333688841487	0.3066462235850943
375SER	460SER	39.76123377018314	10.497981275176022	44.550363309112726	25.196640447940275	49.53669755349643
376ILE	461ILE	32.28150637474129	3.067720350085097	28.09812679154723	35.36861751766431	33.37777481501233
377GLY	462GLY	25.246674885052546	0.964199845378747	25.804946336910874	23.890147980269298	26.04493033797747
378THR	463THR	0.4310728927008119	0.2721656814919725	0.09999333377774815	0.42660978536195177	0.7666155589627358
379LEU	464LEU	37.239062375029626	7.966128137945375	48.423438437437504	30.47593654179443	32.81781214585694
380ALA	465ALA	56.75946004790634	2.0446023473881287	58.92940470635291	54.019464071457136	57.32951136590894
381ILE	466ILE	18.978316464307287	0.3780142391914035	18.612092527164855	18.82415677909612	19.49870008666089
382PHE	467PHE	27.030910910876397	6.304159826951069	34.27104859676022	27.916277829622718	18.90540630624625
383LEU	468LEU	44.42937447091878	2.2928051752847867	46.99686687554163	44.86068524196774	41.430571295246985
384THR	469THR	33.474869173055446	2.2960334875828563	36.03093127124858	30.462604986001868	33.931071261915875
385GLY	470GLY	0.019998370518503377	0.0054433104951733344	0.01999866675554963	0.013331555792560993	0.026664889007399505
386HIS	471HIS	24.488906741713226	4.947164615172956	29.831344577028197	25.729902679642713	17.905472968468768
387LEU	472LEU	33.992560889369734	0.9030999142558652	34.9510032664489	32.78229569390748	34.24438370775282
388ASN	473ASN	0.5021813370465343	0.12535544189460637	0.6332911139257383	0.3332888948140248	0.53996400239984
389GLN	474GLN	0.07777051927892478	0.017494785497341226	0.0866608892740484	0.09332089054792694	0.05332977801479901
390VAL	475VAL	0.0	0.0	0.0	0.0	0.0
391PRO	476PRO	0.0	0.0	0.0	0.0	0.0
392GLU	477GLU	0.0	0.0	0.0	0.0	0.0
393PHE	478PHE	0.0	0.0	0.0	0.0	0.0
394PRO	479PRO	0.0	0.0	0.0	0.0	0.0
395PHE	480PHE	0.0	0.0	0.0	0.0	0.0
396PRO	481PRO	0.0	0.0	0.0	0.0	0.0
397GLY	482GLY	0.0	0.0	0.0	0.0	0.0
398ASP	483ASP	0.0	0.0	0.0	0.0	0.0
399PRO	484PRO	0.0	0.0	0.0	0.0	0.0
400ARG	485ARG	0.0	0.0	0.0	0.0	0.0
401LYS	486LYS	0.0	0.0	0.0	0.0	0.0
402TYR	487TYR	0.0	0.0	0.0	0.0	0.0
403VAL	488VAL	0.0	0.0	0.0	0.0	0.0
404PRO	489PRO	0.0	0.0	0.0	0.0	0.0
