# Supplementary material for: State-dependent binding of cholesterol and an anionic lipid to the muscle-type Torpedo nicotinic acetylcholine receptor
Source: Commun Biol. 2024 Apr 10;7:437. doi: 10.1038/s42003-024-06106-8 (PMC11006840; doi:10.1038/s42003-024-06106-8)
Supplement: Supplementary file 6 — Supplementary Data 1 [file 42003_2024_6106_MOESM6_ESM.zip › COMMS_BIO_TEXT_FILES/occupancy-apo-POPC-in-3PC1PA1CHOL-delta.txt]

Residue	Renumbered	Occupancy Avg	Occupancy Std	r1_occ	r2_occ	r3_occ
1VAL	1VAL	0.0	0.0	0.0	0.0	0.0
2ASN	2ASN	0.0	0.0	0.0	0.0	0.0
3GLU	3GLU	0.0	0.0	0.0	0.0	0.0
4GLU	4GLU	0.0	0.0	0.0	0.0	0.0
5GLU	5GLU	0.0	0.0	0.0	0.0	0.0
6ARG	6ARG	0.0	0.0	0.0	0.0	0.0
7LEU	7LEU	0.0	0.0	0.0	0.0	0.0
8ILE	8ILE	0.0	0.0	0.0	0.0	0.0
9ASN	9ASN	0.0	0.0	0.0	0.0	0.0
10ASP	10ASP	0.0	0.0	0.0	0.0	0.0
11LEU	11LEU	0.0	0.0	0.0	0.0	0.0
12LEU	12LEU	0.0	0.0	0.0	0.0	0.0
13ILE	13ILE	0.0	0.0	0.0	0.0	0.0
14VAL	14VAL	0.0	0.0	0.0	0.0	0.0
15ASN	15ASN	0.0	0.0	0.0	0.0	0.0
16LYS	16LYS	0.0	0.0	0.0	0.0	0.0
17TYR	17TYR	0.0	0.0	0.0	0.0	0.0
18ASN	18ASN	0.0	0.0	0.0	0.0	0.0
19LYS	19LYS	0.0	0.0	0.0	0.0	0.0
20HIS	20HIS	0.0	0.0	0.0	0.0	0.0
21VAL	21VAL	0.0	0.0	0.0	0.0	0.0
22ARG	22ARG	0.0	0.0	0.0	0.0	0.0
23PRO	23PRO	0.0	0.0	0.0	0.0	0.0
24VAL	24VAL	0.0	0.0	0.0	0.0	0.0
25LYS	25LYS	0.0	0.0	0.0	0.0	0.0
26HIS	26HIS	0.0	0.0	0.0	0.0	0.0
27ASN	27ASN	0.0	0.0	0.0	0.0	0.0
28ASN	28ASN	0.0	0.0	0.0	0.0	0.0
29GLU	29GLU	0.0	0.0	0.0	0.0	0.0
30VAL	30VAL	0.0	0.0	0.0	0.0	0.0
31VAL	31VAL	0.0	0.0	0.0	0.0	0.0
32ASN	32ASN	0.0	0.0	0.0	0.0	0.0
33ILE	33ILE	0.0	0.0	0.0	0.0	0.0
34ALA	34ALA	0.0	0.0	0.0	0.0	0.0
35LEU	35LEU	0.0	0.0	0.0	0.0	0.0
36SER	36SER	0.0	0.0	0.0	0.0	0.0
37LEU	37LEU	0.0	0.0	0.0	0.0	0.0
38THR	38THR	0.0	0.0	0.0	0.0	0.0
39LEU	39LEU	0.0	0.0	0.0	0.0	0.0
40SER	40SER	0.0	0.0	0.0	0.0	0.0
41ASN	41ASN	0.0	0.0	0.0	0.0	0.0
42LEU	42LEU	0.0	0.0	0.0	0.0	0.0
43ILE	43ILE	0.0	0.0	0.0	0.0	0.0
44SER	44SER	0.0	0.0	0.0	0.0	0.0
45LEU	45LEU	0.0	0.0	0.0	0.0	0.0
46LYS	46LYS	0.0	0.0	0.0	0.0	0.0
47GLU	47GLU	0.0	0.0	0.0	0.0	0.0
48THR	48THR	0.0	0.0	0.0	0.0	0.0
49ASP	49ASP	0.0	0.0	0.0	0.0	0.0
50GLU	50GLU	0.0	0.0	0.0	0.0	0.0
51THR	51THR	0.0	0.0	0.0	0.0	0.0
52LEU	52LEU	0.0	0.0	0.0	0.0	0.0
53THR	53THR	0.0	0.0	0.0	0.0	0.0
54SER	54SER	0.0	0.0	0.0	0.0	0.0
55ASN	55ASN	0.0	0.0	0.0	0.0	0.0
56VAL	56VAL	0.0	0.0	0.0	0.0	0.0
57TRP	57TRP	0.0	0.0	0.0	0.0	0.0
58MET	58MET	0.0	0.0	0.0	0.0	0.0
59ASP	59ASP	0.0	0.0	0.0	0.0	0.0
60HIS	60HIS	0.0	0.0	0.0	0.0	0.0
61ALA	61ALA	0.0	0.0	0.0	0.0	0.0
62TRP	62TRP	0.0	0.0	0.0	0.0	0.0
63TYR	63TYR	0.0	0.0	0.0	0.0	0.0
64ASP	64ASP	0.0	0.0	0.0	0.0	0.0
65HIS	65HIS	0.0	0.0	0.0	0.0	0.0
66ARG	66ARG	0.0	0.0	0.0	0.0	0.0
67LEU	67LEU	0.0	0.0	0.0	0.0	0.0
68THR	68THR	0.0	0.0	0.0	0.0	0.0
69TRP	69TRP	0.0	0.0	0.0	0.0	0.0
70ASN	70ASN	0.0	0.0	0.0	0.0	0.0
71ALA	71ALA	0.0	0.0	0.0	0.0	0.0
72SER	72SER	0.0	0.0	0.0	0.0	0.0
73GLU	73GLU	0.0	0.0	0.0	0.0	0.0
74TYR	74TYR	0.0	0.0	0.0	0.0	0.0
75SER	75SER	0.0	0.0	0.0	0.0	0.0
76ASP	76ASP	0.0	0.0	0.0	0.0	0.0
77ILE	77ILE	0.0	0.0	0.0	0.0	0.0
78SER	78SER	0.0	0.0	0.0	0.0	0.0
79ILE	79ILE	0.0	0.0	0.0	0.0	0.0
80LEU	80LEU	0.0	0.0	0.0	0.0	0.0
81ARG	81ARG	0.0	0.0	0.0	0.0	0.0
82LEU	82LEU	0.0	0.0	0.0	0.0	0.0
83PRO	83PRO	0.0	0.0	0.0	0.0	0.0
84PRO	84PRO	0.0	0.0	0.0	0.0	0.0
85GLU	85GLU	0.0	0.0	0.0	0.0	0.0
86LEU	86LEU	0.0	0.0	0.0	0.0	0.0
87VAL	87VAL	0.0	0.0	0.0	0.0	0.0
88TRP	88TRP	0.0	0.0	0.0	0.0	0.0
89ILE	89ILE	0.0	0.0	0.0	0.0	0.0
90PRO	90PRO	0.0	0.0	0.0	0.0	0.0
91ASP	91ASP	0.0	0.0	0.0	0.0	0.0
92ILE	92ILE	0.0	0.0	0.0	0.0	0.0
93VAL	93VAL	0.0	0.0	0.0	0.0	0.0
94LEU	94LEU	0.0	0.0	0.0	0.0	0.0
95GLN	95GLN	0.0	0.0	0.0	0.0	0.0
96ASN	96ASN	0.0	0.0	0.0	0.0	0.0
97ASN	97ASN	0.0	0.0	0.0	0.0	0.0
98ASN	98ASN	0.0	0.0	0.0	0.0	0.0
99ASP	99ASP	0.0	0.0	0.0	0.0	0.0
100GLY	100GLY	0.0	0.0	0.0	0.0	0.0
101GLN	101GLN	0.0	0.0	0.0	0.0	0.0
102TYR	102TYR	0.0	0.0	0.0	0.0	0.0
103HIS	103HIS	0.0	0.0	0.0	0.0	0.0
104VAL	104VAL	0.0	0.0	0.0	0.0	0.0
105ALA	105ALA	0.0	0.0	0.0	0.0	0.0
106TYR	106TYR	0.0	0.0	0.0	0.0	0.0
107PHE	107PHE	0.0	0.0	0.0	0.0	0.0
108CYS	108CYS	0.0	0.0	0.0	0.0	0.0
109ASN	109ASN	0.0	0.0	0.0	0.0	0.0
110VAL	110VAL	0.0	0.0	0.0	0.0	0.0
111LEU	111LEU	0.0	0.0	0.0	0.0	0.0
112VAL	112VAL	0.0	0.0	0.0	0.0	0.0
113ARG	113ARG	0.0	0.0	0.0	0.0	0.0
114PRO	114PRO	0.0	0.0	0.0	0.0	0.0
115ASN	115ASN	0.0	0.0	0.0	0.0	0.0
116GLY	116GLY	0.0	0.0	0.0	0.0	0.0
117TYR	117TYR	0.0	0.0	0.0	0.0	0.0
118VAL	118VAL	0.0	0.0	0.0	0.0	0.0
119THR	119THR	0.0	0.0	0.0	0.0	0.0
120TRP	120TRP	0.0	0.0	0.0	0.0	0.0
121LEU	121LEU	0.0	0.0	0.0	0.0	0.0
122PRO	122PRO	0.0	0.0	0.0	0.0	0.0
123PRO	123PRO	0.0	0.0	0.0	0.0	0.0
124ALA	124ALA	0.0	0.0	0.0	0.0	0.0
125ILE	125ILE	0.0	0.0	0.0	0.0	0.0
126PHE	126PHE	0.0	0.0	0.0	0.0	0.0
127ARG	127ARG	0.0	0.0	0.0	0.0	0.0
128SER	128SER	0.0	0.0	0.0	0.0	0.0
129SER	129SER	0.0	0.0	0.0	0.0	0.0
130CYS	130CYS	0.0	0.0	0.0	0.0	0.0
131PRO	131PRO	0.0	0.0	0.0	0.0	0.0
132ILE	132ILE	0.0	0.0	0.0	0.0	0.0
133ASN	133ASN	0.0	0.0	0.0	0.0	0.0
134VAL	134VAL	0.0	0.0	0.0	0.0	0.0
135LEU	135LEU	0.004444148167899917	0.006284974612239607	0.0	0.0	0.013332444503699753
136TYR	136TYR	12.801368797635712	7.900292461865815	8.786080927938137	5.779614692353843	23.83841077261516
137PHE	137PHE	0.0	0.0	0.0	0.0	0.0
138PRO	138PRO	0.0	0.0	0.0	0.0	0.0
139PHE	139PHE	6.755105215207874	2.2814739192864226	9.72601826544897	4.179721351909873	6.359576028264782
140ASP	140ASP	0.0	0.0	0.0	0.0	0.0
141TRP	141TRP	0.1288802968690976	0.10642783827591978	0.09332711152589827	0.01999866675554963	0.27331511232584493
142GLN	142GLN	0.0	0.0	0.0	0.0	0.0
143ASN	143ASN	0.0	0.0	0.0	0.0	0.0
144CYS	144CYS	0.0	0.0	0.0	0.0	0.0
145SER	145SER	0.0	0.0	0.0	0.0	0.0
146LEU	146LEU	0.0	0.0	0.0	0.0	0.0
147LYS	147LYS	0.0	0.0	0.0	0.0	0.0
148PHE	148PHE	0.0	0.0	0.0	0.0	0.0
149THR	149THR	0.0	0.0	0.0	0.0	0.0
150ALA	150ALA	0.0	0.0	0.0	0.0	0.0
151LEU	151LEU	0.0	0.0	0.0	0.0	0.0
152ASN	152ASN	0.0	0.0	0.0	0.0	0.0
153TYR	153TYR	0.0	0.0	0.0	0.0	0.0
154ASP	154ASP	0.0	0.0	0.0	0.0	0.0
155ALA	155ALA	0.0	0.0	0.0	0.0	0.0
156ASN	156ASN	0.0	0.0	0.0	0.0	0.0
157GLU	157GLU	0.0	0.0	0.0	0.0	0.0
158ILE	158ILE	0.0	0.0	0.0	0.0	0.0
159THR	159THR	0.0	0.0	0.0	0.0	0.0
160MET	160MET	0.0	0.0	0.0	0.0	0.0
161ASP	161ASP	0.0	0.0	0.0	0.0	0.0
162LEU	162LEU	0.0	0.0	0.0	0.0	0.0
163MET	163MET	0.0	0.0	0.0	0.0	0.0
164THR	164THR	0.0	0.0	0.0	0.0	0.0
165ASP	165ASP	0.0	0.0	0.0	0.0	0.0
166THR	166THR	0.0	0.0	0.0	0.0	0.0
167ILE	167ILE	0.0	0.0	0.0	0.0	0.0
168ASP	168ASP	0.0	0.0	0.0	0.0	0.0
169GLY	169GLY	0.0	0.0	0.0	0.0	0.0
170LYS	170LYS	0.0	0.0	0.0	0.0	0.0
171ASP	171ASP	0.0	0.0	0.0	0.0	0.0
172TYR	172TYR	0.0	0.0	0.0	0.0	0.0
173PRO	173PRO	0.0	0.0	0.0	0.0	0.0
174ILE	174ILE	0.0	0.0	0.0	0.0	0.0
175GLU	175GLU	0.0	0.0	0.0	0.0	0.0
176TRP	176TRP	0.0	0.0	0.0	0.0	0.0
177ILE	177ILE	0.0	0.0	0.0	0.0	0.0
178ILE	178ILE	0.0	0.0	0.0	0.0	0.0
179ILE	179ILE	0.0	0.0	0.0	0.0	0.0
180ASP	180ASP	0.0	0.0	0.0	0.0	0.0
181PRO	181PRO	0.0	0.0	0.0	0.0	0.0
182GLU	182GLU	0.0	0.0	0.0	0.0	0.0
183ALA	183ALA	0.0	0.0	0.0	0.0	0.0
184PHE	184PHE	0.0	0.0	0.0	0.0	0.0
185THR	185THR	0.0	0.0	0.0	0.0	0.0
186GLU	186GLU	0.03555318534319934	0.040852334979557446	0.09332711152589827	0.006666222251849876	0.006666222251849876
187ASN	187ASN	0.0	0.0	0.0	0.0	0.0
188GLY	188GLY	0.01777659267159967	0.025139898448958427	0.0	0.05332977801479901	0.0
189GLU	189GLU	0.026664889007399505	0.023725258876144503	0.006666222251849876	0.05999600026664889	0.013332444503699753
190TRP	190TRP	0.0022220740839499586	0.0031424873061198033	0.0	0.006666222251849876	0.0
191GLU	191GLU	0.49552252072084085	0.04012059215000729	0.5132991133924405	0.5332977801479901	0.4399706686220919
192ILE	192ILE	0.0	0.0	0.0	0.0	0.0
193ILE	193ILE	0.0	0.0	0.0	0.0	0.0
194HIS	194HIS	0.0	0.0	0.0	0.0	0.0
195LYS	195LYS	0.0	0.0	0.0	0.0	0.0
196PRO	196PRO	0.0	0.0	0.0	0.0	0.0
197ALA	197ALA	0.0	0.0	0.0	0.0	0.0
198LYS	198LYS	0.0	0.0	0.0	0.0	0.0
199LYS	199LYS	0.0	0.0	0.0	0.0	0.0
200ASN	200ASN	0.0	0.0	0.0	0.0	0.0
201ILE	201ILE	0.0	0.0	0.0	0.0	0.0
202TYR	202TYR	0.0	0.0	0.0	0.0	0.0
203PRO	203PRO	0.0	0.0	0.0	0.0	0.0
204ASP	204ASP	0.0	0.0	0.0	0.0	0.0
205LYS	205LYS	0.0	0.0	0.0	0.0	0.0
206PHE	206PHE	0.0	0.0	0.0	0.0	0.0
207PRO	207PRO	0.0	0.0	0.0	0.0	0.0
208ASN	208ASN	0.0	0.0	0.0	0.0	0.0
209GLY	209GLY	0.0	0.0	0.0	0.0	0.0
210THR	210THR	0.0	0.0	0.0	0.0	0.0
211ASN	211ASN	0.0	0.0	0.0	0.0	0.0
212TYR	212TYR	0.0	0.0	0.0	0.0	0.0
213GLN	213GLN	0.0	0.0	0.0	0.0	0.0
214ASP	214ASP	0.0	0.0	0.0	0.0	0.0
215VAL	215VAL	0.0	0.0	0.0	0.0	0.0
216THR	216THR	0.0	0.0	0.0	0.0	0.0
217PHE	217PHE	0.0	0.0	0.0	0.0	0.0
218TYR	218TYR	0.0	0.0	0.0	0.0	0.0
219LEU	219LEU	0.0	0.0	0.0	0.0	0.0
220ILE	220ILE	0.0	0.0	0.0	0.0	0.0
221ILE	221ILE	0.0	0.0	0.0	0.0	0.0
222ARG	222ARG	6.672888474101726	1.4107528192096102	8.65942270515299	5.839610692620492	5.519632024531698
223ARG	223ARG	0.0755505188542986	0.0886604774937671	0.1999866675554963	0.026664889007399505	0.0
224LYS	224LYS	16.3766859987112	4.134907915793475	20.99193387107526	10.959269382041198	17.178854743017133
225PRO	225PRO	0.5844054840788392	0.5656564441656171	1.359909339377375	0.026664889007399505	0.3666422238517432
226LEU	226LEU	0.013332444503699753	0.014400685950731863	0.03333111125924938	0.0	0.006666222251849876
227PHE	227PHE	0.0	0.0	0.0	0.0	0.0
228TYR	228TYR	0.0	0.0	0.0	0.0	0.0
229VAL	229VAL	0.0	0.0	0.0	0.0	0.0
230ILE	230ILE	0.0	0.0	0.0	0.0	0.0
231ASN	231ASN	0.0	0.0	0.0	0.0	0.0
232PHE	232PHE	0.0	0.0	0.0	0.0	0.0
233ILE	233ILE	0.0	0.0	0.0	0.0	0.0
234THR	234THR	0.0022220740839499586	0.0031424873061198033	0.0	0.006666222251849876	0.0
235PRO	235PRO	0.0	0.0	0.0	0.0	0.0
236CYS	236CYS	0.0	0.0	0.0	0.0	0.0
237VAL	237VAL	0.0	0.0	0.0	0.0	0.0
238LEU	238LEU	0.0	0.0	0.0	0.0	0.0
239ILE	239ILE	0.0	0.0	0.0	0.0	0.0
240SER	240SER	0.0	0.0	0.0	0.0	0.0
241PHE	241PHE	0.0	0.0	0.0	0.0	0.0
242LEU	242LEU	0.0	0.0	0.0	0.0	0.0
243ALA	243ALA	0.0	0.0	0.0	0.0	0.0
244SER	244SER	0.0	0.0	0.0	0.0	0.0
245LEU	245LEU	0.0	0.0	0.0	0.0	0.0
246ALA	246ALA	0.0	0.0	0.0	0.0	0.0
247PHE	247PHE	0.0	0.0	0.0	0.0	0.0
248TYR	248TYR	5.250761060373753	2.527171410717951	5.379641357242851	2.0931937870808612	8.279448036797547
249LEU	249LEU	0.0	0.0	0.0	0.0	0.0
250PRO	250PRO	0.217763260227096	0.2939359732635098	0.01999866675554963	0.0	0.6332911139257383
251ALA	251ALA	0.0	0.0	0.0	0.0	0.0
252GLU	252GLU	0.0	0.0	0.0	0.0	0.0
253SER	253SER	0.0	0.0	0.0	0.0	0.0
254GLY	254GLY	0.0	0.0	0.0	0.0	0.0
255GLU	255GLU	0.0	0.0	0.0	0.0	0.0
256LYS	256LYS	0.0	0.0	0.0	0.0	0.0
257MET	257MET	0.0	0.0	0.0	0.0	0.0
258SER	258SER	0.0	0.0	0.0	0.0	0.0
259THR	259THR	0.0	0.0	0.0	0.0	0.0
260ALA	260ALA	0.0	0.0	0.0	0.0	0.0
261ILE	261ILE	0.0	0.0	0.0	0.0	0.0
262SER	262SER	0.0	0.0	0.0	0.0	0.0
263VAL	263VAL	0.0	0.0	0.0	0.0	0.0
264LEU	264LEU	0.0	0.0	0.0	0.0	0.0
265LEU	265LEU	0.0	0.0	0.0	0.0	0.0
266ALA	266ALA	0.0	0.0	0.0	0.0	0.0
267GLN	267GLN	0.0	0.0	0.0	0.0	0.0
268ALA	268ALA	0.0	0.0	0.0	0.0	0.0
269VAL	269VAL	0.0	0.0	0.0	0.0	0.0
270PHE	270PHE	0.0	0.0	0.0	0.0	0.0
271LEU	271LEU	0.0	0.0	0.0	0.0	0.0
272LEU	272LEU	0.0	0.0	0.0	0.0	0.0
273LEU	273LEU	0.0	0.0	0.0	0.0	0.0
274THR	274THR	0.0	0.0	0.0	0.0	0.0
275SER	275SER	0.0	0.0	0.0	0.0	0.0
276GLN	276GLN	0.0	0.0	0.0	0.0	0.0
277ARG	277ARG	0.0	0.0	0.0	0.0	0.0
278LEU	278LEU	0.0	0.0	0.0	0.0	0.0
279PRO	279PRO	0.0	0.0	0.0	0.0	0.0
280GLU	280GLU	0.0	0.0	0.0	0.0	0.0
281THR	281THR	0.0	0.0	0.0	0.0	0.0
282ALA	282ALA	0.08221674110614847	0.07875050617367442	0.03333111125924938	0.01999866675554963	0.19332044530364642
283LEU	283LEU	0.5577405950714397	0.672161800602278	0.13332444503699753	0.03333111125924938	1.5065662289180721
284ALA	284ALA	4.2552718707641715	4.815917930454797	1.2265848943403772	0.486634224385041	11.052596493567096
285VAL	285VAL	0.08443881519009844	0.11473306795925238	0.0	0.006666222251849876	0.24665022331844544
286PRO	286PRO	0.022220740839499587	0.03142487306119803	0.0	0.0	0.06666222251849876
287LEU	287LEU	0.031109037175299423	0.013697784598735588	0.03333111125924938	0.013332444503699753	0.04666355576294914
288ILE	288ILE	0.0	0.0	0.0	0.0	0.0
289GLY	289GLY	0.0	0.0	0.0	0.0	0.0
290LYS	290LYS	21.967424393929292	1.5594812912560576	21.418572095193653	20.391973868408773	24.091727218185454
291TYR	291TYR	0.0	0.0	0.0	0.0	0.0
292LEU	292LEU	0.0	0.0	0.0	0.0	0.0
293MET	293MET	0.05555185209874897	0.07856218265299508	0.0	0.16665555629624693	0.0
294PHE	294PHE	0.1399906672888474	0.1606361315639208	0.03999733351109926	0.3666422238517432	0.013332444503699753
295ILE	295ILE	0.0	0.0	0.0	0.0	0.0
296MET	296MET	0.0	0.0	0.0	0.0	0.0
297SER	297SER	0.011110370419749794	0.015712436530599016	0.0	0.03333111125924938	0.0
298LEU	298LEU	0.0	0.0	0.0	0.0	0.0
299VAL	299VAL	0.0	0.0	0.0	0.0	0.0
300THR	300THR	0.0	0.0	0.0	0.0	0.0
301GLY	301GLY	0.0	0.0	0.0	0.0	0.0
302VAL	302VAL	0.0	0.0	0.0	0.0	0.0
303ILE	303ILE	0.0	0.0	0.0	0.0	0.0
304VAL	304VAL	0.0	0.0	0.0	0.0	0.0
305ASN	305ASN	0.0	0.0	0.0	0.0	0.0
306CYS	306CYS	0.0	0.0	0.0	0.0	0.0
307GLY	307GLY	0.0	0.0	0.0	0.0	0.0
308ILE	308ILE	0.0	0.0	0.0	0.0	0.0
309VAL	309VAL	0.0	0.0	0.0	0.0	0.0
310LEU	310LEU	0.0	0.0	0.0	0.0	0.0
311ASN	311ASN	0.2444281492344955	0.06761826569207804	0.19332044530364642	0.3399773348443437	0.1999866675554963
312PHE	312PHE	0.324422816256694	0.17807119978356262	0.5266315578961402	0.09332711152589827	0.3533097793480435
313HIS	313HIS	0.0	0.0	0.0	0.0	0.0
314PHE	314PHE	0.0022220740839499586	0.0031424873061198033	0.006666222251849876	0.0	0.0
315ARG	315ARG	11.539230717952137	5.8217840606609625	18.612092527164855	4.353043130457969	11.652556496233585
316THR	316THR	0.0	0.0	0.0	0.0	0.0
317PRO	317PRO	0.0	0.0	0.0	0.0	0.0
318SER	318SER	0.0	0.0	0.0	0.0	0.0
319THR	319THR	3.957513943514877	2.349798954407439	6.9262049196720215	1.179921338577428	3.7664155722951804
320HIS	320HIS	21.951869875341647	4.308876104577645	24.4850343310446	15.885607626158256	25.48496766882208
321VAL	321VAL	1.0977045974712796	0.6822237893215743	1.026598226784881	0.29998000133324443	1.9665355642957136
322LEU	322LEU	1.1688109681576784	0.6861641001746082	1.413239117392174	0.2333177788147457	1.8598760082661157
323SER	323SER	25.04055285203209	1.0259968401165873	25.038330777948136	23.78508099460036	26.298246783547764
324THR	324THR	5.475190542852698	0.647718396615588	6.146256916205586	5.679621358576095	4.599693353776415
325ARG	325ARG	44.30149101171033	0.3826486415207869	43.77041530564629	44.47703486434238	44.657022865142324
326VAL	326VAL	0.006666222251849876	0.0	0.006666222251849876	0.006666222251849876	0.006666222251849876
327LYS	327LYS	0.0	0.0	0.0	0.0	0.0
328GLN	328GLN	5.126324911672555	0.7575089335720036	4.506366242250516	4.679688020798613	6.192920471968535
329ILE	329ILE	0.1466568895406973	0.039249653873421095	0.13332444503699753	0.10665955602959802	0.1999866675554963
330PHE	330PHE	0.0	0.0	0.0	0.0	0.0
331LEU	331LEU	0.0	0.0	0.0	0.0	0.0
332GLU	332GLU	1.4687909694909227	0.19513808768393354	1.1932537830811278	1.61989200719952	1.5932271181921205
333LYS	333LYS	19.758682754483033	0.7790643709083588	18.705419638690753	20.00533297780148	20.56529564695687
334LEU	334LEU	0.0	0.0	0.0	0.0	0.0
335PRO	335PRO	0.0	0.0	0.0	0.0	0.0
336ARG	336ARG	22.13185787614159	0.0956782887434667	22.04519698686754	22.08519432037864	22.26518232117859
337ILE	337ILE	0.23109570473079574	0.02997741831262814	0.2333177788147457	0.26664889007399506	0.19332044530364642
338LEU	338LEU	0.12665822278514763	0.05523988576164279	0.1999866675554963	0.11332577828144791	0.06666222251849876
339HIS	339HIS	39.475146101371024	0.5001098487167667	39.377374841677224	40.13065795613626	38.91740550629958
340MET	340MET	13.434659911561454	4.662294820759739	10.30597960135991	9.972668488767415	20.02533164455703
341SER	341SER	19.660911494789236	2.860290150717223	16.165588960735953	19.645356976201587	23.17178854743017
342GLY	422GLY	0.0	0.0	0.0	0.0	0.0
343ILE	423ILE	0.0	0.0	0.0	0.0	0.0
344ASP	424ASP	0.0	0.0	0.0	0.0	0.0
345SER	425SER	0.0	0.0	0.0	0.0	0.0
346THR	426THR	0.0	0.0	0.0	0.0	0.0
347ASN	427ASN	0.0	0.0	0.0	0.0	0.0
348TYR	428TYR	0.0	0.0	0.0	0.0	0.0
349ILE	429ILE	0.0	0.0	0.0	0.0	0.0
350VAL	430VAL	0.0	0.0	0.0	0.0	0.0
351LYS	431LYS	0.0	0.0	0.0	0.0	0.0
352GLN	432GLN	0.0	0.0	0.0	0.0	0.0
353ILE	433ILE	0.0	0.0	0.0	0.0	0.0
354LYS	434LYS	0.0	0.0	0.0	0.0	0.0
355GLU	435GLU	0.0	0.0	0.0	0.0	0.0
356LYS	436LYS	0.0	0.0	0.0	0.0	0.0
357ASN	437ASN	0.0	0.0	0.0	0.0	0.0
358ALA	438ALA	0.0	0.0	0.0	0.0	0.0
359TYR	439TYR	0.0	0.0	0.0	0.0	0.0
360ASP	440ASP	0.0	0.0	0.0	0.0	0.0
361GLU	441GLU	0.0	0.0	0.0	0.0	0.0
362GLU	442GLU	0.0	0.0	0.0	0.0	0.0
363VAL	443VAL	0.0	0.0	0.0	0.0	0.0
364GLY	444GLY	0.0	0.0	0.0	0.0	0.0
365ASN	445ASN	0.0	0.0	0.0	0.0	0.0
366TRP	446TRP	1.8443214896784657	0.9631762041230696	2.326511565895607	0.49996666888874075	2.70648623425105
367ASN	447ASN	0.0	0.0	0.0	0.0	0.0
368LEU	448LEU	0.0	0.0	0.0	0.0	0.0
369VAL	449VAL	0.0	0.0	0.0	0.0	0.0
370GLY	450GLY	0.0	0.0	0.0	0.0	0.0
371GLN	451GLN	0.04221940759504922	0.05506082569323764	0.006666222251849876	0.0	0.11999200053329778
372THR	452THR	0.004444148167899917	0.006284974612239607	0.0	0.0	0.013332444503699753
373ILE	453ILE	0.0	0.0	0.0	0.0	0.0
374ASP	454ASP	0.0	0.0	0.0	0.0	0.0
375ARG	455ARG	11.068151012154745	6.642328427857673	8.186120925271648	4.7663489100726615	20.251983201119927
376LEU	456LEU	0.0	0.0	0.0	0.0	0.0
377SER	457SER	0.0	0.0	0.0	0.0	0.0
378MET	458MET	0.05110770393084905	0.017496628833659558	0.026664889007399505	0.05999600026664889	0.06666222251849876
379PHE	459PHE	1.688776303801969	0.2613370740259833	2.053196453569762	1.5598960069328711	1.4532364509032731
380ILE	460ILE	0.0	0.0	0.0	0.0	0.0
381ILE	461ILE	0.0	0.0	0.0	0.0	0.0
382THR	462THR	0.0	0.0	0.0	0.0	0.0
383PRO	463PRO	0.0	0.0	0.0	0.0	0.0
384VAL	464VAL	0.0	0.0	0.0	0.0	0.0
385MET	465MET	0.0	0.0	0.0	0.0	0.0
386VAL	466VAL	0.0	0.0	0.0	0.0	0.0
387LEU	467LEU	0.0	0.0	0.0	0.0	0.0
388GLY	468GLY	0.0	0.0	0.0	0.0	0.0
389THR	469THR	0.0	0.0	0.0	0.0	0.0
390ILE	470ILE	0.0	0.0	0.0	0.0	0.0
391PHE	471PHE	2.0331977868142124	1.2964845438863057	2.1731884541030597	3.5464302379841346	0.37997466835544297
392ILE	472ILE	0.0	0.0	0.0	0.0	0.0
393PHE	473PHE	0.03555318534319934	0.008314239910170303	0.03333111125924938	0.04666355576294914	0.026664889007399505
394VAL	474VAL	0.0	0.0	0.0	0.0	0.0
395MET	475MET	16.16114481256805	2.394929964923982	18.41877208186121	17.218852076528233	12.845810279314712
396GLY	476GLY	0.06221807435059885	0.022660798229419306	0.05332977801479901	0.03999733351109926	0.09332711152589827
397ASN	477ASN	7.059529364709019	1.2099637181643574	6.639557362842477	5.832944470368642	8.706086260915939
398PHE	478PHE	33.175566073372885	0.7612022813128273	32.831144590360644	32.4645023665089	34.231051263249114
399ASN	479ASN	4.795235873164011	0.8797785945472177	4.066395573628425	4.286380907939471	6.032931137924138
400HIS	480HIS	14.996777992578272	2.56721595654696	11.519232051196587	17.638824078394773	15.832277848143457
401PRO	481PRO	4.808568317667711	2.336218989471505	7.786147590160656	2.0798613425771615	4.559696020265315
402PRO	482PRO	0.54440815056774	0.18928106516496102	0.4599693353776415	0.3666422238517432	0.806612892473835
403ALA	483ALA	0.29553585316534453	0.10303333661640006	0.4399706686220919	0.20665288980734617	0.23998400106659556
404LYS	484LYS	0.4044174832788925	0.22017603579165962	0.6132924471701886	0.09999333377774815	0.49996666888874075
405PRO	485PRO	0.0	0.0	0.0	0.0	0.0
406PHE	486PHE	0.0	0.0	0.0	0.0	0.0
407GLU	487GLU	0.024442814923449546	0.016628479820340606	0.006666222251849876	0.01999866675554963	0.04666355576294914
408GLY	488GLY	0.024442814923449546	0.02572236718172172	0.013332444503699753	0.0	0.05999600026664889
409ASP	489ASP	0.0	0.0	0.0	0.0	0.0
410PRO	490PRO	0.004444148167899917	0.0031424873061198033	0.006666222251849876	0.0	0.006666222251849876
411PHE	491PHE	0.0	0.0	0.0	0.0	0.0
412ASP	492ASP	0.0	0.0	0.0	0.0	0.0
413TYR	493TYR	0.0	0.0	0.0	0.0	0.0
414SER	494SER	0.0	0.0	0.0	0.0	0.0
415SER	495SER	0.0	0.0	0.0	0.0	0.0
416ASP	496ASP	0.0	0.0	0.0	0.0	0.0
417HIS	497HIS	0.0	0.0	0.0	0.0	0.0
418PRO	498PRO	0.0	0.0	0.0	0.0	0.0
419ARG	499ARG	0.0	0.0	0.0	0.0	0.0
420CYS	500CYS	0.0	0.0	0.0	0.0	0.0
