# Supplementary material for: State-dependent binding of cholesterol and an anionic lipid to the muscle-type Torpedo nicotinic acetylcholine receptor
Source: Commun Biol. 2024 Apr 10;7:437. doi: 10.1038/s42003-024-06106-8 (PMC11006840; doi:10.1038/s42003-024-06106-8)
Supplement: Supplementary file 6 — Supplementary Data 1 [file 42003_2024_6106_MOESM6_ESM.zip › COMMS_BIO_TEXT_FILES/occupancy-apo-POPC-in-3PC2PA-beta.txt]

Residue	Renumbered	Occupancy Avg	Occupancy Std	r1_occ	r2_occ	r3_occ
1SER	1SER	0.0	0.0	0.0	0.0	0.0
2VAL	2VAL	0.0	0.0	0.0	0.0	0.0
3MET	3MET	0.0	0.0	0.0	0.0	0.0
4GLU	4GLU	0.0	0.0	0.0	0.0	0.0
5ASP	5ASP	0.0	0.0	0.0	0.0	0.0
6THR	6THR	0.0	0.0	0.0	0.0	0.0
7LEU	7LEU	0.0	0.0	0.0	0.0	0.0
8LEU	8LEU	0.0	0.0	0.0	0.0	0.0
9SER	9SER	0.0	0.0	0.0	0.0	0.0
10VAL	10VAL	0.0	0.0	0.0	0.0	0.0
11LEU	11LEU	0.0	0.0	0.0	0.0	0.0
12PHE	12PHE	0.0	0.0	0.0	0.0	0.0
13GLU	13GLU	0.0	0.0	0.0	0.0	0.0
14THR	14THR	0.0	0.0	0.0	0.0	0.0
15TYR	15TYR	0.0	0.0	0.0	0.0	0.0
16ASN	16ASN	0.0	0.0	0.0	0.0	0.0
17PRO	17PRO	0.0	0.0	0.0	0.0	0.0
18LYS	18LYS	0.0	0.0	0.0	0.0	0.0
19VAL	19VAL	0.0	0.0	0.0	0.0	0.0
20ARG	20ARG	0.0	0.0	0.0	0.0	0.0
21PRO	21PRO	0.0	0.0	0.0	0.0	0.0
22ALA	22ALA	0.0	0.0	0.0	0.0	0.0
23GLN	23GLN	0.0	0.0	0.0	0.0	0.0
24THR	24THR	0.0	0.0	0.0	0.0	0.0
25VAL	25VAL	0.0	0.0	0.0	0.0	0.0
26GLY	26GLY	0.0	0.0	0.0	0.0	0.0
27ASP	27ASP	0.0	0.0	0.0	0.0	0.0
28LYS	28LYS	0.0	0.0	0.0	0.0	0.0
29VAL	29VAL	0.0	0.0	0.0	0.0	0.0
30THR	30THR	0.0	0.0	0.0	0.0	0.0
31VAL	31VAL	0.0	0.0	0.0	0.0	0.0
32ARG	32ARG	0.0	0.0	0.0	0.0	0.0
33VAL	33VAL	0.0	0.0	0.0	0.0	0.0
34GLY	34GLY	0.0	0.0	0.0	0.0	0.0
35LEU	35LEU	0.0	0.0	0.0	0.0	0.0
36THR	36THR	0.0	0.0	0.0	0.0	0.0
37LEU	37LEU	0.0	0.0	0.0	0.0	0.0
38THR	38THR	0.0	0.0	0.0	0.0	0.0
39ASN	39ASN	0.0	0.0	0.0	0.0	0.0
40LEU	40LEU	0.0	0.0	0.0	0.0	0.0
41LEU	41LEU	0.0	0.0	0.0	0.0	0.0
42ILE	42ILE	0.0	0.0	0.0	0.0	0.0
43LEU	43LEU	0.0	0.0	0.0	0.0	0.0
44ASN	44ASN	0.0	0.0	0.0	0.0	0.0
45GLU	45GLU	0.0	0.0	0.0	0.0	0.0
46LYS	46LYS	0.0	0.0	0.0	0.0	0.0
47ILE	47ILE	0.0	0.0	0.0	0.0	0.0
48GLU	48GLU	0.0	0.0	0.0	0.0	0.0
49GLU	49GLU	0.0	0.0	0.0	0.0	0.0
50MET	50MET	0.0	0.0	0.0	0.0	0.0
51THR	51THR	0.0	0.0	0.0	0.0	0.0
52THR	52THR	0.0	0.0	0.0	0.0	0.0
53ASN	53ASN	0.0	0.0	0.0	0.0	0.0
54VAL	54VAL	0.0	0.0	0.0	0.0	0.0
55PHE	55PHE	0.0	0.0	0.0	0.0	0.0
56LEU	56LEU	0.0	0.0	0.0	0.0	0.0
57ASN	57ASN	0.0	0.0	0.0	0.0	0.0
58LEU	58LEU	0.0	0.0	0.0	0.0	0.0
59ALA	59ALA	0.0	0.0	0.0	0.0	0.0
60TRP	60TRP	0.0	0.0	0.0	0.0	0.0
61THR	61THR	0.0	0.0	0.0	0.0	0.0
62ASP	62ASP	0.0	0.0	0.0	0.0	0.0
63TYR	63TYR	0.0	0.0	0.0	0.0	0.0
64ARG	64ARG	0.0	0.0	0.0	0.0	0.0
65LEU	65LEU	0.0	0.0	0.0	0.0	0.0
66GLN	66GLN	0.0	0.0	0.0	0.0	0.0
67TRP	67TRP	0.0	0.0	0.0	0.0	0.0
68ASP	68ASP	0.0	0.0	0.0	0.0	0.0
69PRO	69PRO	0.0	0.0	0.0	0.0	0.0
70ALA	70ALA	0.0	0.0	0.0	0.0	0.0
71ALA	71ALA	0.0	0.0	0.0	0.0	0.0
72TYR	72TYR	0.0	0.0	0.0	0.0	0.0
73GLU	73GLU	0.0	0.0	0.0	0.0	0.0
74GLY	74GLY	0.0	0.0	0.0	0.0	0.0
75ILE	75ILE	0.0	0.0	0.0	0.0	0.0
76LYS	76LYS	0.0	0.0	0.0	0.0	0.0
77ASP	77ASP	0.0	0.0	0.0	0.0	0.0
78LEU	78LEU	0.0	0.0	0.0	0.0	0.0
79ARG	79ARG	0.0	0.0	0.0	0.0	0.0
80ILE	80ILE	0.0	0.0	0.0	0.0	0.0
81PRO	81PRO	0.0	0.0	0.0	0.0	0.0
82SER	82SER	0.0	0.0	0.0	0.0	0.0
83SER	83SER	0.0	0.0	0.0	0.0	0.0
84ASP	84ASP	0.0	0.0	0.0	0.0	0.0
85VAL	85VAL	0.0	0.0	0.0	0.0	0.0
86TRP	86TRP	0.0	0.0	0.0	0.0	0.0
87GLN	87GLN	0.0	0.0	0.0	0.0	0.0
88PRO	88PRO	0.0	0.0	0.0	0.0	0.0
89ASP	89ASP	0.0	0.0	0.0	0.0	0.0
90ILE	90ILE	0.0	0.0	0.0	0.0	0.0
91VAL	91VAL	0.0	0.0	0.0	0.0	0.0
92LEU	92LEU	0.0	0.0	0.0	0.0	0.0
93MET	93MET	0.0	0.0	0.0	0.0	0.0
94ASN	94ASN	0.0	0.0	0.0	0.0	0.0
95ASN	95ASN	0.0	0.0	0.0	0.0	0.0
96ASN	96ASN	0.0	0.0	0.0	0.0	0.0
97ASP	97ASP	0.0	0.0	0.0	0.0	0.0
98GLY	98GLY	0.0	0.0	0.0	0.0	0.0
99SER	99SER	0.0	0.0	0.0	0.0	0.0
100PHE	100PHE	0.0	0.0	0.0	0.0	0.0
101GLU	101GLU	0.0	0.0	0.0	0.0	0.0
102ILE	102ILE	0.0	0.0	0.0	0.0	0.0
103THR	103THR	0.0	0.0	0.0	0.0	0.0
104LEU	104LEU	0.0	0.0	0.0	0.0	0.0
105HIS	105HIS	0.0	0.0	0.0	0.0	0.0
106VAL	106VAL	0.0	0.0	0.0	0.0	0.0
107ASN	107ASN	0.0	0.0	0.0	0.0	0.0
108VAL	108VAL	0.0	0.0	0.0	0.0	0.0
109LEU	109LEU	0.0	0.0	0.0	0.0	0.0
110VAL	110VAL	0.0	0.0	0.0	0.0	0.0
111GLN	111GLN	0.0	0.0	0.0	0.0	0.0
112HIS	112HIS	0.0	0.0	0.0	0.0	0.0
113THR	113THR	0.0	0.0	0.0	0.0	0.0
114GLY	114GLY	0.0	0.0	0.0	0.0	0.0
115ALA	115ALA	0.0	0.0	0.0	0.0	0.0
116VAL	116VAL	0.0	0.0	0.0	0.0	0.0
117SER	117SER	0.0	0.0	0.0	0.0	0.0
118TRP	118TRP	0.0	0.0	0.0	0.0	0.0
119GLN	119GLN	0.0	0.0	0.0	0.0	0.0
120PRO	120PRO	0.0	0.0	0.0	0.0	0.0
121SER	121SER	0.0	0.0	0.0	0.0	0.0
122ALA	122ALA	0.0	0.0	0.0	0.0	0.0
123ILE	123ILE	0.0	0.0	0.0	0.0	0.0
124TYR	124TYR	0.0	0.0	0.0	0.0	0.0
125ARG	125ARG	0.0	0.0	0.0	0.0	0.0
126SER	126SER	0.0	0.0	0.0	0.0	0.0
127SER	127SER	0.0	0.0	0.0	0.0	0.0
128CYS	128CYS	0.0	0.0	0.0	0.0	0.0
129THR	129THR	0.0	0.0	0.0	0.0	0.0
130ILE	130ILE	0.0	0.0	0.0	0.0	0.0
131LYS	131LYS	0.0022220740839499586	0.0031424873061198033	0.0	0.006666222251849876	0.0
132VAL	132VAL	0.0	0.0	0.0	0.0	0.0
133MET	133MET	9.770459747127969	4.019469757891169	14.372375174988335	10.359309379374709	4.579694687020865
134TYR	134TYR	8.454991889429593	3.3833965771447962	11.719218718752083	9.852676488234117	3.79308046130258
135PHE	135PHE	0.0	0.0	0.0	0.0	0.0
136PRO	136PRO	0.004444148167899917	0.006284974612239607	0.0	0.0	0.013332444503699753
137PHE	137PHE	8.370553074239496	1.7183630920384252	9.792680487967468	5.95293647090194	9.366042263849076
138ASP	138ASP	0.0	0.0	0.0	0.0	0.0
139TRP	139TRP	0.0022220740839499586	0.0031424873061198033	0.0	0.0	0.006666222251849876
140GLN	140GLN	0.0	0.0	0.0	0.0	0.0
141ASN	141ASN	0.0	0.0	0.0	0.0	0.0
142CYS	142CYS	0.0	0.0	0.0	0.0	0.0
143THR	143THR	0.0	0.0	0.0	0.0	0.0
144MET	144MET	0.0	0.0	0.0	0.0	0.0
145VAL	145VAL	0.0	0.0	0.0	0.0	0.0
146PHE	146PHE	0.0	0.0	0.0	0.0	0.0
147LYS	147LYS	0.0	0.0	0.0	0.0	0.0
148SER	148SER	0.0	0.0	0.0	0.0	0.0
149TYR	149TYR	0.0	0.0	0.0	0.0	0.0
150THR	150THR	0.0	0.0	0.0	0.0	0.0
151TYR	151TYR	0.0	0.0	0.0	0.0	0.0
152ASP	152ASP	0.0	0.0	0.0	0.0	0.0
153THR	153THR	0.0	0.0	0.0	0.0	0.0
154SER	154SER	0.0	0.0	0.0	0.0	0.0
155GLU	155GLU	0.0	0.0	0.0	0.0	0.0
156VAL	156VAL	0.0	0.0	0.0	0.0	0.0
157THR	157THR	0.0	0.0	0.0	0.0	0.0
158LEU	158LEU	0.0	0.0	0.0	0.0	0.0
159GLN	159GLN	0.0	0.0	0.0	0.0	0.0
160HIS	160HIS	0.0	0.0	0.0	0.0	0.0
161ALA	161ALA	0.0	0.0	0.0	0.0	0.0
162LEU	162LEU	0.0	0.0	0.0	0.0	0.0
163ASP	163ASP	0.0	0.0	0.0	0.0	0.0
164ALA	164ALA	0.0	0.0	0.0	0.0	0.0
165LYS	165LYS	0.0	0.0	0.0	0.0	0.0
166GLY	166GLY	0.0	0.0	0.0	0.0	0.0
167GLU	167GLU	0.0	0.0	0.0	0.0	0.0
168ARG	168ARG	0.0	0.0	0.0	0.0	0.0
169GLU	169GLU	0.0	0.0	0.0	0.0	0.0
170VAL	170VAL	0.0	0.0	0.0	0.0	0.0
171LYS	171LYS	0.0	0.0	0.0	0.0	0.0
172GLU	172GLU	0.0	0.0	0.0	0.0	0.0
173ILE	173ILE	0.0	0.0	0.0	0.0	0.0
174VAL	174VAL	0.0	0.0	0.0	0.0	0.0
175ILE	175ILE	0.0	0.0	0.0	0.0	0.0
176ASN	176ASN	0.0	0.0	0.0	0.0	0.0
177LYS	177LYS	0.0	0.0	0.0	0.0	0.0
178ASP	178ASP	0.0	0.0	0.0	0.0	0.0
179ALA	179ALA	0.0	0.0	0.0	0.0	0.0
180PHE	180PHE	0.0	0.0	0.0	0.0	0.0
181THR	181THR	0.0	0.0	0.0	0.0	0.0
182GLU	182GLU	0.0	0.0	0.0	0.0	0.0
183ASN	183ASN	0.0	0.0	0.0	0.0	0.0
184GLY	184GLY	0.0	0.0	0.0	0.0	0.0
185GLN	185GLN	0.008888296335799835	0.012569949224479213	0.0	0.0	0.026664889007399505
186TRP	186TRP	0.0	0.0	0.0	0.0	0.0
187SER	187SER	0.026664889007399505	0.03310815818001319	0.0	0.006666222251849876	0.07332844477034864
188ILE	188ILE	0.0	0.0	0.0	0.0	0.0
189GLU	189GLU	0.0	0.0	0.0	0.0	0.0
190HIS	190HIS	0.0	0.0	0.0	0.0	0.0
191LYS	191LYS	0.0	0.0	0.0	0.0	0.0
192PRO	192PRO	0.0	0.0	0.0	0.0	0.0
193SER	193SER	0.0	0.0	0.0	0.0	0.0
194ARG	194ARG	0.0	0.0	0.0	0.0	0.0
195LYS	195LYS	0.0	0.0	0.0	0.0	0.0
196ASN	196ASN	0.0	0.0	0.0	0.0	0.0
197TRP	197TRP	0.0	0.0	0.0	0.0	0.0
198ARG	198ARG	0.0	0.0	0.0	0.0	0.0
199SER	199SER	0.0	0.0	0.0	0.0	0.0
200ASP	200ASP	0.0	0.0	0.0	0.0	0.0
201ASP	201ASP	0.0	0.0	0.0	0.0	0.0
202PRO	202PRO	0.0	0.0	0.0	0.0	0.0
203SER	203SER	0.0	0.0	0.0	0.0	0.0
204TYR	204TYR	0.0	0.0	0.0	0.0	0.0
205GLU	205GLU	0.0	0.0	0.0	0.0	0.0
206ASP	206ASP	0.0	0.0	0.0	0.0	0.0
207VAL	207VAL	0.0	0.0	0.0	0.0	0.0
208THR	208THR	0.0	0.0	0.0	0.0	0.0
209PHE	209PHE	0.0	0.0	0.0	0.0	0.0
210TYR	210TYR	0.0	0.0	0.0	0.0	0.0
211LEU	211LEU	0.0	0.0	0.0	0.0	0.0
212ILE	212ILE	0.0	0.0	0.0	0.0	0.0
213ILE	213ILE	0.0	0.0	0.0	0.0	0.0
214GLN	214GLN	0.1244361487011977	0.07931279380296757	0.013332444503699753	0.16665555629624693	0.19332044530364642
215ARG	215ARG	0.07777259293824856	0.05819967937119212	0.03333111125924938	0.03999733351109926	0.15998933404439705
216LYS	216LYS	8.374997222407394	0.3976457295427865	8.872741817212185	8.352776481567895	7.899473368442104
217PRO	217PRO	2.5620514187943026	1.2684559605444954	2.5264982334511035	1.026598226784881	4.1330577961469235
218LEU	218LEU	0.1244361487011977	0.026849423313100394	0.1399906672888474	0.14665688954069728	0.0866608892740484
219PHE	219PHE	0.0	0.0	0.0	0.0	0.0
220TYR	220TYR	0.0	0.0	0.0	0.0	0.0
221ILE	221ILE	0.008888296335799836	0.008314239910170303	0.006666222251849876	0.01999866675554963	0.0
222VAL	222VAL	0.0	0.0	0.0	0.0	0.0
223TYR	223TYR	0.0	0.0	0.0	0.0	0.0
224THR	224THR	0.0	0.0	0.0	0.0	0.0
225ILE	225ILE	0.0	0.0	0.0	0.0	0.0
226ILE	226ILE	0.0	0.0	0.0	0.0	0.0
227PRO	227PRO	0.0	0.0	0.0	0.0	0.0
228CYS	228CYS	0.0	0.0	0.0	0.0	0.0
229ILE	229ILE	0.0	0.0	0.0	0.0	0.0
230LEU	230LEU	0.0	0.0	0.0	0.0	0.0
231ILE	231ILE	0.0	0.0	0.0	0.0	0.0
232SER	232SER	0.0	0.0	0.0	0.0	0.0
233ILE	233ILE	0.0	0.0	0.0	0.0	0.0
234LEU	234LEU	0.0	0.0	0.0	0.0	0.0
235ALA	235ALA	0.0	0.0	0.0	0.0	0.0
236ILE	236ILE	0.0	0.0	0.0	0.0	0.0
237LEU	237LEU	0.0	0.0	0.0	0.0	0.0
238VAL	238VAL	0.0	0.0	0.0	0.0	0.0
239PHE	239PHE	0.0	0.0	0.0	0.0	0.0
240TYR	240TYR	0.7177299291158367	0.33207928869580045	1.186587560829278	0.5066328911405906	0.4599693353776415
241LEU	241LEU	0.0	0.0	0.0	0.0	0.0
242PRO	242PRO	0.14443481545674733	0.19956650107164145	0.4266382241183921	0.0	0.006666222251849876
243PRO	243PRO	0.0	0.0	0.0	0.0	0.0
244ASP	244ASP	0.0	0.0	0.0	0.0	0.0
245ALA	245ALA	0.0	0.0	0.0	0.0	0.0
246GLY	246GLY	0.0	0.0	0.0	0.0	0.0
247GLU	247GLU	0.0	0.0	0.0	0.0	0.0
248LYS	248LYS	0.0	0.0	0.0	0.0	0.0
249MET	249MET	0.0	0.0	0.0	0.0	0.0
250SER	250SER	0.0	0.0	0.0	0.0	0.0
251LEU	251LEU	0.0	0.0	0.0	0.0	0.0
252SER	252SER	0.0	0.0	0.0	0.0	0.0
253ILE	253ILE	0.0	0.0	0.0	0.0	0.0
254SER	254SER	0.0	0.0	0.0	0.0	0.0
255ALA	255ALA	0.0	0.0	0.0	0.0	0.0
256LEU	256LEU	0.0	0.0	0.0	0.0	0.0
257LEU	257LEU	0.0	0.0	0.0	0.0	0.0
258ALA	258ALA	0.0	0.0	0.0	0.0	0.0
259VAL	259VAL	0.0	0.0	0.0	0.0	0.0
260THR	260THR	0.0	0.0	0.0	0.0	0.0
261VAL	261VAL	0.0	0.0	0.0	0.0	0.0
262PHE	262PHE	0.0	0.0	0.0	0.0	0.0
263LEU	263LEU	0.0	0.0	0.0	0.0	0.0
264LEU	264LEU	0.0	0.0	0.0	0.0	0.0
265LEU	265LEU	0.0	0.0	0.0	0.0	0.0
266LEU	266LEU	0.0	0.0	0.0	0.0	0.0
267ALA	267ALA	0.0	0.0	0.0	0.0	0.0
268ASP	268ASP	0.0	0.0	0.0	0.0	0.0
269LYS	269LYS	0.0	0.0	0.0	0.0	0.0
270VAL	270VAL	0.0	0.0	0.0	0.0	0.0
271PRO	271PRO	0.0	0.0	0.0	0.0	0.0
272GLU	272GLU	0.0	0.0	0.0	0.0	0.0
273THR	273THR	0.0	0.0	0.0	0.0	0.0
274SER	274SER	0.10443748194564807	0.14769690338763078	0.31331244583694423	0.0	0.0
275LEU	275LEU	0.24665022331844544	0.3346859630149951	0.7199520031997867	0.013332444503699753	0.006666222251849876
276SER	276SER	11.768104348598982	4.316797421299739	17.598826744883674	10.419305379641358	7.2861809212719155
277VAL	277VAL	0.26220474190609516	0.020606667323280006	0.2799813345776948	0.27331511232584493	0.2333177788147457
278PRO	278PRO	0.01999866675554963	0.014400685950731865	0.006666222251849876	0.013332444503699753	0.03999733351109926
279ILE	279ILE	0.0	0.0	0.0	0.0	0.0
280ILE	280ILE	0.0	0.0	0.0	0.0	0.0
281ILE	281ILE	0.0	0.0	0.0	0.0	0.0
282ARG	282ARG	27.65815612292514	2.4370551296333782	31.097926804879673	25.751616558896075	26.124925004999668
283TYR	283TYR	0.01999866675554963	0.016328843029019255	0.03999733351109926	0.0	0.01999866675554963
284LEU	284LEU	0.0	0.0	0.0	0.0	0.0
285MET	285MET	0.022220740839499587	0.02199741114283862	0.05332977801479901	0.006666222251849876	0.006666222251849876
286PHE	286PHE	0.7710597071306357	0.23864289439964195	0.4399706686220919	0.8799413372441838	0.9932671155256316
287ILE	287ILE	0.0	0.0	0.0	0.0	0.0
288MET	288MET	0.0	0.0	0.0	0.0	0.0
289ILE	289ILE	0.0	0.0	0.0	0.0	0.0
290LEU	290LEU	0.0	0.0	0.0	0.0	0.0
291VAL	291VAL	0.0	0.0	0.0	0.0	0.0
292ALA	292ALA	0.0	0.0	0.0	0.0	0.0
293PHE	293PHE	0.0	0.0	0.0	0.0	0.0
294SER	294SER	0.0	0.0	0.0	0.0	0.0
295VAL	295VAL	0.0	0.0	0.0	0.0	0.0
296ILE	296ILE	0.0	0.0	0.0	0.0	0.0
297LEU	297LEU	0.0	0.0	0.0	0.0	0.0
298SER	298SER	0.0	0.0	0.0	0.0	0.0
299VAL	299VAL	0.0	0.0	0.0	0.0	0.0
300VAL	300VAL	0.0	0.0	0.0	0.0	0.0
301VAL	301VAL	0.0	0.0	0.0	0.0	0.0
302LEU	302LEU	0.0	0.0	0.0	0.0	0.0
303ASN	303ASN	0.05332977801479902	0.07541969534687529	0.0	0.15998933404439705	0.0
304LEU	304LEU	0.0022220740839499586	0.0031424873061198033	0.0	0.006666222251849876	0.0
305HIS	305HIS	0.0	0.0	0.0	0.0	0.0
306HIS	306HIS	0.0	0.0	0.0	0.0	0.0
307ARG	307ARG	6.828433659978224	4.279037395601132	1.7598826744883675	6.4995666955536295	12.225851609892674
308SER	308SER	0.0	0.0	0.0	0.0	0.0
309PRO	309PRO	0.0	0.0	0.0	0.0	0.0
310ASN	310ASN	0.0	0.0	0.0	0.0	0.0
311THR	311THR	0.36886429793569314	0.47985482760994147	0.0	0.05999600026664889	1.0465968935404306
312HIS	312HIS	26.31157922805146	6.329759687979356	17.452169855342976	29.6313579094727	31.85120991933871
313THR	313THR	25.50718840966158	5.529591063974021	32.90447303513099	24.005066328911408	19.612025864942336
314MET	314MET	2.8220340866164477	0.9003980187723717	3.7730817945470303	1.61322578494767	3.079794680354643
315PRO	315PRO	37.99968890962825	2.065957770005621	35.0843277114859	39.624025064995664	39.29071395240317
316ASN	316ASN	16.485567628824743	1.4799313676341976	18.35210985934271	16.372241850543297	14.732351176588228
317TRP	317TRP	31.464569028731415	0.8170043957822404	30.731284581027932	31.057929471368574	32.604493033797745
318ILE	318ILE	0.04221940759504922	0.017496628833659558	0.026664889007399505	0.03333111125924938	0.06666222251849876
319ARG	319ARG	0.008888296335799835	0.006284974612239607	0.0	0.013332444503699753	0.013332444503699753
320GLN	320GLN	16.381130146879098	1.1120454060194682	16.558896073595093	17.645490300646625	14.939004066395574
321ILE	321ILE	0.646623558429438	0.0524898865009787	0.6199586694220385	0.7199520031997867	0.5999600026664889
322PHE	322PHE	0.0	0.0	0.0	0.0	0.0
323ILE	323ILE	0.0	0.0	0.0	0.0	0.0
324GLU	324GLU	6.51734328822523	0.20265997849868406	6.419572028531431	6.332911139257383	6.799546696886874
325THR	325THR	11.974757238406328	0.6409133484408681	12.805812945803613	11.87254183054463	11.245916938870742
326LEU	326LEU	0.031109037175299423	0.011330399114709653	0.01999866675554963	0.026664889007399505	0.04666355576294914
327PRO	327PRO	0.02444281492344955	0.006284974612239606	0.03333111125924938	0.01999866675554963	0.01999866675554963
328PRO	328PRO	26.9937559718241	0.5955573096617404	26.784881007932803	26.391573895073662	27.804813012465836
329PHE	329PHE	6.410683732195632	0.30801185153963656	6.386240917272182	6.046263582427838	6.799546696886874
330LEU	330LEU	0.09332711152589827	0.04320205785219559	0.05332977801479901	0.15332311179254715	0.07332844477034864
331TRP	331TRP	32.3222896251361	1.394014594713288	34.25104993000467	31.71121925204986	31.004599693353775
332ILE	332ILE	4.968557651712108	4.4960669710288395	2.486500899940004	1.1399240050663288	11.279248050129992
333GLN	333GLN	9.492700486634225	2.2215496125712195	8.346110259316045	7.532831144590361	12.599160055996267
334ARG	334ARG	13.285780947936805	6.093651578796179	11.765882274515032	6.699553363109126	21.391907206186254
335ILE	408ILE	0.0	0.0	0.0	0.0	0.0
336LYS	409LYS	0.0	0.0	0.0	0.0	0.0
337TYR	410TYR	0.0	0.0	0.0	0.0	0.0
338ILE	411ILE	0.0	0.0	0.0	0.0	0.0
339ALA	412ALA	0.0	0.0	0.0	0.0	0.0
340GLU	413GLU	0.0	0.0	0.0	0.0	0.0
341GLN	414GLN	0.0	0.0	0.0	0.0	0.0
342LEU	415LEU	0.0	0.0	0.0	0.0	0.0
343GLU	416GLU	0.0	0.0	0.0	0.0	0.0
344SER	417SER	0.0	0.0	0.0	0.0	0.0
345ALA	418ALA	0.0	0.0	0.0	0.0	0.0
346SER	419SER	0.0	0.0	0.0	0.0	0.0
347GLU	420GLU	0.0	0.0	0.0	0.0	0.0
348PHE	421PHE	0.0	0.0	0.0	0.0	0.0
349ASP	422ASP	0.0	0.0	0.0	0.0	0.0
350ASP	423ASP	0.0	0.0	0.0	0.0	0.0
351LEU	424LEU	0.0	0.0	0.0	0.0	0.0
352LYS	425LYS	0.0	0.0	0.0	0.0	0.0
353LYS	426LYS	0.0	0.0	0.0	0.0	0.0
354ASP	427ASP	0.0	0.0	0.0	0.0	0.0
355TRP	428TRP	4.89745128102571	1.714971960141845	3.8797413505766283	7.312845810279315	3.499766682221185
356GLN	429GLN	0.0	0.0	0.0	0.0	0.0
357TYR	430TYR	0.06888429660244873	0.06934865024254933	0.026664889007399505	0.013332444503699753	0.16665555629624693
358VAL	431VAL	0.0	0.0	0.0	0.0	0.0
359ALA	432ALA	0.0	0.0	0.0	0.0	0.0
360MET	433MET	0.10665955602959803	0.14615100017692464	0.31331244583694423	0.006666222251849876	0.0
361VAL	434VAL	0.0	0.0	0.0	0.0	0.0
362ALA	435ALA	0.0	0.0	0.0	0.0	0.0
363ASP	436ASP	0.0	0.0	0.0	0.0	0.0
364ARG	437ARG	4.695242539386263	0.9695528262154631	6.066262249183388	4.0263982401173255	3.993067128858076
365LEU	438LEU	0.0	0.0	0.0	0.0	0.0
366PHE	439PHE	0.0	0.0	0.0	0.0	0.0
367LEU	440LEU	0.0	0.0	0.0	0.0	0.0
368TYR	441TYR	0.3555318534319934	0.24909044121665272	0.6399573361775882	0.3933071128591427	0.03333111125924938
369VAL	442VAL	0.0	0.0	0.0	0.0	0.0
370PHE	443PHE	0.0	0.0	0.0	0.0	0.0
371PHE	444PHE	0.0	0.0	0.0	0.0	0.0
372VAL	445VAL	0.0	0.0	0.0	0.0	0.0
373ILE	446ILE	0.0	0.0	0.0	0.0	0.0
374CYS	447CYS	0.0	0.0	0.0	0.0	0.0
375SER	448SER	0.008888296335799836	0.008314239910170303	0.006666222251849876	0.0	0.01999866675554963
376ILE	449ILE	0.0	0.0	0.0	0.0	0.0
377GLY	450GLY	0.07777259293824856	0.025722367181721724	0.11332577828144791	0.06666222251849876	0.05332977801479901
378THR	451THR	0.0377752594271493	0.016628479820340606	0.03333111125924938	0.01999866675554963	0.05999600026664889
379PHE	452PHE	1.193253783081128	0.40977841680716437	0.6466235584294381	1.299913339110726	1.6332244517032197
380SER	453SER	5.986267582161189	0.5312105009835751	6.652889807346177	5.352976468235451	5.95293647090194
381ILE	454ILE	1.404350821056374	0.8459596840222082	2.599826678221452	0.8466102259849343	0.7666155589627358
382PHE	455PHE	4.528586983090016	1.4453494501185236	2.7398173455102994	4.566362242517165	6.279581361242584
383LEU	456LEU	0.3710863720196431	0.11172415252295656	0.21998533431104594	0.40663955736284246	0.486634224385041
384ASP	457ASP	12.279181387907473	3.7246349852204905	17.18552096526898	11.485900939937338	8.166122258516099
385ALA	458ALA	0.03333111125924939	0.033991197344128955	0.07999466702219853	0.0	0.01999866675554963
386SER	459SER	12.356953980845722	1.0044315615138368	12.38584094393707	11.112592493833745	13.572428504766348
387HIS	460HIS	32.548941181699	1.7410145427630273	34.737684154389704	30.477968135457637	32.43117125524965
388ASN	461ASN	0.644401484345488	0.16304634204692256	0.8666088927404839	0.47996800213319113	0.5866275581627891
389VAL	462VAL	0.0644401484345488	0.05057354699349395	0.013332444503699753	0.04666355576294914	0.13332444503699753
390PRO	463PRO	0.1777659267159967	0.15750101234734884	0.05332977801479901	0.07999466702219853	0.3999733351109926
391PRO	464PRO	0.0	0.0	0.0	0.0	0.0
392ASP	465ASP	0.0	0.0	0.0	0.0	0.0
393ASN	466ASN	0.0	0.0	0.0	0.0	0.0
394PRO	467PRO	0.0	0.0	0.0	0.0	0.0
395PHE	468PHE	0.0	0.0	0.0	0.0	0.0
396ALA	469ALA	0.0	0.0	0.0	0.0	0.0
