# Supplementary material for: State-dependent binding of cholesterol and an anionic lipid to the muscle-type Torpedo nicotinic acetylcholine receptor
Source: Commun Biol. 2024 Apr 10;7:437. doi: 10.1038/s42003-024-06106-8 (PMC11006840; doi:10.1038/s42003-024-06106-8)
Supplement: Supplementary file 6 — Supplementary Data 1 [file 42003_2024_6106_MOESM6_ESM.zip › COMMS_BIO_TEXT_FILES/occupancy-apo-POPC-in-MONO-3PC2PA-alpha2.txt]

Residue	Renumbered	Occupancy Avg	Occupancy Std	r1_occ	r2_occ	r3_occ
1SER	1SER	0.0	0.0	0.0	0.0	0.0
2GLU	2GLU	0.0	0.0	0.0	0.0	0.0
3HIS	3HIS	0.0	0.0	0.0	0.0	0.0
4GLU	4GLU	0.0	0.0	0.0	0.0	0.0
5THR	5THR	0.0	0.0	0.0	0.0	0.0
6ARG	6ARG	0.0	0.0	0.0	0.0	0.0
7LEU	7LEU	0.0	0.0	0.0	0.0	0.0
8VAL	8VAL	0.0	0.0	0.0	0.0	0.0
9ALA	9ALA	0.0	0.0	0.0	0.0	0.0
10ASN	10ASN	0.0	0.0	0.0	0.0	0.0
11LEU	11LEU	0.0	0.0	0.0	0.0	0.0
12LEU	12LEU	0.0	0.0	0.0	0.0	0.0
13GLU	13GLU	0.0	0.0	0.0	0.0	0.0
14ASN	14ASN	0.0	0.0	0.0	0.0	0.0
15TYR	15TYR	0.0	0.0	0.0	0.0	0.0
16ASN	16ASN	0.0	0.0	0.0	0.0	0.0
17LYS	17LYS	0.0	0.0	0.0	0.0	0.0
18VAL	18VAL	0.0	0.0	0.0	0.0	0.0
19ILE	19ILE	0.0	0.0	0.0	0.0	0.0
20ARG	20ARG	0.0	0.0	0.0	0.0	0.0
21PRO	21PRO	0.0	0.0	0.0	0.0	0.0
22VAL	22VAL	0.0	0.0	0.0	0.0	0.0
23GLU	23GLU	0.0	0.0	0.0	0.0	0.0
24HIS	24HIS	0.0	0.0	0.0	0.0	0.0
25HIS	25HIS	0.0	0.0	0.0	0.0	0.0
26THR	26THR	0.0	0.0	0.0	0.0	0.0
27HIS	27HIS	0.0	0.0	0.0	0.0	0.0
28PHE	28PHE	0.0	0.0	0.0	0.0	0.0
29VAL	29VAL	0.0	0.0	0.0	0.0	0.0
30ASP	30ASP	0.0	0.0	0.0	0.0	0.0
31ILE	31ILE	0.0	0.0	0.0	0.0	0.0
32THR	32THR	0.0	0.0	0.0	0.0	0.0
33VAL	33VAL	0.0	0.0	0.0	0.0	0.0
34GLY	34GLY	0.0	0.0	0.0	0.0	0.0
35LEU	35LEU	0.0	0.0	0.0	0.0	0.0
36GLN	36GLN	0.0	0.0	0.0	0.0	0.0
37LEU	37LEU	0.0	0.0	0.0	0.0	0.0
38ILE	38ILE	0.0	0.0	0.0	0.0	0.0
39GLN	39GLN	0.0	0.0	0.0	0.0	0.0
40LEU	40LEU	0.0	0.0	0.0	0.0	0.0
41ILE	41ILE	0.0	0.0	0.0	0.0	0.0
42SER	42SER	0.0	0.0	0.0	0.0	0.0
43VAL	43VAL	0.0	0.0	0.0	0.0	0.0
44ASP	44ASP	0.0	0.0	0.0	0.0	0.0
45GLU	45GLU	0.0	0.0	0.0	0.0	0.0
46VAL	46VAL	0.0	0.0	0.0	0.0	0.0
47ASN	47ASN	0.0	0.0	0.0	0.0	0.0
48GLN	48GLN	0.0	0.0	0.0	0.0	0.0
49ILE	49ILE	0.0	0.0	0.0	0.0	0.0
50VAL	50VAL	0.0	0.0	0.0	0.0	0.0
51GLU	51GLU	0.0	0.0	0.0	0.0	0.0
52THR	52THR	0.0	0.0	0.0	0.0	0.0
53ASN	53ASN	0.0	0.0	0.0	0.0	0.0
54VAL	54VAL	0.0	0.0	0.0	0.0	0.0
55ARG	55ARG	0.0	0.0	0.0	0.0	0.0
56LEU	56LEU	0.0	0.0	0.0	0.0	0.0
57ARG	57ARG	0.0	0.0	0.0	0.0	0.0
58GLN	58GLN	0.0	0.0	0.0	0.0	0.0
59GLN	59GLN	0.0	0.0	0.0	0.0	0.0
60TRP	60TRP	0.0	0.0	0.0	0.0	0.0
61ILE	61ILE	0.0	0.0	0.0	0.0	0.0
62ASP	62ASP	0.0	0.0	0.0	0.0	0.0
63VAL	63VAL	0.0	0.0	0.0	0.0	0.0
64ARG	64ARG	0.0	0.0	0.0	0.0	0.0
65LEU	65LEU	0.0	0.0	0.0	0.0	0.0
66ARG	66ARG	0.0	0.0	0.0	0.0	0.0
67TRP	67TRP	0.0	0.0	0.0	0.0	0.0
68ASN	68ASN	0.0	0.0	0.0	0.0	0.0
69PRO	69PRO	0.0	0.0	0.0	0.0	0.0
70ALA	70ALA	0.0	0.0	0.0	0.0	0.0
71ASP	71ASP	0.0	0.0	0.0	0.0	0.0
72TYR	72TYR	0.0	0.0	0.0	0.0	0.0
73GLY	73GLY	0.0	0.0	0.0	0.0	0.0
74GLY	74GLY	0.0	0.0	0.0	0.0	0.0
75ILE	75ILE	0.0	0.0	0.0	0.0	0.0
76LYS	76LYS	0.0	0.0	0.0	0.0	0.0
77LYS	77LYS	0.0	0.0	0.0	0.0	0.0
78ILE	78ILE	0.0	0.0	0.0	0.0	0.0
79ARG	79ARG	0.0	0.0	0.0	0.0	0.0
80LEU	80LEU	0.0	0.0	0.0	0.0	0.0
81PRO	81PRO	0.0	0.0	0.0	0.0	0.0
82SER	82SER	0.0	0.0	0.0	0.0	0.0
83ASP	83ASP	0.0	0.0	0.0	0.0	0.0
84ASP	84ASP	0.0	0.0	0.0	0.0	0.0
85VAL	85VAL	0.0	0.0	0.0	0.0	0.0
86TRP	86TRP	0.0	0.0	0.0	0.0	0.0
87LEU	87LEU	0.0	0.0	0.0	0.0	0.0
88PRO	88PRO	0.0	0.0	0.0	0.0	0.0
89ASP	89ASP	0.0	0.0	0.0	0.0	0.0
90LEU	90LEU	0.0	0.0	0.0	0.0	0.0
91VAL	91VAL	0.0	0.0	0.0	0.0	0.0
92LEU	92LEU	0.0	0.0	0.0	0.0	0.0
93TYR	93TYR	0.0	0.0	0.0	0.0	0.0
94ASN	94ASN	0.0	0.0	0.0	0.0	0.0
95ASN	95ASN	0.0	0.0	0.0	0.0	0.0
96ALA	96ALA	0.0	0.0	0.0	0.0	0.0
97ASP	97ASP	0.0	0.0	0.0	0.0	0.0
98GLY	98GLY	0.0	0.0	0.0	0.0	0.0
99ASP	99ASP	0.0	0.0	0.0	0.0	0.0
100PHE	100PHE	0.0	0.0	0.0	0.0	0.0
101ALA	101ALA	0.0	0.0	0.0	0.0	0.0
102ILE	102ILE	0.0	0.0	0.0	0.0	0.0
103VAL	103VAL	0.0	0.0	0.0	0.0	0.0
104HIS	104HIS	0.0	0.0	0.0	0.0	0.0
105MET	105MET	0.0	0.0	0.0	0.0	0.0
106THR	106THR	0.0	0.0	0.0	0.0	0.0
107LYS	107LYS	0.0	0.0	0.0	0.0	0.0
108LEU	108LEU	0.0	0.0	0.0	0.0	0.0
109LEU	109LEU	0.0	0.0	0.0	0.0	0.0
110LEU	110LEU	0.0	0.0	0.0	0.0	0.0
111ASP	111ASP	0.0	0.0	0.0	0.0	0.0
112TYR	112TYR	0.0	0.0	0.0	0.0	0.0
113THR	113THR	0.0	0.0	0.0	0.0	0.0
114GLY	114GLY	0.0	0.0	0.0	0.0	0.0
115LYS	115LYS	0.0	0.0	0.0	0.0	0.0
116ILE	116ILE	0.0	0.0	0.0	0.0	0.0
117MET	117MET	0.0	0.0	0.0	0.0	0.0
118TRP	118TRP	0.0	0.0	0.0	0.0	0.0
119THR	119THR	0.0	0.0	0.0	0.0	0.0
120PRO	120PRO	0.0	0.0	0.0	0.0	0.0
121PRO	121PRO	0.0	0.0	0.0	0.0	0.0
122ALA	122ALA	0.0	0.0	0.0	0.0	0.0
123ILE	123ILE	0.0	0.0	0.0	0.0	0.0
124PHE	124PHE	0.0	0.0	0.0	0.0	0.0
125LYS	125LYS	0.0	0.0	0.0	0.0	0.0
126SER	126SER	0.0	0.0	0.0	0.0	0.0
127TYR	127TYR	0.0	0.0	0.0	0.0	0.0
128CYS	128CYS	0.0	0.0	0.0	0.0	0.0
129GLU	129GLU	0.0	0.0	0.0	0.0	0.0
130ILE	130ILE	0.0	0.0	0.0	0.0	0.0
131ILE	131ILE	0.0	0.0	0.0	0.0	0.0
132VAL	132VAL	0.0	0.0	0.0	0.0	0.0
133THR	133THR	12.5538817046616	4.037918717514561	13.931475803226236	16.66444474070124	7.065724570057326
134HIS	134HIS	12.207261254055014	3.010774454468162	12.318357552326356	15.837888281562458	8.46553792827623
135PHE	135PHE	0.0	0.0	0.0	0.0	0.0
136PRO	136PRO	0.017775407723414658	0.02513822267916447	0.0	0.0	0.05332622317024397
137PHE	137PHE	8.754388303781719	1.1828495448790088	7.1990401279829355	8.99880015997867	10.06532462338355
138ASP	138ASP	0.02221925965426832	0.016627371402808254	0.026663111585121985	0.03999466737768297	0.0
139GLN	139GLN	0.03999466737768297	0.03265550916921981	0.0	0.07998933475536595	0.03999466737768297
140GLN	140GLN	0.0	0.0	0.0	0.0	0.0
141ASN	141ASN	0.0	0.0	0.0	0.0	0.0
142CYS	142CYS	0.0	0.0	0.0	0.0	0.0
143THR	143THR	0.0	0.0	0.0	0.0	0.0
144MET	144MET	0.0	0.0	0.0	0.0	0.0
145LYS	145LYS	0.0	0.0	0.0	0.0	0.0
146LEU	146LEU	0.0	0.0	0.0	0.0	0.0
147GLY	147GLY	0.0	0.0	0.0	0.0	0.0
148ILE	148ILE	0.0	0.0	0.0	0.0	0.0
149TRP	149TRP	0.0	0.0	0.0	0.0	0.0
150THR	150THR	0.0	0.0	0.0	0.0	0.0
151TYR	151TYR	0.0	0.0	0.0	0.0	0.0
152ASP	152ASP	0.0	0.0	0.0	0.0	0.0
153GLY	153GLY	0.0	0.0	0.0	0.0	0.0
154THR	154THR	0.0	0.0	0.0	0.0	0.0
155LYS	155LYS	0.0	0.0	0.0	0.0	0.0
156VAL	156VAL	0.0	0.0	0.0	0.0	0.0
157SER	157SER	0.0	0.0	0.0	0.0	0.0
158ILE	158ILE	0.0	0.0	0.0	0.0	0.0
159SER	159SER	0.0	0.0	0.0	0.0	0.0
160PRO	160PRO	0.0	0.0	0.0	0.0	0.0
161GLU	161GLU	0.0	0.0	0.0	0.0	0.0
162SER	162SER	0.0	0.0	0.0	0.0	0.0
163ASP	163ASP	0.0	0.0	0.0	0.0	0.0
164ARG	164ARG	0.0	0.0	0.0	0.0	0.0
165PRO	165PRO	0.0	0.0	0.0	0.0	0.0
166ASP	166ASP	0.0	0.0	0.0	0.0	0.0
167LEU	167LEU	0.0	0.0	0.0	0.0	0.0
168SER	168SER	0.0	0.0	0.0	0.0	0.0
169THR	169THR	0.0	0.0	0.0	0.0	0.0
170PHE	170PHE	0.0	0.0	0.0	0.0	0.0
171MET	171MET	0.0	0.0	0.0	0.0	0.0
172GLU	172GLU	0.0	0.0	0.0	0.0	0.0
173SER	173SER	0.0	0.0	0.0	0.0	0.0
174GLY	174GLY	0.0	0.0	0.0	0.0	0.0
175GLU	175GLU	0.0	0.0	0.0	0.0	0.0
176TRP	176TRP	0.0	0.0	0.0	0.0	0.0
177VAL	177VAL	0.0	0.0	0.0	0.0	0.0
178MET	178MET	0.0	0.0	0.0	0.0	0.0
179LYS	179LYS	0.18664178109585391	0.18311689799614733	0.013331555792560993	0.4399413411545127	0.10665244634048794
180ASP	180ASP	0.0	0.0	0.0	0.0	0.0
181TYR	181TYR	0.0	0.0	0.0	0.0	0.0
182ARG	182ARG	0.0	0.0	0.0	0.0	0.0
183GLY	183GLY	0.0	0.0	0.0	0.0	0.0
184TRP	184TRP	0.0	0.0	0.0	0.0	0.0
185LYS	185LYS	0.0	0.0	0.0	0.0	0.0
186HIS	186HIS	0.0	0.0	0.0	0.0	0.0
187TRP	187TRP	0.0	0.0	0.0	0.0	0.0
188VAL	188VAL	0.0	0.0	0.0	0.0	0.0
189TYR	189TYR	0.0	0.0	0.0	0.0	0.0
190TYR	190TYR	0.0	0.0	0.0	0.0	0.0
191THR	191THR	0.0	0.0	0.0	0.0	0.0
192CYS	192CYS	0.0	0.0	0.0	0.0	0.0
193CYS	193CYS	0.0	0.0	0.0	0.0	0.0
194PRO	194PRO	0.0	0.0	0.0	0.0	0.0
195ASP	195ASP	0.0	0.0	0.0	0.0	0.0
196THR	196THR	0.0	0.0	0.0	0.0	0.0
197PRO	197PRO	0.0	0.0	0.0	0.0	0.0
198TYR	198TYR	0.0	0.0	0.0	0.0	0.0
199LEU	199LEU	0.0	0.0	0.0	0.0	0.0
200ASP	200ASP	0.0	0.0	0.0	0.0	0.0
201ILE	201ILE	0.0	0.0	0.0	0.0	0.0
202THR	202THR	0.0	0.0	0.0	0.0	0.0
203TYR	203TYR	0.0	0.0	0.0	0.0	0.0
204HIS	204HIS	0.0	0.0	0.0	0.0	0.0
205PHE	205PHE	0.0	0.0	0.0	0.0	0.0
206ILE	206ILE	0.0	0.0	0.0	0.0	0.0
207MET	207MET	0.0	0.0	0.0	0.0	0.0
208GLN	208GLN	0.3510643025374394	0.027393743069675066	0.3199573390214638	0.3866151179842688	0.3466204506065858
209ARG	209ARG	0.8532195707239034	0.26147074938196063	0.9598720170643914	1.1065191307825624	0.4932675643247567
210ILE	210ILE	0.5332622317024397	0.18885063645625721	0.2799626716437808	0.5865884548726836	0.7332355685908546
211PRO	211PRO	12.140603475092211	2.457309485512442	12.811625116651113	14.758032262365019	8.852153046260499
212LEU	212LEU	0.0044438519308536645	0.0062845556697911165	0.0	0.013331555792560993	0.0
213TYR	213TYR	0.0	0.0	0.0	0.0	0.0
214PHE	214PHE	0.0	0.0	0.0	0.0	0.0
215VAL	215VAL	0.0	0.0	0.0	0.0	0.0
216VAL	216VAL	0.0	0.0	0.0	0.0	0.0
217ASN	217ASN	0.0	0.0	0.0	0.0	0.0
218VAL	218VAL	0.0	0.0	0.0	0.0	0.0
219ILE	219ILE	0.0	0.0	0.0	0.0	0.0
220ILE	220ILE	0.0	0.0	0.0	0.0	0.0
221PRO	221PRO	0.0	0.0	0.0	0.0	0.0
222CYS	222CYS	0.0	0.0	0.0	0.0	0.0
223LEU	223LEU	0.0	0.0	0.0	0.0	0.0
224LEU	224LEU	0.0	0.0	0.0	0.0	0.0
225PHE	225PHE	0.0	0.0	0.0	0.0	0.0
226SER	226SER	0.0	0.0	0.0	0.0	0.0
227PHE	227PHE	0.0	0.0	0.0	0.0	0.0
228LEU	228LEU	0.0	0.0	0.0	0.0	0.0
229THR	229THR	0.0	0.0	0.0	0.0	0.0
230GLY	230GLY	0.0	0.0	0.0	0.0	0.0
231LEU	231LEU	0.0	0.0	0.0	0.0	0.0
232VAL	232VAL	0.0	0.0	0.0	0.0	0.0
233PHE	233PHE	0.0	0.0	0.0	0.0	0.0
234TYR	234TYR	0.10220859440963427	0.1445447804051957	0.3066257832289028	0.0	0.0
235LEU	235LEU	0.0	0.0	0.0	0.0	0.0
236PRO	236PRO	0.0	0.0	0.0	0.0	0.0
237THR	237THR	0.0	0.0	0.0	0.0	0.0
238ASP	238ASP	0.0	0.0	0.0	0.0	0.0
239SER	239SER	0.0	0.0	0.0	0.0	0.0
240GLY	240GLY	0.0	0.0	0.0	0.0	0.0
241GLU	241GLU	0.0	0.0	0.0	0.0	0.0
242LYS	242LYS	0.0	0.0	0.0	0.0	0.0
243MET	243MET	0.0	0.0	0.0	0.0	0.0
244THR	244THR	0.0	0.0	0.0	0.0	0.0
245LEU	245LEU	0.0	0.0	0.0	0.0	0.0
246SER	246SER	0.0	0.0	0.0	0.0	0.0
247ILE	247ILE	0.0	0.0	0.0	0.0	0.0
248SER	248SER	0.0	0.0	0.0	0.0	0.0
249VAL	249VAL	0.0	0.0	0.0	0.0	0.0
250LEU	250LEU	0.0	0.0	0.0	0.0	0.0
251LEU	251LEU	0.0	0.0	0.0	0.0	0.0
252SER	252SER	0.0	0.0	0.0	0.0	0.0
253LEU	253LEU	0.0	0.0	0.0	0.0	0.0
254THR	254THR	0.0	0.0	0.0	0.0	0.0
255VAL	255VAL	0.0	0.0	0.0	0.0	0.0
256PHE	256PHE	0.0	0.0	0.0	0.0	0.0
257LEU	257LEU	0.0	0.0	0.0	0.0	0.0
258LEU	258LEU	0.0	0.0	0.0	0.0	0.0
259VAL	259VAL	0.0	0.0	0.0	0.0	0.0
260ILE	260ILE	0.0	0.0	0.0	0.0	0.0
261VAL	261VAL	0.0	0.0	0.0	0.0	0.0
262GLU	262GLU	0.0	0.0	0.0	0.0	0.0
263LEU	263LEU	0.0	0.0	0.0	0.0	0.0
264ILE	264ILE	0.0	0.0	0.0	0.0	0.0
265PRO	265PRO	0.0	0.0	0.0	0.0	0.0
266SER	266SER	0.0	0.0	0.0	0.0	0.0
267THR	267THR	0.0	0.0	0.0	0.0	0.0
268SER	268SER	1.5197973603519532	1.4252092014324085	1.1331822423676843	3.426209838688175	0.0
269SER	269SER	1.8797493667510998	0.888392578455403	1.813091587788295	2.999600053326223	0.8265564591387815
270ALA	270ALA	8.927698529085012	5.224896585344579	15.31795760565258	8.945473936808426	2.5196640447940273
271VAL	271VAL	1.0443052037506109	0.3428972443471613	1.0398613518197575	1.4664711371817092	0.6265831222503666
272PRO	272PRO	0.0044438519308536645	0.0062845556697911165	0.013331555792560993	0.0	0.0
273LEU	273LEU	0.0044438519308536645	0.0062845556697911165	0.013331555792560993	0.0	0.0
274ILE	274ILE	0.0	0.0	0.0	0.0	0.0
275GLY	275GLY	0.0	0.0	0.0	0.0	0.0
276LYS	276LYS	20.4950451050971	0.26131965387706796	20.863884815357952	20.29062791627783	20.33062258365551
277TYR	277TYR	0.0	0.0	0.0	0.0	0.0
278MET	278MET	0.0	0.0	0.0	0.0	0.0
279LEU	279LEU	0.0	0.0	0.0	0.0	0.0
280PHE	280PHE	0.05332622317024397	0.056561001028120055	0.013331555792560993	0.013331555792560993	0.13331555792560992
281THR	281THR	0.0	0.0	0.0	0.0	0.0
282MET	282MET	0.0	0.0	0.0	0.0	0.0
283ILE	283ILE	0.0	0.0	0.0	0.0	0.0
284PHE	284PHE	0.0	0.0	0.0	0.0	0.0
285VAL	285VAL	0.0	0.0	0.0	0.0	0.0
286ILE	286ILE	0.0	0.0	0.0	0.0	0.0
287SER	287SER	0.0	0.0	0.0	0.0	0.0
288SER	288SER	0.0	0.0	0.0	0.0	0.0
289ILE	289ILE	0.0	0.0	0.0	0.0	0.0
290ILE	290ILE	0.0	0.0	0.0	0.0	0.0
291ILE	291ILE	0.0	0.0	0.0	0.0	0.0
292THR	292THR	0.0	0.0	0.0	0.0	0.0
293VAL	293VAL	0.0	0.0	0.0	0.0	0.0
294VAL	294VAL	0.0	0.0	0.0	0.0	0.0
295VAL	295VAL	0.0	0.0	0.0	0.0	0.0
296ILE	296ILE	0.0	0.0	0.0	0.0	0.0
297ASN	297ASN	0.7865617917610984	0.6917865779823632	1.7597653646180509	0.3866151179842688	0.21330489268097588
298THR	298THR	0.4043905257076834	0.22841571836459842	0.7199040127982935	0.3066257832289028	0.1866417810958539
299HIS	299HIS	0.0	0.0	0.0	0.0	0.0
300HIS	300HIS	0.0	0.0	0.0	0.0	0.0
301ARG	301ARG	11.478469537395014	5.493927510300293	18.904146113851485	5.785895213971471	9.745367284362086
302SER	302SER	0.10665244634048794	0.11519780826392678	0.05332622317024397	0.0	0.26663111585121985
303PRO	303PRO	0.0	0.0	0.0	0.0	0.0
304SER	304SER	0.0	0.0	0.0	0.0	0.0
305THR	305THR	0.5599253432875617	0.37848472381224874	0.6265831222503666	0.06665777896280496	0.9865351286495134
306HIS	306HIS	16.197840287961604	6.430464109444951	24.650046660445273	9.065457938941474	14.878016264498067
307THR	307THR	8.261120739456961	3.6433678282667823	13.411545127316359	5.8125583255565925	5.559258765497933
308MET	308MET	2.101941963293783	1.3646171363390214	3.9594720703906146	0.7199040127982935	1.626449806692441
309PRO	309PRO	25.525485490823446	5.41552600486005	33.142247700306626	21.023863484868684	22.410345287295026
310GLN	310GLN	6.679109452073057	1.3535742471011398	6.05252632982269	5.425943207572324	8.558858818824158
311TRP	311TRP	28.565080211527356	0.6104759280477946	29.03612851619784	28.956139181442474	27.70297293694174
312VAL	312VAL	0.0	0.0	0.0	0.0	0.0
313ARG	313ARG	0.0	0.0	0.0	0.0	0.0
314LYS	314LYS	16.2556103630627	1.00488060336973	15.85121983735502	15.277962938274896	17.63764831355819
315ILE	315ILE	0.7376794205217082	0.0879837793770756	0.6132515664578057	0.7998933475536595	0.7998933475536595
316PHE	316PHE	0.0	0.0	0.0	0.0	0.0
317ILE	317ILE	0.0	0.0	0.0	0.0	0.0
318ASP	318ASP	2.155268186464027	0.36531598301674645	1.7864284762031728	2.6529796027196375	2.0263964804692707
319THR	319THR	11.482913389325867	1.7142788813383083	12.145047327023063	9.132115717904279	13.17157712305026
320ILE	320ILE	0.0	0.0	0.0	0.0	0.0
321PRO	321PRO	0.4666044527396347	0.47584504192973587	0.2799626716437808	1.1198506865751232	0.0
322ASN	322ASN	20.36617339910234	2.593831872232292	19.917344354086122	23.743500866551127	17.437674976669776
323VAL	323VAL	1.6664444740701239	0.11047240718709551	1.519797360351953	1.693107585655246	1.7864284762031728
324MET	324MET	11.598453539528064	6.56988303370552	13.944807359018798	2.639648046927076	18.210905212638316
325PHE	325PHE	12.798293560858552	6.937842055894721	13.944807359018798	20.663911478469537	3.786161845087322
326PHE	326PHE	9.48318002044172	1.5828224568813505	10.438608185575257	10.75856552459672	7.25236635115318
327SER	327SER	10.496378260676355	7.474413636024041	12.878282895613918	18.224236768430877	0.3866151179842688
328THR	328THR	0.7465671243834157	0.6469125142453129	0.1866417810958539	0.39994667377682974	1.653112918277563
329TYR	381TYR	0.0	0.0	0.0	0.0	0.0
330ILE	382ILE	0.0	0.0	0.0	0.0	0.0
331ALA	383ALA	0.0	0.0	0.0	0.0	0.0
332GLU	384GLU	0.0	0.0	0.0	0.0	0.0
333HIS	385HIS	0.0	0.0	0.0	0.0	0.0
334MET	386MET	0.0	0.0	0.0	0.0	0.0
335LYS	387LYS	0.0	0.0	0.0	0.0	0.0
336SER	388SER	0.0	0.0	0.0	0.0	0.0
337ASP	389ASP	0.0	0.0	0.0	0.0	0.0
338GLU	390GLU	0.0	0.0	0.0	0.0	0.0
339GLU	391GLU	0.0	0.0	0.0	0.0	0.0
340SER	392SER	0.0	0.0	0.0	0.0	0.0
341SER	393SER	0.0	0.0	0.0	0.0	0.0
342ASN	394ASN	0.0	0.0	0.0	0.0	0.0
343ALA	395ALA	0.0	0.0	0.0	0.0	0.0
344ALA	396ALA	0.0	0.0	0.0	0.0	0.0
345GLU	397GLU	0.0	0.0	0.0	0.0	0.0
346GLU	398GLU	0.0	0.0	0.0	0.0	0.0
347TRP	399TRP	1.9775141092298805	1.2019284600433258	2.4263431542461005	0.3332888948140248	3.1729102786295162
348LYS	400LYS	0.0	0.0	0.0	0.0	0.0
349TYR	401TYR	0.0	0.0	0.0	0.0	0.0
350VAL	402VAL	0.0	0.0	0.0	0.0	0.0
351ALA	403ALA	0.0	0.0	0.0	0.0	0.0
352MET	404MET	0.0	0.0	0.0	0.0	0.0
353VAL	405VAL	0.0	0.0	0.0	0.0	0.0
354ILE	406ILE	0.0	0.0	0.0	0.0	0.0
355ASP	407ASP	0.0	0.0	0.0	0.0	0.0
356HIS	408HIS	0.9909789805803669	1.3639223357917818	2.919610718570857	0.0	0.05332622317024397
357ILE	409ILE	0.0	0.0	0.0	0.0	0.0
358LEU	410LEU	0.0	0.0	0.0	0.0	0.0
359LEU	411LEU	0.0	0.0	0.0	0.0	0.0
360CYS	412CYS	0.0044438519308536645	0.0062845556697911165	0.013331555792560993	0.0	0.0
361VAL	413VAL	0.0	0.0	0.0	0.0	0.0
362PHE	414PHE	0.0	0.0	0.0	0.0	0.0
363MET	415MET	0.0	0.0	0.0	0.0	0.0
364LEU	416LEU	0.0	0.0	0.0	0.0	0.0
365ILE	417ILE	0.0	0.0	0.0	0.0	0.0
366CYS	418CYS	0.0	0.0	0.0	0.0	0.0
367ILE	419ILE	0.0	0.0	0.0	0.0	0.0
368ILE	420ILE	0.0	0.0	0.0	0.0	0.0
369GLY	421GLY	0.0	0.0	0.0	0.0	0.0
370THR	422THR	0.0	0.0	0.0	0.0	0.0
371VAL	423VAL	0.0	0.0	0.0	0.0	0.0
372SER	424SER	1.47980269297427	0.34214774127752134	1.559792027729636	1.0265297960271964	1.853086255165978
373VAL	425VAL	0.42216593343109804	0.04399188968853783	0.45327289694707373	0.35995200639914676	0.45327289694707373
374PHE	426PHE	0.04443851930853664	0.038227459747778636	0.0	0.03999466737768297	0.09332089054792694
375ALA	427ALA	0.035550815446829316	0.012569111339582235	0.026663111585121985	0.026663111585121985	0.05332622317024397
376GLY	428GLY	7.78562858285562	0.7461702463986499	7.918944140781229	6.812425009998667	8.625516597786962
377ARG	429ARG	8.92769852908501	1.5147734812524336	9.69204106119184	10.278629516064525	6.812425009998667
378LEU	430LEU	0.30218193129804916	0.16484234982883533	0.21330489268097588	0.1599786695107319	0.5332622317024397
379ILE	431ILE	0.28885037550548814	0.022659287710939797	0.2799626716437808	0.26663111585121985	0.3199573390214638
380GLU	432GLU	4.501622005954761	0.5848014590198002	5.252632982269031	3.8261565124650048	4.4260765231302495
