# Supplementary material for: State-dependent binding of cholesterol and an anionic lipid to the muscle-type Torpedo nicotinic acetylcholine receptor
Source: Commun Biol. 2024 Apr 10;7:437. doi: 10.1038/s42003-024-06106-8 (PMC11006840; doi:10.1038/s42003-024-06106-8)
Supplement: Supplementary file 6 — Supplementary Data 1 [file 42003_2024_6106_MOESM6_ESM.zip › COMMS_BIO_TEXT_FILES/occupancy-apo-POPC-in-POPConly-alpha1.txt]

Residue	Renumbered	Occupancy Avg	Occupancy Std	r1_occ	r2_occ	r3_occ
1SER	1SER	0.0	0.0	0.0	0.0	0.0
2GLU	2GLU	0.0	0.0	0.0	0.0	0.0
3HIS	3HIS	0.0	0.0	0.0	0.0	0.0
4GLU	4GLU	0.0	0.0	0.0	0.0	0.0
5THR	5THR	0.0	0.0	0.0	0.0	0.0
6ARG	6ARG	0.0	0.0	0.0	0.0	0.0
7LEU	7LEU	0.0	0.0	0.0	0.0	0.0
8VAL	8VAL	0.0	0.0	0.0	0.0	0.0
9ALA	9ALA	0.0	0.0	0.0	0.0	0.0
10ASN	10ASN	0.0	0.0	0.0	0.0	0.0
11LEU	11LEU	0.0	0.0	0.0	0.0	0.0
12LEU	12LEU	0.0	0.0	0.0	0.0	0.0
13GLU	13GLU	0.0	0.0	0.0	0.0	0.0
14ASN	14ASN	0.0	0.0	0.0	0.0	0.0
15TYR	15TYR	0.0	0.0	0.0	0.0	0.0
16ASN	16ASN	0.0	0.0	0.0	0.0	0.0
17LYS	17LYS	0.0	0.0	0.0	0.0	0.0
18VAL	18VAL	0.0	0.0	0.0	0.0	0.0
19ILE	19ILE	0.0	0.0	0.0	0.0	0.0
20ARG	20ARG	0.0	0.0	0.0	0.0	0.0
21PRO	21PRO	0.0	0.0	0.0	0.0	0.0
22VAL	22VAL	0.0	0.0	0.0	0.0	0.0
23GLU	23GLU	0.0	0.0	0.0	0.0	0.0
24HIS	24HIS	0.0	0.0	0.0	0.0	0.0
25HIS	25HIS	0.0	0.0	0.0	0.0	0.0
26THR	26THR	0.0	0.0	0.0	0.0	0.0
27HIS	27HIS	0.0	0.0	0.0	0.0	0.0
28PHE	28PHE	0.0	0.0	0.0	0.0	0.0
29VAL	29VAL	0.0	0.0	0.0	0.0	0.0
30ASP	30ASP	0.0	0.0	0.0	0.0	0.0
31ILE	31ILE	0.0	0.0	0.0	0.0	0.0
32THR	32THR	0.0	0.0	0.0	0.0	0.0
33VAL	33VAL	0.0	0.0	0.0	0.0	0.0
34GLY	34GLY	0.0	0.0	0.0	0.0	0.0
35LEU	35LEU	0.0	0.0	0.0	0.0	0.0
36GLN	36GLN	0.0	0.0	0.0	0.0	0.0
37LEU	37LEU	0.0	0.0	0.0	0.0	0.0
38ILE	38ILE	0.0	0.0	0.0	0.0	0.0
39GLN	39GLN	0.0	0.0	0.0	0.0	0.0
40LEU	40LEU	0.0	0.0	0.0	0.0	0.0
41ILE	41ILE	0.0	0.0	0.0	0.0	0.0
42SER	42SER	0.0	0.0	0.0	0.0	0.0
43VAL	43VAL	0.0	0.0	0.0	0.0	0.0
44ASP	44ASP	0.0	0.0	0.0	0.0	0.0
45GLU	45GLU	0.0	0.0	0.0	0.0	0.0
46VAL	46VAL	0.0	0.0	0.0	0.0	0.0
47ASN	47ASN	0.0	0.0	0.0	0.0	0.0
48GLN	48GLN	0.0	0.0	0.0	0.0	0.0
49ILE	49ILE	0.0	0.0	0.0	0.0	0.0
50VAL	50VAL	0.0	0.0	0.0	0.0	0.0
51GLU	51GLU	0.0	0.0	0.0	0.0	0.0
52THR	52THR	0.0	0.0	0.0	0.0	0.0
53ASN	53ASN	0.0	0.0	0.0	0.0	0.0
54VAL	54VAL	0.0	0.0	0.0	0.0	0.0
55ARG	55ARG	0.0	0.0	0.0	0.0	0.0
56LEU	56LEU	0.0	0.0	0.0	0.0	0.0
57ARG	57ARG	0.0	0.0	0.0	0.0	0.0
58GLN	58GLN	0.0	0.0	0.0	0.0	0.0
59GLN	59GLN	0.0	0.0	0.0	0.0	0.0
60TRP	60TRP	0.0	0.0	0.0	0.0	0.0
61ILE	61ILE	0.0	0.0	0.0	0.0	0.0
62ASP	62ASP	0.0	0.0	0.0	0.0	0.0
63VAL	63VAL	0.0	0.0	0.0	0.0	0.0
64ARG	64ARG	0.0	0.0	0.0	0.0	0.0
65LEU	65LEU	0.0	0.0	0.0	0.0	0.0
66ARG	66ARG	0.0	0.0	0.0	0.0	0.0
67TRP	67TRP	0.0	0.0	0.0	0.0	0.0
68ASN	68ASN	0.0	0.0	0.0	0.0	0.0
69PRO	69PRO	0.0	0.0	0.0	0.0	0.0
70ALA	70ALA	0.0	0.0	0.0	0.0	0.0
71ASP	71ASP	0.0	0.0	0.0	0.0	0.0
72TYR	72TYR	0.0	0.0	0.0	0.0	0.0
73GLY	73GLY	0.0	0.0	0.0	0.0	0.0
74GLY	74GLY	0.0	0.0	0.0	0.0	0.0
75ILE	75ILE	0.0	0.0	0.0	0.0	0.0
76LYS	76LYS	0.0	0.0	0.0	0.0	0.0
77LYS	77LYS	0.0	0.0	0.0	0.0	0.0
78ILE	78ILE	0.0	0.0	0.0	0.0	0.0
79ARG	79ARG	0.0	0.0	0.0	0.0	0.0
80LEU	80LEU	0.0	0.0	0.0	0.0	0.0
81PRO	81PRO	0.0	0.0	0.0	0.0	0.0
82SER	82SER	0.0	0.0	0.0	0.0	0.0
83ASP	83ASP	0.0	0.0	0.0	0.0	0.0
84ASP	84ASP	0.0	0.0	0.0	0.0	0.0
85VAL	85VAL	0.0	0.0	0.0	0.0	0.0
86TRP	86TRP	0.0	0.0	0.0	0.0	0.0
87LEU	87LEU	0.0	0.0	0.0	0.0	0.0
88PRO	88PRO	0.0	0.0	0.0	0.0	0.0
89ASP	89ASP	0.0	0.0	0.0	0.0	0.0
90LEU	90LEU	0.0	0.0	0.0	0.0	0.0
91VAL	91VAL	0.0	0.0	0.0	0.0	0.0
92LEU	92LEU	0.0	0.0	0.0	0.0	0.0
93TYR	93TYR	0.0	0.0	0.0	0.0	0.0
94ASN	94ASN	0.0	0.0	0.0	0.0	0.0
95ASN	95ASN	0.0	0.0	0.0	0.0	0.0
96ALA	96ALA	0.0	0.0	0.0	0.0	0.0
97ASP	97ASP	0.0	0.0	0.0	0.0	0.0
98GLY	98GLY	0.0	0.0	0.0	0.0	0.0
99ASP	99ASP	0.0	0.0	0.0	0.0	0.0
100PHE	100PHE	0.0	0.0	0.0	0.0	0.0
101ALA	101ALA	0.0	0.0	0.0	0.0	0.0
102ILE	102ILE	0.0	0.0	0.0	0.0	0.0
103VAL	103VAL	0.0	0.0	0.0	0.0	0.0
104HIS	104HIS	0.0	0.0	0.0	0.0	0.0
105MET	105MET	0.0	0.0	0.0	0.0	0.0
106THR	106THR	0.0	0.0	0.0	0.0	0.0
107LYS	107LYS	0.0	0.0	0.0	0.0	0.0
108LEU	108LEU	0.0	0.0	0.0	0.0	0.0
109LEU	109LEU	0.0	0.0	0.0	0.0	0.0
110LEU	110LEU	0.0	0.0	0.0	0.0	0.0
111ASP	111ASP	0.0	0.0	0.0	0.0	0.0
112TYR	112TYR	0.0	0.0	0.0	0.0	0.0
113THR	113THR	0.0	0.0	0.0	0.0	0.0
114GLY	114GLY	0.0	0.0	0.0	0.0	0.0
115LYS	115LYS	0.0	0.0	0.0	0.0	0.0
116ILE	116ILE	0.0	0.0	0.0	0.0	0.0
117MET	117MET	0.0	0.0	0.0	0.0	0.0
118TRP	118TRP	0.0	0.0	0.0	0.0	0.0
119THR	119THR	0.0	0.0	0.0	0.0	0.0
120PRO	120PRO	0.0	0.0	0.0	0.0	0.0
121PRO	121PRO	0.0	0.0	0.0	0.0	0.0
122ALA	122ALA	0.0	0.0	0.0	0.0	0.0
123ILE	123ILE	0.0	0.0	0.0	0.0	0.0
124PHE	124PHE	0.0	0.0	0.0	0.0	0.0
125LYS	125LYS	0.0	0.0	0.0	0.0	0.0
126SER	126SER	0.0	0.0	0.0	0.0	0.0
127TYR	127TYR	0.0	0.0	0.0	0.0	0.0
128CYS	128CYS	0.0	0.0	0.0	0.0	0.0
129GLU	129GLU	0.0	0.0	0.0	0.0	0.0
130ILE	130ILE	0.0	0.0	0.0	0.0	0.0
131ILE	131ILE	0.0	0.0	0.0	0.0	0.0
132VAL	132VAL	0.0	0.0	0.0	0.0	0.0
133THR	133THR	29.4802568717641	9.060823080430394	22.325178321445236	42.26384907672822	23.85174321711886
134HIS	134HIS	34.19994222607382	7.7977256016470555	25.818278781414573	44.59702686487567	32.184521031931205
135PHE	135PHE	0.0	0.0	0.0	0.0	0.0
136PRO	136PRO	0.0	0.0	0.0	0.0	0.0
137PHE	137PHE	0.5399640023998401	0.22156206980892712	0.22665155656289582	0.6999533364442371	0.6932871141923872
138ASP	138ASP	0.1511010377085972	0.20899312589876226	0.0	0.44663689087394176	0.006666222251849876
139GLN	139GLN	0.23553985289869564	0.3236761925303398	0.006666222251849876	0.6932871141923872	0.006666222251849876
140GLN	140GLN	0.008888296335799835	0.012569949224479213	0.0	0.026664889007399505	0.0
141ASN	141ASN	0.0	0.0	0.0	0.0	0.0
142CYS	142CYS	0.0	0.0	0.0	0.0	0.0
143THR	143THR	0.0	0.0	0.0	0.0	0.0
144MET	144MET	0.0	0.0	0.0	0.0	0.0
145LYS	145LYS	0.0	0.0	0.0	0.0	0.0
146LEU	146LEU	0.0	0.0	0.0	0.0	0.0
147GLY	147GLY	0.0	0.0	0.0	0.0	0.0
148ILE	148ILE	0.0	0.0	0.0	0.0	0.0
149TRP	149TRP	0.0	0.0	0.0	0.0	0.0
150THR	150THR	0.0	0.0	0.0	0.0	0.0
151TYR	151TYR	0.0	0.0	0.0	0.0	0.0
152ASP	152ASP	0.0	0.0	0.0	0.0	0.0
153GLY	153GLY	0.0	0.0	0.0	0.0	0.0
154THR	154THR	0.0	0.0	0.0	0.0	0.0
155LYS	155LYS	0.0	0.0	0.0	0.0	0.0
156VAL	156VAL	0.0	0.0	0.0	0.0	0.0
157SER	157SER	0.0	0.0	0.0	0.0	0.0
158ILE	158ILE	0.0	0.0	0.0	0.0	0.0
159SER	159SER	0.0	0.0	0.0	0.0	0.0
160PRO	160PRO	0.0	0.0	0.0	0.0	0.0
161GLU	161GLU	0.0	0.0	0.0	0.0	0.0
162SER	162SER	0.0	0.0	0.0	0.0	0.0
163ASP	163ASP	0.0	0.0	0.0	0.0	0.0
164ARG	164ARG	0.0	0.0	0.0	0.0	0.0
165PRO	165PRO	0.0	0.0	0.0	0.0	0.0
166ASP	166ASP	0.0	0.0	0.0	0.0	0.0
167LEU	167LEU	0.0	0.0	0.0	0.0	0.0
168SER	168SER	0.0	0.0	0.0	0.0	0.0
169THR	169THR	0.0	0.0	0.0	0.0	0.0
170PHE	170PHE	0.0	0.0	0.0	0.0	0.0
171MET	171MET	0.0	0.0	0.0	0.0	0.0
172GLU	172GLU	0.0	0.0	0.0	0.0	0.0
173SER	173SER	0.0	0.0	0.0	0.0	0.0
174GLY	174GLY	0.01777659267159967	0.025139898448958427	0.0	0.05332977801479901	0.0
175GLU	175GLU	0.19776459347154632	0.24741974230465177	0.5466302246516899	0.04666355576294914	0.0
176TRP	176TRP	0.0	0.0	0.0	0.0	0.0
177VAL	177VAL	0.0	0.0	0.0	0.0	0.0
178MET	178MET	0.0	0.0	0.0	0.0	0.0
179LYS	179LYS	3.5286536453125343	3.9555827257376	1.1132591160589294	9.106059596026931	0.3666422238517432
180ASP	180ASP	0.0022220740839499586	0.0031424873061198033	0.0	0.006666222251849876	0.0
181TYR	181TYR	0.0	0.0	0.0	0.0	0.0
182ARG	182ARG	0.0	0.0	0.0	0.0	0.0
183GLY	183GLY	0.0	0.0	0.0	0.0	0.0
184TRP	184TRP	0.0	0.0	0.0	0.0	0.0
185LYS	185LYS	0.0	0.0	0.0	0.0	0.0
186HIS	186HIS	0.0	0.0	0.0	0.0	0.0
187TRP	187TRP	0.0	0.0	0.0	0.0	0.0
188VAL	188VAL	0.0	0.0	0.0	0.0	0.0
189TYR	189TYR	0.0	0.0	0.0	0.0	0.0
190TYR	190TYR	0.0	0.0	0.0	0.0	0.0
191THR	191THR	0.0	0.0	0.0	0.0	0.0
192CYS	192CYS	0.0	0.0	0.0	0.0	0.0
193CYS	193CYS	0.0	0.0	0.0	0.0	0.0
194PRO	194PRO	0.0	0.0	0.0	0.0	0.0
195ASP	195ASP	0.0	0.0	0.0	0.0	0.0
196THR	196THR	0.0	0.0	0.0	0.0	0.0
197PRO	197PRO	0.0	0.0	0.0	0.0	0.0
198TYR	198TYR	0.0	0.0	0.0	0.0	0.0
199LEU	199LEU	0.0	0.0	0.0	0.0	0.0
200ASP	200ASP	0.0	0.0	0.0	0.0	0.0
201ILE	201ILE	0.0	0.0	0.0	0.0	0.0
202THR	202THR	0.0	0.0	0.0	0.0	0.0
203TYR	203TYR	0.0	0.0	0.0	0.0	0.0
204HIS	204HIS	0.0	0.0	0.0	0.0	0.0
205PHE	205PHE	0.0	0.0	0.0	0.0	0.0
206ILE	206ILE	0.0	0.0	0.0	0.0	0.0
207MET	207MET	0.0	0.0	0.0	0.0	0.0
208GLN	208GLN	0.915494522587383	0.9276407490472832	0.43330444637024196	2.213185787614159	0.09999333377774815
209ARG	209ARG	0.0377752594271493	0.04878452192098338	0.0	0.10665955602959802	0.006666222251849876
210ILE	210ILE	0.039997333511099256	0.04251078032510942	0.013332444503699753	0.09999333377774815	0.006666222251849876
211PRO	211PRO	0.07110637068639868	0.058199679371192116	0.026664889007399505	0.15332311179254715	0.03333111125924938
212LEU	212LEU	0.006666222251849876	0.005442947676339751	0.013332444503699753	0.006666222251849876	0.0
213TYR	213TYR	0.0	0.0	0.0	0.0	0.0
214PHE	214PHE	0.0	0.0	0.0	0.0	0.0
215VAL	215VAL	0.0	0.0	0.0	0.0	0.0
216VAL	216VAL	0.0	0.0	0.0	0.0	0.0
217ASN	217ASN	0.0	0.0	0.0	0.0	0.0
218VAL	218VAL	0.0	0.0	0.0	0.0	0.0
219ILE	219ILE	0.0	0.0	0.0	0.0	0.0
220ILE	220ILE	0.0	0.0	0.0	0.0	0.0
221PRO	221PRO	0.0	0.0	0.0	0.0	0.0
222CYS	222CYS	0.0	0.0	0.0	0.0	0.0
223LEU	223LEU	0.0	0.0	0.0	0.0	0.0
224LEU	224LEU	0.0	0.0	0.0	0.0	0.0
225PHE	225PHE	0.0	0.0	0.0	0.0	0.0
226SER	226SER	0.0	0.0	0.0	0.0	0.0
227PHE	227PHE	0.0	0.0	0.0	0.0	0.0
228LEU	228LEU	0.0	0.0	0.0	0.0	0.0
229THR	229THR	0.0	0.0	0.0	0.0	0.0
230GLY	230GLY	0.0	0.0	0.0	0.0	0.0
231LEU	231LEU	0.0	0.0	0.0	0.0	0.0
232VAL	232VAL	0.0	0.0	0.0	0.0	0.0
233PHE	233PHE	0.0	0.0	0.0	0.0	0.0
234TYR	234TYR	0.8754971890762837	0.5646079929028591	0.10665955602959802	1.0732617825478301	1.4465702286514233
235LEU	235LEU	0.0	0.0	0.0	0.0	0.0
236PRO	236PRO	0.0	0.0	0.0	0.0	0.0
237THR	237THR	0.0	0.0	0.0	0.0	0.0
238ASP	238ASP	0.0	0.0	0.0	0.0	0.0
239SER	239SER	0.0	0.0	0.0	0.0	0.0
240GLY	240GLY	0.0	0.0	0.0	0.0	0.0
241GLU	241GLU	0.0	0.0	0.0	0.0	0.0
242LYS	242LYS	0.0	0.0	0.0	0.0	0.0
243MET	243MET	0.0	0.0	0.0	0.0	0.0
244THR	244THR	0.0	0.0	0.0	0.0	0.0
245LEU	245LEU	0.0	0.0	0.0	0.0	0.0
246SER	246SER	0.0	0.0	0.0	0.0	0.0
247ILE	247ILE	0.0	0.0	0.0	0.0	0.0
248SER	248SER	0.0	0.0	0.0	0.0	0.0
249VAL	249VAL	0.0	0.0	0.0	0.0	0.0
250LEU	250LEU	0.0	0.0	0.0	0.0	0.0
251LEU	251LEU	0.0	0.0	0.0	0.0	0.0
252SER	252SER	0.0	0.0	0.0	0.0	0.0
253LEU	253LEU	0.0	0.0	0.0	0.0	0.0
254THR	254THR	0.0	0.0	0.0	0.0	0.0
255VAL	255VAL	0.0	0.0	0.0	0.0	0.0
256PHE	256PHE	0.0	0.0	0.0	0.0	0.0
257LEU	257LEU	0.0	0.0	0.0	0.0	0.0
258LEU	258LEU	0.0	0.0	0.0	0.0	0.0
259VAL	259VAL	0.0	0.0	0.0	0.0	0.0
260ILE	260ILE	0.0	0.0	0.0	0.0	0.0
261VAL	261VAL	0.0	0.0	0.0	0.0	0.0
262GLU	262GLU	0.0	0.0	0.0	0.0	0.0
263LEU	263LEU	0.0	0.0	0.0	0.0	0.0
264ILE	264ILE	0.0	0.0	0.0	0.0	0.0
265PRO	265PRO	0.0	0.0	0.0	0.0	0.0
266SER	266SER	0.0	0.0	0.0	0.0	0.0
267THR	267THR	0.0	0.0	0.0	0.0	0.0
268SER	268SER	4.297491278359221	3.152271919840042	5.41963869075395	0.0	7.472835144323712
269SER	269SER	7.250627735928716	6.774255884257624	2.1865208986067595	16.82554496366909	2.7398173455102994
270ALA	270ALA	12.043641535008776	4.473779623912592	5.872941803879741	16.33891073928405	13.919072061862542
271VAL	271VAL	1.8043241561673664	0.5042982324570976	1.61989200719952	1.299913339110726	2.4931671221918537
272PRO	272PRO	0.008888296335799835	0.012569949224479213	0.0	0.0	0.026664889007399505
273LEU	273LEU	0.02888696309134946	0.03142487306119803	0.006666222251849876	0.006666222251849876	0.07332844477034864
274ILE	274ILE	0.0	0.0	0.0	0.0	0.0
275GLY	275GLY	0.0	0.0	0.0	0.0	0.0
276LYS	276LYS	45.10588183010021	5.347735101961491	38.57076194920339	51.66988867408839	45.076994867008864
277TYR	277TYR	0.0	0.0	0.0	0.0	0.0
278MET	278MET	0.0	0.0	0.0	0.0	0.0
279LEU	279LEU	0.0	0.0	0.0	0.0	0.0
280PHE	280PHE	0.06888429660244873	0.06355287267993286	0.15332311179254715	0.0	0.05332977801479901
281THR	281THR	0.0	0.0	0.0	0.0	0.0
282MET	282MET	0.0	0.0	0.0	0.0	0.0
283ILE	283ILE	0.0	0.0	0.0	0.0	0.0
284PHE	284PHE	0.0	0.0	0.0	0.0	0.0
285VAL	285VAL	0.0	0.0	0.0	0.0	0.0
286ILE	286ILE	0.0	0.0	0.0	0.0	0.0
287SER	287SER	0.0	0.0	0.0	0.0	0.0
288SER	288SER	0.0	0.0	0.0	0.0	0.0
289ILE	289ILE	0.0	0.0	0.0	0.0	0.0
290ILE	290ILE	0.0	0.0	0.0	0.0	0.0
291ILE	291ILE	0.0	0.0	0.0	0.0	0.0
292THR	292THR	0.0	0.0	0.0	0.0	0.0
293VAL	293VAL	0.0	0.0	0.0	0.0	0.0
294VAL	294VAL	0.0	0.0	0.0	0.0	0.0
295VAL	295VAL	0.0	0.0	0.0	0.0	0.0
296ILE	296ILE	0.0	0.0	0.0	0.0	0.0
297ASN	297ASN	7.732817812145857	3.5901841309105453	2.759816012265849	11.105926271581895	9.332711152589827
298THR	298THR	1.07770593071573	1.0001012137272731	0.6466235584294381	0.12665822278514766	2.4598360109326043
299HIS	299HIS	0.0	0.0	0.0	0.0	0.0
300HIS	300HIS	1.4621247472390728	1.7279994510113488	0.3933071128591427	0.09332711152589827	3.899740017332178
301ARG	301ARG	49.72779592471613	5.051936131208229	42.583827744817015	53.376441570561965	53.22311845876941
302SER	302SER	3.0020220874163943	0.7955149357789261	4.126391573895074	2.4065062329178053	2.473168455436304
303PRO	303PRO	0.0	0.0	0.0	0.0	0.0
304SER	304SER	0.0	0.0	0.0	0.0	0.0
305THR	305THR	8.56165144545919	3.73199839660962	8.792747150189987	13.012465835610959	3.8797413505766283
306HIS	306HIS	45.18809857120636	4.758457380946172	48.89674021731884	48.19678688087461	38.47076861542564
307THR	307THR	7.228406995089216	2.815926396645923	9.266048930071328	9.17272181854543	3.24645023665089
308MET	308MET	0.7688376330466857	0.4491119021266969	1.3799080061329245	0.31331244583694423	0.6132924471701886
309PRO	309PRO	43.3082238961847	5.404220309036466	36.41757216185588	49.61669222051863	43.89040730617959
310GLN	310GLN	11.776992644934781	2.219577292016933	13.765748950069995	12.885807612825811	8.67942137190854
311TRP	311TRP	45.9013843521543	3.120049979037985	42.14385707619492	49.78334777681488	45.7769482034531
312VAL	312VAL	0.0022220740839499586	0.0031424873061198033	0.0	0.0	0.006666222251849876
313ARG	313ARG	0.0	0.0	0.0	0.0	0.0
314LYS	314LYS	42.58160567073306	5.401045325846514	42.19052063195787	49.383374441703886	36.17092193853743
315ILE	315ILE	0.11999200053329778	0.07482815919153273	0.21998533431104594	0.03999733351109926	0.09999333377774815
316PHE	316PHE	0.0	0.0	0.0	0.0	0.0
317ILE	317ILE	0.0	0.0	0.0	0.0	0.0
318ASP	318ASP	0.8354998555651846	0.1775713887874768	1.0732617825478301	0.6466235584294381	0.7866142257182854
319THR	319THR	29.995778059240493	3.993656299805907	27.864809012732483	35.59096060262649	26.531564562362508
320ILE	320ILE	0.06221807435059885	0.0879896445713545	0.0	0.18665422305179655	0.0
321PRO	321PRO	0.026664889007399505	0.010885895352679503	0.026664889007399505	0.03999733351109926	0.013332444503699753
322ASN	322ASN	38.83296669110948	4.756380590124847	37.877474835011	45.076994867008864	33.54443037130858
323VAL	323VAL	2.848698975623847	0.46269324030521697	2.8398106792880475	3.4197720151989865	2.2865142323845076
324MET	324MET	6.190698397884586	4.096360878345386	0.6332911139257383	7.5528298113459105	10.385974268382109
325PHE	325PHE	21.99631135702064	6.5391853670134665	30.744617025531632	15.025664955669622	20.218652089860676
326PHE	326PHE	15.205652956469569	6.359564382163532	24.118392107192854	9.70601959869342	11.792547163522432
327SER	327SER	14.727907028420328	11.350928195608452	6.45290313979068	6.952869808679421	30.77794813679088
328THR	328THR	11.328133679976892	4.760169195517651	12.725818278781414	4.9263382441170585	16.332244517032198
329MET	329MET	0.20665288980734617	0.22684753719316783	0.06666222251849876	0.026664889007399505	0.5266315578961402
330LYS	330LYS	5.961824767237739	4.965807123393625	1.1132591160589294	12.785814279048063	3.9864009066062263
331ARG	331ARG	12.92358287225296	3.4531174254896597	17.23885074328378	8.786080927938137	12.745816945536964
332PRO	370PRO	0.0	0.0	0.0	0.0	0.0
333ASP	371ASP	0.0	0.0	0.0	0.0	0.0
334VAL	372VAL	0.0	0.0	0.0	0.0	0.0
335LYS	373LYS	0.0	0.0	0.0	0.0	0.0
336SER	374SER	0.0	0.0	0.0	0.0	0.0
337ALA	375ALA	0.0	0.0	0.0	0.0	0.0
338ILE	376ILE	0.0	0.0	0.0	0.0	0.0
339GLU	377GLU	0.0	0.0	0.0	0.0	0.0
340GLY	378GLY	0.0	0.0	0.0	0.0	0.0
341VAL	379VAL	0.0	0.0	0.0	0.0	0.0
342LYS	380LYS	0.0	0.0	0.0	0.0	0.0
343TYR	381TYR	0.0	0.0	0.0	0.0	0.0
344ILE	382ILE	0.0	0.0	0.0	0.0	0.0
345ALA	383ALA	0.0	0.0	0.0	0.0	0.0
346GLU	384GLU	0.0	0.0	0.0	0.0	0.0
347HIS	385HIS	0.0	0.0	0.0	0.0	0.0
348MET	386MET	0.0	0.0	0.0	0.0	0.0
349LYS	387LYS	0.0	0.0	0.0	0.0	0.0
350SER	388SER	0.0	0.0	0.0	0.0	0.0
351ASP	389ASP	0.0	0.0	0.0	0.0	0.0
352GLU	390GLU	0.0	0.0	0.0	0.0	0.0
353GLU	391GLU	0.0	0.0	0.0	0.0	0.0
354SER	392SER	0.0	0.0	0.0	0.0	0.0
355SER	393SER	0.0	0.0	0.0	0.0	0.0
356ASN	394ASN	0.0	0.0	0.0	0.0	0.0
357ALA	395ALA	0.0	0.0	0.0	0.0	0.0
358ALA	396ALA	0.0	0.0	0.0	0.0	0.0
359GLU	397GLU	0.0	0.0	0.0	0.0	0.0
360GLU	398GLU	0.0	0.0	0.0	0.0	0.0
361TRP	399TRP	4.281936759771571	3.834386984747309	2.606492900473302	0.653289780681288	9.586027598160122
362LYS	400LYS	0.0	0.0	0.0	0.0	0.0
363TYR	401TYR	0.0	0.0	0.0	0.0	0.0
364VAL	402VAL	0.0	0.0	0.0	0.0	0.0
365ALA	403ALA	0.0	0.0	0.0	0.0	0.0
366MET	404MET	0.0	0.0	0.0	0.0	0.0
367VAL	405VAL	0.0	0.0	0.0	0.0	0.0
368ILE	406ILE	0.0	0.0	0.0	0.0	0.0
369ASP	407ASP	0.0	0.0	0.0	0.0	0.0
370HIS	408HIS	0.6755105215207875	0.405721764284133	0.2799813345776948	1.233251116592227	0.5132991133924405
371ILE	409ILE	0.0	0.0	0.0	0.0	0.0
372LEU	410LEU	0.0	0.0	0.0	0.0	0.0
373LEU	411LEU	0.013332444503699754	0.018854923836718822	0.0	0.03999733351109926	0.0
374CYS	412CYS	0.21554118614314602	0.29544394859361717	0.013332444503699753	0.6332911139257383	0.0
375VAL	413VAL	0.0	0.0	0.0	0.0	0.0
376PHE	414PHE	0.0	0.0	0.0	0.0	0.0
377MET	415MET	0.0	0.0	0.0	0.0	0.0
378LEU	416LEU	0.0	0.0	0.0	0.0	0.0
379ILE	417ILE	0.0	0.0	0.0	0.0	0.0
380CYS	418CYS	0.0	0.0	0.0	0.0	0.0
381ILE	419ILE	0.0	0.0	0.0	0.0	0.0
382ILE	420ILE	0.0	0.0	0.0	0.0	0.0
383GLY	421GLY	0.0	0.0	0.0	0.0	0.0
384THR	422THR	0.0	0.0	0.0	0.0	0.0
385VAL	423VAL	0.0	0.0	0.0	0.0	0.0
386SER	424SER	2.590938381885652	1.7144881994420227	3.7664155722951804	0.16665555629624693	3.839744017065529
387VAL	425VAL	0.8155011888096348	0.5238348192871025	1.1065928938070795	0.07999466702219853	1.2599160055996268
388PHE	426PHE	0.0022220740839499586	0.0031424873061198033	0.0	0.0	0.006666222251849876
389ALA	427ALA	0.13999066728884743	0.08759595291170377	0.1733217785480968	0.01999866675554963	0.22665155656289582
390GLY	428GLY	13.02135413194676	3.7641016758481514	15.425638290780615	7.706152923138458	15.932271181921205
391ARG	429ARG	14.172388507432837	10.723044835887018	6.066262249183388	29.324711685887607	7.1261915872275186
392LEU	430LEU	0.0	0.0	0.0	0.0	0.0
393ILE	431ILE	0.1177699264493478	0.0618998212438465	0.1399906672888474	0.03333111125924938	0.17998800079994667
394GLU	432GLU	9.146056929538032	4.289550425021749	7.419505366308913	15.045663622425172	4.973001799880008
395LEU	433LEU	0.2644268159900451	0.08170466995911488	0.16665555629624693	0.3666422238517432	0.2599826678221452
396SER	434SER	11.41701664333489	3.195248270885239	12.832477834811012	6.99286714219052	14.425704953003134
