# Supplementary material for: State-dependent binding of cholesterol and an anionic lipid to the muscle-type Torpedo nicotinic acetylcholine receptor
Source: Commun Biol. 2024 Apr 10;7:437. doi: 10.1038/s42003-024-06106-8 (PMC11006840; doi:10.1038/s42003-024-06106-8)
Supplement: Supplementary file 6 — Supplementary Data 1 [file 42003_2024_6106_MOESM6_ESM.zip › COMMS_BIO_TEXT_FILES/occupancy-nic-CHOL-in-3PC1PA1CHOL-alpha1.txt]

Residue	Renumbered	Occupancy Avg	Occupancy Std	r1_occ	r2_occ	r3_occ
1SER	1SER	0.0	0.0	0.0	0.0	0.0
2GLU	2GLU	0.0	0.0	0.0	0.0	0.0
3HIS	3HIS	0.0	0.0	0.0	0.0	0.0
4GLU	4GLU	0.0	0.0	0.0	0.0	0.0
5THR	5THR	0.0	0.0	0.0	0.0	0.0
6ARG	6ARG	0.0	0.0	0.0	0.0	0.0
7LEU	7LEU	0.0	0.0	0.0	0.0	0.0
8VAL	8VAL	0.0	0.0	0.0	0.0	0.0
9ALA	9ALA	0.0	0.0	0.0	0.0	0.0
10ASN	10ASN	0.0	0.0	0.0	0.0	0.0
11LEU	11LEU	0.0	0.0	0.0	0.0	0.0
12LEU	12LEU	0.0	0.0	0.0	0.0	0.0
13GLU	13GLU	0.0	0.0	0.0	0.0	0.0
14ASN	14ASN	0.0	0.0	0.0	0.0	0.0
15TYR	15TYR	0.0	0.0	0.0	0.0	0.0
16ASN	16ASN	0.0	0.0	0.0	0.0	0.0
17LYS	17LYS	0.0	0.0	0.0	0.0	0.0
18VAL	18VAL	0.0	0.0	0.0	0.0	0.0
19ILE	19ILE	0.0	0.0	0.0	0.0	0.0
20ARG	20ARG	0.0	0.0	0.0	0.0	0.0
21PRO	21PRO	0.0	0.0	0.0	0.0	0.0
22VAL	22VAL	0.0	0.0	0.0	0.0	0.0
23GLU	23GLU	0.0	0.0	0.0	0.0	0.0
24HIS	24HIS	0.0	0.0	0.0	0.0	0.0
25HIS	25HIS	0.0	0.0	0.0	0.0	0.0
26THR	26THR	0.0	0.0	0.0	0.0	0.0
27HIS	27HIS	0.0	0.0	0.0	0.0	0.0
28PHE	28PHE	0.0	0.0	0.0	0.0	0.0
29VAL	29VAL	0.0	0.0	0.0	0.0	0.0
30ASP	30ASP	0.0	0.0	0.0	0.0	0.0
31ILE	31ILE	0.0	0.0	0.0	0.0	0.0
32THR	32THR	0.0	0.0	0.0	0.0	0.0
33VAL	33VAL	0.0	0.0	0.0	0.0	0.0
34GLY	34GLY	0.0	0.0	0.0	0.0	0.0
35LEU	35LEU	0.0	0.0	0.0	0.0	0.0
36GLN	36GLN	0.0	0.0	0.0	0.0	0.0
37LEU	37LEU	0.0	0.0	0.0	0.0	0.0
38ILE	38ILE	0.0	0.0	0.0	0.0	0.0
39GLN	39GLN	0.0	0.0	0.0	0.0	0.0
40LEU	40LEU	0.0	0.0	0.0	0.0	0.0
41ILE	41ILE	0.0	0.0	0.0	0.0	0.0
42SER	42SER	0.0	0.0	0.0	0.0	0.0
43VAL	43VAL	0.0	0.0	0.0	0.0	0.0
44ASP	44ASP	0.0	0.0	0.0	0.0	0.0
45GLU	45GLU	0.0	0.0	0.0	0.0	0.0
46VAL	46VAL	0.0	0.0	0.0	0.0	0.0
47ASN	47ASN	0.0	0.0	0.0	0.0	0.0
48GLN	48GLN	0.0	0.0	0.0	0.0	0.0
49ILE	49ILE	0.0	0.0	0.0	0.0	0.0
50VAL	50VAL	0.0	0.0	0.0	0.0	0.0
51GLU	51GLU	0.0	0.0	0.0	0.0	0.0
52THR	52THR	0.0	0.0	0.0	0.0	0.0
53ASN	53ASN	0.0	0.0	0.0	0.0	0.0
54VAL	54VAL	0.0	0.0	0.0	0.0	0.0
55ARG	55ARG	0.0	0.0	0.0	0.0	0.0
56LEU	56LEU	0.0	0.0	0.0	0.0	0.0
57ARG	57ARG	0.0	0.0	0.0	0.0	0.0
58GLN	58GLN	0.0	0.0	0.0	0.0	0.0
59GLN	59GLN	0.0	0.0	0.0	0.0	0.0
60TRP	60TRP	0.0	0.0	0.0	0.0	0.0
61ILE	61ILE	0.0	0.0	0.0	0.0	0.0
62ASP	62ASP	0.0	0.0	0.0	0.0	0.0
63VAL	63VAL	0.0	0.0	0.0	0.0	0.0
64ARG	64ARG	0.0	0.0	0.0	0.0	0.0
65LEU	65LEU	0.0	0.0	0.0	0.0	0.0
66ARG	66ARG	0.0	0.0	0.0	0.0	0.0
67TRP	67TRP	0.0	0.0	0.0	0.0	0.0
68ASN	68ASN	0.0	0.0	0.0	0.0	0.0
69PRO	69PRO	0.0	0.0	0.0	0.0	0.0
70ALA	70ALA	0.0	0.0	0.0	0.0	0.0
71ASP	71ASP	0.0	0.0	0.0	0.0	0.0
72TYR	72TYR	0.0	0.0	0.0	0.0	0.0
73GLY	73GLY	0.0	0.0	0.0	0.0	0.0
74GLY	74GLY	0.0	0.0	0.0	0.0	0.0
75ILE	75ILE	0.0	0.0	0.0	0.0	0.0
76LYS	76LYS	0.0	0.0	0.0	0.0	0.0
77LYS	77LYS	0.0	0.0	0.0	0.0	0.0
78ILE	78ILE	0.0	0.0	0.0	0.0	0.0
79ARG	79ARG	0.0	0.0	0.0	0.0	0.0
80LEU	80LEU	0.0	0.0	0.0	0.0	0.0
81PRO	81PRO	0.0	0.0	0.0	0.0	0.0
82SER	82SER	0.0	0.0	0.0	0.0	0.0
83ASP	83ASP	0.0	0.0	0.0	0.0	0.0
84ASP	84ASP	0.0	0.0	0.0	0.0	0.0
85VAL	85VAL	0.0	0.0	0.0	0.0	0.0
86TRP	86TRP	0.0	0.0	0.0	0.0	0.0
87LEU	87LEU	0.0	0.0	0.0	0.0	0.0
88PRO	88PRO	0.0	0.0	0.0	0.0	0.0
89ASP	89ASP	0.0	0.0	0.0	0.0	0.0
90LEU	90LEU	0.0	0.0	0.0	0.0	0.0
91VAL	91VAL	0.0	0.0	0.0	0.0	0.0
92LEU	92LEU	0.0	0.0	0.0	0.0	0.0
93TYR	93TYR	0.0	0.0	0.0	0.0	0.0
94ASN	94ASN	0.0	0.0	0.0	0.0	0.0
95ASN	95ASN	0.0	0.0	0.0	0.0	0.0
96ALA	96ALA	0.0	0.0	0.0	0.0	0.0
97ASP	97ASP	0.0	0.0	0.0	0.0	0.0
98GLY	98GLY	0.0	0.0	0.0	0.0	0.0
99ASP	99ASP	0.0	0.0	0.0	0.0	0.0
100PHE	100PHE	0.0	0.0	0.0	0.0	0.0
101ALA	101ALA	0.0	0.0	0.0	0.0	0.0
102ILE	102ILE	0.0	0.0	0.0	0.0	0.0
103VAL	103VAL	0.0	0.0	0.0	0.0	0.0
104HIS	104HIS	0.0	0.0	0.0	0.0	0.0
105MET	105MET	0.0	0.0	0.0	0.0	0.0
106THR	106THR	0.0	0.0	0.0	0.0	0.0
107LYS	107LYS	0.0	0.0	0.0	0.0	0.0
108LEU	108LEU	0.0	0.0	0.0	0.0	0.0
109LEU	109LEU	0.0	0.0	0.0	0.0	0.0
110LEU	110LEU	0.0	0.0	0.0	0.0	0.0
111ASP	111ASP	0.0	0.0	0.0	0.0	0.0
112TYR	112TYR	0.0	0.0	0.0	0.0	0.0
113THR	113THR	0.0	0.0	0.0	0.0	0.0
114GLY	114GLY	0.0	0.0	0.0	0.0	0.0
115LYS	115LYS	0.0	0.0	0.0	0.0	0.0
116ILE	116ILE	0.0	0.0	0.0	0.0	0.0
117MET	117MET	0.0	0.0	0.0	0.0	0.0
118TRP	118TRP	0.0	0.0	0.0	0.0	0.0
119THR	119THR	0.0	0.0	0.0	0.0	0.0
120PRO	120PRO	0.0	0.0	0.0	0.0	0.0
121PRO	121PRO	0.0	0.0	0.0	0.0	0.0
122ALA	122ALA	0.0	0.0	0.0	0.0	0.0
123ILE	123ILE	0.0	0.0	0.0	0.0	0.0
124PHE	124PHE	0.0	0.0	0.0	0.0	0.0
125LYS	125LYS	0.0	0.0	0.0	0.0	0.0
126SER	126SER	0.0	0.0	0.0	0.0	0.0
127TYR	127TYR	0.0	0.0	0.0	0.0	0.0
128CYS	128CYS	0.0	0.0	0.0	0.0	0.0
129GLU	129GLU	0.0	0.0	0.0	0.0	0.0
130ILE	130ILE	0.0	0.0	0.0	0.0	0.0
131ILE	131ILE	0.0	0.0	0.0	0.0	0.0
132VAL	132VAL	0.0	0.0	0.0	0.0	0.0
133THR	133THR	0.0	0.0	0.0	0.0	0.0
134HIS	134HIS	0.6332911139257383	0.23271386283734055	0.40663955736284246	0.53996400239984	0.9532697820145324
135PHE	135PHE	0.0	0.0	0.0	0.0	0.0
136PRO	136PRO	0.039997333511099256	0.047450517752289006	0.0	0.10665955602959802	0.013332444503699753
137PHE	137PHE	6.197364620136436	1.9153092773346927	7.979468035464302	7.07286180921272	3.5397640157322847
138ASP	138ASP	0.0	0.0	0.0	0.0	0.0
139GLN	139GLN	0.0	0.0	0.0	0.0	0.0
140GLN	140GLN	0.0	0.0	0.0	0.0	0.0
141ASN	141ASN	0.0	0.0	0.0	0.0	0.0
142CYS	142CYS	0.0	0.0	0.0	0.0	0.0
143THR	143THR	0.0	0.0	0.0	0.0	0.0
144MET	144MET	0.0	0.0	0.0	0.0	0.0
145LYS	145LYS	0.0	0.0	0.0	0.0	0.0
146LEU	146LEU	0.0	0.0	0.0	0.0	0.0
147GLY	147GLY	0.0	0.0	0.0	0.0	0.0
148ILE	148ILE	0.0	0.0	0.0	0.0	0.0
149TRP	149TRP	0.0	0.0	0.0	0.0	0.0
150THR	150THR	0.0	0.0	0.0	0.0	0.0
151TYR	151TYR	0.0	0.0	0.0	0.0	0.0
152ASP	152ASP	0.0	0.0	0.0	0.0	0.0
153GLY	153GLY	0.0	0.0	0.0	0.0	0.0
154THR	154THR	0.0	0.0	0.0	0.0	0.0
155LYS	155LYS	0.0	0.0	0.0	0.0	0.0
156VAL	156VAL	0.0	0.0	0.0	0.0	0.0
157SER	157SER	0.0	0.0	0.0	0.0	0.0
158ILE	158ILE	0.0	0.0	0.0	0.0	0.0
159SER	159SER	0.0	0.0	0.0	0.0	0.0
160PRO	160PRO	0.0	0.0	0.0	0.0	0.0
161GLU	161GLU	0.0	0.0	0.0	0.0	0.0
162SER	162SER	0.0	0.0	0.0	0.0	0.0
163ASP	163ASP	0.0	0.0	0.0	0.0	0.0
164ARG	164ARG	0.0	0.0	0.0	0.0	0.0
165PRO	165PRO	0.0	0.0	0.0	0.0	0.0
166ASP	166ASP	0.0	0.0	0.0	0.0	0.0
167LEU	167LEU	0.0	0.0	0.0	0.0	0.0
168SER	168SER	0.0	0.0	0.0	0.0	0.0
169THR	169THR	0.0	0.0	0.0	0.0	0.0
170PHE	170PHE	0.0	0.0	0.0	0.0	0.0
171MET	171MET	0.0	0.0	0.0	0.0	0.0
172GLU	172GLU	0.0	0.0	0.0	0.0	0.0
173SER	173SER	0.0	0.0	0.0	0.0	0.0
174GLY	174GLY	0.0	0.0	0.0	0.0	0.0
175GLU	175GLU	0.0	0.0	0.0	0.0	0.0
176TRP	176TRP	0.0	0.0	0.0	0.0	0.0
177VAL	177VAL	0.0	0.0	0.0	0.0	0.0
178MET	178MET	0.0	0.0	0.0	0.0	0.0
179LYS	179LYS	0.0	0.0	0.0	0.0	0.0
180ASP	180ASP	0.0	0.0	0.0	0.0	0.0
181TYR	181TYR	0.0	0.0	0.0	0.0	0.0
182ARG	182ARG	0.0	0.0	0.0	0.0	0.0
183GLY	183GLY	0.0	0.0	0.0	0.0	0.0
184TRP	184TRP	0.0	0.0	0.0	0.0	0.0
185LYS	185LYS	0.0	0.0	0.0	0.0	0.0
186HIS	186HIS	0.0	0.0	0.0	0.0	0.0
187TRP	187TRP	0.0	0.0	0.0	0.0	0.0
188VAL	188VAL	0.0	0.0	0.0	0.0	0.0
189TYR	189TYR	0.0	0.0	0.0	0.0	0.0
190TYR	190TYR	0.0	0.0	0.0	0.0	0.0
191THR	191THR	0.0	0.0	0.0	0.0	0.0
192CYS	192CYS	0.0	0.0	0.0	0.0	0.0
193CYS	193CYS	0.0	0.0	0.0	0.0	0.0
194PRO	194PRO	0.0	0.0	0.0	0.0	0.0
195ASP	195ASP	0.0	0.0	0.0	0.0	0.0
196THR	196THR	0.0	0.0	0.0	0.0	0.0
197PRO	197PRO	0.0	0.0	0.0	0.0	0.0
198TYR	198TYR	0.0	0.0	0.0	0.0	0.0
199LEU	199LEU	0.0	0.0	0.0	0.0	0.0
200ASP	200ASP	0.0	0.0	0.0	0.0	0.0
201ILE	201ILE	0.0	0.0	0.0	0.0	0.0
202THR	202THR	0.0	0.0	0.0	0.0	0.0
203TYR	203TYR	0.0	0.0	0.0	0.0	0.0
204HIS	204HIS	0.0	0.0	0.0	0.0	0.0
205PHE	205PHE	0.0	0.0	0.0	0.0	0.0
206ILE	206ILE	0.0	0.0	0.0	0.0	0.0
207MET	207MET	0.0	0.0	0.0	0.0	0.0
208GLN	208GLN	0.008888296335799836	0.008314239910170303	0.0	0.006666222251849876	0.01999866675554963
209ARG	209ARG	0.0022220740839499586	0.0031424873061198033	0.0	0.006666222251849876	0.0
210ILE	210ILE	0.3533097793480435	0.257549793618839	0.09999333377774815	0.706619558696087	0.2533164455702953
211PRO	211PRO	1.1821434126613781	0.118792670751938	1.0532631157922805	1.1532564495700286	1.3399106726218253
212LEU	212LEU	9.18161011488123	2.6588804041488086	12.045863609092727	9.859342710485967	5.639624025064996
213TYR	213TYR	0.0	0.0	0.0	0.0	0.0
214PHE	214PHE	0.0	0.0	0.0	0.0	0.0
215VAL	215VAL	5.279648023465103	2.333653898302019	2.979801346576895	8.479434704353043	4.379708019465369
216VAL	216VAL	13.299113392440503	6.4064881462857715	22.318512099193388	8.046130257982801	9.532697820145323
217ASN	217ASN	0.0	0.0	0.0	0.0	0.0
218VAL	218VAL	0.0	0.0	0.0	0.0	0.0
219ILE	219ILE	0.43997066862209183	0.35729127132686467	0.12665822278514766	0.9399373375108326	0.2533164455702953
220ILE	220ILE	7.612825811612559	2.2741101776449923	10.29264715685621	7.8128124791680555	4.733017798813412
221PRO	221PRO	0.08443881519009844	0.08079309807211893	0.19332044530364642	0.0	0.05999600026664889
222CYS	222CYS	0.0	0.0	0.0	0.0	0.0
223LEU	223LEU	1.4443481545674732	0.0762660369385619	1.5198986734217719	1.4732351176588228	1.3399106726218253
224LEU	224LEU	4.470813056907318	2.9358097962119216	7.159522698486768	0.38664089060729284	5.8662755816278915
225PHE	225PHE	0.36219807568384327	0.3717311447571396	0.8732751149923338	0.0	0.21331911205919604
226SER	226SER	0.03555318534319934	0.02060666732328001	0.04666355576294914	0.006666222251849876	0.05332977801479901
227PHE	227PHE	14.887896362464724	9.105407807681008	22.79848010132658	2.1331911205919605	19.732017865475633
228LEU	228LEU	10.945936937537496	7.453563883138972	17.572161855876274	0.5332977801479901	14.732351176588228
229THR	229THR	0.0	0.0	0.0	0.0	0.0
230GLY	230GLY	0.011110370419749794	0.015712436530599016	0.0	0.0	0.03333111125924938
231LEU	231LEU	12.805812945803615	4.8619783253005435	16.71888540763949	5.95293647090194	15.745616958869409
232VAL	232VAL	0.0	0.0	0.0	0.0	0.0
233PHE	233PHE	0.5088549652245405	0.18652190984097336	0.2533164455702953	0.5799613359109392	0.6932871141923872
234TYR	234TYR	13.98795635846499	7.223645351967703	5.4463035797613495	23.11179254716352	13.405772948470101
235LEU	235LEU	0.0	0.0	0.0	0.0	0.0
236PRO	236PRO	0.0	0.0	0.0	0.0	0.0
237THR	237THR	0.0	0.0	0.0	0.0	0.0
238ASP	238ASP	0.0	0.0	0.0	0.0	0.0
239SER	239SER	0.0	0.0	0.0	0.0	0.0
240GLY	240GLY	0.0	0.0	0.0	0.0	0.0
241GLU	241GLU	0.0	0.0	0.0	0.0	0.0
242LYS	242LYS	0.0	0.0	0.0	0.0	0.0
243MET	243MET	0.0	0.0	0.0	0.0	0.0
244THR	244THR	0.0	0.0	0.0	0.0	0.0
245LEU	245LEU	0.0	0.0	0.0	0.0	0.0
246SER	246SER	0.0	0.0	0.0	0.0	0.0
247ILE	247ILE	0.0	0.0	0.0	0.0	0.0
248SER	248SER	0.0	0.0	0.0	0.0	0.0
249VAL	249VAL	0.0	0.0	0.0	0.0	0.0
250LEU	250LEU	0.0	0.0	0.0	0.0	0.0
251LEU	251LEU	0.0	0.0	0.0	0.0	0.0
252SER	252SER	0.0	0.0	0.0	0.0	0.0
253LEU	253LEU	0.0	0.0	0.0	0.0	0.0
254THR	254THR	0.0	0.0	0.0	0.0	0.0
255VAL	255VAL	0.0	0.0	0.0	0.0	0.0
256PHE	256PHE	0.0	0.0	0.0	0.0	0.0
257LEU	257LEU	4.488589649578917	6.3478243583620015	0.0	0.0	13.46576894873675
258LEU	258LEU	0.0	0.0	0.0	0.0	0.0
259VAL	259VAL	0.0	0.0	0.0	0.0	0.0
260ILE	260ILE	0.0	0.0	0.0	0.0	0.0
261VAL	261VAL	0.0	0.0	0.0	0.0	0.0
262GLU	262GLU	0.0	0.0	0.0	0.0	0.0
263LEU	263LEU	0.0	0.0	0.0	0.0	0.0
264ILE	264ILE	0.0	0.0	0.0	0.0	0.0
265PRO	265PRO	0.0	0.0	0.0	0.0	0.0
266SER	266SER	0.0	0.0	0.0	0.0	0.0
267THR	267THR	0.0	0.0	0.0	0.0	0.0
268SER	268SER	0.09999333377774815	0.019624826936710544	0.09332711152589827	0.07999466702219853	0.12665822278514766
269SER	269SER	0.01555451858764971	0.008314239910170301	0.026664889007399505	0.013332444503699753	0.006666222251849876
270ALA	270ALA	0.2599826678221452	0.06277113477690614	0.3199786680887941	0.1733217785480968	0.2866475568295447
271VAL	271VAL	8.794969224273936	3.4501949026893994	8.472768482101193	13.172455169655356	4.739684021065262
272PRO	272PRO	0.0	0.0	0.0	0.0	0.0
273LEU	273LEU	0.08443881519009844	0.04399482228567724	0.026664889007399505	0.09332711152589827	0.13332444503699753
274ILE	274ILE	0.0	0.0	0.0	0.0	0.0
275GLY	275GLY	0.162211408128347	0.2152775831794834	0.013332444503699753	0.006666222251849876	0.4666355576294914
276LYS	276LYS	11.588116347799035	2.0157825244066965	11.152589827344844	14.245716952203187	9.366042263849076
277TYR	277TYR	0.33331111259249385	0.1754453786916595	0.0866608892740484	0.43330444637024196	0.47996800213319113
278MET	278MET	2.0754171944092614	2.935083143915896	0.0	0.0	6.226251583227785
279LEU	279LEU	11.045930271315248	7.895792493656927	5.546296913539098	5.379641357242851	22.21185254316379
280PHE	280PHE	17.098860075994935	1.0328988173186617	16.712219185387642	18.512099193387108	16.072261849210054
281THR	281THR	0.0	0.0	0.0	0.0	0.0
282MET	282MET	0.2555385196542453	0.2334975917135638	0.14665688954069728	0.03999733351109926	0.5799613359109392
283ILE	283ILE	2.057640601737662	0.13269336379204594	2.1198586760882607	1.8732084527698154	2.1798546763549096
284PHE	284PHE	3.4953225340532854	0.4265803536809329	2.919805346310246	3.626424905006333	3.939737350843277
285VAL	285VAL	0.0	0.0	0.0	0.0	0.0
286ILE	286ILE	5.575183876630447	0.32156414034869985	5.679621358576095	5.906272915138991	5.139657356176255
287SER	287SER	2.1376352687598605	0.10670583919776871	2.259849343377108	1.999866675554963	2.15318978734751
288SER	288SER	0.09110503744194831	0.03189276291448864	0.04666355576294914	0.11999200053329778	0.10665955602959802
289ILE	289ILE	0.2044308157233962	0.07626603693856195	0.09999333377774815	0.2799813345776948	0.2333177788147457
290ILE	290ILE	13.710197097971246	2.024500955425509	11.33924405039664	13.50576628224785	16.28558096126925
291ILE	291ILE	3.2064529031397906	0.7913080057437943	2.379841343910406	2.966468902073195	4.273048463435771
292THR	292THR	0.0	0.0	0.0	0.0	0.0
293VAL	293VAL	4.257493944848121	3.1455921210248405	2.2465168988734083	1.8265448970068663	8.699420038664089
294VAL	294VAL	8.788303002022088	2.5638093955477608	8.412772481834544	5.852943137124192	12.099193387107526
295VAL	295VAL	0.7755038552985357	0.14949126228521795	0.6266248916738885	0.9799346710219319	0.7199520031997867
296ILE	296ILE	0.0	0.0	0.0	0.0	0.0
297ASN	297ASN	0.41108370553074236	0.4095735245728306	0.06666222251849876	0.9866008932737818	0.17998800079994667
298THR	298THR	4.497477945914717	2.8924355199642355	7.459502699820012	5.459636024265049	0.5732951136590894
299HIS	299HIS	0.0	0.0	0.0	0.0	0.0
300HIS	300HIS	0.0	0.0	0.0	0.0	0.0
301ARG	301ARG	1.5821167477723705	0.40736139432592444	1.1999200053329777	2.1465235650956602	1.3999066728884741
302SER	302SER	0.0	0.0	0.0	0.0	0.0
303PRO	303PRO	0.0	0.0	0.0	0.0	0.0
304SER	304SER	0.0	0.0	0.0	0.0	0.0
305THR	305THR	0.0	0.0	0.0	0.0	0.0
306HIS	306HIS	5.301868764304602	3.1802204428925474	7.672821811879208	7.426171588560763	0.806612892473835
307THR	307THR	0.0	0.0	0.0	0.0	0.0
308MET	308MET	0.0	0.0	0.0	0.0	0.0
309PRO	309PRO	3.2908917183298887	1.647265948020086	5.199653356442904	3.493100459969335	1.179921338577428
310GLN	310GLN	0.0	0.0	0.0	0.0	0.0
311TRP	311TRP	15.365642290513966	1.859537489471263	12.799146723551763	17.145523631757882	16.152256516232253
312VAL	312VAL	12.716929982445615	3.1869159728582237	15.218985400973269	14.712352509832678	8.219452036530898
313ARG	313ARG	0.013332444503699753	0.014400685950731863	0.03333111125924938	0.006666222251849876	0.0
314LYS	314LYS	1.0532631157922805	0.31399723098736876	0.9466035597626825	1.4799013399106726	0.7332844477034864
315ILE	315ILE	10.86372019643135	2.157319252231392	7.8128124791680555	12.39250716618892	12.38584094393707
316PHE	316PHE	15.403417549941116	0.6089618250502636	14.559029398040131	15.67895473635091	15.972268515432305
317ILE	317ILE	0.0	0.0	0.0	0.0	0.0
318ASP	318ASP	0.1999866675554963	0.03810063373437826	0.15332311179254715	0.24665022331844544	0.1999866675554963
319THR	319THR	9.70157545052552	1.763727824433228	8.266115592293847	12.185854276381574	8.65275648290114
320ILE	320ILE	4.013065795613626	0.4551619229414456	3.3731084594360374	4.3930404639690686	4.273048463435771
321PRO	321PRO	0.01777659267159967	0.025139898448958427	0.05332977801479901	0.0	0.0
322ASN	322ASN	2.035419860898162	0.2859663448569021	1.6332244517032197	2.273181787880808	2.199853343110459
323VAL	323VAL	14.67679932448948	1.0117198716794993	14.58569428704753	15.958936070928605	13.4857676154923
324MET	324MET	30.95126991533898	3.2960947005863384	32.6778214785681	33.83774415038997	26.338244117058863
325PHE	325PHE	61.19592027198187	1.0336012892354844	61.86254249716686	61.989200719952	59.73601759882674
326PHE	326PHE	63.72241850543298	3.4676446811780597	65.68228784747683	66.63555762949137	58.849410039330714
327SER	327SER	0.11999200053329778	0.07716710154516516	0.04666355576294914	0.0866608892740484	0.22665155656289582
328THR	328THR	0.0	0.0	0.0	0.0	0.0
329MET	329MET	0.0	0.0	0.0	0.0	0.0
330LYS	330LYS	0.0022220740839499586	0.0031424873061198033	0.0	0.006666222251849876	0.0
331ARG	331ARG	0.08221674110614847	0.02793103813073914	0.05332977801479901	0.11999200053329778	0.07332844477034864
332SER	374SER	0.0	0.0	0.0	0.0	0.0
333ALA	375ALA	0.0	0.0	0.0	0.0	0.0
334ILE	376ILE	0.0	0.0	0.0	0.0	0.0
335GLU	377GLU	0.0	0.0	0.0	0.0	0.0
336GLY	378GLY	0.0	0.0	0.0	0.0	0.0
337VAL	379VAL	0.0	0.0	0.0	0.0	0.0
338LYS	380LYS	0.0	0.0	0.0	0.0	0.0
339TYR	381TYR	0.0	0.0	0.0	0.0	0.0
340ILE	382ILE	0.0	0.0	0.0	0.0	0.0
341ALA	383ALA	0.0	0.0	0.0	0.0	0.0
342GLU	384GLU	0.0	0.0	0.0	0.0	0.0
343HIS	385HIS	0.0	0.0	0.0	0.0	0.0
344MET	386MET	0.0	0.0	0.0	0.0	0.0
345LYS	387LYS	0.0	0.0	0.0	0.0	0.0
346SER	388SER	0.0	0.0	0.0	0.0	0.0
347ASP	389ASP	0.0	0.0	0.0	0.0	0.0
348GLU	390GLU	0.0	0.0	0.0	0.0	0.0
349GLU	391GLU	0.0	0.0	0.0	0.0	0.0
350SER	392SER	0.0	0.0	0.0	0.0	0.0
351SER	393SER	0.0	0.0	0.0	0.0	0.0
352ASN	394ASN	0.0	0.0	0.0	0.0	0.0
353ALA	395ALA	0.0	0.0	0.0	0.0	0.0
354ALA	396ALA	0.0	0.0	0.0	0.0	0.0
355GLU	397GLU	0.0	0.0	0.0	0.0	0.0
356GLU	398GLU	0.0	0.0	0.0	0.0	0.0
357TRP	399TRP	9.681576783769971	6.83009115644909	17.145523631757882	11.259249383374442	0.6399573361775882
358LYS	400LYS	0.0	0.0	0.0	0.0	0.0
359TYR	401TYR	0.0	0.0	0.0	0.0	0.0
360VAL	402VAL	0.7999466702219852	0.5893734733184385	1.566562229184721	0.6999533364442371	0.13332444503699753
361ALA	403ALA	0.9221607448392328	0.5690245385478915	1.5398973401773215	1.0599293380441304	0.16665555629624693
362MET	404MET	0.0	0.0	0.0	0.0	0.0
363VAL	405VAL	0.11554785236539787	0.09047962612049124	0.2333177788147457	0.09999333377774815	0.013332444503699753
364ILE	406ILE	2.213185787614159	0.4488039597538376	2.7931471235250984	2.1465235650956602	1.6998866742217185
365ASP	407ASP	0.0	0.0	0.0	0.0	0.0
366HIS	408HIS	2.1931871208586093	1.344540286907486	0.5599626691553896	3.853076461569229	2.16652223185121
367ILE	409ILE	23.79619136502011	1.071366976430439	24.82501166588894	24.245050329978003	22.318512099193388
368LEU	410LEU	1.4332377841477235	0.5734501211280999	0.6999533364442371	1.4999000066662223	2.099860009332711
369LEU	411LEU	4.7663489100726615	3.678623344581839	1.4665688954069729	9.899340043997066	2.9331377908139458
370CYS	412CYS	27.40039552918694	2.7104804661506563	28.14479034731018	30.28464769015399	23.77174855009666
371VAL	413VAL	0.9910450414416817	0.132693363792046	1.0532631157922805	0.806612892473835	1.1132591160589294
372PHE	414PHE	4.306379574695021	0.6989897744505166	3.586427571495234	4.0797280181321245	5.252983134457703
373MET	415MET	1.3687976357131746	0.6416525087231577	0.4933004466368909	2.0131991200586627	1.5998933404439704
374LEU	416LEU	1.295469190942826	0.40535650139075835	1.0532631157922805	0.9666022265182321	1.8665422305179655
375ILE	417ILE	1.0665955602959802	0.06599223342851585	1.0532631157922805	0.9932671155256316	1.1532564495700286
376CYS	418CYS	0.2844254827455947	0.22205180873016236	0.24665022331844544	0.03333111125924938	0.5732951136590894
377ILE	419ILE	1.0977045974712798	0.31268933027974855	0.8732751149923338	0.8799413372441838	1.5398973401773215
378ILE	420ILE	2.1509677132635603	0.16601733968271307	2.15318978734751	1.946536897540164	2.3531764549030063
379GLY	421GLY	0.4021954091949425	0.11434509104076268	0.2599826678221452	0.40663955736284246	0.53996400239984
380THR	422THR	0.5644068173232896	0.1989718143725852	0.7799480034664356	0.29998000133324443	0.6132924471701886
381VAL	423VAL	4.184165500077772	0.5835472854317857	4.973001799880008	3.999733351109926	3.579761349243384
382SER	424SER	14.707908361664778	0.5962533254539855	14.372375174988335	15.545630291313913	14.205719618692088
383VAL	425VAL	6.350687731928982	0.9771619735366693	4.979668022131857	6.886207586160922	7.186187587494167
384PHE	426PHE	11.634779903561984	4.879876047015041	13.332444503699753	16.578894740350645	4.993000466635557
385ALA	427ALA	8.766082261182587	0.3595230719360931	8.906072928471435	9.11939204053063	8.272781814545697
386GLY	428GLY	12.330289091838322	0.5268518440644769	12.152523165122325	13.045796946870208	11.792547163522432
387ARG	429ARG	0.1244361487011977	0.04399482228567725	0.06666222251849876	0.1733217785480968	0.13332444503699753
388LEU	430LEU	10.137101970979712	2.374132001855604	13.092460502633157	10.039330711285915	7.279514699020066
389ILE	431ILE	29.578028131457902	0.4283015373430839	29.498033464435704	30.13799080061329	29.09806012932471
390GLU	432GLU	1.7109970446414684	0.20082436331257922	1.9198720085327645	1.4399040063995734	1.7732151189920673
