# Supplementary material for: State-dependent binding of cholesterol and an anionic lipid to the muscle-type Torpedo nicotinic acetylcholine receptor
Source: Commun Biol. 2024 Apr 10;7:437. doi: 10.1038/s42003-024-06106-8 (PMC11006840; doi:10.1038/s42003-024-06106-8)
Supplement: Supplementary file 6 — Supplementary Data 1 [file 42003_2024_6106_MOESM6_ESM.zip › COMMS_BIO_TEXT_FILES/occupancy-nic-CHOL-in-3PC1PA1CHOL-alpha1-sterol.txt]

Residue	Renumbered	Occupancy Avg	Occupancy Std	r1_occ	r2_occ	r3_occ
1SER	1SER	0.0	0.0	0.0	0.0	0.0
2GLU	2GLU	0.0	0.0	0.0	0.0	0.0
3HIS	3HIS	0.0	0.0	0.0	0.0	0.0
4GLU	4GLU	0.0	0.0	0.0	0.0	0.0
5THR	5THR	0.0	0.0	0.0	0.0	0.0
6ARG	6ARG	0.0	0.0	0.0	0.0	0.0
7LEU	7LEU	0.0	0.0	0.0	0.0	0.0
8VAL	8VAL	0.0	0.0	0.0	0.0	0.0
9ALA	9ALA	0.0	0.0	0.0	0.0	0.0
10ASN	10ASN	0.0	0.0	0.0	0.0	0.0
11LEU	11LEU	0.0	0.0	0.0	0.0	0.0
12LEU	12LEU	0.0	0.0	0.0	0.0	0.0
13GLU	13GLU	0.0	0.0	0.0	0.0	0.0
14ASN	14ASN	0.0	0.0	0.0	0.0	0.0
15TYR	15TYR	0.0	0.0	0.0	0.0	0.0
16ASN	16ASN	0.0	0.0	0.0	0.0	0.0
17LYS	17LYS	0.0	0.0	0.0	0.0	0.0
18VAL	18VAL	0.0	0.0	0.0	0.0	0.0
19ILE	19ILE	0.0	0.0	0.0	0.0	0.0
20ARG	20ARG	0.0	0.0	0.0	0.0	0.0
21PRO	21PRO	0.0	0.0	0.0	0.0	0.0
22VAL	22VAL	0.0	0.0	0.0	0.0	0.0
23GLU	23GLU	0.0	0.0	0.0	0.0	0.0
24HIS	24HIS	0.0	0.0	0.0	0.0	0.0
25HIS	25HIS	0.0	0.0	0.0	0.0	0.0
26THR	26THR	0.0	0.0	0.0	0.0	0.0
27HIS	27HIS	0.0	0.0	0.0	0.0	0.0
28PHE	28PHE	0.0	0.0	0.0	0.0	0.0
29VAL	29VAL	0.0	0.0	0.0	0.0	0.0
30ASP	30ASP	0.0	0.0	0.0	0.0	0.0
31ILE	31ILE	0.0	0.0	0.0	0.0	0.0
32THR	32THR	0.0	0.0	0.0	0.0	0.0
33VAL	33VAL	0.0	0.0	0.0	0.0	0.0
34GLY	34GLY	0.0	0.0	0.0	0.0	0.0
35LEU	35LEU	0.0	0.0	0.0	0.0	0.0
36GLN	36GLN	0.0	0.0	0.0	0.0	0.0
37LEU	37LEU	0.0	0.0	0.0	0.0	0.0
38ILE	38ILE	0.0	0.0	0.0	0.0	0.0
39GLN	39GLN	0.0	0.0	0.0	0.0	0.0
40LEU	40LEU	0.0	0.0	0.0	0.0	0.0
41ILE	41ILE	0.0	0.0	0.0	0.0	0.0
42SER	42SER	0.0	0.0	0.0	0.0	0.0
43VAL	43VAL	0.0	0.0	0.0	0.0	0.0
44ASP	44ASP	0.0	0.0	0.0	0.0	0.0
45GLU	45GLU	0.0	0.0	0.0	0.0	0.0
46VAL	46VAL	0.0	0.0	0.0	0.0	0.0
47ASN	47ASN	0.0	0.0	0.0	0.0	0.0
48GLN	48GLN	0.0	0.0	0.0	0.0	0.0
49ILE	49ILE	0.0	0.0	0.0	0.0	0.0
50VAL	50VAL	0.0	0.0	0.0	0.0	0.0
51GLU	51GLU	0.0	0.0	0.0	0.0	0.0
52THR	52THR	0.0	0.0	0.0	0.0	0.0
53ASN	53ASN	0.0	0.0	0.0	0.0	0.0
54VAL	54VAL	0.0	0.0	0.0	0.0	0.0
55ARG	55ARG	0.0	0.0	0.0	0.0	0.0
56LEU	56LEU	0.0	0.0	0.0	0.0	0.0
57ARG	57ARG	0.0	0.0	0.0	0.0	0.0
58GLN	58GLN	0.0	0.0	0.0	0.0	0.0
59GLN	59GLN	0.0	0.0	0.0	0.0	0.0
60TRP	60TRP	0.0	0.0	0.0	0.0	0.0
61ILE	61ILE	0.0	0.0	0.0	0.0	0.0
62ASP	62ASP	0.0	0.0	0.0	0.0	0.0
63VAL	63VAL	0.0	0.0	0.0	0.0	0.0
64ARG	64ARG	0.0	0.0	0.0	0.0	0.0
65LEU	65LEU	0.0	0.0	0.0	0.0	0.0
66ARG	66ARG	0.0	0.0	0.0	0.0	0.0
67TRP	67TRP	0.0	0.0	0.0	0.0	0.0
68ASN	68ASN	0.0	0.0	0.0	0.0	0.0
69PRO	69PRO	0.0	0.0	0.0	0.0	0.0
70ALA	70ALA	0.0	0.0	0.0	0.0	0.0
71ASP	71ASP	0.0	0.0	0.0	0.0	0.0
72TYR	72TYR	0.0	0.0	0.0	0.0	0.0
73GLY	73GLY	0.0	0.0	0.0	0.0	0.0
74GLY	74GLY	0.0	0.0	0.0	0.0	0.0
75ILE	75ILE	0.0	0.0	0.0	0.0	0.0
76LYS	76LYS	0.0	0.0	0.0	0.0	0.0
77LYS	77LYS	0.0	0.0	0.0	0.0	0.0
78ILE	78ILE	0.0	0.0	0.0	0.0	0.0
79ARG	79ARG	0.0	0.0	0.0	0.0	0.0
80LEU	80LEU	0.0	0.0	0.0	0.0	0.0
81PRO	81PRO	0.0	0.0	0.0	0.0	0.0
82SER	82SER	0.0	0.0	0.0	0.0	0.0
83ASP	83ASP	0.0	0.0	0.0	0.0	0.0
84ASP	84ASP	0.0	0.0	0.0	0.0	0.0
85VAL	85VAL	0.0	0.0	0.0	0.0	0.0
86TRP	86TRP	0.0	0.0	0.0	0.0	0.0
87LEU	87LEU	0.0	0.0	0.0	0.0	0.0
88PRO	88PRO	0.0	0.0	0.0	0.0	0.0
89ASP	89ASP	0.0	0.0	0.0	0.0	0.0
90LEU	90LEU	0.0	0.0	0.0	0.0	0.0
91VAL	91VAL	0.0	0.0	0.0	0.0	0.0
92LEU	92LEU	0.0	0.0	0.0	0.0	0.0
93TYR	93TYR	0.0	0.0	0.0	0.0	0.0
94ASN	94ASN	0.0	0.0	0.0	0.0	0.0
95ASN	95ASN	0.0	0.0	0.0	0.0	0.0
96ALA	96ALA	0.0	0.0	0.0	0.0	0.0
97ASP	97ASP	0.0	0.0	0.0	0.0	0.0
98GLY	98GLY	0.0	0.0	0.0	0.0	0.0
99ASP	99ASP	0.0	0.0	0.0	0.0	0.0
100PHE	100PHE	0.0	0.0	0.0	0.0	0.0
101ALA	101ALA	0.0	0.0	0.0	0.0	0.0
102ILE	102ILE	0.0	0.0	0.0	0.0	0.0
103VAL	103VAL	0.0	0.0	0.0	0.0	0.0
104HIS	104HIS	0.0	0.0	0.0	0.0	0.0
105MET	105MET	0.0	0.0	0.0	0.0	0.0
106THR	106THR	0.0	0.0	0.0	0.0	0.0
107LYS	107LYS	0.0	0.0	0.0	0.0	0.0
108LEU	108LEU	0.0	0.0	0.0	0.0	0.0
109LEU	109LEU	0.0	0.0	0.0	0.0	0.0
110LEU	110LEU	0.0	0.0	0.0	0.0	0.0
111ASP	111ASP	0.0	0.0	0.0	0.0	0.0
112TYR	112TYR	0.0	0.0	0.0	0.0	0.0
113THR	113THR	0.0	0.0	0.0	0.0	0.0
114GLY	114GLY	0.0	0.0	0.0	0.0	0.0
115LYS	115LYS	0.0	0.0	0.0	0.0	0.0
116ILE	116ILE	0.0	0.0	0.0	0.0	0.0
117MET	117MET	0.0	0.0	0.0	0.0	0.0
118TRP	118TRP	0.0	0.0	0.0	0.0	0.0
119THR	119THR	0.0	0.0	0.0	0.0	0.0
120PRO	120PRO	0.0	0.0	0.0	0.0	0.0
121PRO	121PRO	0.0	0.0	0.0	0.0	0.0
122ALA	122ALA	0.0	0.0	0.0	0.0	0.0
123ILE	123ILE	0.0	0.0	0.0	0.0	0.0
124PHE	124PHE	0.0	0.0	0.0	0.0	0.0
125LYS	125LYS	0.0	0.0	0.0	0.0	0.0
126SER	126SER	0.0	0.0	0.0	0.0	0.0
127TYR	127TYR	0.0	0.0	0.0	0.0	0.0
128CYS	128CYS	0.0	0.0	0.0	0.0	0.0
129GLU	129GLU	0.0	0.0	0.0	0.0	0.0
130ILE	130ILE	0.0	0.0	0.0	0.0	0.0
131ILE	131ILE	0.0	0.0	0.0	0.0	0.0
132VAL	132VAL	0.0	0.0	0.0	0.0	0.0
133THR	133THR	0.0	0.0	0.0	0.0	0.0
134HIS	134HIS	0.01555451858764971	0.008314239910170301	0.006666222251849876	0.013332444503699753	0.026664889007399505
135PHE	135PHE	0.0	0.0	0.0	0.0	0.0
136PRO	136PRO	0.006666222251849877	0.009427461918359411	0.0	0.01999866675554963	0.0
137PHE	137PHE	3.366442237184188	0.18720891735951428	3.5597626824878343	3.4264382374508364	3.1131257916138924
138ASP	138ASP	0.0	0.0	0.0	0.0	0.0
139GLN	139GLN	0.0	0.0	0.0	0.0	0.0
140GLN	140GLN	0.0	0.0	0.0	0.0	0.0
141ASN	141ASN	0.0	0.0	0.0	0.0	0.0
142CYS	142CYS	0.0	0.0	0.0	0.0	0.0
143THR	143THR	0.0	0.0	0.0	0.0	0.0
144MET	144MET	0.0	0.0	0.0	0.0	0.0
145LYS	145LYS	0.0	0.0	0.0	0.0	0.0
146LEU	146LEU	0.0	0.0	0.0	0.0	0.0
147GLY	147GLY	0.0	0.0	0.0	0.0	0.0
148ILE	148ILE	0.0	0.0	0.0	0.0	0.0
149TRP	149TRP	0.0	0.0	0.0	0.0	0.0
150THR	150THR	0.0	0.0	0.0	0.0	0.0
151TYR	151TYR	0.0	0.0	0.0	0.0	0.0
152ASP	152ASP	0.0	0.0	0.0	0.0	0.0
153GLY	153GLY	0.0	0.0	0.0	0.0	0.0
154THR	154THR	0.0	0.0	0.0	0.0	0.0
155LYS	155LYS	0.0	0.0	0.0	0.0	0.0
156VAL	156VAL	0.0	0.0	0.0	0.0	0.0
157SER	157SER	0.0	0.0	0.0	0.0	0.0
158ILE	158ILE	0.0	0.0	0.0	0.0	0.0
159SER	159SER	0.0	0.0	0.0	0.0	0.0
160PRO	160PRO	0.0	0.0	0.0	0.0	0.0
161GLU	161GLU	0.0	0.0	0.0	0.0	0.0
162SER	162SER	0.0	0.0	0.0	0.0	0.0
163ASP	163ASP	0.0	0.0	0.0	0.0	0.0
164ARG	164ARG	0.0	0.0	0.0	0.0	0.0
165PRO	165PRO	0.0	0.0	0.0	0.0	0.0
166ASP	166ASP	0.0	0.0	0.0	0.0	0.0
167LEU	167LEU	0.0	0.0	0.0	0.0	0.0
168SER	168SER	0.0	0.0	0.0	0.0	0.0
169THR	169THR	0.0	0.0	0.0	0.0	0.0
170PHE	170PHE	0.0	0.0	0.0	0.0	0.0
171MET	171MET	0.0	0.0	0.0	0.0	0.0
172GLU	172GLU	0.0	0.0	0.0	0.0	0.0
173SER	173SER	0.0	0.0	0.0	0.0	0.0
174GLY	174GLY	0.0	0.0	0.0	0.0	0.0
175GLU	175GLU	0.0	0.0	0.0	0.0	0.0
176TRP	176TRP	0.0	0.0	0.0	0.0	0.0
177VAL	177VAL	0.0	0.0	0.0	0.0	0.0
178MET	178MET	0.0	0.0	0.0	0.0	0.0
179LYS	179LYS	0.0	0.0	0.0	0.0	0.0
180ASP	180ASP	0.0	0.0	0.0	0.0	0.0
181TYR	181TYR	0.0	0.0	0.0	0.0	0.0
182ARG	182ARG	0.0	0.0	0.0	0.0	0.0
183GLY	183GLY	0.0	0.0	0.0	0.0	0.0
184TRP	184TRP	0.0	0.0	0.0	0.0	0.0
185LYS	185LYS	0.0	0.0	0.0	0.0	0.0
186HIS	186HIS	0.0	0.0	0.0	0.0	0.0
187TRP	187TRP	0.0	0.0	0.0	0.0	0.0
188VAL	188VAL	0.0	0.0	0.0	0.0	0.0
189TYR	189TYR	0.0	0.0	0.0	0.0	0.0
190TYR	190TYR	0.0	0.0	0.0	0.0	0.0
191THR	191THR	0.0	0.0	0.0	0.0	0.0
192CYS	192CYS	0.0	0.0	0.0	0.0	0.0
193CYS	193CYS	0.0	0.0	0.0	0.0	0.0
194PRO	194PRO	0.0	0.0	0.0	0.0	0.0
195ASP	195ASP	0.0	0.0	0.0	0.0	0.0
196THR	196THR	0.0	0.0	0.0	0.0	0.0
197PRO	197PRO	0.0	0.0	0.0	0.0	0.0
198TYR	198TYR	0.0	0.0	0.0	0.0	0.0
199LEU	199LEU	0.0	0.0	0.0	0.0	0.0
200ASP	200ASP	0.0	0.0	0.0	0.0	0.0
201ILE	201ILE	0.0	0.0	0.0	0.0	0.0
202THR	202THR	0.0	0.0	0.0	0.0	0.0
203TYR	203TYR	0.0	0.0	0.0	0.0	0.0
204HIS	204HIS	0.0	0.0	0.0	0.0	0.0
205PHE	205PHE	0.0	0.0	0.0	0.0	0.0
206ILE	206ILE	0.0	0.0	0.0	0.0	0.0
207MET	207MET	0.0	0.0	0.0	0.0	0.0
208GLN	208GLN	0.0	0.0	0.0	0.0	0.0
209ARG	209ARG	0.0	0.0	0.0	0.0	0.0
210ILE	210ILE	0.011110370419749794	0.008314239910170303	0.0	0.01999866675554963	0.013332444503699753
211PRO	211PRO	0.8777192631602336	0.279363409890214	1.239917338844077	0.8332777814812345	0.5599626691553896
212LEU	212LEU	2.9464702353176455	1.0942490962334699	2.1265248983401106	4.493033797746817	2.219852009866009
213TYR	213TYR	0.0	0.0	0.0	0.0	0.0
214PHE	214PHE	0.0	0.0	0.0	0.0	0.0
215VAL	215VAL	4.630802390951714	1.35672863468172	3.3197786814212384	6.4995666955536295	4.073061795880275
216VAL	216VAL	2.8309223829522474	0.677648807304152	3.733084461035931	2.099860009332711	2.659822678488101
217ASN	217ASN	0.0	0.0	0.0	0.0	0.0
218VAL	218VAL	0.0	0.0	0.0	0.0	0.0
219ILE	219ILE	0.3533097793480435	0.3135723679680157	0.7732817812145857	0.26664889007399506	0.01999866675554963
220ILE	220ILE	33.04890785058774	5.011894869458866	32.157856142923805	27.404839677354843	39.58402773148457
221PRO	221PRO	0.04666355576294914	0.06599223342851586	0.0	0.0	0.1399906672888474
222CYS	222CYS	0.0	0.0	0.0	0.0	0.0
223LEU	223LEU	27.155967379952447	2.4188641557776767	23.81174588360776	28.204786347576828	29.451369908672756
224LEU	224LEU	17.081083483323336	7.469029955612952	18.572095193653755	7.279514699020066	25.39164055729618
225PHE	225PHE	0.0	0.0	0.0	0.0	0.0
226SER	226SER	0.0	0.0	0.0	0.0	0.0
227PHE	227PHE	50.24776126036042	8.146113287537059	54.62302513165789	38.83074461702553	57.28951403239784
228LEU	228LEU	0.024442814923449546	0.02572236718172172	0.05999600026664889	0.0	0.013332444503699753
229THR	229THR	0.0	0.0	0.0	0.0	0.0
230GLY	230GLY	0.0	0.0	0.0	0.0	0.0
231LEU	231LEU	3.897517943248228	0.5211983592766439	3.386440903939737	3.693087127524832	4.613025798280114
232VAL	232VAL	0.0	0.0	0.0	0.0	0.0
233PHE	233PHE	0.0	0.0	0.0	0.0	0.0
234TYR	234TYR	11.89254049730018	5.746739835734032	3.886407572828478	14.685687620825279	17.105526298246783
235LEU	235LEU	0.0	0.0	0.0	0.0	0.0
236PRO	236PRO	0.0	0.0	0.0	0.0	0.0
237THR	237THR	0.0	0.0	0.0	0.0	0.0
238ASP	238ASP	0.0	0.0	0.0	0.0	0.0
239SER	239SER	0.0	0.0	0.0	0.0	0.0
240GLY	240GLY	0.0	0.0	0.0	0.0	0.0
241GLU	241GLU	0.0	0.0	0.0	0.0	0.0
242LYS	242LYS	0.0	0.0	0.0	0.0	0.0
243MET	243MET	0.0	0.0	0.0	0.0	0.0
244THR	244THR	0.0	0.0	0.0	0.0	0.0
245LEU	245LEU	0.0	0.0	0.0	0.0	0.0
246SER	246SER	0.0	0.0	0.0	0.0	0.0
247ILE	247ILE	0.0	0.0	0.0	0.0	0.0
248SER	248SER	0.0	0.0	0.0	0.0	0.0
249VAL	249VAL	0.0	0.0	0.0	0.0	0.0
250LEU	250LEU	0.0	0.0	0.0	0.0	0.0
251LEU	251LEU	0.0	0.0	0.0	0.0	0.0
252SER	252SER	0.0	0.0	0.0	0.0	0.0
253LEU	253LEU	0.0	0.0	0.0	0.0	0.0
254THR	254THR	0.0	0.0	0.0	0.0	0.0
255VAL	255VAL	0.0	0.0	0.0	0.0	0.0
256PHE	256PHE	0.0	0.0	0.0	0.0	0.0
257LEU	257LEU	0.0	0.0	0.0	0.0	0.0
258LEU	258LEU	0.0	0.0	0.0	0.0	0.0
259VAL	259VAL	0.0	0.0	0.0	0.0	0.0
260ILE	260ILE	0.0	0.0	0.0	0.0	0.0
261VAL	261VAL	0.0	0.0	0.0	0.0	0.0
262GLU	262GLU	0.0	0.0	0.0	0.0	0.0
263LEU	263LEU	0.0	0.0	0.0	0.0	0.0
264ILE	264ILE	0.0	0.0	0.0	0.0	0.0
265PRO	265PRO	0.0	0.0	0.0	0.0	0.0
266SER	266SER	0.0	0.0	0.0	0.0	0.0
267THR	267THR	0.0	0.0	0.0	0.0	0.0
268SER	268SER	0.004444148167899917	0.0031424873061198033	0.006666222251849876	0.006666222251849876	0.0
269SER	269SER	0.0	0.0	0.0	0.0	0.0
270ALA	270ALA	0.0022220740839499586	0.0031424873061198033	0.006666222251849876	0.0	0.0
271VAL	271VAL	1.0843721529675798	0.3216562570773545	1.5065662289180721	1.0199320045330311	0.7266182254516366
272PRO	272PRO	0.0	0.0	0.0	0.0	0.0
273LEU	273LEU	0.0022220740839499586	0.0031424873061198033	0.0	0.006666222251849876	0.0
274ILE	274ILE	0.0	0.0	0.0	0.0	0.0
275GLY	275GLY	0.0	0.0	0.0	0.0	0.0
276LYS	276LYS	2.206519565362309	0.35579562688108163	2.15318978734751	2.666488900739951	1.7998800079994668
277TYR	277TYR	0.008888296335799835	0.012569949224479213	0.0	0.026664889007399505	0.0
278MET	278MET	0.0	0.0	0.0	0.0	0.0
279LEU	279LEU	30.864609026064926	3.1294061877005697	29.478034797680156	27.91813879074728	35.19765348976735
280PHE	280PHE	29.578028131457902	0.8930913540532589	29.618025464969	30.651289914005734	28.464769015398975
281THR	281THR	0.0	0.0	0.0	0.0	0.0
282MET	282MET	3.2597826811545896	4.610028878077751	0.0	0.0	9.779348043463768
283ILE	283ILE	34.328822522942914	2.8134318721604386	32.664489034064395	32.03119792013866	38.29078061462569
284PHE	284PHE	12.614714574583916	0.9382469361192334	11.32591160589294	12.98580094660356	13.532431171255249
285VAL	285VAL	0.0	0.0	0.0	0.0	0.0
286ILE	286ILE	36.97309068284337	7.0184933686035444	27.57816145590294	44.44370375308313	38.89740683954403
287SER	287SER	24.54503033131125	2.7619781987481633	24.125058329444705	28.11812545830278	21.391907206186254
288SER	288SER	0.0	0.0	0.0	0.0	0.0
289ILE	289ILE	0.05332977801479901	0.06182000196984003	0.0	0.01999866675554963	0.1399906672888474
290ILE	290ILE	36.29091393907073	3.9121922397954956	31.25791613892407	40.79728018132125	36.81754549696687
291ILE	291ILE	15.18343221563007	4.65099905483838	21.425238317445505	13.859076061595893	10.26598226784881
292THR	292THR	0.0	0.0	0.0	0.0	0.0
293VAL	293VAL	0.5532964469035397	0.4144868090583244	0.1399906672888474	1.1199253383107792	0.3999733351109926
294VAL	294VAL	17.943248227895918	5.223002032648138	25.158322778481434	15.70561962535831	12.96580227984801
295VAL	295VAL	2.2976246028042575	1.7474348776833806	4.30637957469502	2.539830677954803	0.04666355576294914
296ILE	296ILE	0.0	0.0	0.0	0.0	0.0
297ASN	297ASN	0.0022220740839499586	0.0031424873061198033	0.0	0.006666222251849876	0.0
298THR	298THR	6.852876474901674	4.804686335740437	11.299246716885541	9.079394707019532	0.17998800079994667
299HIS	299HIS	0.0	0.0	0.0	0.0	0.0
300HIS	300HIS	0.0	0.0	0.0	0.0	0.0
301ARG	301ARG	0.0	0.0	0.0	0.0	0.0
302SER	302SER	0.0	0.0	0.0	0.0	0.0
303PRO	303PRO	0.0	0.0	0.0	0.0	0.0
304SER	304SER	0.0	0.0	0.0	0.0	0.0
305THR	305THR	0.0	0.0	0.0	0.0	0.0
306HIS	306HIS	0.13332444503699753	0.12303951469819459	0.09332711152589827	0.29998000133324443	0.006666222251849876
307THR	307THR	0.0	0.0	0.0	0.0	0.0
308MET	308MET	0.0	0.0	0.0	0.0	0.0
309PRO	309PRO	0.1511010377085972	0.05559627581804237	0.1999866675554963	0.17998800079994667	0.07332844477034864
310GLN	310GLN	0.0	0.0	0.0	0.0	0.0
311TRP	311TRP	8.517209963780193	1.2538918140636046	7.932804479701353	10.259316045596961	7.359509366042264
312VAL	312VAL	4.85967602159856	2.107819700392993	6.966202253183121	5.632957802813146	1.9798680087994134
313ARG	313ARG	0.0	0.0	0.0	0.0	0.0
314LYS	314LYS	0.0	0.0	0.0	0.0	0.0
315ILE	315ILE	11.181476790436193	2.3262239731073757	8.686087594160389	14.285714285714286	10.572628491433905
316PHE	316PHE	23.79396929093616	5.491970167963019	27.204853009799347	28.13145790280648	16.045596960202655
317ILE	317ILE	0.0	0.0	0.0	0.0	0.0
318ASP	318ASP	0.0	0.0	0.0	0.0	0.0
319THR	319THR	5.666288914072395	1.48297102448007	4.439704019732018	7.752816478901407	4.806346243583761
320ILE	320ILE	14.707908361664778	3.6664478259479014	9.64602359842677	18.212119192053862	16.2655822945137
321PRO	321PRO	0.0	0.0	0.0	0.0	0.0
322ASN	322ASN	0.3288669644245939	0.0740987578629561	0.22665155656289582	0.3999733351109926	0.35997600159989335
323VAL	323VAL	33.65331200142213	1.9969486917633184	33.171121925204986	36.30424638357443	31.484567695486966
324MET	324MET	2.0198653423105126	0.36927903042568605	1.846543563762416	2.5331644557029533	1.6798880074661688
325PHE	325PHE	21.06304024176166	1.7861688863616432	22.67182187854143	18.572095193653755	21.945203653089795
326PHE	326PHE	9.82378952514277	4.305245456692626	5.906272915138991	7.746150256649557	15.818945403639757
327SER	327SER	0.0	0.0	0.0	0.0	0.0
328THR	328THR	0.0	0.0	0.0	0.0	0.0
329MET	329MET	0.0	0.0	0.0	0.0	0.0
330LYS	330LYS	0.0	0.0	0.0	0.0	0.0
331ARG	331ARG	0.0	0.0	0.0	0.0	0.0
332SER	374SER	0.0	0.0	0.0	0.0	0.0
333ALA	375ALA	0.0	0.0	0.0	0.0	0.0
334ILE	376ILE	0.0	0.0	0.0	0.0	0.0
335GLU	377GLU	0.0	0.0	0.0	0.0	0.0
336GLY	378GLY	0.0	0.0	0.0	0.0	0.0
337VAL	379VAL	0.0	0.0	0.0	0.0	0.0
338LYS	380LYS	0.0	0.0	0.0	0.0	0.0
339TYR	381TYR	0.0	0.0	0.0	0.0	0.0
340ILE	382ILE	0.0	0.0	0.0	0.0	0.0
341ALA	383ALA	0.0	0.0	0.0	0.0	0.0
342GLU	384GLU	0.0	0.0	0.0	0.0	0.0
343HIS	385HIS	0.0	0.0	0.0	0.0	0.0
344MET	386MET	0.0	0.0	0.0	0.0	0.0
345LYS	387LYS	0.0	0.0	0.0	0.0	0.0
346SER	388SER	0.0	0.0	0.0	0.0	0.0
347ASP	389ASP	0.0	0.0	0.0	0.0	0.0
348GLU	390GLU	0.0	0.0	0.0	0.0	0.0
349GLU	391GLU	0.0	0.0	0.0	0.0	0.0
350SER	392SER	0.0	0.0	0.0	0.0	0.0
351SER	393SER	0.0	0.0	0.0	0.0	0.0
352ASN	394ASN	0.0	0.0	0.0	0.0	0.0
353ALA	395ALA	0.0	0.0	0.0	0.0	0.0
354ALA	396ALA	0.0	0.0	0.0	0.0	0.0
355GLU	397GLU	0.0	0.0	0.0	0.0	0.0
356GLU	398GLU	0.0	0.0	0.0	0.0	0.0
357TRP	399TRP	0.7643934848787858	0.584232254911354	1.5598960069328711	0.5599626691553896	0.1733217785480968
358LYS	400LYS	0.0	0.0	0.0	0.0	0.0
359TYR	401TYR	0.0	0.0	0.0	0.0	0.0
360VAL	402VAL	0.01777659267159967	0.02060666732328001	0.04666355576294914	0.0	0.006666222251849876
361ALA	403ALA	0.0	0.0	0.0	0.0	0.0
362MET	404MET	0.0	0.0	0.0	0.0	0.0
363VAL	405VAL	0.0	0.0	0.0	0.0	0.0
364ILE	406ILE	12.46583561095927	3.087581334873643	14.345710285980935	14.939004066395574	8.1127924805013
365ASP	407ASP	0.0	0.0	0.0	0.0	0.0
366HIS	408HIS	0.7155078550318867	0.5042982324570977	0.01999866675554963	1.1999200053329777	0.9266048930071329
367ILE	409ILE	36.06204030842388	2.3679408172380887	34.411039264049066	39.41070595293647	34.36437570828611
368LEU	410LEU	8.970513076905982	0.6932942361881258	8.326111592560496	9.932671155256315	8.65275648290114
369LEU	411LEU	2.3909517143301557	1.1570499997693338	0.7732817812145857	2.9864675688287448	3.4131057929471367
370CYS	412CYS	39.83734417705486	2.8372484004065304	39.55736284247717	43.44377041530564	36.510899273381774
371VAL	413VAL	53.15423416216697	2.142512723649913	54.22971801879875	55.06966202253183	50.16332244517032
372PHE	414PHE	6.597337955247428	0.83627367728328	5.599626691553897	6.546230251316579	7.646156922871809
373MET	415MET	6.801768770970824	1.2591496076286584	5.472968468768749	6.439570695286981	8.492767148856743
374LEU	416LEU	38.65520076439348	1.1620703911438917	40.17732151189921	38.43077128191454	37.35750949936671
375ILE	417ILE	9.872675154989667	1.455324515876941	7.8661422571828545	10.479301379908007	11.272581827878142
376CYS	418CYS	0.13110237095304758	0.18071351342219372	0.006666222251849876	0.0	0.38664089060729284
377ILE	419ILE	16.554451925427195	1.8207236264390056	16.412239184054396	18.85207652823145	14.399040063995734
378ILE	420ILE	31.564562362509168	1.4978790266768973	29.458036130924604	32.4245050329978	32.811145923605096
379GLY	421GLY	6.688442992689377	0.9578711638173419	5.352976468235451	7.159522698486768	7.5528298113459105
380THR	422THR	5.059662689154056	1.9779030793805137	6.326244917005533	6.586227584827678	2.266515565628958
381VAL	423VAL	46.47023531764549	3.4112173755577477	45.196986867542165	51.1365908939404	43.0771281914539
382SER	424SER	46.412461391462784	1.6887207510361577	44.90367308846077	48.7700819945337	45.563629091393906
383VAL	425VAL	3.2686709774903897	0.6905754387805442	2.2998466768882073	3.6464235717618827	3.8597426838210787
384PHE	426PHE	22.83181121258583	8.379359169340836	21.878541430571296	33.53776414905673	13.079128058129458
385ALA	427ALA	9.870453080905717	0.10288946872688766	9.826011599226717	9.772681821211918	10.012665822278516
386GLY	428GLY	2.6798213452436506	0.05887448081013161	2.6198253449770017	2.659822678488101	2.759816012265849
387ARG	429ARG	0.0	0.0	0.0	0.0	0.0
388LEU	430LEU	9.108281670110882	0.5766785296629509	8.326111592560496	9.69935337644157	9.299380041330577
389ILE	431ILE	23.69175388307446	0.7859925525613682	24.731684554363042	22.831811212585826	23.511765882274513
390GLU	432GLU	0.0022220740839499586	0.0031424873061198033	0.006666222251849876	0.0	0.0
