# Supplementary material for: State-dependent binding of cholesterol and an anionic lipid to the muscle-type Torpedo nicotinic acetylcholine receptor
Source: Commun Biol. 2024 Apr 10;7:437. doi: 10.1038/s42003-024-06106-8 (PMC11006840; doi:10.1038/s42003-024-06106-8)
Supplement: Supplementary file 6 — Supplementary Data 1 [file 42003_2024_6106_MOESM6_ESM.zip › COMMS_BIO_TEXT_FILES/occupancy-nic-CHOL-in-3PC1PA1CHOL-alpha2.txt]

Residue	Renumbered	Occupancy Avg	Occupancy Std	r1_occ	r2_occ	r3_occ
1SER	1SER	0.0	0.0	0.0	0.0	0.0
2GLU	2GLU	0.0	0.0	0.0	0.0	0.0
3HIS	3HIS	0.0	0.0	0.0	0.0	0.0
4GLU	4GLU	0.0	0.0	0.0	0.0	0.0
5THR	5THR	0.0	0.0	0.0	0.0	0.0
6ARG	6ARG	0.0	0.0	0.0	0.0	0.0
7LEU	7LEU	0.0	0.0	0.0	0.0	0.0
8VAL	8VAL	0.0	0.0	0.0	0.0	0.0
9ALA	9ALA	0.0	0.0	0.0	0.0	0.0
10ASN	10ASN	0.0	0.0	0.0	0.0	0.0
11LEU	11LEU	0.0	0.0	0.0	0.0	0.0
12LEU	12LEU	0.0	0.0	0.0	0.0	0.0
13GLU	13GLU	0.0	0.0	0.0	0.0	0.0
14ASN	14ASN	0.0	0.0	0.0	0.0	0.0
15TYR	15TYR	0.0	0.0	0.0	0.0	0.0
16ASN	16ASN	0.0	0.0	0.0	0.0	0.0
17LYS	17LYS	0.0	0.0	0.0	0.0	0.0
18VAL	18VAL	0.0	0.0	0.0	0.0	0.0
19ILE	19ILE	0.0	0.0	0.0	0.0	0.0
20ARG	20ARG	0.0	0.0	0.0	0.0	0.0
21PRO	21PRO	0.0	0.0	0.0	0.0	0.0
22VAL	22VAL	0.0	0.0	0.0	0.0	0.0
23GLU	23GLU	0.0	0.0	0.0	0.0	0.0
24HIS	24HIS	0.0	0.0	0.0	0.0	0.0
25HIS	25HIS	0.0	0.0	0.0	0.0	0.0
26THR	26THR	0.0	0.0	0.0	0.0	0.0
27HIS	27HIS	0.0	0.0	0.0	0.0	0.0
28PHE	28PHE	0.0	0.0	0.0	0.0	0.0
29VAL	29VAL	0.0	0.0	0.0	0.0	0.0
30ASP	30ASP	0.0	0.0	0.0	0.0	0.0
31ILE	31ILE	0.0	0.0	0.0	0.0	0.0
32THR	32THR	0.0	0.0	0.0	0.0	0.0
33VAL	33VAL	0.0	0.0	0.0	0.0	0.0
34GLY	34GLY	0.0	0.0	0.0	0.0	0.0
35LEU	35LEU	0.0	0.0	0.0	0.0	0.0
36GLN	36GLN	0.0	0.0	0.0	0.0	0.0
37LEU	37LEU	0.0	0.0	0.0	0.0	0.0
38ILE	38ILE	0.0	0.0	0.0	0.0	0.0
39GLN	39GLN	0.0	0.0	0.0	0.0	0.0
40LEU	40LEU	0.0	0.0	0.0	0.0	0.0
41ILE	41ILE	0.0	0.0	0.0	0.0	0.0
42SER	42SER	0.0	0.0	0.0	0.0	0.0
43VAL	43VAL	0.0	0.0	0.0	0.0	0.0
44ASP	44ASP	0.0	0.0	0.0	0.0	0.0
45GLU	45GLU	0.0	0.0	0.0	0.0	0.0
46VAL	46VAL	0.0	0.0	0.0	0.0	0.0
47ASN	47ASN	0.0	0.0	0.0	0.0	0.0
48GLN	48GLN	0.0	0.0	0.0	0.0	0.0
49ILE	49ILE	0.0	0.0	0.0	0.0	0.0
50VAL	50VAL	0.0	0.0	0.0	0.0	0.0
51GLU	51GLU	0.0	0.0	0.0	0.0	0.0
52THR	52THR	0.0	0.0	0.0	0.0	0.0
53ASN	53ASN	0.0	0.0	0.0	0.0	0.0
54VAL	54VAL	0.0	0.0	0.0	0.0	0.0
55ARG	55ARG	0.0	0.0	0.0	0.0	0.0
56LEU	56LEU	0.0	0.0	0.0	0.0	0.0
57ARG	57ARG	0.0	0.0	0.0	0.0	0.0
58GLN	58GLN	0.0	0.0	0.0	0.0	0.0
59GLN	59GLN	0.0	0.0	0.0	0.0	0.0
60TRP	60TRP	0.0	0.0	0.0	0.0	0.0
61ILE	61ILE	0.0	0.0	0.0	0.0	0.0
62ASP	62ASP	0.0	0.0	0.0	0.0	0.0
63VAL	63VAL	0.0	0.0	0.0	0.0	0.0
64ARG	64ARG	0.0	0.0	0.0	0.0	0.0
65LEU	65LEU	0.0	0.0	0.0	0.0	0.0
66ARG	66ARG	0.0	0.0	0.0	0.0	0.0
67TRP	67TRP	0.0	0.0	0.0	0.0	0.0
68ASN	68ASN	0.0	0.0	0.0	0.0	0.0
69PRO	69PRO	0.0	0.0	0.0	0.0	0.0
70ALA	70ALA	0.0	0.0	0.0	0.0	0.0
71ASP	71ASP	0.0	0.0	0.0	0.0	0.0
72TYR	72TYR	0.0	0.0	0.0	0.0	0.0
73GLY	73GLY	0.0	0.0	0.0	0.0	0.0
74GLY	74GLY	0.0	0.0	0.0	0.0	0.0
75ILE	75ILE	0.0	0.0	0.0	0.0	0.0
76LYS	76LYS	0.0	0.0	0.0	0.0	0.0
77LYS	77LYS	0.0	0.0	0.0	0.0	0.0
78ILE	78ILE	0.0	0.0	0.0	0.0	0.0
79ARG	79ARG	0.0	0.0	0.0	0.0	0.0
80LEU	80LEU	0.0	0.0	0.0	0.0	0.0
81PRO	81PRO	0.0	0.0	0.0	0.0	0.0
82SER	82SER	0.0	0.0	0.0	0.0	0.0
83ASP	83ASP	0.0	0.0	0.0	0.0	0.0
84ASP	84ASP	0.0	0.0	0.0	0.0	0.0
85VAL	85VAL	0.0	0.0	0.0	0.0	0.0
86TRP	86TRP	0.0	0.0	0.0	0.0	0.0
87LEU	87LEU	0.0	0.0	0.0	0.0	0.0
88PRO	88PRO	0.0	0.0	0.0	0.0	0.0
89ASP	89ASP	0.0	0.0	0.0	0.0	0.0
90LEU	90LEU	0.0	0.0	0.0	0.0	0.0
91VAL	91VAL	0.0	0.0	0.0	0.0	0.0
92LEU	92LEU	0.0	0.0	0.0	0.0	0.0
93TYR	93TYR	0.0	0.0	0.0	0.0	0.0
94ASN	94ASN	0.0	0.0	0.0	0.0	0.0
95ASN	95ASN	0.0	0.0	0.0	0.0	0.0
96ALA	96ALA	0.0	0.0	0.0	0.0	0.0
97ASP	97ASP	0.0	0.0	0.0	0.0	0.0
98GLY	98GLY	0.0	0.0	0.0	0.0	0.0
99ASP	99ASP	0.0	0.0	0.0	0.0	0.0
100PHE	100PHE	0.0	0.0	0.0	0.0	0.0
101ALA	101ALA	0.0	0.0	0.0	0.0	0.0
102ILE	102ILE	0.0	0.0	0.0	0.0	0.0
103VAL	103VAL	0.0	0.0	0.0	0.0	0.0
104HIS	104HIS	0.0	0.0	0.0	0.0	0.0
105MET	105MET	0.0	0.0	0.0	0.0	0.0
106THR	106THR	0.0	0.0	0.0	0.0	0.0
107LYS	107LYS	0.0	0.0	0.0	0.0	0.0
108LEU	108LEU	0.0	0.0	0.0	0.0	0.0
109LEU	109LEU	0.0	0.0	0.0	0.0	0.0
110LEU	110LEU	0.0	0.0	0.0	0.0	0.0
111ASP	111ASP	0.0	0.0	0.0	0.0	0.0
112TYR	112TYR	0.0	0.0	0.0	0.0	0.0
113THR	113THR	0.0	0.0	0.0	0.0	0.0
114GLY	114GLY	0.0	0.0	0.0	0.0	0.0
115LYS	115LYS	0.0	0.0	0.0	0.0	0.0
116ILE	116ILE	0.0	0.0	0.0	0.0	0.0
117MET	117MET	0.0	0.0	0.0	0.0	0.0
118TRP	118TRP	0.0	0.0	0.0	0.0	0.0
119THR	119THR	0.0	0.0	0.0	0.0	0.0
120PRO	120PRO	0.0	0.0	0.0	0.0	0.0
121PRO	121PRO	0.0	0.0	0.0	0.0	0.0
122ALA	122ALA	0.0	0.0	0.0	0.0	0.0
123ILE	123ILE	0.0	0.0	0.0	0.0	0.0
124PHE	124PHE	0.0	0.0	0.0	0.0	0.0
125LYS	125LYS	0.0	0.0	0.0	0.0	0.0
126SER	126SER	0.0	0.0	0.0	0.0	0.0
127TYR	127TYR	0.0	0.0	0.0	0.0	0.0
128CYS	128CYS	0.0	0.0	0.0	0.0	0.0
129GLU	129GLU	0.0	0.0	0.0	0.0	0.0
130ILE	130ILE	0.0	0.0	0.0	0.0	0.0
131ILE	131ILE	0.0	0.0	0.0	0.0	0.0
132VAL	132VAL	0.0	0.0	0.0	0.0	0.0
133THR	133THR	0.02888696309134946	0.03142487306119803	0.006666222251849876	0.006666222251849876	0.07332844477034864
134HIS	134HIS	2.179854676354909	0.7785698596492446	2.3865075661622557	3.0131324578361443	1.1399240050663288
135PHE	135PHE	0.0	0.0	0.0	0.0	0.0
136PRO	136PRO	1.0399306712885805	0.4116178574002373	1.0065995600293314	1.5598960069328711	0.5532964469035397
137PHE	137PHE	4.997444614803457	3.3124812465421987	4.566362242517165	9.252716485567628	1.1732551163255782
138ASP	138ASP	0.0	0.0	0.0	0.0	0.0
139GLN	139GLN	0.0	0.0	0.0	0.0	0.0
140GLN	140GLN	0.0	0.0	0.0	0.0	0.0
141ASN	141ASN	0.0	0.0	0.0	0.0	0.0
142CYS	142CYS	0.0	0.0	0.0	0.0	0.0
143THR	143THR	0.0	0.0	0.0	0.0	0.0
144MET	144MET	0.0	0.0	0.0	0.0	0.0
145LYS	145LYS	0.0	0.0	0.0	0.0	0.0
146LEU	146LEU	0.0	0.0	0.0	0.0	0.0
147GLY	147GLY	0.0	0.0	0.0	0.0	0.0
148ILE	148ILE	0.0	0.0	0.0	0.0	0.0
149TRP	149TRP	0.0	0.0	0.0	0.0	0.0
150THR	150THR	0.0	0.0	0.0	0.0	0.0
151TYR	151TYR	0.0	0.0	0.0	0.0	0.0
152ASP	152ASP	0.0	0.0	0.0	0.0	0.0
153GLY	153GLY	0.0	0.0	0.0	0.0	0.0
154THR	154THR	0.0	0.0	0.0	0.0	0.0
155LYS	155LYS	0.0	0.0	0.0	0.0	0.0
156VAL	156VAL	0.0	0.0	0.0	0.0	0.0
157SER	157SER	0.0	0.0	0.0	0.0	0.0
158ILE	158ILE	0.0	0.0	0.0	0.0	0.0
159SER	159SER	0.0	0.0	0.0	0.0	0.0
160PRO	160PRO	0.0	0.0	0.0	0.0	0.0
161GLU	161GLU	0.0	0.0	0.0	0.0	0.0
162SER	162SER	0.0	0.0	0.0	0.0	0.0
163ASP	163ASP	0.0	0.0	0.0	0.0	0.0
164ARG	164ARG	0.0	0.0	0.0	0.0	0.0
165PRO	165PRO	0.0	0.0	0.0	0.0	0.0
166ASP	166ASP	0.0	0.0	0.0	0.0	0.0
167LEU	167LEU	0.0	0.0	0.0	0.0	0.0
168SER	168SER	0.0	0.0	0.0	0.0	0.0
169THR	169THR	0.0	0.0	0.0	0.0	0.0
170PHE	170PHE	0.0	0.0	0.0	0.0	0.0
171MET	171MET	0.0	0.0	0.0	0.0	0.0
172GLU	172GLU	0.0	0.0	0.0	0.0	0.0
173SER	173SER	0.0	0.0	0.0	0.0	0.0
174GLY	174GLY	0.0	0.0	0.0	0.0	0.0
175GLU	175GLU	0.0	0.0	0.0	0.0	0.0
176TRP	176TRP	0.0	0.0	0.0	0.0	0.0
177VAL	177VAL	0.008888296335799835	0.012569949224479213	0.026664889007399505	0.0	0.0
178MET	178MET	0.0	0.0	0.0	0.0	0.0
179LYS	179LYS	0.0	0.0	0.0	0.0	0.0
180ASP	180ASP	0.0	0.0	0.0	0.0	0.0
181TYR	181TYR	0.0	0.0	0.0	0.0	0.0
182ARG	182ARG	0.0	0.0	0.0	0.0	0.0
183GLY	183GLY	0.0	0.0	0.0	0.0	0.0
184TRP	184TRP	0.0	0.0	0.0	0.0	0.0
185LYS	185LYS	0.0	0.0	0.0	0.0	0.0
186HIS	186HIS	0.0	0.0	0.0	0.0	0.0
187TRP	187TRP	0.0	0.0	0.0	0.0	0.0
188VAL	188VAL	0.0	0.0	0.0	0.0	0.0
189TYR	189TYR	0.0	0.0	0.0	0.0	0.0
190TYR	190TYR	0.0	0.0	0.0	0.0	0.0
191THR	191THR	0.0	0.0	0.0	0.0	0.0
192CYS	192CYS	0.0	0.0	0.0	0.0	0.0
193CYS	193CYS	0.0	0.0	0.0	0.0	0.0
194PRO	194PRO	0.0	0.0	0.0	0.0	0.0
195ASP	195ASP	0.0	0.0	0.0	0.0	0.0
196THR	196THR	0.0	0.0	0.0	0.0	0.0
197PRO	197PRO	0.0	0.0	0.0	0.0	0.0
198TYR	198TYR	0.0	0.0	0.0	0.0	0.0
199LEU	199LEU	0.0	0.0	0.0	0.0	0.0
200ASP	200ASP	0.0	0.0	0.0	0.0	0.0
201ILE	201ILE	0.0	0.0	0.0	0.0	0.0
202THR	202THR	0.0	0.0	0.0	0.0	0.0
203TYR	203TYR	0.0	0.0	0.0	0.0	0.0
204HIS	204HIS	0.0	0.0	0.0	0.0	0.0
205PHE	205PHE	0.0	0.0	0.0	0.0	0.0
206ILE	206ILE	0.0	0.0	0.0	0.0	0.0
207MET	207MET	0.0	0.0	0.0	0.0	0.0
208GLN	208GLN	0.008888296335799835	0.012569949224479213	0.026664889007399505	0.0	0.0
209ARG	209ARG	0.0022220740839499586	0.0031424873061198033	0.006666222251849876	0.0	0.0
210ILE	210ILE	0.3466435570961936	0.19065861803979853	0.29998000133324443	0.5999600026664889	0.1399906672888474
211PRO	211PRO	0.644401484345488	0.48653782349512537	0.4199720018665422	1.3199120058662757	0.19332044530364642
212LEU	212LEU	3.9708463880185767	2.6294864638777002	4.046396906872875	7.152856476234918	0.7132857809479368
213TYR	213TYR	0.0	0.0	0.0	0.0	0.0
214PHE	214PHE	0.0	0.0	0.0	0.0	0.0
215VAL	215VAL	5.281870097549053	2.9800540325802847	5.0263315778948074	9.052729818012132	1.7665488967402174
216VAL	216VAL	3.022020754171944	2.4028153340392175	2.379841343910406	6.232917805479635	0.45330311312579163
217ASN	217ASN	0.0	0.0	0.0	0.0	0.0
218VAL	218VAL	0.0	0.0	0.0	0.0	0.0
219ILE	219ILE	0.9688243006021819	0.5291243196321043	0.7932804479701353	1.6865542297180187	0.4266382241183921
220ILE	220ILE	6.792880474635024	0.7308766143435771	6.726218252116525	7.719485367642157	5.93293780414639
221PRO	221PRO	0.0	0.0	0.0	0.0	0.0
222CYS	222CYS	0.0	0.0	0.0	0.0	0.0
223LEU	223LEU	9.506032931137923	2.7062563547556464	9.14605692953803	6.386240917272182	12.98580094660356
224LEU	224LEU	1.1532564495700288	0.48597933725166953	0.8999400039997334	0.7266182254516366	1.8332111192587162
225PHE	225PHE	0.0	0.0	0.0	0.0	0.0
226SER	226SER	3.7841921649667802	0.9911895155487418	3.526431571228585	2.71981867875475	5.106326244917006
227PHE	227PHE	14.314601248805635	2.1134646462230697	11.439237384174389	15.045663622425172	16.458902739817347
228LEU	228LEU	0.05777392618269892	0.058199679371192116	0.013332444503699753	0.01999866675554963	0.1399906672888474
229THR	229THR	0.0	0.0	0.0	0.0	0.0
230GLY	230GLY	0.5710730395751394	0.2846163781763533	0.2866475568295447	0.9599360042663823	0.4666355576294914
231LEU	231LEU	3.5597626824878343	0.9661347116671041	2.71981867875475	4.913005799613359	3.0464635690953936
232VAL	232VAL	0.0	0.0	0.0	0.0	0.0
233PHE	233PHE	1.3576872652934249	0.24645997243281173	1.6865542297180187	1.0932604493033797	1.2932471168588762
234TYR	234TYR	24.542808257227296	5.0806945250091635	17.738817412172523	29.944670355309647	25.94493700419972
235LEU	235LEU	0.0022220740839499586	0.0031424873061198033	0.0	0.0	0.006666222251849876
236PRO	236PRO	0.0	0.0	0.0	0.0	0.0
237THR	237THR	0.0	0.0	0.0	0.0	0.0
238ASP	238ASP	0.0	0.0	0.0	0.0	0.0
239SER	239SER	0.0	0.0	0.0	0.0	0.0
240GLY	240GLY	0.0	0.0	0.0	0.0	0.0
241GLU	241GLU	0.0	0.0	0.0	0.0	0.0
242LYS	242LYS	0.0	0.0	0.0	0.0	0.0
243MET	243MET	0.17109970446414682	0.24197152257122487	0.5132991133924405	0.0	0.0
244THR	244THR	0.0	0.0	0.0	0.0	0.0
245LEU	245LEU	0.0	0.0	0.0	0.0	0.0
246SER	246SER	0.0	0.0	0.0	0.0	0.0
247ILE	247ILE	0.0	0.0	0.0	0.0	0.0
248SER	248SER	0.0	0.0	0.0	0.0	0.0
249VAL	249VAL	0.0	0.0	0.0	0.0	0.0
250LEU	250LEU	0.0	0.0	0.0	0.0	0.0
251LEU	251LEU	0.0	0.0	0.0	0.0	0.0
252SER	252SER	0.0	0.0	0.0	0.0	0.0
253LEU	253LEU	0.0	0.0	0.0	0.0	0.0
254THR	254THR	0.0	0.0	0.0	0.0	0.0
255VAL	255VAL	0.0	0.0	0.0	0.0	0.0
256PHE	256PHE	0.0	0.0	0.0	0.0	0.0
257LEU	257LEU	0.0	0.0	0.0	0.0	0.0
258LEU	258LEU	0.0	0.0	0.0	0.0	0.0
259VAL	259VAL	0.0	0.0	0.0	0.0	0.0
260ILE	260ILE	0.0	0.0	0.0	0.0	0.0
261VAL	261VAL	0.0	0.0	0.0	0.0	0.0
262GLU	262GLU	0.0	0.0	0.0	0.0	0.0
263LEU	263LEU	0.0	0.0	0.0	0.0	0.0
264ILE	264ILE	0.0	0.0	0.0	0.0	0.0
265PRO	265PRO	0.0	0.0	0.0	0.0	0.0
266SER	266SER	0.0	0.0	0.0	0.0	0.0
267THR	267THR	0.0	0.0	0.0	0.0	0.0
268SER	268SER	0.0	0.0	0.0	0.0	0.0
269SER	269SER	0.022220740839499587	0.02199741114283862	0.006666222251849876	0.006666222251849876	0.05332977801479901
270ALA	270ALA	0.09999333377774815	0.08502156065021885	0.03333111125924938	0.04666355576294914	0.21998533431104594
271VAL	271VAL	6.030709063840189	1.56272642523731	3.886407572828478	6.639557362842477	7.56616225584961
272PRO	272PRO	0.0	0.0	0.0	0.0	0.0
273LEU	273LEU	0.9488256338466323	0.5136116477161631	0.4933004466368909	0.6866208919405373	1.666555562962469
274ILE	274ILE	0.11999200053329778	0.08017962603679184	0.1733217785480968	0.17998800079994667	0.006666222251849876
275GLY	275GLY	0.0022220740839499586	0.0031424873061198033	0.0	0.0	0.006666222251849876
276LYS	276LYS	17.503277559273826	4.3951872699850725	12.125858276114926	17.492167188854076	22.891807212852477
277TYR	277TYR	2.6820434193276004	1.136186265417475	4.033064462369175	1.253249783347777	2.759816012265849
278MET	278MET	0.0	0.0	0.0	0.0	0.0
279LEU	279LEU	9.237161966979981	1.8651158546428486	7.152856476234918	8.879408039464035	11.679221385240984
280PHE	280PHE	22.52960913716863	2.807159479045218	19.578694753683088	21.7052196520232	26.304913005799612
281THR	281THR	0.07777259293824856	0.058199679371192116	0.09332711152589827	0.0	0.1399906672888474
282MET	282MET	0.06666222251849876	0.07117577662843352	0.026664889007399505	0.16665555629624693	0.006666222251849876
283ILE	283ILE	3.019798680087994	0.8090241869975682	2.1398573428438104	4.093060462635824	2.826478234784348
284PHE	284PHE	2.266515565628958	0.332821897272648	2.7331511232584496	1.9798680087994134	2.0865275648290114
285VAL	285VAL	0.0	0.0	0.0	0.0	0.0
286ILE	286ILE	4.4841455014110165	3.278924623445668	9.112725818278781	1.9265382307846144	2.413172455169655
287SER	287SER	2.266515565628958	0.3883992270104818	2.813145790280648	2.0398640090660622	1.946536897540164
288SER	288SER	0.31331244583694423	0.10168265394438195	0.44663689087394176	0.1999866675554963	0.29331377908139455
289ILE	289ILE	2.2820700842166075	1.8186641325388095	4.85300979934671	0.9332711152589828	1.0599293380441304
290ILE	290ILE	13.199120058662755	5.260864457121045	20.63862409172722	9.406039597360175	9.552696486900873
291ILE	291ILE	2.5598293447103524	0.5169654281805558	3.22645156989534	1.9665355642957136	2.486500899940004
292THR	292THR	0.0	0.0	0.0	0.0	0.0
293VAL	293VAL	6.2395840277314845	2.5117655511365653	9.532697820145323	5.746283581094594	3.439770681954536
294VAL	294VAL	12.854698575650511	3.4208929754219755	15.945603626424905	14.532364509032732	8.0861275914939
295VAL	295VAL	0.6599560029331378	0.29767500249004875	0.26664889007399506	0.7266182254516366	0.9866008932737818
296ILE	296ILE	0.0	0.0	0.0	0.0	0.0
297ASN	297ASN	0.47330177988134126	0.2031466746330582	0.7466168922071862	0.2599826678221452	0.41330577961469234
298THR	298THR	15.276759327155967	9.304451730456597	4.813012465835611	13.599093393773748	27.418172121858543
299HIS	299HIS	0.0	0.0	0.0	0.0	0.0
300HIS	300HIS	0.0	0.0	0.0	0.0	0.0
301ARG	301ARG	1.8376552674266158	1.0038414887764056	2.359842677154856	0.43330444637024196	2.71981867875475
302SER	302SER	0.0	0.0	0.0	0.0	0.0
303PRO	303PRO	0.0	0.0	0.0	0.0	0.0
304SER	304SER	0.0	0.0	0.0	0.0	0.0
305THR	305THR	0.0	0.0	0.0	0.0	0.0
306HIS	306HIS	3.7130857942803814	1.0695219060861032	4.153056462902473	2.2398506766215585	4.746350243317112
307THR	307THR	0.0	0.0	0.0	0.0	0.0
308MET	308MET	0.031109037175299423	0.03937525308683722	0.0	0.006666222251849876	0.0866608892740484
309PRO	309PRO	2.1265248983401106	0.5416758521944792	1.5398973401773215	2.8464769015398974	1.9932004533031131
310GLN	310GLN	0.03999733351109926	0.023725258876144507	0.05999600026664889	0.006666222251849876	0.05332977801479901
311TRP	311TRP	9.892673821745218	1.0176856717092604	9.65935604293047	11.239250716618892	8.779414705686287
312VAL	312VAL	13.963513543541543	7.641627806874149	4.85967602159856	13.4724351709886	23.558429438037464
313ARG	313ARG	0.05777392618269892	0.038230008075206656	0.013332444503699753	0.05332977801479901	0.10665955602959802
314LYS	314LYS	0.49996666888874075	0.009427461918359406	0.4933004466368909	0.5132991133924405	0.4933004466368909
315ILE	315ILE	9.668244339266272	1.026530888998132	10.712619158722752	10.019332044530366	8.272781814545697
316PHE	316PHE	30.61351465457858	13.5743288489733	15.005666288914073	28.738084127724818	48.09679354709686
317ILE	317ILE	0.0	0.0	0.0	0.0	0.0
318ASP	318ASP	0.022220740839499587	0.008314239910170303	0.013332444503699753	0.01999866675554963	0.03333111125924938
319THR	319THR	13.427993689309602	2.256988551350471	15.485634291047264	14.512365842277182	10.28598093460436
320ILE	320ILE	16.454458591649445	1.700399271544297	15.212319178721419	15.292313845743617	18.8587427504833
321PRO	321PRO	19.46314690131769	5.272838062055683	16.438904073061796	15.072328511432572	26.8782081194587
322ASN	322ASN	2.262071417461058	0.13556473161939991	2.4531697886807544	2.1798546763549096	2.15318978734751
323VAL	323VAL	17.365508966068926	0.8160247520997786	18.052129858009465	17.82547830144657	16.21891873875075
324GLY	378GLY	0.0	0.0	0.0	0.0	0.0
325VAL	379VAL	0.0	0.0	0.0	0.0	0.0
326LYS	380LYS	0.0	0.0	0.0	0.0	0.0
327TYR	381TYR	0.0	0.0	0.0	0.0	0.0
328ILE	382ILE	0.0	0.0	0.0	0.0	0.0
329ALA	383ALA	0.0	0.0	0.0	0.0	0.0
330GLU	384GLU	0.0	0.0	0.0	0.0	0.0
331HIS	385HIS	0.0	0.0	0.0	0.0	0.0
332MET	386MET	0.0	0.0	0.0	0.0	0.0
333LYS	387LYS	0.0	0.0	0.0	0.0	0.0
334SER	388SER	0.0	0.0	0.0	0.0	0.0
335ASP	389ASP	0.0	0.0	0.0	0.0	0.0
336GLU	390GLU	0.0	0.0	0.0	0.0	0.0
337GLU	391GLU	0.0	0.0	0.0	0.0	0.0
338SER	392SER	0.0	0.0	0.0	0.0	0.0
339SER	393SER	0.0	0.0	0.0	0.0	0.0
340ASN	394ASN	0.0	0.0	0.0	0.0	0.0
341ALA	395ALA	0.0	0.0	0.0	0.0	0.0
342ALA	396ALA	0.0	0.0	0.0	0.0	0.0
343GLU	397GLU	0.0	0.0	0.0	0.0	0.0
344GLU	398GLU	0.0	0.0	0.0	0.0	0.0
345TRP	399TRP	21.6918872075195	16.073631808711184	5.479634691020599	15.998933404439704	43.597093527098195
346LYS	400LYS	0.0	0.0	0.0	0.0	0.0
347TYR	401TYR	0.8799413372441838	0.7737605282925634	0.7132857809479368	0.026664889007399505	1.899873341777215
348VAL	402VAL	9.437148634535475	5.978007876705871	3.019798680087994	7.879474701686554	17.412172521831877
349ALA	403ALA	7.908361664777904	5.261214526672761	2.206519565362309	6.619558696086927	14.899006732884475
350MET	404MET	0.23998400106659556	0.1905031686718913	0.23998400106659556	0.006666222251849876	0.47330177988134126
351VAL	405VAL	11.063706863986845	1.0616445839359523	9.67935470968602	12.259182721151923	11.252583161122592
352ILE	406ILE	10.181543452658714	7.698414707982846	2.6998200119992	7.07286180921272	20.771948536764217
353ASP	407ASP	0.004444148167899917	0.006284974612239607	0.0	0.0	0.013332444503699753
354HIS	408HIS	53.59198275670511	7.721078521189635	48.32344510365976	47.94347043530431	64.50903273115125
355ILE	409ILE	8.748305668510987	3.264518000312459	7.632824478368109	5.4263049130058	13.185787614159056
356LEU	410LEU	1.555451858764971	0.1115914897183718	1.6932204519698686	1.4199053396440238	1.5532297846810212
357LEU	411LEU	1.508788303002022	0.19852463030635337	1.233251116592227	1.5998933404439704	1.6932204519698686
358CYS	412CYS	5.410750394418149	0.8689360969615426	4.786347576828211	6.639557362842477	4.806346243583761
359VAL	413VAL	0.915494522587383	0.17076751378211094	0.8332777814812345	0.7599493367108859	1.1532564495700286
360PHE	414PHE	4.357487278625869	0.7863003108093762	5.40630624625025	3.5130991267248852	4.153056462902473
361MET	415MET	2.4176166033375552	1.0983476410930506	1.8532097860142658	3.953069795346977	1.4465702286514233
362LEU	416LEU	1.1332577828144792	0.11247295277953707	1.1532564495700286	0.9866008932737818	1.2599160055996268
363ILE	417ILE	1.2821367464391262	0.16619569318769997	1.4799013399106726	1.2932471168588762	1.0732617825478301
364CYS	418CYS	6.012932471168589	1.062811321187487	4.573028464769015	7.106192920471969	6.359576028264782
365ILE	419ILE	3.946403573095127	0.3118671279477899	3.8730751283247784	4.359709352709819	3.6064262382507835
366ILE	420ILE	10.025998266782215	0.9609693297952866	10.059329378041465	11.185920938604093	8.832744483701086
367GLY	421GLY	1.3243561540341755	0.6384819683216683	2.1731884541030597	0.6332911139257383	1.1665888940737283
368THR	422THR	9.637135302090972	1.7119029493178475	8.019465368975402	8.886074261715885	12.005866275581628
369VAL	423VAL	23.134013288003022	1.2189327089158797	23.025131657889474	24.678354776348243	21.698553429771348
370SER	424SER	9.388263004688575	0.43271719295755035	9.386040930604626	9.919338710752616	8.859409372708486
371VAL	425VAL	7.906139590693954	0.7543344247596021	8.286114259049397	8.579428038130791	6.852876474901673
