# Supplementary material for: State-dependent binding of cholesterol and an anionic lipid to the muscle-type Torpedo nicotinic acetylcholine receptor
Source: Commun Biol. 2024 Apr 10;7:437. doi: 10.1038/s42003-024-06106-8 (PMC11006840; doi:10.1038/s42003-024-06106-8)
Supplement: Supplementary file 6 — Supplementary Data 1 [file 42003_2024_6106_MOESM6_ESM.zip › COMMS_BIO_TEXT_FILES/occupancy-nic-CHOL-in-3PC1PA1CHOL-alpha2-sterol.txt]

Residue	Renumbered	Occupancy Avg	Occupancy Std	r1_occ	r2_occ	r3_occ
1SER	1SER	0.0	0.0	0.0	0.0	0.0
2GLU	2GLU	0.0	0.0	0.0	0.0	0.0
3HIS	3HIS	0.0	0.0	0.0	0.0	0.0
4GLU	4GLU	0.0	0.0	0.0	0.0	0.0
5THR	5THR	0.0	0.0	0.0	0.0	0.0
6ARG	6ARG	0.0	0.0	0.0	0.0	0.0
7LEU	7LEU	0.0	0.0	0.0	0.0	0.0
8VAL	8VAL	0.0	0.0	0.0	0.0	0.0
9ALA	9ALA	0.0	0.0	0.0	0.0	0.0
10ASN	10ASN	0.0	0.0	0.0	0.0	0.0
11LEU	11LEU	0.0	0.0	0.0	0.0	0.0
12LEU	12LEU	0.0	0.0	0.0	0.0	0.0
13GLU	13GLU	0.0	0.0	0.0	0.0	0.0
14ASN	14ASN	0.0	0.0	0.0	0.0	0.0
15TYR	15TYR	0.0	0.0	0.0	0.0	0.0
16ASN	16ASN	0.0	0.0	0.0	0.0	0.0
17LYS	17LYS	0.0	0.0	0.0	0.0	0.0
18VAL	18VAL	0.0	0.0	0.0	0.0	0.0
19ILE	19ILE	0.0	0.0	0.0	0.0	0.0
20ARG	20ARG	0.0	0.0	0.0	0.0	0.0
21PRO	21PRO	0.0	0.0	0.0	0.0	0.0
22VAL	22VAL	0.0	0.0	0.0	0.0	0.0
23GLU	23GLU	0.0	0.0	0.0	0.0	0.0
24HIS	24HIS	0.0	0.0	0.0	0.0	0.0
25HIS	25HIS	0.0	0.0	0.0	0.0	0.0
26THR	26THR	0.0	0.0	0.0	0.0	0.0
27HIS	27HIS	0.0	0.0	0.0	0.0	0.0
28PHE	28PHE	0.0	0.0	0.0	0.0	0.0
29VAL	29VAL	0.0	0.0	0.0	0.0	0.0
30ASP	30ASP	0.0	0.0	0.0	0.0	0.0
31ILE	31ILE	0.0	0.0	0.0	0.0	0.0
32THR	32THR	0.0	0.0	0.0	0.0	0.0
33VAL	33VAL	0.0	0.0	0.0	0.0	0.0
34GLY	34GLY	0.0	0.0	0.0	0.0	0.0
35LEU	35LEU	0.0	0.0	0.0	0.0	0.0
36GLN	36GLN	0.0	0.0	0.0	0.0	0.0
37LEU	37LEU	0.0	0.0	0.0	0.0	0.0
38ILE	38ILE	0.0	0.0	0.0	0.0	0.0
39GLN	39GLN	0.0	0.0	0.0	0.0	0.0
40LEU	40LEU	0.0	0.0	0.0	0.0	0.0
41ILE	41ILE	0.0	0.0	0.0	0.0	0.0
42SER	42SER	0.0	0.0	0.0	0.0	0.0
43VAL	43VAL	0.0	0.0	0.0	0.0	0.0
44ASP	44ASP	0.0	0.0	0.0	0.0	0.0
45GLU	45GLU	0.0	0.0	0.0	0.0	0.0
46VAL	46VAL	0.0	0.0	0.0	0.0	0.0
47ASN	47ASN	0.0	0.0	0.0	0.0	0.0
48GLN	48GLN	0.0	0.0	0.0	0.0	0.0
49ILE	49ILE	0.0	0.0	0.0	0.0	0.0
50VAL	50VAL	0.0	0.0	0.0	0.0	0.0
51GLU	51GLU	0.0	0.0	0.0	0.0	0.0
52THR	52THR	0.0	0.0	0.0	0.0	0.0
53ASN	53ASN	0.0	0.0	0.0	0.0	0.0
54VAL	54VAL	0.0	0.0	0.0	0.0	0.0
55ARG	55ARG	0.0	0.0	0.0	0.0	0.0
56LEU	56LEU	0.0	0.0	0.0	0.0	0.0
57ARG	57ARG	0.0	0.0	0.0	0.0	0.0
58GLN	58GLN	0.0	0.0	0.0	0.0	0.0
59GLN	59GLN	0.0	0.0	0.0	0.0	0.0
60TRP	60TRP	0.0	0.0	0.0	0.0	0.0
61ILE	61ILE	0.0	0.0	0.0	0.0	0.0
62ASP	62ASP	0.0	0.0	0.0	0.0	0.0
63VAL	63VAL	0.0	0.0	0.0	0.0	0.0
64ARG	64ARG	0.0	0.0	0.0	0.0	0.0
65LEU	65LEU	0.0	0.0	0.0	0.0	0.0
66ARG	66ARG	0.0	0.0	0.0	0.0	0.0
67TRP	67TRP	0.0	0.0	0.0	0.0	0.0
68ASN	68ASN	0.0	0.0	0.0	0.0	0.0
69PRO	69PRO	0.0	0.0	0.0	0.0	0.0
70ALA	70ALA	0.0	0.0	0.0	0.0	0.0
71ASP	71ASP	0.0	0.0	0.0	0.0	0.0
72TYR	72TYR	0.0	0.0	0.0	0.0	0.0
73GLY	73GLY	0.0	0.0	0.0	0.0	0.0
74GLY	74GLY	0.0	0.0	0.0	0.0	0.0
75ILE	75ILE	0.0	0.0	0.0	0.0	0.0
76LYS	76LYS	0.0	0.0	0.0	0.0	0.0
77LYS	77LYS	0.0	0.0	0.0	0.0	0.0
78ILE	78ILE	0.0	0.0	0.0	0.0	0.0
79ARG	79ARG	0.0	0.0	0.0	0.0	0.0
80LEU	80LEU	0.0	0.0	0.0	0.0	0.0
81PRO	81PRO	0.0	0.0	0.0	0.0	0.0
82SER	82SER	0.0	0.0	0.0	0.0	0.0
83ASP	83ASP	0.0	0.0	0.0	0.0	0.0
84ASP	84ASP	0.0	0.0	0.0	0.0	0.0
85VAL	85VAL	0.0	0.0	0.0	0.0	0.0
86TRP	86TRP	0.0	0.0	0.0	0.0	0.0
87LEU	87LEU	0.0	0.0	0.0	0.0	0.0
88PRO	88PRO	0.0	0.0	0.0	0.0	0.0
89ASP	89ASP	0.0	0.0	0.0	0.0	0.0
90LEU	90LEU	0.0	0.0	0.0	0.0	0.0
91VAL	91VAL	0.0	0.0	0.0	0.0	0.0
92LEU	92LEU	0.0	0.0	0.0	0.0	0.0
93TYR	93TYR	0.0	0.0	0.0	0.0	0.0
94ASN	94ASN	0.0	0.0	0.0	0.0	0.0
95ASN	95ASN	0.0	0.0	0.0	0.0	0.0
96ALA	96ALA	0.0	0.0	0.0	0.0	0.0
97ASP	97ASP	0.0	0.0	0.0	0.0	0.0
98GLY	98GLY	0.0	0.0	0.0	0.0	0.0
99ASP	99ASP	0.0	0.0	0.0	0.0	0.0
100PHE	100PHE	0.0	0.0	0.0	0.0	0.0
101ALA	101ALA	0.0	0.0	0.0	0.0	0.0
102ILE	102ILE	0.0	0.0	0.0	0.0	0.0
103VAL	103VAL	0.0	0.0	0.0	0.0	0.0
104HIS	104HIS	0.0	0.0	0.0	0.0	0.0
105MET	105MET	0.0	0.0	0.0	0.0	0.0
106THR	106THR	0.0	0.0	0.0	0.0	0.0
107LYS	107LYS	0.0	0.0	0.0	0.0	0.0
108LEU	108LEU	0.0	0.0	0.0	0.0	0.0
109LEU	109LEU	0.0	0.0	0.0	0.0	0.0
110LEU	110LEU	0.0	0.0	0.0	0.0	0.0
111ASP	111ASP	0.0	0.0	0.0	0.0	0.0
112TYR	112TYR	0.0	0.0	0.0	0.0	0.0
113THR	113THR	0.0	0.0	0.0	0.0	0.0
114GLY	114GLY	0.0	0.0	0.0	0.0	0.0
115LYS	115LYS	0.0	0.0	0.0	0.0	0.0
116ILE	116ILE	0.0	0.0	0.0	0.0	0.0
117MET	117MET	0.0	0.0	0.0	0.0	0.0
118TRP	118TRP	0.0	0.0	0.0	0.0	0.0
119THR	119THR	0.0	0.0	0.0	0.0	0.0
120PRO	120PRO	0.0	0.0	0.0	0.0	0.0
121PRO	121PRO	0.0	0.0	0.0	0.0	0.0
122ALA	122ALA	0.0	0.0	0.0	0.0	0.0
123ILE	123ILE	0.0	0.0	0.0	0.0	0.0
124PHE	124PHE	0.0	0.0	0.0	0.0	0.0
125LYS	125LYS	0.0	0.0	0.0	0.0	0.0
126SER	126SER	0.0	0.0	0.0	0.0	0.0
127TYR	127TYR	0.0	0.0	0.0	0.0	0.0
128CYS	128CYS	0.0	0.0	0.0	0.0	0.0
129GLU	129GLU	0.0	0.0	0.0	0.0	0.0
130ILE	130ILE	0.0	0.0	0.0	0.0	0.0
131ILE	131ILE	0.0	0.0	0.0	0.0	0.0
132VAL	132VAL	0.0	0.0	0.0	0.0	0.0
133THR	133THR	0.0	0.0	0.0	0.0	0.0
134HIS	134HIS	0.3999733351109926	0.2959282148227717	0.4933004466368909	0.706619558696087	0.0
135PHE	135PHE	0.0	0.0	0.0	0.0	0.0
136PRO	136PRO	0.48663422438504095	0.2806682766972479	0.5066328911405906	0.8199453369775348	0.13332444503699753
137PHE	137PHE	1.8443214896784657	0.8853173722614452	1.9932004533031131	2.8464769015398974	0.6932871141923872
138ASP	138ASP	0.0	0.0	0.0	0.0	0.0
139GLN	139GLN	0.0	0.0	0.0	0.0	0.0
140GLN	140GLN	0.0	0.0	0.0	0.0	0.0
141ASN	141ASN	0.0	0.0	0.0	0.0	0.0
142CYS	142CYS	0.0	0.0	0.0	0.0	0.0
143THR	143THR	0.0	0.0	0.0	0.0	0.0
144MET	144MET	0.0	0.0	0.0	0.0	0.0
145LYS	145LYS	0.0	0.0	0.0	0.0	0.0
146LEU	146LEU	0.0	0.0	0.0	0.0	0.0
147GLY	147GLY	0.0	0.0	0.0	0.0	0.0
148ILE	148ILE	0.0	0.0	0.0	0.0	0.0
149TRP	149TRP	0.0	0.0	0.0	0.0	0.0
150THR	150THR	0.0	0.0	0.0	0.0	0.0
151TYR	151TYR	0.0	0.0	0.0	0.0	0.0
152ASP	152ASP	0.0	0.0	0.0	0.0	0.0
153GLY	153GLY	0.0	0.0	0.0	0.0	0.0
154THR	154THR	0.0	0.0	0.0	0.0	0.0
155LYS	155LYS	0.0	0.0	0.0	0.0	0.0
156VAL	156VAL	0.0	0.0	0.0	0.0	0.0
157SER	157SER	0.0	0.0	0.0	0.0	0.0
158ILE	158ILE	0.0	0.0	0.0	0.0	0.0
159SER	159SER	0.0	0.0	0.0	0.0	0.0
160PRO	160PRO	0.0	0.0	0.0	0.0	0.0
161GLU	161GLU	0.0	0.0	0.0	0.0	0.0
162SER	162SER	0.0	0.0	0.0	0.0	0.0
163ASP	163ASP	0.0	0.0	0.0	0.0	0.0
164ARG	164ARG	0.0	0.0	0.0	0.0	0.0
165PRO	165PRO	0.0	0.0	0.0	0.0	0.0
166ASP	166ASP	0.0	0.0	0.0	0.0	0.0
167LEU	167LEU	0.0	0.0	0.0	0.0	0.0
168SER	168SER	0.0	0.0	0.0	0.0	0.0
169THR	169THR	0.0	0.0	0.0	0.0	0.0
170PHE	170PHE	0.0	0.0	0.0	0.0	0.0
171MET	171MET	0.0	0.0	0.0	0.0	0.0
172GLU	172GLU	0.0	0.0	0.0	0.0	0.0
173SER	173SER	0.0	0.0	0.0	0.0	0.0
174GLY	174GLY	0.0	0.0	0.0	0.0	0.0
175GLU	175GLU	0.0	0.0	0.0	0.0	0.0
176TRP	176TRP	0.0	0.0	0.0	0.0	0.0
177VAL	177VAL	0.0	0.0	0.0	0.0	0.0
178MET	178MET	0.0	0.0	0.0	0.0	0.0
179LYS	179LYS	0.0	0.0	0.0	0.0	0.0
180ASP	180ASP	0.0	0.0	0.0	0.0	0.0
181TYR	181TYR	0.0	0.0	0.0	0.0	0.0
182ARG	182ARG	0.0	0.0	0.0	0.0	0.0
183GLY	183GLY	0.0	0.0	0.0	0.0	0.0
184TRP	184TRP	0.0	0.0	0.0	0.0	0.0
185LYS	185LYS	0.0	0.0	0.0	0.0	0.0
186HIS	186HIS	0.0	0.0	0.0	0.0	0.0
187TRP	187TRP	0.0	0.0	0.0	0.0	0.0
188VAL	188VAL	0.0	0.0	0.0	0.0	0.0
189TYR	189TYR	0.0	0.0	0.0	0.0	0.0
190TYR	190TYR	0.0	0.0	0.0	0.0	0.0
191THR	191THR	0.0	0.0	0.0	0.0	0.0
192CYS	192CYS	0.0	0.0	0.0	0.0	0.0
193CYS	193CYS	0.0	0.0	0.0	0.0	0.0
194PRO	194PRO	0.0	0.0	0.0	0.0	0.0
195ASP	195ASP	0.0	0.0	0.0	0.0	0.0
196THR	196THR	0.0	0.0	0.0	0.0	0.0
197PRO	197PRO	0.0	0.0	0.0	0.0	0.0
198TYR	198TYR	0.0	0.0	0.0	0.0	0.0
199LEU	199LEU	0.0	0.0	0.0	0.0	0.0
200ASP	200ASP	0.0	0.0	0.0	0.0	0.0
201ILE	201ILE	0.0	0.0	0.0	0.0	0.0
202THR	202THR	0.0	0.0	0.0	0.0	0.0
203TYR	203TYR	0.0	0.0	0.0	0.0	0.0
204HIS	204HIS	0.0	0.0	0.0	0.0	0.0
205PHE	205PHE	0.0	0.0	0.0	0.0	0.0
206ILE	206ILE	0.0	0.0	0.0	0.0	0.0
207MET	207MET	0.0	0.0	0.0	0.0	0.0
208GLN	208GLN	0.0	0.0	0.0	0.0	0.0
209ARG	209ARG	0.0	0.0	0.0	0.0	0.0
210ILE	210ILE	0.04888562984689909	0.02997741831262814	0.0866608892740484	0.04666355576294914	0.013332444503699753
211PRO	211PRO	0.5866275581627891	0.4614964888919517	0.3399773348443437	1.233251116592227	0.18665422305179655
212LEU	212LEU	2.3509543808190565	1.5279987053797106	1.999866675554963	4.373041797213519	0.6799546696886875
213TYR	213TYR	0.0	0.0	0.0	0.0	0.0
214PHE	214PHE	0.0	0.0	0.0	0.0	0.0
215VAL	215VAL	4.479701353243117	2.3839613744338797	4.253049796680221	7.506166255582961	1.6798880074661688
216VAL	216VAL	1.7021087483056683	0.9189774167045803	1.61989200719952	2.866475568295447	0.6199586694220385
217ASN	217ASN	0.0	0.0	0.0	0.0	0.0
218VAL	218VAL	0.0	0.0	0.0	0.0	0.0
219ILE	219ILE	1.5354531920094214	0.7774147767677585	1.7332177854809678	2.373175121658556	0.49996666888874075
220ILE	220ILE	10.399306712885808	3.67997607866999	8.359442703819745	15.565628958069462	7.272848476768216
221PRO	221PRO	0.0	0.0	0.0	0.0	0.0
222CYS	222CYS	0.0	0.0	0.0	0.0	0.0
223LEU	223LEU	11.836988645201432	1.3991904880410113	10.512632491167256	13.772415172321844	11.225918272115193
224LEU	224LEU	6.692887140857276	1.605890957298269	4.8730084661022595	6.426238250783281	8.779414705686287
225PHE	225PHE	0.0	0.0	0.0	0.0	0.0
226SER	226SER	0.35775392751594337	0.18516691470346117	0.3666422238517432	0.5799613359109392	0.12665822278514766
227PHE	227PHE	37.01975423860631	2.694651256703879	35.61095926938204	34.657689487367506	40.7906139590694
228LEU	228LEU	0.0	0.0	0.0	0.0	0.0
229THR	229THR	0.0	0.0	0.0	0.0	0.0
230GLY	230GLY	0.1177699264493478	0.13424711656550198	0.3066462235850943	0.006666222251849876	0.03999733351109926
231LEU	231LEU	5.3907517276626	1.1012299651243815	5.212985800946604	6.8195453636424235	4.139724018398773
232VAL	232VAL	0.0	0.0	0.0	0.0	0.0
233PHE	233PHE	0.0	0.0	0.0	0.0	0.0
234TYR	234TYR	29.600248872297403	2.8303554705544616	29.951336577561495	32.87780814612359	25.97160189320712
235LEU	235LEU	0.0	0.0	0.0	0.0	0.0
236PRO	236PRO	0.0	0.0	0.0	0.0	0.0
237THR	237THR	0.0	0.0	0.0	0.0	0.0
238ASP	238ASP	0.0	0.0	0.0	0.0	0.0
239SER	239SER	0.0	0.0	0.0	0.0	0.0
240GLY	240GLY	0.0	0.0	0.0	0.0	0.0
241GLU	241GLU	0.0	0.0	0.0	0.0	0.0
242LYS	242LYS	0.0	0.0	0.0	0.0	0.0
243MET	243MET	0.0	0.0	0.0	0.0	0.0
244THR	244THR	0.0	0.0	0.0	0.0	0.0
245LEU	245LEU	0.0	0.0	0.0	0.0	0.0
246SER	246SER	0.0	0.0	0.0	0.0	0.0
247ILE	247ILE	0.0	0.0	0.0	0.0	0.0
248SER	248SER	0.0	0.0	0.0	0.0	0.0
249VAL	249VAL	0.0	0.0	0.0	0.0	0.0
250LEU	250LEU	0.0	0.0	0.0	0.0	0.0
251LEU	251LEU	0.0	0.0	0.0	0.0	0.0
252SER	252SER	0.0	0.0	0.0	0.0	0.0
253LEU	253LEU	0.0	0.0	0.0	0.0	0.0
254THR	254THR	0.0	0.0	0.0	0.0	0.0
255VAL	255VAL	0.0	0.0	0.0	0.0	0.0
256PHE	256PHE	0.0	0.0	0.0	0.0	0.0
257LEU	257LEU	0.0	0.0	0.0	0.0	0.0
258LEU	258LEU	0.0	0.0	0.0	0.0	0.0
259VAL	259VAL	0.0	0.0	0.0	0.0	0.0
260ILE	260ILE	0.0	0.0	0.0	0.0	0.0
261VAL	261VAL	0.0	0.0	0.0	0.0	0.0
262GLU	262GLU	0.0	0.0	0.0	0.0	0.0
263LEU	263LEU	0.0	0.0	0.0	0.0	0.0
264ILE	264ILE	0.0	0.0	0.0	0.0	0.0
265PRO	265PRO	0.0	0.0	0.0	0.0	0.0
266SER	266SER	0.0	0.0	0.0	0.0	0.0
267THR	267THR	0.0	0.0	0.0	0.0	0.0
268SER	268SER	0.0	0.0	0.0	0.0	0.0
269SER	269SER	0.0	0.0	0.0	0.0	0.0
270ALA	270ALA	0.015554518587649712	0.01749662883365956	0.006666222251849876	0.0	0.03999733351109926
271VAL	271VAL	1.1732551163255784	0.4420866510656423	0.5532964469035397	1.413239117392174	1.5532297846810212
272PRO	272PRO	0.0	0.0	0.0	0.0	0.0
273LEU	273LEU	0.217763260227096	0.17898389499013193	0.13332444503699753	0.05332977801479901	0.4666355576294914
274ILE	274ILE	0.04888562984689909	0.04399482228567724	0.10665955602959802	0.03999733351109926	0.0
275GLY	275GLY	0.0	0.0	0.0	0.0	0.0
276LYS	276LYS	8.237228629202498	3.1627710203436674	3.8130791280581295	11.019265382307847	9.879341377241516
277TYR	277TYR	0.9977112636935316	0.6974056596108897	1.9665355642957136	0.6732884474368376	0.3533097793480435
278MET	278MET	0.0	0.0	0.0	0.0	0.0
279LEU	279LEU	17.21663000244428	5.49146307445176	9.492700486634224	20.378641423905073	21.778548096793546
280PHE	280PHE	41.33057796146924	9.817624740483495	28.15145656956203	44.13705752949804	51.70321978534764
281THR	281THR	0.039997333511099256	0.047450517752289006	0.10665955602959802	0.0	0.013332444503699753
282MET	282MET	0.0	0.0	0.0	0.0	0.0
283ILE	283ILE	31.29791347243517	2.318868191484003	29.358042797146858	29.978001466568895	34.55769615358976
284PHE	284PHE	15.805612959136056	4.25708453468742	13.239117392173855	12.372508499433371	21.805212985800946
285VAL	285VAL	0.0	0.0	0.0	0.0	0.0
286ILE	286ILE	6.43512654711908	4.816268559821852	13.245783614425704	3.1064595693620425	2.9531364575694954
287SER	287SER	25.302757593938182	4.451417293533377	31.431237917472167	23.485100993267114	20.99193387107526
288SER	288SER	0.0	0.0	0.0	0.0	0.0
289ILE	289ILE	0.29553585316534453	0.4179508117139339	0.8866075594960336	0.0	0.0
290ILE	290ILE	31.31124591693887	10.568627720909271	44.14372375174988	31.531231251249917	18.258782747816813
291ILE	291ILE	33.69997555718508	6.6931977223593355	25.41830544630358	33.871075261649224	41.81054596360243
292THR	292THR	0.0	0.0	0.0	0.0	0.0
293VAL	293VAL	2.1842988245228097	1.3130972609580511	3.4864342377174853	2.6798213452436506	0.38664089060729284
294VAL	294VAL	32.59116058929405	5.3355131408681125	26.618225451636558	31.584561029264716	39.570695286980865
295VAL	295VAL	5.155211874763904	3.6277984639664775	1.1132591160589294	4.439704019732018	9.912672488500766
296ILE	296ILE	0.0	0.0	0.0	0.0	0.0
297ASN	297ASN	0.022220740839499587	0.01911500403760333	0.01999866675554963	0.0	0.04666355576294914
298THR	298THR	9.766015598960069	7.146148797256774	3.299780014665689	6.272915138990734	19.725351643223785
299HIS	299HIS	0.0	0.0	0.0	0.0	0.0
300HIS	300HIS	0.0	0.0	0.0	0.0	0.0
301ARG	301ARG	0.008888296335799836	0.008314239910170303	0.006666222251849876	0.0	0.01999866675554963
302SER	302SER	0.0	0.0	0.0	0.0	0.0
303PRO	303PRO	0.0	0.0	0.0	0.0	0.0
304SER	304SER	0.0	0.0	0.0	0.0	0.0
305THR	305THR	0.0	0.0	0.0	0.0	0.0
306HIS	306HIS	0.6755105215207875	0.7093047038632024	1.673221785214319	0.0866608892740484	0.26664889007399506
307THR	307THR	0.0	0.0	0.0	0.0	0.0
308MET	308MET	0.0	0.0	0.0	0.0	0.0
309PRO	309PRO	0.6599560029331378	0.1968511840575082	0.9132724485034331	0.43330444637024196	0.6332911139257383
310GLN	310GLN	0.006666222251849876	0.005442947676339751	0.0	0.006666222251849876	0.013332444503699753
311TRP	311TRP	8.503877519276491	1.429759203507557	9.019398706752883	9.939337377508165	6.5528964735684285
312VAL	312VAL	8.1394573695087	2.5349181177030258	4.939670688620758	8.339444037064196	11.139257382841144
313ARG	313ARG	0.0	0.0	0.0	0.0	0.0
314LYS	314LYS	0.006666222251849876	0.005442947676339751	0.013332444503699753	0.0	0.006666222251849876
315ILE	315ILE	7.475057218407662	0.8409721125217297	8.039464035730951	8.0994600359976	6.286247583494434
316PHE	316PHE	32.88891851654334	4.1913324249137816	27.00486634224385	35.21098593427105	36.450903273115124
317ILE	317ILE	0.0	0.0	0.0	0.0	0.0
318ASP	318ASP	0.0	0.0	0.0	0.0	0.0
319THR	319THR	6.226251583227785	0.23874632390842007	6.159589360709286	6.546230251316579	5.9729351376574895
320ILE	320ILE	37.17529942448281	2.788284202463254	34.07772815145657	36.61089260715952	40.837277514832344
321PRO	321PRO	4.359709352709819	2.1722135219382994	4.526364909006066	1.61989200719952	6.932871141923871
322ASN	322ASN	0.25331644557029537	0.056826042052949464	0.21998533431104594	0.20665288980734617	0.33331111259249385
323VAL	323VAL	38.90629513587983	3.1036847110962125	37.18418772081861	36.27091527231518	43.2637824145057
324GLY	378GLY	0.0	0.0	0.0	0.0	0.0
325VAL	379VAL	0.0	0.0	0.0	0.0	0.0
326LYS	380LYS	0.0	0.0	0.0	0.0	0.0
327TYR	381TYR	0.0	0.0	0.0	0.0	0.0
328ILE	382ILE	0.0	0.0	0.0	0.0	0.0
329ALA	383ALA	0.0	0.0	0.0	0.0	0.0
330GLU	384GLU	0.0	0.0	0.0	0.0	0.0
331HIS	385HIS	0.0	0.0	0.0	0.0	0.0
332MET	386MET	0.0	0.0	0.0	0.0	0.0
333LYS	387LYS	0.0	0.0	0.0	0.0	0.0
334SER	388SER	0.0	0.0	0.0	0.0	0.0
335ASP	389ASP	0.0	0.0	0.0	0.0	0.0
336GLU	390GLU	0.0	0.0	0.0	0.0	0.0
337GLU	391GLU	0.0	0.0	0.0	0.0	0.0
338SER	392SER	0.0	0.0	0.0	0.0	0.0
339SER	393SER	0.0	0.0	0.0	0.0	0.0
340ASN	394ASN	0.0	0.0	0.0	0.0	0.0
341ALA	395ALA	0.0	0.0	0.0	0.0	0.0
342ALA	396ALA	0.0	0.0	0.0	0.0	0.0
343GLU	397GLU	0.0	0.0	0.0	0.0	0.0
344GLU	398GLU	0.0	0.0	0.0	0.0	0.0
345TRP	399TRP	1.6043374886118702	0.41252851748990105	1.786547563495767	1.0332644490367309	1.9932004533031131
346LYS	400LYS	0.0	0.0	0.0	0.0	0.0
347TYR	401TYR	0.02666488900739951	0.037709847673437644	0.07999466702219853	0.0	0.0
348VAL	402VAL	0.05332977801479901	0.030305050101072945	0.01999866675554963	0.04666355576294914	0.09332711152589827
349ALA	403ALA	0.01777659267159967	0.02060666732328001	0.006666222251849876	0.0	0.04666355576294914
350MET	404MET	0.03333111125924938	0.04251078032510942	0.09332711152589827	0.0	0.006666222251849876
351VAL	405VAL	4.213052463169123	1.03934650056226	4.619692020531964	2.7864809012732485	5.2329844677021535
352ILE	406ILE	17.536608670533074	10.578226094578348	5.9729351376574895	15.098993400439971	31.537897473501765
353ASP	407ASP	0.0	0.0	0.0	0.0	0.0
354HIS	408HIS	30.009110503744193	2.547347971358063	30.031331244583694	26.8782081194587	33.11779214719019
355ILE	409ILE	45.77028198120126	3.299683498925289	43.4637690820612	43.4104393040464	50.43663755749617
356LEU	410LEU	7.457280625736062	0.5909129654371776	7.486167588827412	8.166122258516099	6.719552029864675
357LEU	411LEU	12.065862275848277	2.016661694981547	13.845743617092193	13.105792947136857	9.246050263315778
358CYS	412CYS	50.907717263293556	5.51119439656817	46.75688287447503	47.270181987867474	58.69608692753816
359VAL	413VAL	23.580650178876965	1.1239961511831145	21.991867208852742	24.33171121925205	24.4183721085261
360PHE	414PHE	9.67713263560207	0.31776436339966496	9.332711152589827	10.099326711552564	9.599360042663822
361MET	415MET	19.660911494789236	1.0811389506279645	18.36544230384641	19.605359642690487	21.011932537830813
362LEU	416LEU	28.82252294291492	0.4307959273649759	29.384707686154258	28.74475034997667	28.338110792613826
363ILE	417ILE	14.365708952736485	0.980138717806241	15.545630291313913	13.145790280647956	14.405706286247584
364CYS	418CYS	7.00175543852632	1.9617302643952175	4.999666688887407	6.339577361509233	9.66602226518232
365ILE	419ILE	43.299335599848895	0.8159400363194232	42.19052063195787	43.57709486034264	44.130391307246185
366ILE	420ILE	40.26398240117326	1.2355011661123034	41.463902406506236	40.763949070062	38.564095726951535
367GLY	421GLY	0.7999466702219852	0.4243754294459285	1.3999066728884741	0.5132991133924405	0.486634224385041
368THR	422THR	21.4652356509566	2.805399991859325	19.138724085060996	25.41163922405173	19.845343643757083
369VAL	423VAL	41.38390773948404	2.583130300090001	41.13725751616559	44.663689087394175	38.35077661489234
370SER	424SER	3.313112459169389	0.2340467500826094	3.633091127258183	3.22645156989534	3.079794680354643
371VAL	425VAL	3.508654978556985	0.8218911067738626	3.833077794813679	4.31304579694687	2.379841343910406
