# Supplementary material for: State-dependent binding of cholesterol and an anionic lipid to the muscle-type Torpedo nicotinic acetylcholine receptor
Source: Commun Biol. 2024 Apr 10;7:437. doi: 10.1038/s42003-024-06106-8 (PMC11006840; doi:10.1038/s42003-024-06106-8)
Supplement: Supplementary file 6 — Supplementary Data 1 [file 42003_2024_6106_MOESM6_ESM.zip › COMMS_BIO_TEXT_FILES/occupancy-nic-CHOL-in-3PC1PA1CHOL-beta.txt]

Residue	Renumbered	Occupancy Avg	Occupancy Std	r1_occ	r2_occ	r3_occ
1SER	1SER	0.0	0.0	0.0	0.0	0.0
2VAL	2VAL	0.0	0.0	0.0	0.0	0.0
3MET	3MET	0.0	0.0	0.0	0.0	0.0
4GLU	4GLU	0.0	0.0	0.0	0.0	0.0
5ASP	5ASP	0.0	0.0	0.0	0.0	0.0
6THR	6THR	0.0	0.0	0.0	0.0	0.0
7LEU	7LEU	0.0	0.0	0.0	0.0	0.0
8LEU	8LEU	0.0	0.0	0.0	0.0	0.0
9SER	9SER	0.0	0.0	0.0	0.0	0.0
10VAL	10VAL	0.0	0.0	0.0	0.0	0.0
11LEU	11LEU	0.0	0.0	0.0	0.0	0.0
12PHE	12PHE	0.0	0.0	0.0	0.0	0.0
13GLU	13GLU	0.0	0.0	0.0	0.0	0.0
14THR	14THR	0.0	0.0	0.0	0.0	0.0
15TYR	15TYR	0.0	0.0	0.0	0.0	0.0
16ASN	16ASN	0.0	0.0	0.0	0.0	0.0
17PRO	17PRO	0.0	0.0	0.0	0.0	0.0
18LYS	18LYS	0.0	0.0	0.0	0.0	0.0
19VAL	19VAL	0.0	0.0	0.0	0.0	0.0
20ARG	20ARG	0.0	0.0	0.0	0.0	0.0
21PRO	21PRO	0.0	0.0	0.0	0.0	0.0
22ALA	22ALA	0.0	0.0	0.0	0.0	0.0
23GLN	23GLN	0.0	0.0	0.0	0.0	0.0
24THR	24THR	0.0	0.0	0.0	0.0	0.0
25VAL	25VAL	0.0	0.0	0.0	0.0	0.0
26GLY	26GLY	0.0	0.0	0.0	0.0	0.0
27ASP	27ASP	0.0	0.0	0.0	0.0	0.0
28LYS	28LYS	0.0	0.0	0.0	0.0	0.0
29VAL	29VAL	0.0	0.0	0.0	0.0	0.0
30THR	30THR	0.0	0.0	0.0	0.0	0.0
31VAL	31VAL	0.0	0.0	0.0	0.0	0.0
32ARG	32ARG	0.0	0.0	0.0	0.0	0.0
33VAL	33VAL	0.0	0.0	0.0	0.0	0.0
34GLY	34GLY	0.0	0.0	0.0	0.0	0.0
35LEU	35LEU	0.0	0.0	0.0	0.0	0.0
36THR	36THR	0.0	0.0	0.0	0.0	0.0
37LEU	37LEU	0.0	0.0	0.0	0.0	0.0
38THR	38THR	0.0	0.0	0.0	0.0	0.0
39ASN	39ASN	0.0	0.0	0.0	0.0	0.0
40LEU	40LEU	0.0	0.0	0.0	0.0	0.0
41LEU	41LEU	0.0	0.0	0.0	0.0	0.0
42ILE	42ILE	0.0	0.0	0.0	0.0	0.0
43LEU	43LEU	0.0	0.0	0.0	0.0	0.0
44ASN	44ASN	0.0	0.0	0.0	0.0	0.0
45GLU	45GLU	0.0	0.0	0.0	0.0	0.0
46LYS	46LYS	0.0	0.0	0.0	0.0	0.0
47ILE	47ILE	0.0	0.0	0.0	0.0	0.0
48GLU	48GLU	0.0	0.0	0.0	0.0	0.0
49GLU	49GLU	0.0	0.0	0.0	0.0	0.0
50MET	50MET	0.0	0.0	0.0	0.0	0.0
51THR	51THR	0.0	0.0	0.0	0.0	0.0
52THR	52THR	0.0	0.0	0.0	0.0	0.0
53ASN	53ASN	0.0	0.0	0.0	0.0	0.0
54VAL	54VAL	0.0	0.0	0.0	0.0	0.0
55PHE	55PHE	0.0	0.0	0.0	0.0	0.0
56LEU	56LEU	0.0	0.0	0.0	0.0	0.0
57ASN	57ASN	0.0	0.0	0.0	0.0	0.0
58LEU	58LEU	0.0	0.0	0.0	0.0	0.0
59ALA	59ALA	0.0	0.0	0.0	0.0	0.0
60TRP	60TRP	0.0	0.0	0.0	0.0	0.0
61THR	61THR	0.0	0.0	0.0	0.0	0.0
62ASP	62ASP	0.0	0.0	0.0	0.0	0.0
63TYR	63TYR	0.0	0.0	0.0	0.0	0.0
64ARG	64ARG	0.0	0.0	0.0	0.0	0.0
65LEU	65LEU	0.0	0.0	0.0	0.0	0.0
66GLN	66GLN	0.0	0.0	0.0	0.0	0.0
67TRP	67TRP	0.0	0.0	0.0	0.0	0.0
68ASP	68ASP	0.0	0.0	0.0	0.0	0.0
69PRO	69PRO	0.0	0.0	0.0	0.0	0.0
70ALA	70ALA	0.0	0.0	0.0	0.0	0.0
71ALA	71ALA	0.0	0.0	0.0	0.0	0.0
72TYR	72TYR	0.0	0.0	0.0	0.0	0.0
73GLU	73GLU	0.0	0.0	0.0	0.0	0.0
74GLY	74GLY	0.0	0.0	0.0	0.0	0.0
75ILE	75ILE	0.0	0.0	0.0	0.0	0.0
76LYS	76LYS	0.0	0.0	0.0	0.0	0.0
77ASP	77ASP	0.0	0.0	0.0	0.0	0.0
78LEU	78LEU	0.0	0.0	0.0	0.0	0.0
79ARG	79ARG	0.0	0.0	0.0	0.0	0.0
80ILE	80ILE	0.0	0.0	0.0	0.0	0.0
81PRO	81PRO	0.0	0.0	0.0	0.0	0.0
82SER	82SER	0.0	0.0	0.0	0.0	0.0
83SER	83SER	0.0	0.0	0.0	0.0	0.0
84ASP	84ASP	0.0	0.0	0.0	0.0	0.0
85VAL	85VAL	0.0	0.0	0.0	0.0	0.0
86TRP	86TRP	0.0	0.0	0.0	0.0	0.0
87GLN	87GLN	0.0	0.0	0.0	0.0	0.0
88PRO	88PRO	0.0	0.0	0.0	0.0	0.0
89ASP	89ASP	0.0	0.0	0.0	0.0	0.0
90ILE	90ILE	0.0	0.0	0.0	0.0	0.0
91VAL	91VAL	0.0	0.0	0.0	0.0	0.0
92LEU	92LEU	0.0	0.0	0.0	0.0	0.0
93MET	93MET	0.0	0.0	0.0	0.0	0.0
94ASN	94ASN	0.0	0.0	0.0	0.0	0.0
95ASN	95ASN	0.0	0.0	0.0	0.0	0.0
96ASN	96ASN	0.0	0.0	0.0	0.0	0.0
97ASP	97ASP	0.0	0.0	0.0	0.0	0.0
98GLY	98GLY	0.0	0.0	0.0	0.0	0.0
99SER	99SER	0.0	0.0	0.0	0.0	0.0
100PHE	100PHE	0.0	0.0	0.0	0.0	0.0
101GLU	101GLU	0.0	0.0	0.0	0.0	0.0
102ILE	102ILE	0.0	0.0	0.0	0.0	0.0
103THR	103THR	0.0	0.0	0.0	0.0	0.0
104LEU	104LEU	0.0	0.0	0.0	0.0	0.0
105HIS	105HIS	0.0	0.0	0.0	0.0	0.0
106VAL	106VAL	0.0	0.0	0.0	0.0	0.0
107ASN	107ASN	0.0	0.0	0.0	0.0	0.0
108VAL	108VAL	0.0	0.0	0.0	0.0	0.0
109LEU	109LEU	0.0	0.0	0.0	0.0	0.0
110VAL	110VAL	0.0	0.0	0.0	0.0	0.0
111GLN	111GLN	0.0	0.0	0.0	0.0	0.0
112HIS	112HIS	0.0	0.0	0.0	0.0	0.0
113THR	113THR	0.0	0.0	0.0	0.0	0.0
114GLY	114GLY	0.0	0.0	0.0	0.0	0.0
115ALA	115ALA	0.0	0.0	0.0	0.0	0.0
116VAL	116VAL	0.0	0.0	0.0	0.0	0.0
117SER	117SER	0.0	0.0	0.0	0.0	0.0
118TRP	118TRP	0.0	0.0	0.0	0.0	0.0
119GLN	119GLN	0.0	0.0	0.0	0.0	0.0
120PRO	120PRO	0.0	0.0	0.0	0.0	0.0
121SER	121SER	0.0	0.0	0.0	0.0	0.0
122ALA	122ALA	0.0	0.0	0.0	0.0	0.0
123ILE	123ILE	0.0	0.0	0.0	0.0	0.0
124TYR	124TYR	0.0	0.0	0.0	0.0	0.0
125ARG	125ARG	0.0	0.0	0.0	0.0	0.0
126SER	126SER	0.0	0.0	0.0	0.0	0.0
127SER	127SER	0.0	0.0	0.0	0.0	0.0
128CYS	128CYS	0.0	0.0	0.0	0.0	0.0
129THR	129THR	0.0	0.0	0.0	0.0	0.0
130ILE	130ILE	0.0	0.0	0.0	0.0	0.0
131LYS	131LYS	0.0	0.0	0.0	0.0	0.0
132VAL	132VAL	0.0	0.0	0.0	0.0	0.0
133MET	133MET	0.0	0.0	0.0	0.0	0.0
134TYR	134TYR	0.25109437148634534	0.14506587333243975	0.11999200053329778	0.45330311312579163	0.17998800079994667
135PHE	135PHE	0.0	0.0	0.0	0.0	0.0
136PRO	136PRO	0.0022220740839499586	0.0031424873061198033	0.006666222251849876	0.0	0.0
137PHE	137PHE	4.2241628335888715	2.5334236844154656	1.0132657822811812	4.453036464235717	7.206186254249717
138ASP	138ASP	0.0	0.0	0.0	0.0	0.0
139TRP	139TRP	0.0	0.0	0.0	0.0	0.0
140GLN	140GLN	0.0	0.0	0.0	0.0	0.0
141ASN	141ASN	0.0	0.0	0.0	0.0	0.0
142CYS	142CYS	0.0	0.0	0.0	0.0	0.0
143THR	143THR	0.0	0.0	0.0	0.0	0.0
144MET	144MET	0.0	0.0	0.0	0.0	0.0
145VAL	145VAL	0.0	0.0	0.0	0.0	0.0
146PHE	146PHE	0.0	0.0	0.0	0.0	0.0
147LYS	147LYS	0.0	0.0	0.0	0.0	0.0
148SER	148SER	0.0	0.0	0.0	0.0	0.0
149TYR	149TYR	0.0	0.0	0.0	0.0	0.0
150THR	150THR	0.0	0.0	0.0	0.0	0.0
151TYR	151TYR	0.0	0.0	0.0	0.0	0.0
152ASP	152ASP	0.0	0.0	0.0	0.0	0.0
153THR	153THR	0.0	0.0	0.0	0.0	0.0
154SER	154SER	0.0	0.0	0.0	0.0	0.0
155GLU	155GLU	0.0	0.0	0.0	0.0	0.0
156VAL	156VAL	0.0	0.0	0.0	0.0	0.0
157THR	157THR	0.0	0.0	0.0	0.0	0.0
158LEU	158LEU	0.0	0.0	0.0	0.0	0.0
159GLN	159GLN	0.0	0.0	0.0	0.0	0.0
160HIS	160HIS	0.0	0.0	0.0	0.0	0.0
161ALA	161ALA	0.0	0.0	0.0	0.0	0.0
162LEU	162LEU	0.0	0.0	0.0	0.0	0.0
163ASP	163ASP	0.0	0.0	0.0	0.0	0.0
164ALA	164ALA	0.0	0.0	0.0	0.0	0.0
165LYS	165LYS	0.0	0.0	0.0	0.0	0.0
166GLY	166GLY	0.0	0.0	0.0	0.0	0.0
167GLU	167GLU	0.0	0.0	0.0	0.0	0.0
168ARG	168ARG	0.0	0.0	0.0	0.0	0.0
169GLU	169GLU	0.0	0.0	0.0	0.0	0.0
170VAL	170VAL	0.0	0.0	0.0	0.0	0.0
171LYS	171LYS	0.0	0.0	0.0	0.0	0.0
172GLU	172GLU	0.0	0.0	0.0	0.0	0.0
173ILE	173ILE	0.0	0.0	0.0	0.0	0.0
174VAL	174VAL	0.0	0.0	0.0	0.0	0.0
175ILE	175ILE	0.0	0.0	0.0	0.0	0.0
176ASN	176ASN	0.0	0.0	0.0	0.0	0.0
177LYS	177LYS	0.0	0.0	0.0	0.0	0.0
178ASP	178ASP	0.0	0.0	0.0	0.0	0.0
179ALA	179ALA	0.0	0.0	0.0	0.0	0.0
180PHE	180PHE	0.0	0.0	0.0	0.0	0.0
181THR	181THR	0.0	0.0	0.0	0.0	0.0
182GLU	182GLU	0.0	0.0	0.0	0.0	0.0
183ASN	183ASN	0.0	0.0	0.0	0.0	0.0
184GLY	184GLY	0.0	0.0	0.0	0.0	0.0
185GLN	185GLN	0.0	0.0	0.0	0.0	0.0
186TRP	186TRP	0.0	0.0	0.0	0.0	0.0
187SER	187SER	0.0	0.0	0.0	0.0	0.0
188ILE	188ILE	0.0	0.0	0.0	0.0	0.0
189GLU	189GLU	0.0	0.0	0.0	0.0	0.0
190HIS	190HIS	0.0	0.0	0.0	0.0	0.0
191LYS	191LYS	0.0	0.0	0.0	0.0	0.0
192PRO	192PRO	0.0	0.0	0.0	0.0	0.0
193SER	193SER	0.0	0.0	0.0	0.0	0.0
194ARG	194ARG	0.0	0.0	0.0	0.0	0.0
195LYS	195LYS	0.0	0.0	0.0	0.0	0.0
196ASN	196ASN	0.0	0.0	0.0	0.0	0.0
197TRP	197TRP	0.0	0.0	0.0	0.0	0.0
198ARG	198ARG	0.0	0.0	0.0	0.0	0.0
199SER	199SER	0.0	0.0	0.0	0.0	0.0
200ASP	200ASP	0.0	0.0	0.0	0.0	0.0
201ASP	201ASP	0.0	0.0	0.0	0.0	0.0
202PRO	202PRO	0.0	0.0	0.0	0.0	0.0
203SER	203SER	0.0	0.0	0.0	0.0	0.0
204TYR	204TYR	0.0	0.0	0.0	0.0	0.0
205GLU	205GLU	0.0	0.0	0.0	0.0	0.0
206ASP	206ASP	0.0	0.0	0.0	0.0	0.0
207VAL	207VAL	0.0	0.0	0.0	0.0	0.0
208THR	208THR	0.0	0.0	0.0	0.0	0.0
209PHE	209PHE	0.0	0.0	0.0	0.0	0.0
210TYR	210TYR	0.0	0.0	0.0	0.0	0.0
211LEU	211LEU	0.0	0.0	0.0	0.0	0.0
212ILE	212ILE	0.0	0.0	0.0	0.0	0.0
213ILE	213ILE	0.0	0.0	0.0	0.0	0.0
214GLN	214GLN	0.0	0.0	0.0	0.0	0.0
215ARG	215ARG	0.0	0.0	0.0	0.0	0.0
216LYS	216LYS	0.5644068173232896	0.4907514881577014	0.14665688954069728	0.29331377908139455	1.253249783347777
217PRO	217PRO	0.1466568895406973	0.1503475752642026	0.3533097793480435	0.0866608892740484	0.0
218LEU	218LEU	3.7175299424482815	0.90523818281952	4.053063129124725	2.479834677688154	4.619692020531964
219PHE	219PHE	0.008888296335799835	0.003142487306119803	0.006666222251849876	0.006666222251849876	0.013332444503699753
220TYR	220TYR	0.0	0.0	0.0	0.0	0.0
221ILE	221ILE	4.86189809568251	0.8405140250909969	6.032931137924138	4.099726684887674	4.453036464235717
222VAL	222VAL	24.667244405928496	2.286875911659943	22.08519432037864	27.64482367842144	24.271715218985403
223TYR	223TYR	0.20220874163944624	0.11854301862852824	0.24665022331844544	0.3199786680887941	0.03999733351109926
224THR	224THR	0.0	0.0	0.0	0.0	0.0
225ILE	225ILE	7.750594404817456	4.060578807524507	7.966135590960603	2.6731551229918007	12.612492500499966
226ILE	226ILE	8.243894851454348	2.3085820535331023	10.739284047730152	5.172988467435505	8.819412039197386
227PRO	227PRO	0.09554918560984822	0.06308499240752123	0.16665555629624693	0.10665955602959802	0.013332444503699753
228CYS	228CYS	0.0	0.0	0.0	0.0	0.0
229ILE	229ILE	9.272715152323178	2.6603544751372925	6.1862542497166855	8.952736484234384	12.679154723018465
230LEU	230LEU	0.375530520187543	0.18315606546225696	0.5866275581627891	0.3999733351109926	0.1399906672888474
231ILE	231ILE	0.0	0.0	0.0	0.0	0.0
232SER	232SER	3.366442237184188	2.466219953566947	1.353243117125525	6.839544030397973	1.9065395640290648
233ILE	233ILE	7.4083949958891635	2.038718762694642	4.539697353509766	8.59276048263449	9.092727151523231
234LEU	234LEU	0.0022220740839499586	0.0031424873061198033	0.006666222251849876	0.0	0.0
235ALA	235ALA	0.0	0.0	0.0	0.0	0.0
236ILE	236ILE	1.6354465257871695	0.25163456066292583	1.5998933404439704	1.3465768948736752	1.9598693420438638
237LEU	237LEU	1.668777637046419	0.1434227901527003	1.719885340977268	1.4732351176588228	1.8132124525031665
238VAL	238VAL	0.0	0.0	0.0	0.0	0.0
239PHE	239PHE	0.031109037175299423	0.02572236718172172	0.006666222251849876	0.01999866675554963	0.06666222251849876
240TYR	240TYR	17.001088816301134	3.9480485159816467	12.719152056529564	22.245183654423037	16.038930737950803
241LEU	241LEU	0.0	0.0	0.0	0.0	0.0
242PRO	242PRO	0.0	0.0	0.0	0.0	0.0
243PRO	243PRO	0.0	0.0	0.0	0.0	0.0
244ASP	244ASP	0.0	0.0	0.0	0.0	0.0
245ALA	245ALA	0.0	0.0	0.0	0.0	0.0
246GLY	246GLY	0.0	0.0	0.0	0.0	0.0
247GLU	247GLU	0.0	0.0	0.0	0.0	0.0
248LYS	248LYS	0.0	0.0	0.0	0.0	0.0
249MET	249MET	0.0	0.0	0.0	0.0	0.0
250SER	250SER	0.0	0.0	0.0	0.0	0.0
251LEU	251LEU	0.0	0.0	0.0	0.0	0.0
252SER	252SER	0.0	0.0	0.0	0.0	0.0
253ILE	253ILE	0.0	0.0	0.0	0.0	0.0
254SER	254SER	0.0	0.0	0.0	0.0	0.0
255ALA	255ALA	0.0	0.0	0.0	0.0	0.0
256LEU	256LEU	0.162211408128347	0.20178096721990074	0.44663689087394176	0.0	0.03999733351109926
257LEU	257LEU	0.0	0.0	0.0	0.0	0.0
258ALA	258ALA	0.0	0.0	0.0	0.0	0.0
259VAL	259VAL	0.0	0.0	0.0	0.0	0.0
260THR	260THR	0.0	0.0	0.0	0.0	0.0
261VAL	261VAL	0.0	0.0	0.0	0.0	0.0
262PHE	262PHE	0.0	0.0	0.0	0.0	0.0
263LEU	263LEU	0.0	0.0	0.0	0.0	0.0
264LEU	264LEU	0.0	0.0	0.0	0.0	0.0
265LEU	265LEU	0.0	0.0	0.0	0.0	0.0
266LEU	266LEU	0.0	0.0	0.0	0.0	0.0
267ALA	267ALA	0.0	0.0	0.0	0.0	0.0
268ASP	268ASP	0.0	0.0	0.0	0.0	0.0
269LYS	269LYS	0.0	0.0	0.0	0.0	0.0
270VAL	270VAL	0.0	0.0	0.0	0.0	0.0
271PRO	271PRO	0.0	0.0	0.0	0.0	0.0
272GLU	272GLU	0.0	0.0	0.0	0.0	0.0
273THR	273THR	0.0	0.0	0.0	0.0	0.0
274SER	274SER	0.0	0.0	0.0	0.0	0.0
275LEU	275LEU	0.024442814923449546	0.013697784598735588	0.006666222251849876	0.026664889007399505	0.03999733351109926
276SER	276SER	0.1244361487011977	0.1121211991337721	0.01999866675554963	0.07332844477034864	0.2799813345776948
277VAL	277VAL	7.030642401617669	2.922971015853316	11.032597826811546	5.92627158189454	4.1330577961469235
278PRO	278PRO	0.0	0.0	0.0	0.0	0.0
279ILE	279ILE	0.008888296335799836	0.008314239910170303	0.006666222251849876	0.01999866675554963	0.0
280ILE	280ILE	0.0	0.0	0.0	0.0	0.0
281ILE	281ILE	0.0	0.0	0.0	0.0	0.0
282ARG	282ARG	19.140946159144946	4.2097755046361085	22.845143657089526	13.252449836677554	21.325244983667755
283TYR	283TYR	1.0577072639601803	0.5600243900339629	1.2865808946070263	1.5998933404439704	0.2866475568295447
284LEU	284LEU	0.0	0.0	0.0	0.0	0.0
285MET	285MET	4.817456614003511	1.83025809578236	7.206186254249717	2.759816012265849	4.486367575494967
286PHE	286PHE	38.11745883607759	5.875890797472765	42.05719618692087	29.81134591027265	42.48383441103926
287ILE	287ILE	0.43997066862209183	0.3347744691551155	0.8532764482367842	0.43330444637024196	0.03333111125924938
288MET	288MET	0.0755505188542986	0.0658424211276095	0.16665555629624693	0.013332444503699753	0.04666355576294914
289ILE	289ILE	2.806479568028798	0.9335726337492362	3.7064195720285316	3.193120458636091	1.5198986734217719
290LEU	290LEU	1.4843454880785725	0.7782907659670664	2.479834677688154	1.3932404506366243	0.5799613359109392
291VAL	291VAL	0.0	0.0	0.0	0.0	0.0
292ALA	292ALA	12.916916650001113	8.877887045176093	21.331911205919607	0.6399573361775882	16.77888140790614
293PHE	293PHE	2.6287136413128014	0.6492031966000686	3.333111125924938	1.7665488967402174	2.7864809012732485
294SER	294SER	0.011110370419749794	0.0062849746122396076	0.006666222251849876	0.006666222251849876	0.01999866675554963
295VAL	295VAL	5.732951136590894	4.009125400881888	9.232717818812079	0.11999200053329778	7.846143590427305
296ILE	296ILE	10.408195009221608	4.268764519060459	14.459036064262383	4.506366242250516	12.259182721151923
297LEU	297LEU	0.7310623736195364	0.2884933425259201	1.0865942270515299	0.7266182254516366	0.37997466835544297
298SER	298SER	0.0	0.0	0.0	0.0	0.0
299VAL	299VAL	1.448792302735373	1.0040185470108203	0.5332977801479901	2.8464769015398974	0.9666022265182321
300VAL	300VAL	3.3753305335199877	1.0205538988569145	1.9932004533031131	4.426371575228318	3.7064195720285316
301VAL	301VAL	1.6865542297180187	0.7612541723285394	2.753149790013999	1.2799146723551764	1.026598226784881
302LEU	302LEU	0.0	0.0	0.0	0.0	0.0
303ASN	303ASN	0.008888296335799835	0.003142487306119803	0.013332444503699753	0.006666222251849876	0.006666222251849876
304LEU	304LEU	5.8196120258649415	1.7723711983108692	8.326111592560496	4.559696020265315	4.573028464769015
305HIS	305HIS	0.0	0.0	0.0	0.0	0.0
306HIS	306HIS	0.0	0.0	0.0	0.0	0.0
307ARG	307ARG	0.23109570473079574	0.3268186798364595	0.6932871141923872	0.0	0.0
308SER	308SER	0.0	0.0	0.0	0.0	0.0
309PRO	309PRO	0.0	0.0	0.0	0.0	0.0
310ASN	310ASN	0.0	0.0	0.0	0.0	0.0
311THR	311THR	0.0	0.0	0.0	0.0	0.0
312HIS	312HIS	8.0283536653112	4.686151417769359	5.032997800146657	4.406372908472768	14.64569028731418
313THR	313THR	2.15985600959936	1.5365413333235525	1.2865808946070263	0.8732751149923338	4.31971201919872
314MET	314MET	0.0022220740839499586	0.0031424873061198033	0.006666222251849876	0.0	0.0
315PRO	315PRO	5.548518987623048	1.634564704311316	4.179721351909873	4.619692020531964	7.846143590427305
316ASN	316ASN	0.14221274137279735	0.03280853067625136	0.09999333377774815	0.17998800079994667	0.14665688954069728
317TRP	317TRP	15.252316512232518	0.329466977629947	15.11899206719552	15.70561962535831	14.932337844143724
318ILE	318ILE	5.272981801213253	0.5881658426327444	6.066262249183388	5.092993800413306	4.6596893540430635
319ARG	319ARG	0.02888696309134946	0.03189276291448864	0.0	0.07332844477034864	0.013332444503699753
320GLN	320GLN	0.13999066728884738	0.06599223342851586	0.21331911205919604	0.15332311179254715	0.05332977801479901
321ILE	321ILE	6.49512254738573	0.6034639396864485	6.319578694753683	7.306179588027465	5.859609359376042
322PHE	322PHE	12.634713241339467	2.6286751350977906	16.332244517032198	11.119258716085595	10.452636490900607
323ILE	323ILE	0.0	0.0	0.0	0.0	0.0
324GLU	324GLU	0.05110770393084905	0.016628479820340603	0.03333111125924938	0.07332844477034864	0.04666355576294914
325THR	325THR	5.195209208275004	0.5451196562979668	4.726351576561562	5.95960269315379	4.899673355109659
326LEU	326LEU	4.737461946981313	0.2854478824527222	4.506366242250516	5.139657356176255	4.566362242517165
327PRO	327PRO	0.0	0.0	0.0	0.0	0.0
328PRO	328PRO	0.8243894851454346	0.3412312929633539	0.5666288914072395	1.306579561362576	0.5999600026664889
329PHE	329PHE	11.979201386574227	0.3545444368841239	11.505899606692887	12.072528498100127	12.359176054929671
330LEU	330LEU	3.0686843099348935	0.3614270268443875	2.819812012532498	3.579761349243384	2.806479568028798
331TRP	331TRP	10.570406417349954	0.8974483804627947	11.432571161922539	10.945936937537498	9.332711152589827
332ILE	332ILE	0.31109037175299425	0.16158619614423786	0.35997600159989335	0.47996800213319113	0.09332711152589827
333GLN	333GLN	0.006666222251849876	0.005442947676339751	0.013332444503699753	0.006666222251849876	0.0
334ARG	334ARG	0.3399773348443437	0.05656477151015646	0.29998000133324443	0.4199720018665422	0.29998000133324443
335VAL	405VAL	0.0	0.0	0.0	0.0	0.0
336GLU	406GLU	0.0	0.0	0.0	0.0	0.0
337ALA	407ALA	0.0	0.0	0.0	0.0	0.0
338ILE	408ILE	0.0	0.0	0.0	0.0	0.0
339LYS	409LYS	0.0	0.0	0.0	0.0	0.0
340TYR	410TYR	0.0	0.0	0.0	0.0	0.0
341ILE	411ILE	0.0	0.0	0.0	0.0	0.0
342ALA	412ALA	0.0	0.0	0.0	0.0	0.0
343GLU	413GLU	0.0	0.0	0.0	0.0	0.0
344GLN	414GLN	0.0	0.0	0.0	0.0	0.0
345LEU	415LEU	0.0	0.0	0.0	0.0	0.0
346GLU	416GLU	0.0	0.0	0.0	0.0	0.0
347SER	417SER	0.0	0.0	0.0	0.0	0.0
348ALA	418ALA	0.0	0.0	0.0	0.0	0.0
349SER	419SER	0.0	0.0	0.0	0.0	0.0
350GLU	420GLU	0.0	0.0	0.0	0.0	0.0
351PHE	421PHE	0.0	0.0	0.0	0.0	0.0
352ASP	422ASP	0.0	0.0	0.0	0.0	0.0
353ASP	423ASP	0.0	0.0	0.0	0.0	0.0
354LEU	424LEU	0.0	0.0	0.0	0.0	0.0
355LYS	425LYS	0.0	0.0	0.0	0.0	0.0
356LYS	426LYS	0.0	0.0	0.0	0.0	0.0
357ASP	427ASP	0.0	0.0	0.0	0.0	0.0
358TRP	428TRP	7.648378996955759	2.553666858926054	5.472968468768749	6.2395840277314845	11.232584494367043
359GLN	429GLN	0.0	0.0	0.0	0.0	0.0
360TYR	430TYR	0.0	0.0	0.0	0.0	0.0
361VAL	431VAL	2.002088749638913	0.5189482643187887	2.666488900739951	1.9398706752883141	1.3999066728884741
362ALA	432ALA	1.1443681532342287	0.16628479820340608	1.3665755616292248	1.0999266715552296	0.9666022265182321
363MET	433MET	0.0	0.0	0.0	0.0	0.0
364VAL	434VAL	0.0	0.0	0.0	0.0	0.0
365ALA	435ALA	2.737595271426349	1.570894798241738	4.953003133124458	1.4865675621625225	1.7732151189920673
366ASP	436ASP	0.0	0.0	0.0	0.0	0.0
367ARG	437ARG	3.0909050507743934	1.423061072757178	1.8665422305179655	5.086327578161456	2.319845343643757
368LEU	438LEU	1.9087616381130148	0.3827260563595294	1.5865608959402706	2.4465035664289045	1.6932204519698686
369PHE	439PHE	2.5664955669622027	0.686480649642123	3.5130991267248852	2.2798480101326577	1.9065395640290648
370LEU	440LEU	5.4840788391884985	1.4809752863543884	4.573028464769015	7.57282847810146	4.30637957469502
371TYR	441TYR	16.82554496366909	4.54403990448967	13.619092060529297	23.25178321445237	13.605759616025598
372VAL	442VAL	0.9510477079305825	0.20728509441626267	0.8999400039997334	1.2265848943403772	0.7266182254516366
373PHE	443PHE	1.1532564495700288	0.3335776549082542	1.4465702286514233	1.3265782281181255	0.6866208919405373
374PHE	444PHE	15.981156811768104	4.962494925196869	10.445970268648757	22.485167655489633	15.012332511165923
375VAL	445VAL	1.502122080750172	0.10890430197847113	1.5065662289180721	1.6332244517032197	1.3665755616292248
376ILE	446ILE	1.999866675554963	0.20918204627713355	2.2931804546363574	1.8865408972735151	1.8198786747550164
377CYS	447CYS	5.181876763771304	2.1544059663813333	2.646490233984401	7.912805812945804	4.986334244383707
378SER	448SER	5.512965802279848	1.099785257750252	3.9597360175988268	6.219585360975935	6.359576028264782
379ILE	449ILE	3.6086483123347333	0.5925651251657031	4.366375574961669	2.919805346310246	3.5397640157322847
380GLY	450GLY	5.139657356176255	0.48276828799932375	5.819612025864942	4.746350243317112	4.85300979934671
381THR	451THR	4.693020465302314	1.359854875686656	6.306246250249983	4.793013799080061	2.979801346576895
382PHE	452PHE	15.72339621802991	4.6123781830617565	17.88547430171322	9.312712485834277	19.97200186654223
383SER	453SER	21.458569428704752	2.417937230634632	19.31871208586094	20.218652089860676	24.83834411039264
384ILE	454ILE	17.654378596982422	3.9107544333757067	16.138924071728553	13.805746283581094	23.018465435637623
385PHE	455PHE	14.861231473457323	3.8368006982939793	19.012065862275847	9.759349376708219	15.812279181387908
386LEU	456LEU	16.1322578494767	0.8974098667888646	15.332311179254717	15.67895473635091	17.385507632824478
387ASP	457ASP	6.730662400284426	0.5411925182850847	5.96626891540564	7.146190253983068	7.079528031464569
388ALA	458ALA	0.3466435570961936	0.2228951869515431	0.09999333377774815	0.6399573361775882	0.29998000133324443
389SER	459SER	2.4865008999400042	0.734213090660025	1.513232451169922	3.286447570161989	2.659822678488101
390HIS	460HIS	11.603670866386686	4.296152540208162	16.565562295846945	12.159189387374175	6.086260915938937
391ASN	461ASN	0.01999866675554963	0.014400685950731865	0.006666222251849876	0.013332444503699753	0.03999733351109926
392VAL	462VAL	0.0022220740839499586	0.0031424873061198033	0.006666222251849876	0.0	0.0
393PRO	463PRO	0.0	0.0	0.0	0.0	0.0
394PRO	464PRO	0.0	0.0	0.0	0.0	0.0
395ASP	465ASP	0.0	0.0	0.0	0.0	0.0
396ASN	466ASN	0.0	0.0	0.0	0.0	0.0
397PRO	467PRO	0.0	0.0	0.0	0.0	0.0
398PHE	468PHE	0.0	0.0	0.0	0.0	0.0
399ALA	469ALA	0.0	0.0	0.0	0.0	0.0
