# Supplementary material for: State-dependent binding of cholesterol and an anionic lipid to the muscle-type Torpedo nicotinic acetylcholine receptor
Source: Commun Biol. 2024 Apr 10;7:437. doi: 10.1038/s42003-024-06106-8 (PMC11006840; doi:10.1038/s42003-024-06106-8)
Supplement: Supplementary file 6 — Supplementary Data 1 [file 42003_2024_6106_MOESM6_ESM.zip › COMMS_BIO_TEXT_FILES/occupancy-nic-CHOL-in-3PC1PA1CHOL-gamma.txt]

Residue	Renumbered	Occupancy Avg	Occupancy Std	r1_occ	r2_occ	r3_occ
1ASN	1ASN	0.0	0.0	0.0	0.0	0.0
2GLU	2GLU	0.0	0.0	0.0	0.0	0.0
3GLU	3GLU	0.0	0.0	0.0	0.0	0.0
4GLY	4GLY	0.0	0.0	0.0	0.0	0.0
5ARG	5ARG	0.0	0.0	0.0	0.0	0.0
6LEU	6LEU	0.0	0.0	0.0	0.0	0.0
7ILE	7ILE	0.0	0.0	0.0	0.0	0.0
8GLU	8GLU	0.0	0.0	0.0	0.0	0.0
9LYS	9LYS	0.0	0.0	0.0	0.0	0.0
10LEU	10LEU	0.0	0.0	0.0	0.0	0.0
11LEU	11LEU	0.0	0.0	0.0	0.0	0.0
12GLY	12GLY	0.0	0.0	0.0	0.0	0.0
13ASP	13ASP	0.0	0.0	0.0	0.0	0.0
14TYR	14TYR	0.0	0.0	0.0	0.0	0.0
15ASP	15ASP	0.0	0.0	0.0	0.0	0.0
16LYS	16LYS	0.0	0.0	0.0	0.0	0.0
17ARG	17ARG	0.0	0.0	0.0	0.0	0.0
18ILE	18ILE	0.0	0.0	0.0	0.0	0.0
19ILE	19ILE	0.0	0.0	0.0	0.0	0.0
20PRO	20PRO	0.0	0.0	0.0	0.0	0.0
21ALA	21ALA	0.0	0.0	0.0	0.0	0.0
22LYS	22LYS	0.0	0.0	0.0	0.0	0.0
23THR	23THR	0.0	0.0	0.0	0.0	0.0
24LEU	24LEU	0.0	0.0	0.0	0.0	0.0
25ASP	25ASP	0.0	0.0	0.0	0.0	0.0
26HIS	26HIS	0.0	0.0	0.0	0.0	0.0
27ILE	27ILE	0.0	0.0	0.0	0.0	0.0
28ILE	28ILE	0.0	0.0	0.0	0.0	0.0
29ASP	29ASP	0.0	0.0	0.0	0.0	0.0
30VAL	30VAL	0.0	0.0	0.0	0.0	0.0
31THR	31THR	0.0	0.0	0.0	0.0	0.0
32LEU	32LEU	0.0	0.0	0.0	0.0	0.0
33LYS	33LYS	0.0	0.0	0.0	0.0	0.0
34LEU	34LEU	0.0	0.0	0.0	0.0	0.0
35THR	35THR	0.0	0.0	0.0	0.0	0.0
36LEU	36LEU	0.0	0.0	0.0	0.0	0.0
37THR	37THR	0.0	0.0	0.0	0.0	0.0
38ASN	38ASN	0.0	0.0	0.0	0.0	0.0
39LEU	39LEU	0.0	0.0	0.0	0.0	0.0
40ILE	40ILE	0.0	0.0	0.0	0.0	0.0
41SER	41SER	0.0	0.0	0.0	0.0	0.0
42LEU	42LEU	0.0	0.0	0.0	0.0	0.0
43ASN	43ASN	0.0	0.0	0.0	0.0	0.0
44GLU	44GLU	0.0	0.0	0.0	0.0	0.0
45LYS	45LYS	0.0	0.0	0.0	0.0	0.0
46GLU	46GLU	0.0	0.0	0.0	0.0	0.0
47GLU	47GLU	0.0	0.0	0.0	0.0	0.0
48ALA	48ALA	0.0	0.0	0.0	0.0	0.0
49LEU	49LEU	0.0	0.0	0.0	0.0	0.0
50THR	50THR	0.0	0.0	0.0	0.0	0.0
51THR	51THR	0.0	0.0	0.0	0.0	0.0
52ASN	52ASN	0.0	0.0	0.0	0.0	0.0
53VAL	53VAL	0.0	0.0	0.0	0.0	0.0
54TRP	54TRP	0.0	0.0	0.0	0.0	0.0
55ILE	55ILE	0.0	0.0	0.0	0.0	0.0
56GLU	56GLU	0.0	0.0	0.0	0.0	0.0
57ILE	57ILE	0.0	0.0	0.0	0.0	0.0
58GLN	58GLN	0.0	0.0	0.0	0.0	0.0
59TRP	59TRP	0.0	0.0	0.0	0.0	0.0
60ASN	60ASN	0.0	0.0	0.0	0.0	0.0
61ASP	61ASP	0.0	0.0	0.0	0.0	0.0
62TYR	62TYR	0.0	0.0	0.0	0.0	0.0
63ARG	63ARG	0.0	0.0	0.0	0.0	0.0
64LEU	64LEU	0.0	0.0	0.0	0.0	0.0
65SER	65SER	0.0	0.0	0.0	0.0	0.0
66TRP	66TRP	0.0	0.0	0.0	0.0	0.0
67ASN	67ASN	0.0	0.0	0.0	0.0	0.0
68THR	68THR	0.0	0.0	0.0	0.0	0.0
69SER	69SER	0.0	0.0	0.0	0.0	0.0
70GLU	70GLU	0.0	0.0	0.0	0.0	0.0
71TYR	71TYR	0.0	0.0	0.0	0.0	0.0
72GLU	72GLU	0.0	0.0	0.0	0.0	0.0
73GLY	73GLY	0.0	0.0	0.0	0.0	0.0
74ILE	74ILE	0.0	0.0	0.0	0.0	0.0
75ASP	75ASP	0.0	0.0	0.0	0.0	0.0
76LEU	76LEU	0.0	0.0	0.0	0.0	0.0
77VAL	77VAL	0.0	0.0	0.0	0.0	0.0
78ARG	78ARG	0.0	0.0	0.0	0.0	0.0
79ILE	79ILE	0.0	0.0	0.0	0.0	0.0
80PRO	80PRO	0.0	0.0	0.0	0.0	0.0
81SER	81SER	0.0	0.0	0.0	0.0	0.0
82GLU	82GLU	0.0	0.0	0.0	0.0	0.0
83LEU	83LEU	0.0	0.0	0.0	0.0	0.0
84LEU	84LEU	0.0	0.0	0.0	0.0	0.0
85TRP	85TRP	0.0	0.0	0.0	0.0	0.0
86LEU	86LEU	0.0	0.0	0.0	0.0	0.0
87PRO	87PRO	0.0	0.0	0.0	0.0	0.0
88ASP	88ASP	0.0	0.0	0.0	0.0	0.0
89VAL	89VAL	0.0	0.0	0.0	0.0	0.0
90VAL	90VAL	0.0	0.0	0.0	0.0	0.0
91LEU	91LEU	0.0	0.0	0.0	0.0	0.0
92GLU	92GLU	0.0	0.0	0.0	0.0	0.0
93ASN	93ASN	0.0	0.0	0.0	0.0	0.0
94ASN	94ASN	0.0	0.0	0.0	0.0	0.0
95VAL	95VAL	0.0	0.0	0.0	0.0	0.0
96ASP	96ASP	0.0	0.0	0.0	0.0	0.0
97GLY	97GLY	0.0	0.0	0.0	0.0	0.0
98GLN	98GLN	0.0	0.0	0.0	0.0	0.0
99PHE	99PHE	0.0	0.0	0.0	0.0	0.0
100GLU	100GLU	0.0	0.0	0.0	0.0	0.0
101VAL	101VAL	0.0	0.0	0.0	0.0	0.0
102ALA	102ALA	0.0	0.0	0.0	0.0	0.0
103TYR	103TYR	0.0	0.0	0.0	0.0	0.0
104TYR	104TYR	0.0	0.0	0.0	0.0	0.0
105ALA	105ALA	0.0	0.0	0.0	0.0	0.0
106ASN	106ASN	0.0	0.0	0.0	0.0	0.0
107VAL	107VAL	0.0	0.0	0.0	0.0	0.0
108LEU	108LEU	0.0	0.0	0.0	0.0	0.0
109VAL	109VAL	0.0	0.0	0.0	0.0	0.0
110TYR	110TYR	0.0	0.0	0.0	0.0	0.0
111ASN	111ASN	0.0	0.0	0.0	0.0	0.0
112ASP	112ASP	0.0	0.0	0.0	0.0	0.0
113GLY	113GLY	0.0	0.0	0.0	0.0	0.0
114SER	114SER	0.0	0.0	0.0	0.0	0.0
115MET	115MET	0.0	0.0	0.0	0.0	0.0
116TYR	116TYR	0.0	0.0	0.0	0.0	0.0
117TRP	117TRP	0.0	0.0	0.0	0.0	0.0
118LEU	118LEU	0.0	0.0	0.0	0.0	0.0
119PRO	119PRO	0.0	0.0	0.0	0.0	0.0
120PRO	120PRO	0.0	0.0	0.0	0.0	0.0
121ALA	121ALA	0.0	0.0	0.0	0.0	0.0
122ILE	122ILE	0.0	0.0	0.0	0.0	0.0
123TYR	123TYR	0.0	0.0	0.0	0.0	0.0
124ARG	124ARG	0.0	0.0	0.0	0.0	0.0
125SER	125SER	0.0	0.0	0.0	0.0	0.0
126THR	126THR	0.0	0.0	0.0	0.0	0.0
127CYS	127CYS	0.0	0.0	0.0	0.0	0.0
128PRO	128PRO	0.0	0.0	0.0	0.0	0.0
129ILE	129ILE	0.0	0.0	0.0	0.0	0.0
130ALA	130ALA	0.0	0.0	0.0	0.0	0.0
131VAL	131VAL	0.0	0.0	0.0	0.0	0.0
132THR	132THR	0.004444148167899917	0.0031424873061198033	0.006666222251849876	0.006666222251849876	0.0
133TYR	133TYR	1.2110303757527277	0.419930850330324	1.3132457836144258	1.666555562962469	0.653289780681288
134PHE	134PHE	0.0	0.0	0.0	0.0	0.0
135PRO	135PRO	12.141412794702575	3.270959471592691	7.732817812145857	15.558962735817612	13.132457836144257
136PHE	136PHE	1.9265382307846144	0.36887768368127244	1.4532364509032731	2.3531764549030063	1.9732017865475635
137ASP	137ASP	0.0	0.0	0.0	0.0	0.0
138TRP	138TRP	0.0	0.0	0.0	0.0	0.0
139GLN	139GLN	0.0	0.0	0.0	0.0	0.0
140ASN	140ASN	0.0	0.0	0.0	0.0	0.0
141CYS	141CYS	0.0	0.0	0.0	0.0	0.0
142SER	142SER	0.0	0.0	0.0	0.0	0.0
143LEU	143LEU	0.0	0.0	0.0	0.0	0.0
144VAL	144VAL	0.0	0.0	0.0	0.0	0.0
145PHE	145PHE	0.0	0.0	0.0	0.0	0.0
146ARG	146ARG	0.0	0.0	0.0	0.0	0.0
147SER	147SER	0.0	0.0	0.0	0.0	0.0
148GLN	148GLN	0.0	0.0	0.0	0.0	0.0
149THR	149THR	0.0	0.0	0.0	0.0	0.0
150TYR	150TYR	0.0	0.0	0.0	0.0	0.0
151ASN	151ASN	0.0	0.0	0.0	0.0	0.0
152ALA	152ALA	0.0	0.0	0.0	0.0	0.0
153HIS	153HIS	0.0	0.0	0.0	0.0	0.0
154GLU	154GLU	0.0	0.0	0.0	0.0	0.0
155VAL	155VAL	0.0	0.0	0.0	0.0	0.0
156ASN	156ASN	0.0	0.0	0.0	0.0	0.0
157LEU	157LEU	0.0	0.0	0.0	0.0	0.0
158GLN	158GLN	0.0	0.0	0.0	0.0	0.0
159LEU	159LEU	0.0	0.0	0.0	0.0	0.0
160SER	160SER	0.0	0.0	0.0	0.0	0.0
161ALA	161ALA	0.0	0.0	0.0	0.0	0.0
162GLU	162GLU	0.0	0.0	0.0	0.0	0.0
163GLU	163GLU	0.0	0.0	0.0	0.0	0.0
164GLY	164GLY	0.0	0.0	0.0	0.0	0.0
165GLU	165GLU	0.0	0.0	0.0	0.0	0.0
166ALA	166ALA	0.0	0.0	0.0	0.0	0.0
167VAL	167VAL	0.0	0.0	0.0	0.0	0.0
168GLU	168GLU	0.0	0.0	0.0	0.0	0.0
169TRP	169TRP	0.0	0.0	0.0	0.0	0.0
170ILE	170ILE	0.0	0.0	0.0	0.0	0.0
171HIS	171HIS	0.0	0.0	0.0	0.0	0.0
172ILE	172ILE	0.0	0.0	0.0	0.0	0.0
173ASP	173ASP	0.0	0.0	0.0	0.0	0.0
174PRO	174PRO	0.0	0.0	0.0	0.0	0.0
175GLU	175GLU	0.0	0.0	0.0	0.0	0.0
176ASP	176ASP	0.0	0.0	0.0	0.0	0.0
177PHE	177PHE	0.0	0.0	0.0	0.0	0.0
178THR	178THR	0.0	0.0	0.0	0.0	0.0
179GLU	179GLU	0.0	0.0	0.0	0.0	0.0
180ASN	180ASN	0.0	0.0	0.0	0.0	0.0
181GLY	181GLY	0.0	0.0	0.0	0.0	0.0
182GLU	182GLU	0.0	0.0	0.0	0.0	0.0
183TRP	183TRP	0.0	0.0	0.0	0.0	0.0
184THR	184THR	0.0	0.0	0.0	0.0	0.0
185ILE	185ILE	0.0	0.0	0.0	0.0	0.0
186ARG	186ARG	0.0	0.0	0.0	0.0	0.0
187HIS	187HIS	0.0	0.0	0.0	0.0	0.0
188ARG	188ARG	0.0	0.0	0.0	0.0	0.0
189PRO	189PRO	0.0	0.0	0.0	0.0	0.0
190ALA	190ALA	0.0	0.0	0.0	0.0	0.0
191LYS	191LYS	0.0	0.0	0.0	0.0	0.0
192LYS	192LYS	0.0	0.0	0.0	0.0	0.0
193ASN	193ASN	0.0	0.0	0.0	0.0	0.0
194TYR	194TYR	0.0	0.0	0.0	0.0	0.0
195ASN	195ASN	0.0	0.0	0.0	0.0	0.0
196TRP	196TRP	0.0	0.0	0.0	0.0	0.0
197GLN	197GLN	0.0	0.0	0.0	0.0	0.0
198LEU	198LEU	0.0	0.0	0.0	0.0	0.0
199THR	199THR	0.0	0.0	0.0	0.0	0.0
200LYS	200LYS	0.0	0.0	0.0	0.0	0.0
201ASP	201ASP	0.0	0.0	0.0	0.0	0.0
202ASP	202ASP	0.0	0.0	0.0	0.0	0.0
203THR	203THR	0.0	0.0	0.0	0.0	0.0
204ASP	204ASP	0.0	0.0	0.0	0.0	0.0
205PHE	205PHE	0.0	0.0	0.0	0.0	0.0
206GLN	206GLN	0.0	0.0	0.0	0.0	0.0
207GLU	207GLU	0.0	0.0	0.0	0.0	0.0
208ILE	208ILE	0.0	0.0	0.0	0.0	0.0
209ILE	209ILE	0.0	0.0	0.0	0.0	0.0
210PHE	210PHE	0.0	0.0	0.0	0.0	0.0
211PHE	211PHE	0.0	0.0	0.0	0.0	0.0
212LEU	212LEU	0.0	0.0	0.0	0.0	0.0
213ILE	213ILE	0.0	0.0	0.0	0.0	0.0
214ILE	214ILE	0.0	0.0	0.0	0.0	0.0
215GLN	215GLN	0.0	0.0	0.0	0.0	0.0
216ARG	216ARG	0.0	0.0	0.0	0.0	0.0
217LYS	217LYS	0.3199786680887941	0.11469002422562	0.45330311312579163	0.33331111259249385	0.1733217785480968
218PRO	218PRO	19.678688087460838	4.558243644050662	14.59236050929938	25.651623225118325	18.792080527964803
219LEU	219LEU	17.778814745683622	2.5958295698152876	18.465435637624157	20.55862942470502	14.312379174721686
220PHE	220PHE	0.1777659267159967	0.039375253086837224	0.15332311179254715	0.14665688954069728	0.2333177788147457
221TYR	221TYR	0.0	0.0	0.0	0.0	0.0
222ILE	222ILE	25.051663222451836	2.9567733033555603	25.95160322645157	21.06526231584561	28.13812412505833
223ILE	223ILE	14.610137101970983	4.721148725206176	12.645823611759216	10.065995600293315	21.11859209386041
224ASN	224ASN	1.4287936359798235	2.0206193378350332	0.0	0.0	4.286380907939471
225ILE	225ILE	0.0	0.0	0.0	0.0	0.0
226ILE	226ILE	4.85967602159856	1.975812497902638	6.432904473035131	2.0731951203253116	6.072928471435238
227ALA	227ALA	6.375130546852432	2.6717407856517803	7.839477368175455	2.6264915672288516	8.65942270515299
228PRO	228PRO	3.5175432748927853	4.814733598684789	0.19332044530364642	0.03333111125924938	10.32597826811546
229CYS	229CYS	0.0	0.0	0.0	0.0	0.0
230VAL	230VAL	12.616936648667867	5.073254515000139	16.81887874141724	5.479634691020599	15.552296513565762
231LEU	231LEU	2.5109437148634535	0.27973432849998836	2.826478234784348	2.1465235650956602	2.559829344710353
232ILE	232ILE	0.0	0.0	0.0	0.0	0.0
233SER	233SER	0.0	0.0	0.0	0.0	0.0
234SER	234SER	6.655111881430127	1.0096973581192359	6.666222251849876	7.886140923938404	5.4129724685021
235LEU	235LEU	5.837388618536541	1.154242902588533	5.639624025064996	7.3395106992867145	4.533031131257916
236VAL	236VAL	0.0	0.0	0.0	0.0	0.0
237VAL	237VAL	10.512632491167254	2.851668282232076	9.526031597893473	14.392373841743884	7.619492033864409
238LEU	238LEU	25.560518187676376	5.46216093568907	18.638757416172254	31.991200586627556	26.051596560229317
239VAL	239VAL	0.0	0.0	0.0	0.0	0.0
240TYR	240TYR	37.573050685509855	13.492421029340026	40.670621958536096	19.718685420971934	52.32984467702153
241PHE	241PHE	29.74468368775415	6.914626127024855	21.15858942737151	29.984667688820746	38.090793947070196
242LEU	242LEU	0.0	0.0	0.0	0.0	0.0
243PRO	243PRO	0.0	0.0	0.0	0.0	0.0
244ALA	244ALA	0.0	0.0	0.0	0.0	0.0
245GLN	245GLN	0.0	0.0	0.0	0.0	0.0
246ALA	246ALA	0.0	0.0	0.0	0.0	0.0
247GLY	247GLY	0.0	0.0	0.0	0.0	0.0
248GLY	248GLY	0.0	0.0	0.0	0.0	0.0
249GLN	249GLN	0.0	0.0	0.0	0.0	0.0
250LYS	250LYS	0.0	0.0	0.0	0.0	0.0
251CYS	251CYS	0.0	0.0	0.0	0.0	0.0
252THR	252THR	0.0	0.0	0.0	0.0	0.0
253LEU	253LEU	0.0	0.0	0.0	0.0	0.0
254SER	254SER	0.0	0.0	0.0	0.0	0.0
255ILE	255ILE	0.0	0.0	0.0	0.0	0.0
256SER	256SER	0.0	0.0	0.0	0.0	0.0
257VAL	257VAL	0.0	0.0	0.0	0.0	0.0
258LEU	258LEU	0.0	0.0	0.0	0.0	0.0
259LEU	259LEU	0.0	0.0	0.0	0.0	0.0
260ALA	260ALA	0.0	0.0	0.0	0.0	0.0
261GLN	261GLN	0.0	0.0	0.0	0.0	0.0
262THR	262THR	0.0	0.0	0.0	0.0	0.0
263ILE	263ILE	0.0	0.0	0.0	0.0	0.0
264PHE	264PHE	0.0	0.0	0.0	0.0	0.0
265LEU	265LEU	0.0	0.0	0.0	0.0	0.0
266PHE	266PHE	0.0	0.0	0.0	0.0	0.0
267LEU	267LEU	0.0	0.0	0.0	0.0	0.0
268ILE	268ILE	0.0	0.0	0.0	0.0	0.0
269ALA	269ALA	0.0	0.0	0.0	0.0	0.0
270GLN	270GLN	0.0	0.0	0.0	0.0	0.0
271LYS	271LYS	0.0	0.0	0.0	0.0	0.0
272VAL	272VAL	0.0	0.0	0.0	0.0	0.0
273PRO	273PRO	0.0	0.0	0.0	0.0	0.0
274GLU	274GLU	0.0	0.0	0.0	0.0	0.0
275THR	275THR	0.0	0.0	0.0	0.0	0.0
276SER	276SER	0.0	0.0	0.0	0.0	0.0
277LEU	277LEU	0.044441481678999174	0.03624093156078504	0.09332711152589827	0.03333111125924938	0.006666222251849876
278ASN	278ASN	0.04888562984689909	0.03823000807520666	0.09332711152589827	0.05332977801479901	0.0
279VAL	279VAL	4.013065795613626	3.473760675909216	2.8798080127991468	8.719418705419638	0.4399706686220919
280PRO	280PRO	0.0	0.0	0.0	0.0	0.0
281LEU	281LEU	0.017776592671599672	0.016628479820340606	0.03999733351109926	0.013332444503699753	0.0
282ILE	282ILE	0.0	0.0	0.0	0.0	0.0
283GLY	283GLY	0.0	0.0	0.0	0.0	0.0
284LYS	284LYS	7.3706197364620145	2.268934592676826	5.746283581094594	10.579294713685755	5.786280914605693
285TYR	285TYR	15.343421549674465	6.922011508227737	21.08526098260116	5.6062929138057465	19.338710752616493
286LEU	286LEU	0.0	0.0	0.0	0.0	0.0
287ILE	287ILE	3.148678976957092	1.0608070898311805	1.6598893407106192	4.053063129124725	3.733084461035931
288PHE	288PHE	18.9120725284981	0.6406051132725376	18.032131191253917	19.53869742017199	19.165388974068396
289VAL	289VAL	1.244361487011977	0.5875442891231017	1.7465502299846676	0.4199720018665422	1.566562229184721
290MET	290MET	0.0	0.0	0.0	0.0	0.0
291PHE	291PHE	8.57053974179499	1.745636848748894	6.126258249450037	9.492700486634224	10.092660489300714
292VAL	292VAL	23.80063551318801	2.071957486723598	23.11179254716352	21.6785547630158	26.611559229384707
293SER	293SER	0.0	0.0	0.0	0.0	0.0
294MET	294MET	0.6866208919405373	0.21421992764917944	0.8732751149923338	0.38664089060729284	0.7999466702219852
295LEU	295LEU	27.500388862964694	3.2157381384508583	25.071661889207387	25.38497433504433	32.044530364642355
296ILE	296ILE	22.789591804990778	2.494285830079116	21.19858676088261	20.858609426038264	26.311579228051464
297VAL	297VAL	0.0022220740839499586	0.0031424873061198033	0.0	0.0	0.006666222251849876
298MET	298MET	2.2509610470413084	0.236021508579894	2.4531697886807544	2.379841343910406	1.9198720085327645
299ASN	299ASN	7.915027887029754	0.794303684925274	7.732817812145857	7.04619692020532	8.966068928738084
300CYS	300CYS	0.0	0.0	0.0	0.0	0.0
301VAL	301VAL	0.644401484345488	0.4623729856188266	1.2799146723551764	0.19332044530364642	0.4599693353776415
302ILE	302ILE	4.975223873963958	0.665495421988219	4.913005799613359	4.193053796413572	5.819612025864942
303VAL	303VAL	0.488856298468991	0.2985859081792916	0.6932871141923872	0.706619558696087	0.06666222251849876
304LEU	304LEU	0.0	0.0	0.0	0.0	0.0
305ASN	305ASN	2.68426549341155	0.48902797404931575	2.3931737884141056	2.2865142323845076	3.3731084594360374
306VAL	306VAL	8.823856187365287	2.226959498513745	5.7596160255982936	9.72601826544897	10.985934271048597
307SER	307SER	0.0	0.0	0.0	0.0	0.0
308LEU	308LEU	0.0	0.0	0.0	0.0	0.0
309ARG	309ARG	6.52845365864498	1.4237791221519998	4.519698686754216	7.412839144057063	7.652823145123659
310THR	310THR	0.0	0.0	0.0	0.0	0.0
311PRO	311PRO	0.0	0.0	0.0	0.0	0.0
312ASN	312ASN	0.0	0.0	0.0	0.0	0.0
313THR	313THR	0.06666222251849876	0.051922411597217624	0.07332844477034864	0.0	0.12665822278514766
314HIS	314HIS	18.629869119836457	2.1736678057678986	20.285314312379175	15.558962735817612	20.04533031131258
315SER	315SER	0.1466568895406973	0.09284973186576974	0.17998800079994667	0.01999866675554963	0.23998400106659556
316LEU	316LEU	0.8821634113281336	0.6399650516660919	0.7599493367108859	0.16665555629624693	1.719885340977268
317SER	317SER	5.36630891273915	0.7050035626984342	5.346310245983601	6.2395840277314845	4.513032464502366
318GLU	318GLU	0.013332444503699753	0.005442947676339752	0.013332444503699753	0.01999866675554963	0.006666222251849876
319LYS	319LYS	11.101482123413996	2.302703541760722	10.185987600826612	14.265715618958737	8.852743150456636
320ILE	320ILE	10.725951603226454	3.0003382007774957	7.539497366842211	14.745683621091928	9.892673821745216
321LYS	321LYS	0.5066328911405905	0.25512275017723707	0.24665022331844544	0.4199720018665422	0.8532764482367842
322HIS	322HIS	0.433304446370242	0.16228748871417656	0.26664889007399506	0.653289780681288	0.37997466835544297
323LEU	323LEU	4.457480612403617	0.12861183590860853	4.513032464502366	4.579694687020865	4.279714685687621
324PHE	324PHE	6.692887140857276	0.5369792711752983	6.98620091993867	7.152856476234918	5.93960402639824
325LEU	325LEU	0.0	0.0	0.0	0.0	0.0
326GLY	326GLY	0.0	0.0	0.0	0.0	0.0
327PHE	327PHE	6.881763437993023	0.2671114210201836	6.692887140857276	7.259516032264516	6.692887140857276
328LEU	328LEU	3.275337199742239	0.17707016699452505	3.286447570161989	3.0531297913472435	3.4864342377174853
329PRO	329PRO	0.0	0.0	0.0	0.0	0.0
330LYS	330LYS	1.0088216341132814	0.32082625436157886	0.6866208919405373	0.8932737817478835	1.4465702286514233
331TYR	331TYR	11.35924271715219	0.5226080160661191	10.712619158722752	11.37257516165589	11.992533831077928
332LEU	332LEU	3.453103126458236	1.045598607100382	2.826478234784348	2.606492900473302	4.9263382441170585
333GLY	333GLY	2.806479568028798	1.340866597344646	1.9532031197920139	1.7665488967402174	4.699686687554163
334MET	334MET	0.20220874163944624	0.1929241523556051	0.09332711152589827	0.03999733351109926	0.47330177988134126
335GLU	335GLU	0.0	0.0	0.0	0.0	0.0
336ALA	419ALA	0.0	0.0	0.0	0.0	0.0
337CYS	420CYS	0.0	0.0	0.0	0.0	0.0
338ASN	421ASN	0.0	0.0	0.0	0.0	0.0
339PHE	422PHE	0.0	0.0	0.0	0.0	0.0
340ILE	423ILE	0.0	0.0	0.0	0.0	0.0
341ALA	424ALA	0.0	0.0	0.0	0.0	0.0
342LYS	425LYS	0.0	0.0	0.0	0.0	0.0
343SER	426SER	0.0	0.0	0.0	0.0	0.0
344THR	427THR	0.0	0.0	0.0	0.0	0.0
345LYS	428LYS	0.0	0.0	0.0	0.0	0.0
346GLU	429GLU	0.0	0.0	0.0	0.0	0.0
347GLN	430GLN	0.0	0.0	0.0	0.0	0.0
348ASN	431ASN	0.0	0.0	0.0	0.0	0.0
349ASP	432ASP	0.0	0.0	0.0	0.0	0.0
350SER	433SER	0.0	0.0	0.0	0.0	0.0
351GLY	434GLY	0.0	0.0	0.0	0.0	0.0
352SER	435SER	0.0	0.0	0.0	0.0	0.0
353GLU	436GLU	0.0	0.0	0.0	0.0	0.0
354ASN	437ASN	0.0	0.0	0.0	0.0	0.0
355GLU	438GLU	0.0	0.0	0.0	0.0	0.0
356ASN	439ASN	0.0	0.0	0.0	0.0	0.0
357TRP	440TRP	5.735173210674844	1.658307553060166	6.306246250249983	3.4797680154656354	7.419505366308913
358VAL	441VAL	0.0	0.0	0.0	0.0	0.0
359LEU	442LEU	0.0	0.0	0.0	0.0	0.0
360ILE	443ILE	1.2643601537675266	0.2617335401057989	0.9332711152589828	1.2865808946070263	1.5732284514365709
361GLY	444GLY	0.04221940759504922	0.02199741114283862	0.013332444503699753	0.06666222251849876	0.04666355576294914
362LYS	445LYS	0.03333111125924938	0.03810063373437826	0.013332444503699753	0.0	0.0866608892740484
363VAL	446VAL	0.035553185343199345	0.015712436530599016	0.04666355576294914	0.013332444503699753	0.04666355576294914
364ILE	447ILE	1.0488189676243806	0.14238623508300147	1.233251116592227	1.026598226784881	0.8866075594960336
365ASP	448ASP	0.006666222251849877	0.009427461918359411	0.0	0.01999866675554963	0.0
366LYS	449LYS	3.070906384018843	1.012978236281617	2.266515565628958	2.4465035664289045	4.4997000199986665
367ALA	450ALA	2.3042908250561074	0.32372195367374296	2.539830677954803	1.846543563762416	2.5264982334511035
368CYS	451CYS	19.29426927093749	0.12247640183561603	19.34537697486834	19.41203919738684	19.125391640557297
369PHE	452PHE	32.63560207097304	6.130437015501972	24.645023665088996	39.544030397973465	33.71775214985668
370TRP	453TRP	17.001088816301134	1.4429082165054588	14.985667622158523	17.73215118992067	18.285447636824212
371ILE	454ILE	2.70648623425105	0.2810901758857145	2.4598360109326043	2.559829344710353	3.0997933471101926
372ALA	455ALA	33.08890518409884	4.059042724718064	29.578028131457902	30.911272581827877	38.77741483901073
373LEU	456LEU	9.81267915472302	3.365128537068767	8.492767148856743	14.432371175254984	6.512899140057329
374LEU	457LEU	2.1798546763549096	0.04455244684968427	2.2398506766215585	2.16652223185121	2.1331911205919605
375LEU	458LEU	9.630469079839122	1.1603865753668217	9.072728484767682	8.572761815878941	11.245916938870742
376PHE	459PHE	5.952936470901939	0.8805639710601127	4.733017798813412	6.346243583761082	6.779548030131324
377SER	460SER	1.9865342310512633	0.5346293621962115	2.70648623425105	1.8265448970068663	1.4265715618958736
378ILE	461ILE	1.848765637846366	0.037049378931478034	1.899873341777215	1.8332111192587162	1.8132124525031665
379GLY	462GLY	2.637601937648601	0.8705370494511147	3.746416905539631	1.61989200719952	2.546496900206653
380THR	463THR	0.8221674110614847	0.5101390429489076	1.5398973401773215	0.5266315578961402	0.3999733351109926
381LEU	464LEU	3.4442148301224367	1.2449049828741665	5.1796546896873545	2.319845343643757	2.8331444570361977
382ALA	465ALA	6.119592027198187	0.5064866809585781	5.819612025864942	5.706286247583495	6.832877808146123
383ILE	466ILE	6.550674399484478	0.2895695908574183	6.959536030931271	6.366242250516632	6.326244917005533
384PHE	467PHE	49.93444881452348	4.09946231578851	48.35010999266716	45.896940203986404	55.55629624691687
385LEU	468LEU	6.639557362842477	0.1955677685993211	6.539564029064729	6.912872475168322	6.46623558429438
386THR	469THR	14.161278137013086	1.1315878183207502	13.752416505566295	15.70561962535831	13.025798280114659
387GLY	470GLY	8.1305690731729	2.1145647406740147	5.619625358309446	10.79261382574495	7.979468035464302
388HIS	471HIS	31.788991844988107	5.781564338177703	25.211652556496233	39.28404773015132	30.871275248316778
389PHE	472PHE	33.106681776770436	3.418285255839275	30.424638357442838	37.9308046130258	30.964602359842676
390ASN	473ASN	0.4488589649578916	0.22614994557504034	0.43330444637024196	0.7332844477034864	0.17998800079994667
391GLN	474GLN	0.16443348221229695	0.008314239910170312	0.16665555629624693	0.15332311179254715	0.1733217785480968
392VAL	475VAL	0.0	0.0	0.0	0.0	0.0
393PRO	476PRO	0.0	0.0	0.0	0.0	0.0
394GLU	477GLU	0.0	0.0	0.0	0.0	0.0
395PHE	478PHE	0.0	0.0	0.0	0.0	0.0
396PRO	479PRO	0.0	0.0	0.0	0.0	0.0
397PHE	480PHE	0.0	0.0	0.0	0.0	0.0
398PRO	481PRO	0.0	0.0	0.0	0.0	0.0
399GLY	482GLY	0.0	0.0	0.0	0.0	0.0
400ASP	483ASP	0.0	0.0	0.0	0.0	0.0
401PRO	484PRO	0.0	0.0	0.0	0.0	0.0
402ARG	485ARG	0.0	0.0	0.0	0.0	0.0
403LYS	486LYS	0.0	0.0	0.0	0.0	0.0
404TYR	487TYR	0.0	0.0	0.0	0.0	0.0
405VAL	488VAL	0.0	0.0	0.0	0.0	0.0
406PRO	489PRO	0.0	0.0	0.0	0.0	0.0
