# Supplementary material for: State-dependent binding of cholesterol and an anionic lipid to the muscle-type Torpedo nicotinic acetylcholine receptor
Source: Commun Biol. 2024 Apr 10;7:437. doi: 10.1038/s42003-024-06106-8 (PMC11006840; doi:10.1038/s42003-024-06106-8)
Supplement: Supplementary file 6 — Supplementary Data 1 [file 42003_2024_6106_MOESM6_ESM.zip › COMMS_BIO_TEXT_FILES/occupancy-nic-CHOL-in-3PC1PA1CHOL-gamma-sterol.txt]

Residue	Renumbered	Occupancy Avg	Occupancy Std	r1_occ	r2_occ	r3_occ
1ASN	1ASN	0.0	0.0	0.0	0.0	0.0
2GLU	2GLU	0.0	0.0	0.0	0.0	0.0
3GLU	3GLU	0.0	0.0	0.0	0.0	0.0
4GLY	4GLY	0.0	0.0	0.0	0.0	0.0
5ARG	5ARG	0.0	0.0	0.0	0.0	0.0
6LEU	6LEU	0.0	0.0	0.0	0.0	0.0
7ILE	7ILE	0.0	0.0	0.0	0.0	0.0
8GLU	8GLU	0.0	0.0	0.0	0.0	0.0
9LYS	9LYS	0.0	0.0	0.0	0.0	0.0
10LEU	10LEU	0.0	0.0	0.0	0.0	0.0
11LEU	11LEU	0.0	0.0	0.0	0.0	0.0
12GLY	12GLY	0.0	0.0	0.0	0.0	0.0
13ASP	13ASP	0.0	0.0	0.0	0.0	0.0
14TYR	14TYR	0.0	0.0	0.0	0.0	0.0
15ASP	15ASP	0.0	0.0	0.0	0.0	0.0
16LYS	16LYS	0.0	0.0	0.0	0.0	0.0
17ARG	17ARG	0.0	0.0	0.0	0.0	0.0
18ILE	18ILE	0.0	0.0	0.0	0.0	0.0
19ILE	19ILE	0.0	0.0	0.0	0.0	0.0
20PRO	20PRO	0.0	0.0	0.0	0.0	0.0
21ALA	21ALA	0.0	0.0	0.0	0.0	0.0
22LYS	22LYS	0.0	0.0	0.0	0.0	0.0
23THR	23THR	0.0	0.0	0.0	0.0	0.0
24LEU	24LEU	0.0	0.0	0.0	0.0	0.0
25ASP	25ASP	0.0	0.0	0.0	0.0	0.0
26HIS	26HIS	0.0	0.0	0.0	0.0	0.0
27ILE	27ILE	0.0	0.0	0.0	0.0	0.0
28ILE	28ILE	0.0	0.0	0.0	0.0	0.0
29ASP	29ASP	0.0	0.0	0.0	0.0	0.0
30VAL	30VAL	0.0	0.0	0.0	0.0	0.0
31THR	31THR	0.0	0.0	0.0	0.0	0.0
32LEU	32LEU	0.0	0.0	0.0	0.0	0.0
33LYS	33LYS	0.0	0.0	0.0	0.0	0.0
34LEU	34LEU	0.0	0.0	0.0	0.0	0.0
35THR	35THR	0.0	0.0	0.0	0.0	0.0
36LEU	36LEU	0.0	0.0	0.0	0.0	0.0
37THR	37THR	0.0	0.0	0.0	0.0	0.0
38ASN	38ASN	0.0	0.0	0.0	0.0	0.0
39LEU	39LEU	0.0	0.0	0.0	0.0	0.0
40ILE	40ILE	0.0	0.0	0.0	0.0	0.0
41SER	41SER	0.0	0.0	0.0	0.0	0.0
42LEU	42LEU	0.0	0.0	0.0	0.0	0.0
43ASN	43ASN	0.0	0.0	0.0	0.0	0.0
44GLU	44GLU	0.0	0.0	0.0	0.0	0.0
45LYS	45LYS	0.0	0.0	0.0	0.0	0.0
46GLU	46GLU	0.0	0.0	0.0	0.0	0.0
47GLU	47GLU	0.0	0.0	0.0	0.0	0.0
48ALA	48ALA	0.0	0.0	0.0	0.0	0.0
49LEU	49LEU	0.0	0.0	0.0	0.0	0.0
50THR	50THR	0.0	0.0	0.0	0.0	0.0
51THR	51THR	0.0	0.0	0.0	0.0	0.0
52ASN	52ASN	0.0	0.0	0.0	0.0	0.0
53VAL	53VAL	0.0	0.0	0.0	0.0	0.0
54TRP	54TRP	0.0	0.0	0.0	0.0	0.0
55ILE	55ILE	0.0	0.0	0.0	0.0	0.0
56GLU	56GLU	0.0	0.0	0.0	0.0	0.0
57ILE	57ILE	0.0	0.0	0.0	0.0	0.0
58GLN	58GLN	0.0	0.0	0.0	0.0	0.0
59TRP	59TRP	0.0	0.0	0.0	0.0	0.0
60ASN	60ASN	0.0	0.0	0.0	0.0	0.0
61ASP	61ASP	0.0	0.0	0.0	0.0	0.0
62TYR	62TYR	0.0	0.0	0.0	0.0	0.0
63ARG	63ARG	0.0	0.0	0.0	0.0	0.0
64LEU	64LEU	0.0	0.0	0.0	0.0	0.0
65SER	65SER	0.0	0.0	0.0	0.0	0.0
66TRP	66TRP	0.0	0.0	0.0	0.0	0.0
67ASN	67ASN	0.0	0.0	0.0	0.0	0.0
68THR	68THR	0.0	0.0	0.0	0.0	0.0
69SER	69SER	0.0	0.0	0.0	0.0	0.0
70GLU	70GLU	0.0	0.0	0.0	0.0	0.0
71TYR	71TYR	0.0	0.0	0.0	0.0	0.0
72GLU	72GLU	0.0	0.0	0.0	0.0	0.0
73GLY	73GLY	0.0	0.0	0.0	0.0	0.0
74ILE	74ILE	0.0	0.0	0.0	0.0	0.0
75ASP	75ASP	0.0	0.0	0.0	0.0	0.0
76LEU	76LEU	0.0	0.0	0.0	0.0	0.0
77VAL	77VAL	0.0	0.0	0.0	0.0	0.0
78ARG	78ARG	0.0	0.0	0.0	0.0	0.0
79ILE	79ILE	0.0	0.0	0.0	0.0	0.0
80PRO	80PRO	0.0	0.0	0.0	0.0	0.0
81SER	81SER	0.0	0.0	0.0	0.0	0.0
82GLU	82GLU	0.0	0.0	0.0	0.0	0.0
83LEU	83LEU	0.0	0.0	0.0	0.0	0.0
84LEU	84LEU	0.0	0.0	0.0	0.0	0.0
85TRP	85TRP	0.0	0.0	0.0	0.0	0.0
86LEU	86LEU	0.0	0.0	0.0	0.0	0.0
87PRO	87PRO	0.0	0.0	0.0	0.0	0.0
88ASP	88ASP	0.0	0.0	0.0	0.0	0.0
89VAL	89VAL	0.0	0.0	0.0	0.0	0.0
90VAL	90VAL	0.0	0.0	0.0	0.0	0.0
91LEU	91LEU	0.0	0.0	0.0	0.0	0.0
92GLU	92GLU	0.0	0.0	0.0	0.0	0.0
93ASN	93ASN	0.0	0.0	0.0	0.0	0.0
94ASN	94ASN	0.0	0.0	0.0	0.0	0.0
95VAL	95VAL	0.0	0.0	0.0	0.0	0.0
96ASP	96ASP	0.0	0.0	0.0	0.0	0.0
97GLY	97GLY	0.0	0.0	0.0	0.0	0.0
98GLN	98GLN	0.0	0.0	0.0	0.0	0.0
99PHE	99PHE	0.0	0.0	0.0	0.0	0.0
100GLU	100GLU	0.0	0.0	0.0	0.0	0.0
101VAL	101VAL	0.0	0.0	0.0	0.0	0.0
102ALA	102ALA	0.0	0.0	0.0	0.0	0.0
103TYR	103TYR	0.0	0.0	0.0	0.0	0.0
104TYR	104TYR	0.0	0.0	0.0	0.0	0.0
105ALA	105ALA	0.0	0.0	0.0	0.0	0.0
106ASN	106ASN	0.0	0.0	0.0	0.0	0.0
107VAL	107VAL	0.0	0.0	0.0	0.0	0.0
108LEU	108LEU	0.0	0.0	0.0	0.0	0.0
109VAL	109VAL	0.0	0.0	0.0	0.0	0.0
110TYR	110TYR	0.0	0.0	0.0	0.0	0.0
111ASN	111ASN	0.0	0.0	0.0	0.0	0.0
112ASP	112ASP	0.0	0.0	0.0	0.0	0.0
113GLY	113GLY	0.0	0.0	0.0	0.0	0.0
114SER	114SER	0.0	0.0	0.0	0.0	0.0
115MET	115MET	0.0	0.0	0.0	0.0	0.0
116TYR	116TYR	0.0	0.0	0.0	0.0	0.0
117TRP	117TRP	0.0	0.0	0.0	0.0	0.0
118LEU	118LEU	0.0	0.0	0.0	0.0	0.0
119PRO	119PRO	0.0	0.0	0.0	0.0	0.0
120PRO	120PRO	0.0	0.0	0.0	0.0	0.0
121ALA	121ALA	0.0	0.0	0.0	0.0	0.0
122ILE	122ILE	0.0	0.0	0.0	0.0	0.0
123TYR	123TYR	0.0	0.0	0.0	0.0	0.0
124ARG	124ARG	0.0	0.0	0.0	0.0	0.0
125SER	125SER	0.0	0.0	0.0	0.0	0.0
126THR	126THR	0.0	0.0	0.0	0.0	0.0
127CYS	127CYS	0.0	0.0	0.0	0.0	0.0
128PRO	128PRO	0.0	0.0	0.0	0.0	0.0
129ILE	129ILE	0.0	0.0	0.0	0.0	0.0
130ALA	130ALA	0.0	0.0	0.0	0.0	0.0
131VAL	131VAL	0.0	0.0	0.0	0.0	0.0
132THR	132THR	0.0	0.0	0.0	0.0	0.0
133TYR	133TYR	0.008888296335799836	0.008314239910170303	0.01999866675554963	0.006666222251849876	0.0
134PHE	134PHE	0.0	0.0	0.0	0.0	0.0
135PRO	135PRO	0.0022220740839499586	0.0031424873061198033	0.0	0.006666222251849876	0.0
136PHE	136PHE	0.008888296335799836	0.008314239910170303	0.006666222251849876	0.0	0.01999866675554963
137ASP	137ASP	0.0	0.0	0.0	0.0	0.0
138TRP	138TRP	0.0	0.0	0.0	0.0	0.0
139GLN	139GLN	0.0	0.0	0.0	0.0	0.0
140ASN	140ASN	0.0	0.0	0.0	0.0	0.0
141CYS	141CYS	0.0	0.0	0.0	0.0	0.0
142SER	142SER	0.0	0.0	0.0	0.0	0.0
143LEU	143LEU	0.0	0.0	0.0	0.0	0.0
144VAL	144VAL	0.0	0.0	0.0	0.0	0.0
145PHE	145PHE	0.0	0.0	0.0	0.0	0.0
146ARG	146ARG	0.0	0.0	0.0	0.0	0.0
147SER	147SER	0.0	0.0	0.0	0.0	0.0
148GLN	148GLN	0.0	0.0	0.0	0.0	0.0
149THR	149THR	0.0	0.0	0.0	0.0	0.0
150TYR	150TYR	0.0	0.0	0.0	0.0	0.0
151ASN	151ASN	0.0	0.0	0.0	0.0	0.0
152ALA	152ALA	0.0	0.0	0.0	0.0	0.0
153HIS	153HIS	0.0	0.0	0.0	0.0	0.0
154GLU	154GLU	0.0	0.0	0.0	0.0	0.0
155VAL	155VAL	0.0	0.0	0.0	0.0	0.0
156ASN	156ASN	0.0	0.0	0.0	0.0	0.0
157LEU	157LEU	0.0	0.0	0.0	0.0	0.0
158GLN	158GLN	0.0	0.0	0.0	0.0	0.0
159LEU	159LEU	0.0	0.0	0.0	0.0	0.0
160SER	160SER	0.0	0.0	0.0	0.0	0.0
161ALA	161ALA	0.0	0.0	0.0	0.0	0.0
162GLU	162GLU	0.0	0.0	0.0	0.0	0.0
163GLU	163GLU	0.0	0.0	0.0	0.0	0.0
164GLY	164GLY	0.0	0.0	0.0	0.0	0.0
165GLU	165GLU	0.0	0.0	0.0	0.0	0.0
166ALA	166ALA	0.0	0.0	0.0	0.0	0.0
167VAL	167VAL	0.0	0.0	0.0	0.0	0.0
168GLU	168GLU	0.0	0.0	0.0	0.0	0.0
169TRP	169TRP	0.0	0.0	0.0	0.0	0.0
170ILE	170ILE	0.0	0.0	0.0	0.0	0.0
171HIS	171HIS	0.0	0.0	0.0	0.0	0.0
172ILE	172ILE	0.0	0.0	0.0	0.0	0.0
173ASP	173ASP	0.0	0.0	0.0	0.0	0.0
174PRO	174PRO	0.0	0.0	0.0	0.0	0.0
175GLU	175GLU	0.0	0.0	0.0	0.0	0.0
176ASP	176ASP	0.0	0.0	0.0	0.0	0.0
177PHE	177PHE	0.0	0.0	0.0	0.0	0.0
178THR	178THR	0.0	0.0	0.0	0.0	0.0
179GLU	179GLU	0.0	0.0	0.0	0.0	0.0
180ASN	180ASN	0.0	0.0	0.0	0.0	0.0
181GLY	181GLY	0.0	0.0	0.0	0.0	0.0
182GLU	182GLU	0.0	0.0	0.0	0.0	0.0
183TRP	183TRP	0.0	0.0	0.0	0.0	0.0
184THR	184THR	0.0	0.0	0.0	0.0	0.0
185ILE	185ILE	0.0	0.0	0.0	0.0	0.0
186ARG	186ARG	0.0	0.0	0.0	0.0	0.0
187HIS	187HIS	0.0	0.0	0.0	0.0	0.0
188ARG	188ARG	0.0	0.0	0.0	0.0	0.0
189PRO	189PRO	0.0	0.0	0.0	0.0	0.0
190ALA	190ALA	0.0	0.0	0.0	0.0	0.0
191LYS	191LYS	0.0	0.0	0.0	0.0	0.0
192LYS	192LYS	0.0	0.0	0.0	0.0	0.0
193ASN	193ASN	0.0	0.0	0.0	0.0	0.0
194TYR	194TYR	0.0	0.0	0.0	0.0	0.0
195ASN	195ASN	0.0	0.0	0.0	0.0	0.0
196TRP	196TRP	0.0	0.0	0.0	0.0	0.0
197GLN	197GLN	0.0	0.0	0.0	0.0	0.0
198LEU	198LEU	0.0	0.0	0.0	0.0	0.0
199THR	199THR	0.0	0.0	0.0	0.0	0.0
200LYS	200LYS	0.0	0.0	0.0	0.0	0.0
201ASP	201ASP	0.0	0.0	0.0	0.0	0.0
202ASP	202ASP	0.0	0.0	0.0	0.0	0.0
203THR	203THR	0.0	0.0	0.0	0.0	0.0
204ASP	204ASP	0.0	0.0	0.0	0.0	0.0
205PHE	205PHE	0.0	0.0	0.0	0.0	0.0
206GLN	206GLN	0.0	0.0	0.0	0.0	0.0
207GLU	207GLU	0.0	0.0	0.0	0.0	0.0
208ILE	208ILE	0.0	0.0	0.0	0.0	0.0
209ILE	209ILE	0.0	0.0	0.0	0.0	0.0
210PHE	210PHE	0.0	0.0	0.0	0.0	0.0
211PHE	211PHE	0.0	0.0	0.0	0.0	0.0
212LEU	212LEU	0.0	0.0	0.0	0.0	0.0
213ILE	213ILE	0.0	0.0	0.0	0.0	0.0
214ILE	214ILE	0.0	0.0	0.0	0.0	0.0
215GLN	215GLN	0.0	0.0	0.0	0.0	0.0
216ARG	216ARG	0.0	0.0	0.0	0.0	0.0
217LYS	217LYS	0.026664889007399505	0.021771790705359003	0.05332977801479901	0.026664889007399505	0.0
218PRO	218PRO	0.702175410528187	0.12077131072773983	0.6799546696886875	0.859942670488634	0.5666288914072395
219LEU	219LEU	7.908361664777904	3.250977160960825	6.779548030131324	12.332511165922272	4.613025798280114
220PHE	220PHE	0.017776592671599672	0.003142487306119804	0.01999866675554963	0.013332444503699753	0.01999866675554963
221TYR	221TYR	0.0	0.0	0.0	0.0	0.0
222ILE	222ILE	15.565628958069462	5.4082772584787175	13.299113392440503	23.025131657889474	10.372641823878409
223ILE	223ILE	14.945670288647422	3.9000115947083547	13.365775614959002	20.311979201386574	11.159256049596694
224ASN	224ASN	0.0	0.0	0.0	0.0	0.0
225ILE	225ILE	0.0	0.0	0.0	0.0	0.0
226ILE	226ILE	0.028886963091349468	0.022660798229419306	0.05999600026664889	0.01999866675554963	0.006666222251849876
227ALA	227ALA	27.02264293491545	3.1353567687807966	24.211719218718752	25.45830277981468	31.39790680621292
228PRO	228PRO	4.401928760304869	6.220554217782506	0.006666222251849876	0.0	13.199120058662755
229CYS	229CYS	0.0	0.0	0.0	0.0	0.0
230VAL	230VAL	24.869453147567942	6.692978620041668	32.01119925338311	15.918938737417506	26.678221451903205
231LEU	231LEU	34.34882118969846	5.606886932660755	31.264582361175922	29.564695686954202	42.217185520965266
232ILE	232ILE	0.0	0.0	0.0	0.0	0.0
233SER	233SER	0.0	0.0	0.0	0.0	0.0
234SER	234SER	30.21576339355154	3.820244928829175	25.45163655756283	30.391307246183587	34.80434637690821
235LEU	235LEU	8.466102259849343	2.5900882895613835	4.86634224385041	9.67935470968602	10.8526098260116
236VAL	236VAL	0.0	0.0	0.0	0.0	0.0
237VAL	237VAL	5.646290247316846	1.2841550501604408	3.9597360175988268	5.906272915138991	7.07286180921272
238LEU	238LEU	12.634713241339467	3.8689455803815864	7.712819145390307	17.165522298513434	13.025798280114659
239VAL	239VAL	0.0	0.0	0.0	0.0	0.0
240TYR	240TYR	1.7887696375797166	1.3045070049889886	1.9265382307846144	0.12665822278514766	3.3131124591693886
241PHE	241PHE	8.603870853054241	2.8029665626517866	6.732884474368375	6.512899140057329	12.565828944737017
242LEU	242LEU	0.0	0.0	0.0	0.0	0.0
243PRO	243PRO	0.0	0.0	0.0	0.0	0.0
244ALA	244ALA	0.0	0.0	0.0	0.0	0.0
245GLN	245GLN	0.0	0.0	0.0	0.0	0.0
246ALA	246ALA	0.0	0.0	0.0	0.0	0.0
247GLY	247GLY	0.0	0.0	0.0	0.0	0.0
248GLY	248GLY	0.0	0.0	0.0	0.0	0.0
249GLN	249GLN	0.0	0.0	0.0	0.0	0.0
250LYS	250LYS	0.0	0.0	0.0	0.0	0.0
251CYS	251CYS	0.0	0.0	0.0	0.0	0.0
252THR	252THR	0.0	0.0	0.0	0.0	0.0
253LEU	253LEU	0.0	0.0	0.0	0.0	0.0
254SER	254SER	0.0	0.0	0.0	0.0	0.0
255ILE	255ILE	0.0	0.0	0.0	0.0	0.0
256SER	256SER	0.0	0.0	0.0	0.0	0.0
257VAL	257VAL	0.0	0.0	0.0	0.0	0.0
258LEU	258LEU	0.0	0.0	0.0	0.0	0.0
259LEU	259LEU	0.0	0.0	0.0	0.0	0.0
260ALA	260ALA	0.0	0.0	0.0	0.0	0.0
261GLN	261GLN	0.0	0.0	0.0	0.0	0.0
262THR	262THR	0.0	0.0	0.0	0.0	0.0
263ILE	263ILE	0.0	0.0	0.0	0.0	0.0
264PHE	264PHE	0.0	0.0	0.0	0.0	0.0
265LEU	265LEU	0.0	0.0	0.0	0.0	0.0
266PHE	266PHE	0.0	0.0	0.0	0.0	0.0
267LEU	267LEU	0.0	0.0	0.0	0.0	0.0
268ILE	268ILE	0.0	0.0	0.0	0.0	0.0
269ALA	269ALA	0.0	0.0	0.0	0.0	0.0
270GLN	270GLN	0.0	0.0	0.0	0.0	0.0
271LYS	271LYS	0.0	0.0	0.0	0.0	0.0
272VAL	272VAL	0.0	0.0	0.0	0.0	0.0
273PRO	273PRO	0.0	0.0	0.0	0.0	0.0
274GLU	274GLU	0.0	0.0	0.0	0.0	0.0
275THR	275THR	0.0	0.0	0.0	0.0	0.0
276SER	276SER	0.0	0.0	0.0	0.0	0.0
277LEU	277LEU	0.004444148167899917	0.0031424873061198033	0.006666222251849876	0.006666222251849876	0.0
278ASN	278ASN	0.0	0.0	0.0	0.0	0.0
279VAL	279VAL	2.15985600959936	1.32180726395711	2.259849343377108	3.726418238784081	0.4933004466368909
280PRO	280PRO	0.0	0.0	0.0	0.0	0.0
281LEU	281LEU	0.0	0.0	0.0	0.0	0.0
282ILE	282ILE	0.0	0.0	0.0	0.0	0.0
283GLY	283GLY	0.0	0.0	0.0	0.0	0.0
284LYS	284LYS	5.3240895051441015	3.367343413280409	5.43297113525765	9.392707152856476	1.1465902273181787
285TYR	285TYR	0.968824300602182	0.454391059569229	1.5865608959402706	0.5066328911405906	0.8132791147256849
286LEU	286LEU	0.0	0.0	0.0	0.0	0.0
287ILE	287ILE	7.930582405617404	5.061383357333838	5.486300913272449	14.979001399906673	3.3264449036730883
288PHE	288PHE	33.43332666711108	8.924378465333554	31.43790413972402	45.223651756549565	23.638424105059663
289VAL	289VAL	0.04666355576294914	0.06599223342851586	0.1399906672888474	0.0	0.0
290MET	290MET	0.0	0.0	0.0	0.0	0.0
291PHE	291PHE	36.19758682754483	7.140450354531075	31.691220585294314	46.27691487234184	30.624625024998334
292VAL	292VAL	12.803590871719663	0.5019723882706799	13.039130724618358	13.265782281181254	12.105859609359376
293SER	293SER	0.0	0.0	0.0	0.0	0.0
294MET	294MET	1.017709930449081	0.6543847838853134	1.3732417838810747	0.09999333377774815	1.5798946736884207
295LEU	295LEU	25.351643223785086	3.388946371687904	25.00499966668889	21.385240983934406	29.664689020731952
296ILE	296ILE	0.024442814923449546	0.017496628833659558	0.0	0.03333111125924938	0.03999733351109926
297VAL	297VAL	0.0	0.0	0.0	0.0	0.0
298MET	298MET	6.628446992422727	1.3035869154119886	6.2929138057462835	5.226318245450304	8.366108926071595
299ASN	299ASN	21.834099948892298	3.104472100534099	17.478834744350376	24.491700553296447	23.531764549030065
300CYS	300CYS	0.0	0.0	0.0	0.0	0.0
301VAL	301VAL	0.7199520031997867	0.5361510676010386	0.7266182254516366	0.05999600026664889	1.3732417838810747
302ILE	302ILE	18.118792080527964	4.327567863325887	12.005866275581628	21.431904539697353	20.918605426304914
303VAL	303VAL	3.6486456458458325	1.7821754511863992	1.5332311179254716	5.892940470635291	3.519765348976735
304LEU	304LEU	0.0	0.0	0.0	0.0	0.0
305ASN	305ASN	0.8466102259849344	0.3894275964622163	1.3132457836144258	0.35997600159989335	0.8666088927404839
306VAL	306VAL	13.559096060262652	1.196371785528386	11.87254183054463	14.285714285714286	14.519032064529032
307SER	307SER	0.0	0.0	0.0	0.0	0.0
308LEU	308LEU	0.0	0.0	0.0	0.0	0.0
309ARG	309ARG	0.026664889007399505	0.028801371901463726	0.06666222251849876	0.0	0.013332444503699753
310THR	310THR	0.0	0.0	0.0	0.0	0.0
311PRO	311PRO	0.0	0.0	0.0	0.0	0.0
312ASN	312ASN	0.0	0.0	0.0	0.0	0.0
313THR	313THR	0.0	0.0	0.0	0.0	0.0
314HIS	314HIS	2.8953625313867963	2.1421462625117775	5.172988467435505	0.026664889007399505	3.4864342377174853
315SER	315SER	0.006666222251849876	0.005442947676339751	0.013332444503699753	0.0	0.006666222251849876
316LEU	316LEU	1.5221207475057217	1.1882384038664202	2.8998066795546964	0.0	1.666555562962469
317SER	317SER	0.3710863720196431	0.13358343546153933	0.27331511232584493	0.5599626691553896	0.2799813345776948
318GLU	318GLU	0.0	0.0	0.0	0.0	0.0
319LYS	319LYS	3.6308690531742323	1.2297850150710967	3.1464569028731417	5.319645356976202	2.426504899673355
320ILE	320ILE	15.432304513032465	1.151398943807272	14.765682287847477	17.052196520231984	14.479034731017933
321LYS	321LYS	0.23776192698264562	0.1564630512835495	0.1733217785480968	0.0866608892740484	0.45330311312579163
322HIS	322HIS	0.03999733351109926	0.021771790705359003	0.013332444503699753	0.06666222251849876	0.03999733351109926
323LEU	323LEU	9.926004933004466	1.9975617972166886	9.339377374841677	12.612492500499966	7.826144923671755
324PHE	324PHE	28.267004421927425	6.090783294231618	21.765215652289847	36.41090593960403	26.624891673888406
325LEU	325LEU	0.0	0.0	0.0	0.0	0.0
326GLY	326GLY	0.0	0.0	0.0	0.0	0.0
327PHE	327PHE	6.537341954980779	0.3919426271199582	6.546230251316579	7.012865808946071	6.052929804679688
328LEU	328LEU	3.2797813479101396	1.2319472108659022	2.259849343377108	5.012999133391108	2.5664955669622027
329PRO	329PRO	0.0	0.0	0.0	0.0	0.0
330LYS	330LYS	0.008888296335799835	0.006284974612239607	0.0	0.013332444503699753	0.013332444503699753
331TYR	331TYR	11.299246716885541	0.7529585824060199	10.252649823345111	11.992533831077928	11.652556496233585
332LEU	332LEU	2.7175966046707996	0.6552443980669416	2.419838677421505	2.106526231584561	3.626424905006333
333GLY	333GLY	0.54440815056774	0.36048315509494194	0.44663689087394176	0.15998933404439705	1.026598226784881
334MET	334MET	0.0022220740839499586	0.0031424873061198033	0.0	0.0	0.006666222251849876
335GLU	335GLU	0.0	0.0	0.0	0.0	0.0
336ALA	419ALA	0.0	0.0	0.0	0.0	0.0
337CYS	420CYS	0.0	0.0	0.0	0.0	0.0
338ASN	421ASN	0.0	0.0	0.0	0.0	0.0
339PHE	422PHE	0.0	0.0	0.0	0.0	0.0
340ILE	423ILE	0.0	0.0	0.0	0.0	0.0
341ALA	424ALA	0.0	0.0	0.0	0.0	0.0
342LYS	425LYS	0.0	0.0	0.0	0.0	0.0
343SER	426SER	0.0	0.0	0.0	0.0	0.0
344THR	427THR	0.0	0.0	0.0	0.0	0.0
345LYS	428LYS	0.0	0.0	0.0	0.0	0.0
346GLU	429GLU	0.0	0.0	0.0	0.0	0.0
347GLN	430GLN	0.0	0.0	0.0	0.0	0.0
348ASN	431ASN	0.0	0.0	0.0	0.0	0.0
349ASP	432ASP	0.0	0.0	0.0	0.0	0.0
350SER	433SER	0.0	0.0	0.0	0.0	0.0
351GLY	434GLY	0.0	0.0	0.0	0.0	0.0
352SER	435SER	0.0	0.0	0.0	0.0	0.0
353GLU	436GLU	0.0	0.0	0.0	0.0	0.0
354ASN	437ASN	0.0	0.0	0.0	0.0	0.0
355GLU	438GLU	0.0	0.0	0.0	0.0	0.0
356ASN	439ASN	0.0	0.0	0.0	0.0	0.0
357TRP	440TRP	3.026464902339844	2.229131294912961	5.779614692353843	0.3199786680887941	2.979801346576895
358VAL	441VAL	0.0	0.0	0.0	0.0	0.0
359LEU	442LEU	0.0	0.0	0.0	0.0	0.0
360ILE	443ILE	1.4176832655600737	0.6702638866594728	1.6465568962069195	0.5066328911405906	2.099860009332711
361GLY	444GLY	0.004444148167899917	0.006284974612239607	0.0	0.0	0.013332444503699753
362LYS	445LYS	0.0	0.0	0.0	0.0	0.0
363VAL	446VAL	0.0	0.0	0.0	0.0	0.0
364ILE	447ILE	10.228207008421661	3.4305441646666885	7.279514699020066	15.038997400173322	8.366108926071595
365ASP	448ASP	0.0	0.0	0.0	0.0	0.0
366LYS	449LYS	0.33775526076039375	0.3181370712162493	0.0866608892740484	0.1399906672888474	0.7866142257182854
367ALA	450ALA	4.104170833055574	1.8098462623171003	2.6264915672288516	6.652889807346177	3.033131124591694
368CYS	451CYS	28.20923049574473	3.646374146866247	27.52483167788814	24.125058329444705	32.97780147990134
369PHE	452PHE	13.328000355531854	2.974885032432977	10.545963602426506	11.985867608826078	17.452169855342976
370TRP	453TRP	21.400795502522055	3.4555745496980323	19.225384974335043	18.698753416438905	26.278248116792213
371ILE	454ILE	34.782125636068706	2.9589434198453364	31.20458636090927	34.69102059862676	38.450769948670086
372ALA	455ALA	3.4753238672977353	0.5260358551385317	3.2597826811545896	2.966468902073195	4.199720018665422
373LEU	456LEU	13.821300802168745	2.8174094329579034	10.539297380174656	17.41883874408373	13.50576628224785
374LEU	457LEU	14.00795502522054	0.7149210420476212	13.339110725951603	14.999000066662223	13.685754283047796
375LEU	458LEU	33.87329733573318	3.120410777979383	35.14432371175255	29.578028131457902	36.89754016398907
376PHE	459PHE	0.06221807435059885	0.016628479820340606	0.03999733351109926	0.07999466702219853	0.06666222251849876
377SER	460SER	21.154145279203608	5.5238553910153705	25.751616558896075	13.385774281714552	24.3250449970002
378ILE	461ILE	31.864542363842407	0.18720891735951656	31.671221918538762	31.80454636357576	32.11785880941271
379GLY	462GLY	8.392773815078995	0.9175201938049594	9.459369375374974	7.219518698753417	8.499433371108593
380THR	463THR	4.248605648512322	1.9091819492738538	5.999600026664889	1.5932271181921205	5.152989800679955
381LEU	464LEU	37.21307468390996	2.147146851494819	38.41077261515899	34.19772015198987	39.03073128458103
382ALA	465ALA	25.81161255916272	1.463302849900405	25.604959669355377	27.698153456436238	24.131724551696554
383ILE	466ILE	4.799680021331912	0.7249344294537108	5.3996400239984	5.219652023198454	3.77974801679888
384PHE	467PHE	45.65028998066796	3.575598229232795	41.47723485100993	50.20998600093327	45.26364909006066
385LEU	468LEU	29.711352576494903	4.0593991282506465	26.738217452169856	35.450969935337646	26.9448703419772
386THR	469THR	6.46179143612648	1.489820719558834	6.226251583227785	8.392773815078995	4.7663489100726615
387GLY	470GLY	0.026664889007399505	0.016328843029019255	0.006666222251849876	0.04666355576294914	0.026664889007399505
388HIS	471HIS	21.09859342710486	4.725917484327042	16.79221385240984	27.678154789680686	18.82541163922405
389PHE	472PHE	28.920294202608716	3.3783887056809325	26.48490100659956	33.697753483101124	26.57822811812546
390ASN	473ASN	0.0	0.0	0.0	0.0	0.0
391GLN	474GLN	0.0022220740839499586	0.0031424873061198033	0.0	0.006666222251849876	0.0
392VAL	475VAL	0.0	0.0	0.0	0.0	0.0
393PRO	476PRO	0.0	0.0	0.0	0.0	0.0
394GLU	477GLU	0.0	0.0	0.0	0.0	0.0
395PHE	478PHE	0.0	0.0	0.0	0.0	0.0
396PRO	479PRO	0.0	0.0	0.0	0.0	0.0
397PHE	480PHE	0.0	0.0	0.0	0.0	0.0
398PRO	481PRO	0.0	0.0	0.0	0.0	0.0
399GLY	482GLY	0.0	0.0	0.0	0.0	0.0
400ASP	483ASP	0.0	0.0	0.0	0.0	0.0
401PRO	484PRO	0.0	0.0	0.0	0.0	0.0
402ARG	485ARG	0.0	0.0	0.0	0.0	0.0
403LYS	486LYS	0.0	0.0	0.0	0.0	0.0
404TYR	487TYR	0.0	0.0	0.0	0.0	0.0
405VAL	488VAL	0.0	0.0	0.0	0.0	0.0
406PRO	489PRO	0.0	0.0	0.0	0.0	0.0
