# Supplementary material for: State-dependent binding of cholesterol and an anionic lipid to the muscle-type Torpedo nicotinic acetylcholine receptor
Source: Commun Biol. 2024 Apr 10;7:437. doi: 10.1038/s42003-024-06106-8 (PMC11006840; doi:10.1038/s42003-024-06106-8)
Supplement: Supplementary file 6 — Supplementary Data 1 [file 42003_2024_6106_MOESM6_ESM.zip › COMMS_BIO_TEXT_FILES/occupancy-nic-CHOL-in-3PC2CHOL-alpha1.txt]

Residue	Renumbered	Occupancy Avg	Occupancy Std	r1_occ	r2_occ	r3_occ
1SER	1SER	0.0	0.0	0.0	0.0	0.0
2GLU	2GLU	0.0	0.0	0.0	0.0	0.0
3HIS	3HIS	0.0	0.0	0.0	0.0	0.0
4GLU	4GLU	0.0	0.0	0.0	0.0	0.0
5THR	5THR	0.0	0.0	0.0	0.0	0.0
6ARG	6ARG	0.0	0.0	0.0	0.0	0.0
7LEU	7LEU	0.0	0.0	0.0	0.0	0.0
8VAL	8VAL	0.0	0.0	0.0	0.0	0.0
9ALA	9ALA	0.0	0.0	0.0	0.0	0.0
10ASN	10ASN	0.0	0.0	0.0	0.0	0.0
11LEU	11LEU	0.0	0.0	0.0	0.0	0.0
12LEU	12LEU	0.0	0.0	0.0	0.0	0.0
13GLU	13GLU	0.0	0.0	0.0	0.0	0.0
14ASN	14ASN	0.0	0.0	0.0	0.0	0.0
15TYR	15TYR	0.0	0.0	0.0	0.0	0.0
16ASN	16ASN	0.0	0.0	0.0	0.0	0.0
17LYS	17LYS	0.0	0.0	0.0	0.0	0.0
18VAL	18VAL	0.0	0.0	0.0	0.0	0.0
19ILE	19ILE	0.0	0.0	0.0	0.0	0.0
20ARG	20ARG	0.0	0.0	0.0	0.0	0.0
21PRO	21PRO	0.0	0.0	0.0	0.0	0.0
22VAL	22VAL	0.0	0.0	0.0	0.0	0.0
23GLU	23GLU	0.0	0.0	0.0	0.0	0.0
24HIS	24HIS	0.0	0.0	0.0	0.0	0.0
25HIS	25HIS	0.0	0.0	0.0	0.0	0.0
26THR	26THR	0.0	0.0	0.0	0.0	0.0
27HIS	27HIS	0.0	0.0	0.0	0.0	0.0
28PHE	28PHE	0.0	0.0	0.0	0.0	0.0
29VAL	29VAL	0.0	0.0	0.0	0.0	0.0
30ASP	30ASP	0.0	0.0	0.0	0.0	0.0
31ILE	31ILE	0.0	0.0	0.0	0.0	0.0
32THR	32THR	0.0	0.0	0.0	0.0	0.0
33VAL	33VAL	0.0	0.0	0.0	0.0	0.0
34GLY	34GLY	0.0	0.0	0.0	0.0	0.0
35LEU	35LEU	0.0	0.0	0.0	0.0	0.0
36GLN	36GLN	0.0	0.0	0.0	0.0	0.0
37LEU	37LEU	0.0	0.0	0.0	0.0	0.0
38ILE	38ILE	0.0	0.0	0.0	0.0	0.0
39GLN	39GLN	0.0	0.0	0.0	0.0	0.0
40LEU	40LEU	0.0	0.0	0.0	0.0	0.0
41ILE	41ILE	0.0	0.0	0.0	0.0	0.0
42SER	42SER	0.0	0.0	0.0	0.0	0.0
43VAL	43VAL	0.0	0.0	0.0	0.0	0.0
44ASP	44ASP	0.0	0.0	0.0	0.0	0.0
45GLU	45GLU	0.0	0.0	0.0	0.0	0.0
46VAL	46VAL	0.0	0.0	0.0	0.0	0.0
47ASN	47ASN	0.0	0.0	0.0	0.0	0.0
48GLN	48GLN	0.0	0.0	0.0	0.0	0.0
49ILE	49ILE	0.0	0.0	0.0	0.0	0.0
50VAL	50VAL	0.0	0.0	0.0	0.0	0.0
51GLU	51GLU	0.0	0.0	0.0	0.0	0.0
52THR	52THR	0.0	0.0	0.0	0.0	0.0
53ASN	53ASN	0.0	0.0	0.0	0.0	0.0
54VAL	54VAL	0.0	0.0	0.0	0.0	0.0
55ARG	55ARG	0.0	0.0	0.0	0.0	0.0
56LEU	56LEU	0.0	0.0	0.0	0.0	0.0
57ARG	57ARG	0.0	0.0	0.0	0.0	0.0
58GLN	58GLN	0.0	0.0	0.0	0.0	0.0
59GLN	59GLN	0.0	0.0	0.0	0.0	0.0
60TRP	60TRP	0.0	0.0	0.0	0.0	0.0
61ILE	61ILE	0.0	0.0	0.0	0.0	0.0
62ASP	62ASP	0.0	0.0	0.0	0.0	0.0
63VAL	63VAL	0.0	0.0	0.0	0.0	0.0
64ARG	64ARG	0.0	0.0	0.0	0.0	0.0
65LEU	65LEU	0.0	0.0	0.0	0.0	0.0
66ARG	66ARG	0.0	0.0	0.0	0.0	0.0
67TRP	67TRP	0.0	0.0	0.0	0.0	0.0
68ASN	68ASN	0.0	0.0	0.0	0.0	0.0
69PRO	69PRO	0.0	0.0	0.0	0.0	0.0
70ALA	70ALA	0.0	0.0	0.0	0.0	0.0
71ASP	71ASP	0.0	0.0	0.0	0.0	0.0
72TYR	72TYR	0.0	0.0	0.0	0.0	0.0
73GLY	73GLY	0.0	0.0	0.0	0.0	0.0
74GLY	74GLY	0.0	0.0	0.0	0.0	0.0
75ILE	75ILE	0.0	0.0	0.0	0.0	0.0
76LYS	76LYS	0.0	0.0	0.0	0.0	0.0
77LYS	77LYS	0.0	0.0	0.0	0.0	0.0
78ILE	78ILE	0.0	0.0	0.0	0.0	0.0
79ARG	79ARG	0.0	0.0	0.0	0.0	0.0
80LEU	80LEU	0.0	0.0	0.0	0.0	0.0
81PRO	81PRO	0.0	0.0	0.0	0.0	0.0
82SER	82SER	0.0	0.0	0.0	0.0	0.0
83ASP	83ASP	0.0	0.0	0.0	0.0	0.0
84ASP	84ASP	0.0	0.0	0.0	0.0	0.0
85VAL	85VAL	0.0	0.0	0.0	0.0	0.0
86TRP	86TRP	0.0	0.0	0.0	0.0	0.0
87LEU	87LEU	0.0	0.0	0.0	0.0	0.0
88PRO	88PRO	0.0	0.0	0.0	0.0	0.0
89ASP	89ASP	0.0	0.0	0.0	0.0	0.0
90LEU	90LEU	0.0	0.0	0.0	0.0	0.0
91VAL	91VAL	0.0	0.0	0.0	0.0	0.0
92LEU	92LEU	0.0	0.0	0.0	0.0	0.0
93TYR	93TYR	0.0	0.0	0.0	0.0	0.0
94ASN	94ASN	0.0	0.0	0.0	0.0	0.0
95ASN	95ASN	0.0	0.0	0.0	0.0	0.0
96ALA	96ALA	0.0	0.0	0.0	0.0	0.0
97ASP	97ASP	0.0	0.0	0.0	0.0	0.0
98GLY	98GLY	0.0	0.0	0.0	0.0	0.0
99ASP	99ASP	0.0	0.0	0.0	0.0	0.0
100PHE	100PHE	0.0	0.0	0.0	0.0	0.0
101ALA	101ALA	0.0	0.0	0.0	0.0	0.0
102ILE	102ILE	0.0	0.0	0.0	0.0	0.0
103VAL	103VAL	0.0	0.0	0.0	0.0	0.0
104HIS	104HIS	0.0	0.0	0.0	0.0	0.0
105MET	105MET	0.0	0.0	0.0	0.0	0.0
106THR	106THR	0.0	0.0	0.0	0.0	0.0
107LYS	107LYS	0.0	0.0	0.0	0.0	0.0
108LEU	108LEU	0.0	0.0	0.0	0.0	0.0
109LEU	109LEU	0.0	0.0	0.0	0.0	0.0
110LEU	110LEU	0.0	0.0	0.0	0.0	0.0
111ASP	111ASP	0.0	0.0	0.0	0.0	0.0
112TYR	112TYR	0.0	0.0	0.0	0.0	0.0
113THR	113THR	0.0	0.0	0.0	0.0	0.0
114GLY	114GLY	0.0	0.0	0.0	0.0	0.0
115LYS	115LYS	0.0	0.0	0.0	0.0	0.0
116ILE	116ILE	0.0	0.0	0.0	0.0	0.0
117MET	117MET	0.0	0.0	0.0	0.0	0.0
118TRP	118TRP	0.0	0.0	0.0	0.0	0.0
119THR	119THR	0.0	0.0	0.0	0.0	0.0
120PRO	120PRO	0.0	0.0	0.0	0.0	0.0
121PRO	121PRO	0.0	0.0	0.0	0.0	0.0
122ALA	122ALA	0.0	0.0	0.0	0.0	0.0
123ILE	123ILE	0.0	0.0	0.0	0.0	0.0
124PHE	124PHE	0.0	0.0	0.0	0.0	0.0
125LYS	125LYS	0.0	0.0	0.0	0.0	0.0
126SER	126SER	0.0	0.0	0.0	0.0	0.0
127TYR	127TYR	0.0	0.0	0.0	0.0	0.0
128CYS	128CYS	0.0	0.0	0.0	0.0	0.0
129GLU	129GLU	0.0	0.0	0.0	0.0	0.0
130ILE	130ILE	0.0	0.0	0.0	0.0	0.0
131ILE	131ILE	0.0	0.0	0.0	0.0	0.0
132VAL	132VAL	0.0	0.0	0.0	0.0	0.0
133THR	133THR	0.011110370419749794	0.0031424873061198033	0.006666222251849876	0.013332444503699753	0.013332444503699753
134HIS	134HIS	3.750861053707531	2.694750203170068	7.539497366842211	2.213185787614159	1.4999000066662223
135PHE	135PHE	0.11332577828144791	0.16026685261210996	0.3399773348443437	0.0	0.0
136PRO	136PRO	6.159589360709286	1.8655499694141293	8.59276048263449	4.059729351376575	5.826278248116792
137PHE	137PHE	25.058329444703688	8.782258061402077	14.62569162055863	24.438370775281648	36.11092593827078
138ASP	138ASP	0.0	0.0	0.0	0.0	0.0
139GLN	139GLN	0.0	0.0	0.0	0.0	0.0
140GLN	140GLN	0.0	0.0	0.0	0.0	0.0
141ASN	141ASN	0.0	0.0	0.0	0.0	0.0
142CYS	142CYS	0.0	0.0	0.0	0.0	0.0
143THR	143THR	0.0	0.0	0.0	0.0	0.0
144MET	144MET	0.0	0.0	0.0	0.0	0.0
145LYS	145LYS	0.0	0.0	0.0	0.0	0.0
146LEU	146LEU	0.0	0.0	0.0	0.0	0.0
147GLY	147GLY	0.0	0.0	0.0	0.0	0.0
148ILE	148ILE	0.0	0.0	0.0	0.0	0.0
149TRP	149TRP	0.0	0.0	0.0	0.0	0.0
150THR	150THR	0.0	0.0	0.0	0.0	0.0
151TYR	151TYR	0.0	0.0	0.0	0.0	0.0
152ASP	152ASP	0.0	0.0	0.0	0.0	0.0
153GLY	153GLY	0.0	0.0	0.0	0.0	0.0
154THR	154THR	0.0	0.0	0.0	0.0	0.0
155LYS	155LYS	0.0	0.0	0.0	0.0	0.0
156VAL	156VAL	0.0	0.0	0.0	0.0	0.0
157SER	157SER	0.0	0.0	0.0	0.0	0.0
158ILE	158ILE	0.0	0.0	0.0	0.0	0.0
159SER	159SER	0.0	0.0	0.0	0.0	0.0
160PRO	160PRO	0.0	0.0	0.0	0.0	0.0
161GLU	161GLU	0.0	0.0	0.0	0.0	0.0
162SER	162SER	0.0	0.0	0.0	0.0	0.0
163ASP	163ASP	0.0	0.0	0.0	0.0	0.0
164ARG	164ARG	0.0	0.0	0.0	0.0	0.0
165PRO	165PRO	0.0	0.0	0.0	0.0	0.0
166ASP	166ASP	0.0	0.0	0.0	0.0	0.0
167LEU	167LEU	0.0	0.0	0.0	0.0	0.0
168SER	168SER	0.0	0.0	0.0	0.0	0.0
169THR	169THR	0.0	0.0	0.0	0.0	0.0
170PHE	170PHE	0.0	0.0	0.0	0.0	0.0
171MET	171MET	0.0	0.0	0.0	0.0	0.0
172GLU	172GLU	0.0	0.0	0.0	0.0	0.0
173SER	173SER	0.0	0.0	0.0	0.0	0.0
174GLY	174GLY	0.0	0.0	0.0	0.0	0.0
175GLU	175GLU	0.0	0.0	0.0	0.0	0.0
176TRP	176TRP	0.0	0.0	0.0	0.0	0.0
177VAL	177VAL	0.03333111125924938	0.024942719730510907	0.026664889007399505	0.06666222251849876	0.006666222251849876
178MET	178MET	0.0	0.0	0.0	0.0	0.0
179LYS	179LYS	0.028886963091349468	0.03624093156078504	0.006666222251849876	0.07999466702219853	0.0
180ASP	180ASP	0.0	0.0	0.0	0.0	0.0
181TYR	181TYR	0.0	0.0	0.0	0.0	0.0
182ARG	182ARG	0.0	0.0	0.0	0.0	0.0
183GLY	183GLY	0.0	0.0	0.0	0.0	0.0
184TRP	184TRP	0.0	0.0	0.0	0.0	0.0
185LYS	185LYS	0.0	0.0	0.0	0.0	0.0
186HIS	186HIS	0.0	0.0	0.0	0.0	0.0
187TRP	187TRP	0.0	0.0	0.0	0.0	0.0
188VAL	188VAL	0.0	0.0	0.0	0.0	0.0
189TYR	189TYR	0.0	0.0	0.0	0.0	0.0
190TYR	190TYR	0.0	0.0	0.0	0.0	0.0
191THR	191THR	0.0	0.0	0.0	0.0	0.0
192CYS	192CYS	0.0	0.0	0.0	0.0	0.0
193CYS	193CYS	0.0	0.0	0.0	0.0	0.0
194PRO	194PRO	0.0	0.0	0.0	0.0	0.0
195ASP	195ASP	0.0	0.0	0.0	0.0	0.0
196THR	196THR	0.0	0.0	0.0	0.0	0.0
197PRO	197PRO	0.0	0.0	0.0	0.0	0.0
198TYR	198TYR	0.0	0.0	0.0	0.0	0.0
199LEU	199LEU	0.0	0.0	0.0	0.0	0.0
200ASP	200ASP	0.0	0.0	0.0	0.0	0.0
201ILE	201ILE	0.0	0.0	0.0	0.0	0.0
202THR	202THR	0.0	0.0	0.0	0.0	0.0
203TYR	203TYR	0.0	0.0	0.0	0.0	0.0
204HIS	204HIS	0.0	0.0	0.0	0.0	0.0
205PHE	205PHE	0.0	0.0	0.0	0.0	0.0
206ILE	206ILE	0.0	0.0	0.0	0.0	0.0
207MET	207MET	0.0	0.0	0.0	0.0	0.0
208GLN	208GLN	0.27109303824189496	0.2088513234674876	0.17998800079994667	0.5599626691553896	0.07332844477034864
209ARG	209ARG	0.0866608892740484	0.0331081581800132	0.13332444503699753	0.06666222251849876	0.05999600026664889
210ILE	210ILE	6.144034842121637	1.2251509794311013	6.859542697153523	7.152856476234918	4.419705352976468
211PRO	211PRO	6.7062195853609765	0.963140318750929	5.3996400239984	7.692820478634758	7.0261982534497704
212LEU	212LEU	35.31320134213275	1.0920855511950758	36.010932604493036	36.15758949403373	33.77108192787148
213TYR	213TYR	0.011110370419749794	0.0031424873061198033	0.013332444503699753	0.006666222251849876	0.013332444503699753
214PHE	214PHE	0.07110637068639869	0.05144473436344344	0.09332711152589827	0.11999200053329778	0.0
215VAL	215VAL	9.221607448392328	4.128741612587407	4.3930404639690686	8.792747150189987	14.479034731017933
216VAL	216VAL	45.24809457147301	6.856892179976739	52.56316245583628	36.07759482701153	47.103526431571225
217ASN	217ASN	0.006666222251849877	0.009427461918359411	0.01999866675554963	0.0	0.0
218VAL	218VAL	0.0	0.0	0.0	0.0	0.0
219ILE	219ILE	3.4508810523742866	1.1123117812183554	1.893207119525365	4.419705352976468	4.039730684621025
220ILE	220ILE	11.243694864786791	7.119442834280088	4.9263382441170585	7.612825811612559	21.191920538630757
221PRO	221PRO	0.595515854498589	0.3857331165589659	0.7732817812145857	0.9532697820145324	0.05999600026664889
222CYS	222CYS	0.0	0.0	0.0	0.0	0.0
223LEU	223LEU	4.244161500344421	1.8663623396615892	3.0531297913472435	6.879541363909072	2.7998133457769483
224LEU	224LEU	9.257160633735529	6.106774648741271	5.806279581361243	4.126391573895074	17.83881074595027
225PHE	225PHE	0.5821834099948892	0.7024847451119984	0.026664889007399505	0.14665688954069728	1.5732284514365709
226SER	226SER	3.555318534319934	2.686464593099456	6.49290047330178	4.173055129658023	0.0
227PHE	227PHE	30.16243361553674	20.675317658747705	14.812345843610426	16.28558096126925	59.38937404173055
228LEU	228LEU	21.831877874808345	19.953748190346218	8.286114259049397	7.166188920738618	50.04333044463702
229THR	229THR	0.0	0.0	0.0	0.0	0.0
230GLY	230GLY	0.004444148167899917	0.0031424873061198033	0.006666222251849876	0.006666222251849876	0.0
231LEU	231LEU	21.451903206452908	14.017289631487072	6.199586694220385	18.112125858276116	40.04399706686221
232VAL	232VAL	0.0	0.0	0.0	0.0	0.0
233PHE	233PHE	2.4220607515054553	1.700399271544297	2.9064729018065463	4.219718685420972	0.1399906672888474
234TYR	234TYR	40.29953558651646	10.040728386137816	34.25104993000467	54.44970335310979	32.19785347643491
235LEU	235LEU	0.0	0.0	0.0	0.0	0.0
236PRO	236PRO	0.0	0.0	0.0	0.0	0.0
237THR	237THR	0.0	0.0	0.0	0.0	0.0
238ASP	238ASP	0.0	0.0	0.0	0.0	0.0
239SER	239SER	0.0	0.0	0.0	0.0	0.0
240GLY	240GLY	0.0	0.0	0.0	0.0	0.0
241GLU	241GLU	0.0	0.0	0.0	0.0	0.0
242LYS	242LYS	0.0	0.0	0.0	0.0	0.0
243MET	243MET	0.0	0.0	0.0	0.0	0.0
244THR	244THR	0.0	0.0	0.0	0.0	0.0
245LEU	245LEU	0.0	0.0	0.0	0.0	0.0
246SER	246SER	0.0	0.0	0.0	0.0	0.0
247ILE	247ILE	0.0	0.0	0.0	0.0	0.0
248SER	248SER	0.0	0.0	0.0	0.0	0.0
249VAL	249VAL	0.0	0.0	0.0	0.0	0.0
250LEU	250LEU	0.0	0.0	0.0	0.0	0.0
251LEU	251LEU	0.0	0.0	0.0	0.0	0.0
252SER	252SER	0.0	0.0	0.0	0.0	0.0
253LEU	253LEU	0.0	0.0	0.0	0.0	0.0
254THR	254THR	0.0	0.0	0.0	0.0	0.0
255VAL	255VAL	0.0	0.0	0.0	0.0	0.0
256PHE	256PHE	0.0	0.0	0.0	0.0	0.0
257LEU	257LEU	0.0	0.0	0.0	0.0	0.0
258LEU	258LEU	0.0	0.0	0.0	0.0	0.0
259VAL	259VAL	0.0	0.0	0.0	0.0	0.0
260ILE	260ILE	0.0	0.0	0.0	0.0	0.0
261VAL	261VAL	0.0	0.0	0.0	0.0	0.0
262GLU	262GLU	0.0	0.0	0.0	0.0	0.0
263LEU	263LEU	0.0	0.0	0.0	0.0	0.0
264ILE	264ILE	0.0	0.0	0.0	0.0	0.0
265PRO	265PRO	0.0	0.0	0.0	0.0	0.0
266SER	266SER	0.0	0.0	0.0	0.0	0.0
267THR	267THR	0.0	0.0	0.0	0.0	0.0
268SER	268SER	0.0	0.0	0.0	0.0	0.0
269SER	269SER	0.215541186143146	0.22138371432032414	0.5199653356442904	0.12665822278514766	0.0
270ALA	270ALA	0.648845632513388	0.7236528065524114	1.666555562962469	0.2333177788147457	0.04666355576294914
271VAL	271VAL	31.020154211941428	7.383394802496091	41.44390373975068	25.278314779014732	26.338244117058863
272PRO	272PRO	0.0	0.0	0.0	0.0	0.0
273LEU	273LEU	2.804257493944848	2.3371571978195114	6.106259582694487	1.2799146723551764	1.026598226784881
274ILE	274ILE	0.644401484345488	0.8878569439373841	1.899873341777215	0.03333111125924938	0.0
275GLY	275GLY	0.004444148167899917	0.0031424873061198033	0.006666222251849876	0.006666222251849876	0.0
276LYS	276LYS	36.27980356865098	4.635258256657501	31.571228584761016	34.684354376374905	42.583827744817015
277TYR	277TYR	7.790591738328556	4.952380534430965	12.292513832411172	10.185987600826612	0.8932737817478835
278MET	278MET	0.0	0.0	0.0	0.0	0.0
279LEU	279LEU	11.137035308757197	4.2464771772500844	5.872941803879741	11.265915605626292	16.27224851676555
280PHE	280PHE	46.985756505121884	4.874767670511892	41.07059529364709	46.87687487500833	53.00979934671022
281THR	281THR	6.592893807079528	4.861783334560499	11.579228051463236	8.199453369775348	0.0
282MET	282MET	0.02666488900739951	0.018854923836718822	0.03999733351109926	0.0	0.03999733351109926
283ILE	283ILE	4.913005799613359	0.9884009328898413	3.953069795346977	4.513032464502366	6.272915138990734
284PHE	284PHE	16.978868075461637	8.523225063334468	27.61815878941404	16.565562295846945	6.752883141123925
285VAL	285VAL	0.0	0.0	0.0	0.0	0.0
286ILE	286ILE	7.101748772304069	0.8978279268443714	7.852809812679155	7.612825811612559	5.839610692620492
287SER	287SER	4.390818389885119	1.5471413214779448	5.372975134991001	5.592960469302047	2.206519565362309
288SER	288SER	0.27331511232584493	0.1907362952147629	0.2866475568295447	0.49996666888874075	0.03333111125924938
289ILE	289ILE	0.322200742172744	0.15646305128354948	0.14665688954069728	0.5266315578961402	0.29331377908139455
290ILE	290ILE	25.92716041152812	6.49733018253175	33.49776681554563	26.651556562895806	17.632157856142925
291ILE	291ILE	8.543874852787592	5.2857645363459875	14.445703619758683	9.566028931404572	1.61989200719952
292THR	292THR	0.0022220740839499586	0.0031424873061198033	0.0	0.006666222251849876	0.0
293VAL	293VAL	10.77928138124125	6.101107339972507	12.885807612825811	16.972201853209786	2.479834677688154
294VAL	294VAL	14.976779325822724	3.9800727577603485	19.56536230917939	15.505632957802813	9.859342710485967
295VAL	295VAL	2.4753905295202543	0.38226133215854996	1.9732017865475635	2.8998066795546964	2.553163122458503
296ILE	296ILE	0.0	0.0	0.0	0.0	0.0
297ASN	297ASN	3.170899717796592	2.430812957227864	0.0	3.6064262382507835	5.906272915138991
298THR	298THR	15.69006510677066	3.8074861732371144	10.499300046663556	19.52536497566829	17.045530297980136
299HIS	299HIS	0.0	0.0	0.0	0.0	0.0
300HIS	300HIS	0.0	0.0	0.0	0.0	0.0
301ARG	301ARG	8.015021220807503	2.9622706221160686	4.32637824145057	8.1394573695087	11.579228051463236
302SER	302SER	0.0	0.0	0.0	0.0	0.0
303PRO	303PRO	0.0	0.0	0.0	0.0	0.0
304SER	304SER	0.0	0.0	0.0	0.0	0.0
305THR	305THR	0.0	0.0	0.0	0.0	0.0
306HIS	306HIS	8.266115592293847	7.705820373734254	0.973268448770082	4.899673355109659	18.9254049730018
307THR	307THR	0.03999733351109926	0.023725258876144507	0.05999600026664889	0.006666222251849876	0.05332977801479901
308MET	308MET	0.6155145212541386	0.8284075766305141	1.786547563495767	0.05999600026664889	0.0
309PRO	309PRO	9.728240339532919	0.7197119243037224	9.20605292980468	9.232717818812079	10.745950269982002
310GLN	310GLN	0.022220740839499587	0.006284974612239607	0.026664889007399505	0.026664889007399505	0.013332444503699753
311TRP	311TRP	35.775392751594346	1.8522690290655535	33.164455702953134	37.26418238784081	36.89754016398907
312VAL	312VAL	25.082772259627138	2.6454816194160657	21.971868542097194	28.438104126391575	24.83834411039264
313ARG	313ARG	0.011110370419749794	0.011330399114709653	0.006666222251849876	0.026664889007399505	0.0
314LYS	314LYS	2.655378530320201	0.4621807262896446	2.71981867875475	2.059862675821612	3.186454236384241
315ILE	315ILE	18.583205564073506	3.497805769737169	17.79881341243917	23.20511965868942	14.745683621091928
316PHE	316PHE	30.026887096415795	10.571097493898835	22.01853209786014	44.96366908872742	23.09846010265982
317ILE	317ILE	0.0	0.0	0.0	0.0	0.0
318ASP	318ASP	0.7710597071306357	0.2436795780504456	0.9332711152589828	0.4266382241183921	0.9532697820145324
319THR	319THR	24.707241739439592	2.853565355848469	26.684887674155057	20.671955202986467	26.764882341177255
320ILE	320ILE	8.637201964313489	1.389182000971327	9.412705819612025	9.812679154723018	6.686220918605426
321PRO	321PRO	0.035553185343199345	0.037049378931478055	0.01999866675554963	0.0866608892740484	0.0
322ASN	322ASN	5.42852698708975	0.5221354011490784	4.973001799880008	5.152989800679955	6.159589360709286
323VAL	323VAL	24.751683221118594	1.198029753490691	25.99160055996267	25.131657889474035	23.131791213919072
324MET	324MET	35.3376441570562	5.047385399374598	39.25738284114392	28.21145256982868	38.54409706019599
325PHE	325PHE	69.29982445614736	5.658755868234019	61.54256382907806	71.47523498433438	74.88167455502966
326PHE	326PHE	83.98551207697265	1.3807754516243766	82.18118792080529	84.24105059662689	85.53429771348577
327SER	327SER	0.45108103904184166	0.4159613479225243	1.0132657822811812	0.3199786680887941	0.01999866675554963
328THR	328THR	0.08443881519009844	0.11941451763255252	0.0	0.2533164455702953	0.0
329MET	329MET	0.0	0.0	0.0	0.0	0.0
330LYS	330LYS	0.0022220740839499586	0.0031424873061198033	0.0	0.006666222251849876	0.0
331ARG	331ARG	0.16887763038019687	0.027395569197471176	0.13332444503699753	0.1733217785480968	0.1999866675554963
332SER	374SER	0.0	0.0	0.0	0.0	0.0
333ALA	375ALA	0.0	0.0	0.0	0.0	0.0
334ILE	376ILE	0.0	0.0	0.0	0.0	0.0
335GLU	377GLU	0.0	0.0	0.0	0.0	0.0
336GLY	378GLY	0.0	0.0	0.0	0.0	0.0
337VAL	379VAL	0.0	0.0	0.0	0.0	0.0
338LYS	380LYS	0.0	0.0	0.0	0.0	0.0
339TYR	381TYR	0.0	0.0	0.0	0.0	0.0
340ILE	382ILE	0.0	0.0	0.0	0.0	0.0
341ALA	383ALA	0.0	0.0	0.0	0.0	0.0
342GLU	384GLU	0.0	0.0	0.0	0.0	0.0
343HIS	385HIS	0.0	0.0	0.0	0.0	0.0
344MET	386MET	0.0	0.0	0.0	0.0	0.0
345LYS	387LYS	0.0	0.0	0.0	0.0	0.0
346SER	388SER	0.0	0.0	0.0	0.0	0.0
347ASP	389ASP	0.0	0.0	0.0	0.0	0.0
348GLU	390GLU	0.0	0.0	0.0	0.0	0.0
349GLU	391GLU	0.0	0.0	0.0	0.0	0.0
350SER	392SER	0.0	0.0	0.0	0.0	0.0
351SER	393SER	0.0	0.0	0.0	0.0	0.0
352ASN	394ASN	0.0	0.0	0.0	0.0	0.0
353ALA	395ALA	0.0	0.0	0.0	0.0	0.0
354ALA	396ALA	0.0	0.0	0.0	0.0	0.0
355GLU	397GLU	0.0	0.0	0.0	0.0	0.0
356GLU	398GLU	0.0	0.0	0.0	0.0	0.0
357TRP	399TRP	30.204653023131794	6.887288423146113	23.405106326244915	39.64402373175122	27.56482901139924
358LYS	400LYS	0.0	0.0	0.0	0.0	0.0
359TYR	401TYR	0.0	0.0	0.0	0.0	0.0
360VAL	402VAL	1.833211119258716	1.946818441361022	0.29331377908139455	4.579694687020865	0.6266248916738885
361ALA	403ALA	2.5153878630313535	2.4047749365679816	0.9466035597626825	5.912939137390841	0.6866208919405373
362MET	404MET	0.0	0.0	0.0	0.0	0.0
363VAL	405VAL	0.3555318534319934	0.3959658705624556	0.11999200053329778	0.9132724485034331	0.03333111125924938
364ILE	406ILE	4.31526787103082	2.3789189317880846	2.2798480101326577	7.652823145123659	3.0131324578361443
365ASP	407ASP	0.008888296335799835	0.012569949224479213	0.0	0.026664889007399505	0.0
366HIS	408HIS	16.2922471835211	11.09168172431476	29.21805212985801	17.525498300113327	2.1331911205919605
367ILE	409ILE	26.971535230984603	0.3526173229901531	26.51823211785881	27.01819878674755	27.378174788347444
368LEU	410LEU	2.826478234784348	1.5945793133289237	3.77974801679888	4.119725351643224	0.5799613359109392
369LEU	411LEU	16.978868075461634	3.1416088581374764	12.625824945003666	19.92533831077928	18.38544097060196
370CYS	412CYS	35.28653645312534	2.5039531315994865	33.13112459169389	33.931071261915875	38.79741350576628
371VAL	413VAL	1.779881341243917	0.5262798464500835	1.8265448970068663	2.3998400106659554	1.1132591160589294
372PHE	414PHE	8.848299002288737	3.230435682354963	10.639290713952404	11.592560495966936	4.31304579694687
373MET	415MET	5.101882096749105	2.049942528649326	3.573095126991534	7.999466702219852	3.733084461035931
374LEU	416LEU	4.439704019732018	0.26946714127601795	4.433037797480168	4.773015132324511	4.113059129391374
375ILE	417ILE	2.6242694931449013	0.26605567712544975	2.979801346576895	2.553163122458503	2.3398440103993066
376CYS	418CYS	5.6062929138057465	4.240307767859138	10.252649823345111	6.566228918072128	0.0
377ILE	419ILE	4.85078772526276	1.3417096029827167	4.679688020798613	6.572895140323978	3.299780014665689
378ILE	420ILE	5.761838099682244	0.529879645740555	6.339577361509233	5.059662689154057	5.886274248383441
379GLY	421GLY	9.926004933004467	6.541336238443456	17.178854743017133	11.272581827878142	1.3265782281181255
380THR	422THR	3.4219940892829364	2.206108902178129	3.619758682754483	6.019598693420439	0.6266248916738885
381VAL	423VAL	9.890451747661269	1.5854058683841024	10.199320045330312	11.659222718485434	7.8128124791680555
382SER	424SER	20.347532386729775	0.8589573884586298	20.758616092260517	19.152056529564696	21.13192453836411
383VAL	425VAL	15.603404217496612	1.295082271207294	14.392373841743884	17.398840077328178	15.018998733417773
384PHE	426PHE	17.923249561140366	3.9933484332810982	14.545696953536432	23.531764549030065	15.69228718085461
385ALA	427ALA	12.852476501566564	2.8907586832452994	15.65228984734351	14.032397840143991	8.872741817212185
386GLY	428GLY	16.989978445881388	2.412216733137481	19.99200053329778	16.892207186187587	14.08572761815879
387ARG	429ARG	3.1420127547052417	1.2633776074389076	4.879674688354109	2.6331577894807014	1.9132057862809146
388LEU	430LEU	21.567451058818303	1.1147062935726506	21.265248983401108	20.378641423905073	23.058462769148722
389ILE	431ILE	39.41737217518832	2.434312330712647	42.61715885607626	38.91740550629958	36.71755216318912
390GLU	432GLU	6.928426993755971	1.3617851898924238	8.852743150456636	6.032931137924138	5.899606692887141
