# Supplementary material for: State-dependent binding of cholesterol and an anionic lipid to the muscle-type Torpedo nicotinic acetylcholine receptor
Source: Commun Biol. 2024 Apr 10;7:437. doi: 10.1038/s42003-024-06106-8 (PMC11006840; doi:10.1038/s42003-024-06106-8)
Supplement: Supplementary file 6 — Supplementary Data 1 [file 42003_2024_6106_MOESM6_ESM.zip › COMMS_BIO_TEXT_FILES/occupancy-nic-CHOL-in-3PC2CHOL-alpha1-sterol.txt]

Residue	Renumbered	Occupancy Avg	Occupancy Std	r1_occ	r2_occ	r3_occ
1SER	1SER	0.0	0.0	0.0	0.0	0.0
2GLU	2GLU	0.0	0.0	0.0	0.0	0.0
3HIS	3HIS	0.0	0.0	0.0	0.0	0.0
4GLU	4GLU	0.0	0.0	0.0	0.0	0.0
5THR	5THR	0.0	0.0	0.0	0.0	0.0
6ARG	6ARG	0.0	0.0	0.0	0.0	0.0
7LEU	7LEU	0.0	0.0	0.0	0.0	0.0
8VAL	8VAL	0.0	0.0	0.0	0.0	0.0
9ALA	9ALA	0.0	0.0	0.0	0.0	0.0
10ASN	10ASN	0.0	0.0	0.0	0.0	0.0
11LEU	11LEU	0.0	0.0	0.0	0.0	0.0
12LEU	12LEU	0.0	0.0	0.0	0.0	0.0
13GLU	13GLU	0.0	0.0	0.0	0.0	0.0
14ASN	14ASN	0.0	0.0	0.0	0.0	0.0
15TYR	15TYR	0.0	0.0	0.0	0.0	0.0
16ASN	16ASN	0.0	0.0	0.0	0.0	0.0
17LYS	17LYS	0.0	0.0	0.0	0.0	0.0
18VAL	18VAL	0.0	0.0	0.0	0.0	0.0
19ILE	19ILE	0.0	0.0	0.0	0.0	0.0
20ARG	20ARG	0.0	0.0	0.0	0.0	0.0
21PRO	21PRO	0.0	0.0	0.0	0.0	0.0
22VAL	22VAL	0.0	0.0	0.0	0.0	0.0
23GLU	23GLU	0.0	0.0	0.0	0.0	0.0
24HIS	24HIS	0.0	0.0	0.0	0.0	0.0
25HIS	25HIS	0.0	0.0	0.0	0.0	0.0
26THR	26THR	0.0	0.0	0.0	0.0	0.0
27HIS	27HIS	0.0	0.0	0.0	0.0	0.0
28PHE	28PHE	0.0	0.0	0.0	0.0	0.0
29VAL	29VAL	0.0	0.0	0.0	0.0	0.0
30ASP	30ASP	0.0	0.0	0.0	0.0	0.0
31ILE	31ILE	0.0	0.0	0.0	0.0	0.0
32THR	32THR	0.0	0.0	0.0	0.0	0.0
33VAL	33VAL	0.0	0.0	0.0	0.0	0.0
34GLY	34GLY	0.0	0.0	0.0	0.0	0.0
35LEU	35LEU	0.0	0.0	0.0	0.0	0.0
36GLN	36GLN	0.0	0.0	0.0	0.0	0.0
37LEU	37LEU	0.0	0.0	0.0	0.0	0.0
38ILE	38ILE	0.0	0.0	0.0	0.0	0.0
39GLN	39GLN	0.0	0.0	0.0	0.0	0.0
40LEU	40LEU	0.0	0.0	0.0	0.0	0.0
41ILE	41ILE	0.0	0.0	0.0	0.0	0.0
42SER	42SER	0.0	0.0	0.0	0.0	0.0
43VAL	43VAL	0.0	0.0	0.0	0.0	0.0
44ASP	44ASP	0.0	0.0	0.0	0.0	0.0
45GLU	45GLU	0.0	0.0	0.0	0.0	0.0
46VAL	46VAL	0.0	0.0	0.0	0.0	0.0
47ASN	47ASN	0.0	0.0	0.0	0.0	0.0
48GLN	48GLN	0.0	0.0	0.0	0.0	0.0
49ILE	49ILE	0.0	0.0	0.0	0.0	0.0
50VAL	50VAL	0.0	0.0	0.0	0.0	0.0
51GLU	51GLU	0.0	0.0	0.0	0.0	0.0
52THR	52THR	0.0	0.0	0.0	0.0	0.0
53ASN	53ASN	0.0	0.0	0.0	0.0	0.0
54VAL	54VAL	0.0	0.0	0.0	0.0	0.0
55ARG	55ARG	0.0	0.0	0.0	0.0	0.0
56LEU	56LEU	0.0	0.0	0.0	0.0	0.0
57ARG	57ARG	0.0	0.0	0.0	0.0	0.0
58GLN	58GLN	0.0	0.0	0.0	0.0	0.0
59GLN	59GLN	0.0	0.0	0.0	0.0	0.0
60TRP	60TRP	0.0	0.0	0.0	0.0	0.0
61ILE	61ILE	0.0	0.0	0.0	0.0	0.0
62ASP	62ASP	0.0	0.0	0.0	0.0	0.0
63VAL	63VAL	0.0	0.0	0.0	0.0	0.0
64ARG	64ARG	0.0	0.0	0.0	0.0	0.0
65LEU	65LEU	0.0	0.0	0.0	0.0	0.0
66ARG	66ARG	0.0	0.0	0.0	0.0	0.0
67TRP	67TRP	0.0	0.0	0.0	0.0	0.0
68ASN	68ASN	0.0	0.0	0.0	0.0	0.0
69PRO	69PRO	0.0	0.0	0.0	0.0	0.0
70ALA	70ALA	0.0	0.0	0.0	0.0	0.0
71ASP	71ASP	0.0	0.0	0.0	0.0	0.0
72TYR	72TYR	0.0	0.0	0.0	0.0	0.0
73GLY	73GLY	0.0	0.0	0.0	0.0	0.0
74GLY	74GLY	0.0	0.0	0.0	0.0	0.0
75ILE	75ILE	0.0	0.0	0.0	0.0	0.0
76LYS	76LYS	0.0	0.0	0.0	0.0	0.0
77LYS	77LYS	0.0	0.0	0.0	0.0	0.0
78ILE	78ILE	0.0	0.0	0.0	0.0	0.0
79ARG	79ARG	0.0	0.0	0.0	0.0	0.0
80LEU	80LEU	0.0	0.0	0.0	0.0	0.0
81PRO	81PRO	0.0	0.0	0.0	0.0	0.0
82SER	82SER	0.0	0.0	0.0	0.0	0.0
83ASP	83ASP	0.0	0.0	0.0	0.0	0.0
84ASP	84ASP	0.0	0.0	0.0	0.0	0.0
85VAL	85VAL	0.0	0.0	0.0	0.0	0.0
86TRP	86TRP	0.0	0.0	0.0	0.0	0.0
87LEU	87LEU	0.0	0.0	0.0	0.0	0.0
88PRO	88PRO	0.0	0.0	0.0	0.0	0.0
89ASP	89ASP	0.0	0.0	0.0	0.0	0.0
90LEU	90LEU	0.0	0.0	0.0	0.0	0.0
91VAL	91VAL	0.0	0.0	0.0	0.0	0.0
92LEU	92LEU	0.0	0.0	0.0	0.0	0.0
93TYR	93TYR	0.0	0.0	0.0	0.0	0.0
94ASN	94ASN	0.0	0.0	0.0	0.0	0.0
95ASN	95ASN	0.0	0.0	0.0	0.0	0.0
96ALA	96ALA	0.0	0.0	0.0	0.0	0.0
97ASP	97ASP	0.0	0.0	0.0	0.0	0.0
98GLY	98GLY	0.0	0.0	0.0	0.0	0.0
99ASP	99ASP	0.0	0.0	0.0	0.0	0.0
100PHE	100PHE	0.0	0.0	0.0	0.0	0.0
101ALA	101ALA	0.0	0.0	0.0	0.0	0.0
102ILE	102ILE	0.0	0.0	0.0	0.0	0.0
103VAL	103VAL	0.0	0.0	0.0	0.0	0.0
104HIS	104HIS	0.0	0.0	0.0	0.0	0.0
105MET	105MET	0.0	0.0	0.0	0.0	0.0
106THR	106THR	0.0	0.0	0.0	0.0	0.0
107LYS	107LYS	0.0	0.0	0.0	0.0	0.0
108LEU	108LEU	0.0	0.0	0.0	0.0	0.0
109LEU	109LEU	0.0	0.0	0.0	0.0	0.0
110LEU	110LEU	0.0	0.0	0.0	0.0	0.0
111ASP	111ASP	0.0	0.0	0.0	0.0	0.0
112TYR	112TYR	0.0	0.0	0.0	0.0	0.0
113THR	113THR	0.0	0.0	0.0	0.0	0.0
114GLY	114GLY	0.0	0.0	0.0	0.0	0.0
115LYS	115LYS	0.0	0.0	0.0	0.0	0.0
116ILE	116ILE	0.0	0.0	0.0	0.0	0.0
117MET	117MET	0.0	0.0	0.0	0.0	0.0
118TRP	118TRP	0.0	0.0	0.0	0.0	0.0
119THR	119THR	0.0	0.0	0.0	0.0	0.0
120PRO	120PRO	0.0	0.0	0.0	0.0	0.0
121PRO	121PRO	0.0	0.0	0.0	0.0	0.0
122ALA	122ALA	0.0	0.0	0.0	0.0	0.0
123ILE	123ILE	0.0	0.0	0.0	0.0	0.0
124PHE	124PHE	0.0	0.0	0.0	0.0	0.0
125LYS	125LYS	0.0	0.0	0.0	0.0	0.0
126SER	126SER	0.0	0.0	0.0	0.0	0.0
127TYR	127TYR	0.0	0.0	0.0	0.0	0.0
128CYS	128CYS	0.0	0.0	0.0	0.0	0.0
129GLU	129GLU	0.0	0.0	0.0	0.0	0.0
130ILE	130ILE	0.0	0.0	0.0	0.0	0.0
131ILE	131ILE	0.0	0.0	0.0	0.0	0.0
132VAL	132VAL	0.0	0.0	0.0	0.0	0.0
133THR	133THR	0.0	0.0	0.0	0.0	0.0
134HIS	134HIS	0.08221674110614847	0.036240931560785034	0.13332444503699753	0.05332977801479901	0.05999600026664889
135PHE	135PHE	0.0	0.0	0.0	0.0	0.0
136PRO	136PRO	2.7420394195942492	2.4256887810114223	6.146256916205586	0.6732884474368376	1.406572895140324
137PHE	137PHE	26.747105748505657	4.213029023503875	25.658289447370176	22.218518765415638	32.36450903273115
138ASP	138ASP	0.0	0.0	0.0	0.0	0.0
139GLN	139GLN	0.0	0.0	0.0	0.0	0.0
140GLN	140GLN	0.0	0.0	0.0	0.0	0.0
141ASN	141ASN	0.0	0.0	0.0	0.0	0.0
142CYS	142CYS	0.0	0.0	0.0	0.0	0.0
143THR	143THR	0.0	0.0	0.0	0.0	0.0
144MET	144MET	0.0	0.0	0.0	0.0	0.0
145LYS	145LYS	0.0	0.0	0.0	0.0	0.0
146LEU	146LEU	0.0	0.0	0.0	0.0	0.0
147GLY	147GLY	0.0	0.0	0.0	0.0	0.0
148ILE	148ILE	0.0	0.0	0.0	0.0	0.0
149TRP	149TRP	0.0	0.0	0.0	0.0	0.0
150THR	150THR	0.0	0.0	0.0	0.0	0.0
151TYR	151TYR	0.0	0.0	0.0	0.0	0.0
152ASP	152ASP	0.0	0.0	0.0	0.0	0.0
153GLY	153GLY	0.0	0.0	0.0	0.0	0.0
154THR	154THR	0.0	0.0	0.0	0.0	0.0
155LYS	155LYS	0.0	0.0	0.0	0.0	0.0
156VAL	156VAL	0.0	0.0	0.0	0.0	0.0
157SER	157SER	0.0	0.0	0.0	0.0	0.0
158ILE	158ILE	0.0	0.0	0.0	0.0	0.0
159SER	159SER	0.0	0.0	0.0	0.0	0.0
160PRO	160PRO	0.0	0.0	0.0	0.0	0.0
161GLU	161GLU	0.0	0.0	0.0	0.0	0.0
162SER	162SER	0.0	0.0	0.0	0.0	0.0
163ASP	163ASP	0.0	0.0	0.0	0.0	0.0
164ARG	164ARG	0.0	0.0	0.0	0.0	0.0
165PRO	165PRO	0.0	0.0	0.0	0.0	0.0
166ASP	166ASP	0.0	0.0	0.0	0.0	0.0
167LEU	167LEU	0.0	0.0	0.0	0.0	0.0
168SER	168SER	0.0	0.0	0.0	0.0	0.0
169THR	169THR	0.0	0.0	0.0	0.0	0.0
170PHE	170PHE	0.0	0.0	0.0	0.0	0.0
171MET	171MET	0.0	0.0	0.0	0.0	0.0
172GLU	172GLU	0.0	0.0	0.0	0.0	0.0
173SER	173SER	0.0	0.0	0.0	0.0	0.0
174GLY	174GLY	0.0	0.0	0.0	0.0	0.0
175GLU	175GLU	0.0	0.0	0.0	0.0	0.0
176TRP	176TRP	0.0	0.0	0.0	0.0	0.0
177VAL	177VAL	0.008888296335799835	0.012569949224479213	0.0	0.026664889007399505	0.0
178MET	178MET	0.0	0.0	0.0	0.0	0.0
179LYS	179LYS	0.004444148167899917	0.006284974612239607	0.0	0.013332444503699753	0.0
180ASP	180ASP	0.0	0.0	0.0	0.0	0.0
181TYR	181TYR	0.0	0.0	0.0	0.0	0.0
182ARG	182ARG	0.0	0.0	0.0	0.0	0.0
183GLY	183GLY	0.0	0.0	0.0	0.0	0.0
184TRP	184TRP	0.0	0.0	0.0	0.0	0.0
185LYS	185LYS	0.0	0.0	0.0	0.0	0.0
186HIS	186HIS	0.0	0.0	0.0	0.0	0.0
187TRP	187TRP	0.0	0.0	0.0	0.0	0.0
188VAL	188VAL	0.0	0.0	0.0	0.0	0.0
189TYR	189TYR	0.0	0.0	0.0	0.0	0.0
190TYR	190TYR	0.0	0.0	0.0	0.0	0.0
191THR	191THR	0.0	0.0	0.0	0.0	0.0
192CYS	192CYS	0.0	0.0	0.0	0.0	0.0
193CYS	193CYS	0.0	0.0	0.0	0.0	0.0
194PRO	194PRO	0.0	0.0	0.0	0.0	0.0
195ASP	195ASP	0.0	0.0	0.0	0.0	0.0
196THR	196THR	0.0	0.0	0.0	0.0	0.0
197PRO	197PRO	0.0	0.0	0.0	0.0	0.0
198TYR	198TYR	0.0	0.0	0.0	0.0	0.0
199LEU	199LEU	0.0	0.0	0.0	0.0	0.0
200ASP	200ASP	0.0	0.0	0.0	0.0	0.0
201ILE	201ILE	0.0	0.0	0.0	0.0	0.0
202THR	202THR	0.0	0.0	0.0	0.0	0.0
203TYR	203TYR	0.0	0.0	0.0	0.0	0.0
204HIS	204HIS	0.0	0.0	0.0	0.0	0.0
205PHE	205PHE	0.0	0.0	0.0	0.0	0.0
206ILE	206ILE	0.0	0.0	0.0	0.0	0.0
207MET	207MET	0.0	0.0	0.0	0.0	0.0
208GLN	208GLN	0.03333111125924938	0.04251078032510942	0.006666222251849876	0.09332711152589827	0.0
209ARG	209ARG	0.006666222251849877	0.009427461918359411	0.0	0.01999866675554963	0.0
210ILE	210ILE	1.8643201564340153	0.7306603986444852	2.106526231584561	2.613159122725152	0.8732751149923338
211PRO	211PRO	9.639357376174921	1.6087294601609747	7.526164922338511	11.425904939670689	9.966002266515565
212LEU	212LEU	23.10512632491167	8.369738706705224	31.34457702819812	26.34491033931071	11.625891607226185
213TYR	213TYR	0.0	0.0	0.0	0.0	0.0
214PHE	214PHE	0.0	0.0	0.0	0.0	0.0
215VAL	215VAL	31.189031842321622	7.715509044044713	41.04393040463969	30.31797880141324	22.20518632091194
216VAL	216VAL	38.40855054107504	25.49573912905426	61.86920871941871	50.389974001733215	2.966468902073195
217ASN	217ASN	0.0	0.0	0.0	0.0	0.0
218VAL	218VAL	0.0	0.0	0.0	0.0	0.0
219ILE	219ILE	6.068484323267338	0.6411675309021557	6.639557362842477	5.172988467435505	6.392907139524032
220ILE	220ILE	59.771570784169946	9.246684395132876	69.37537497500166	62.65582294513699	47.28351443237118
221PRO	221PRO	13.283558873852854	9.533437964807229	17.31217918805413	22.411839210719286	0.12665822278514766
222CYS	222CYS	0.0	0.0	0.0	0.0	0.0
223LEU	223LEU	25.32053418660978	7.871519219683815	14.65902273181788	27.878141457236183	33.424438370775285
224LEU	224LEU	33.979956891762775	4.135513294853659	33.144457036197586	29.384707686154258	39.41070595293647
225PHE	225PHE	0.0	0.0	0.0	0.0	0.0
226SER	226SER	0.0022220740839499586	0.0031424873061198033	0.006666222251849876	0.0	0.0
227PHE	227PHE	65.26009377152634	19.94431602521028	40.670621958536096	65.58896073595093	89.52069862009199
228LEU	228LEU	0.06666222251849876	0.08960222720110193	0.006666222251849876	0.0	0.19332044530364642
229THR	229THR	0.0	0.0	0.0	0.0	0.0
230GLY	230GLY	0.0	0.0	0.0	0.0	0.0
231LEU	231LEU	24.667244405928496	12.75078232942871	27.711485900939937	38.537430837944136	7.752816478901407
232VAL	232VAL	0.0	0.0	0.0	0.0	0.0
233PHE	233PHE	0.0	0.0	0.0	0.0	0.0
234TYR	234TYR	31.73566206697331	17.220194760260473	55.922938470768614	22.09852676488234	17.18552096526898
235LEU	235LEU	0.0	0.0	0.0	0.0	0.0
236PRO	236PRO	0.0	0.0	0.0	0.0	0.0
237THR	237THR	0.0	0.0	0.0	0.0	0.0
238ASP	238ASP	0.0	0.0	0.0	0.0	0.0
239SER	239SER	0.0	0.0	0.0	0.0	0.0
240GLY	240GLY	0.0	0.0	0.0	0.0	0.0
241GLU	241GLU	0.0	0.0	0.0	0.0	0.0
242LYS	242LYS	0.0	0.0	0.0	0.0	0.0
243MET	243MET	0.0	0.0	0.0	0.0	0.0
244THR	244THR	0.0	0.0	0.0	0.0	0.0
245LEU	245LEU	0.0	0.0	0.0	0.0	0.0
246SER	246SER	0.0	0.0	0.0	0.0	0.0
247ILE	247ILE	0.0	0.0	0.0	0.0	0.0
248SER	248SER	0.0	0.0	0.0	0.0	0.0
249VAL	249VAL	0.0	0.0	0.0	0.0	0.0
250LEU	250LEU	0.0	0.0	0.0	0.0	0.0
251LEU	251LEU	0.0	0.0	0.0	0.0	0.0
252SER	252SER	0.0	0.0	0.0	0.0	0.0
253LEU	253LEU	0.0	0.0	0.0	0.0	0.0
254THR	254THR	0.0	0.0	0.0	0.0	0.0
255VAL	255VAL	0.0	0.0	0.0	0.0	0.0
256PHE	256PHE	0.0	0.0	0.0	0.0	0.0
257LEU	257LEU	0.0	0.0	0.0	0.0	0.0
258LEU	258LEU	0.0	0.0	0.0	0.0	0.0
259VAL	259VAL	0.0	0.0	0.0	0.0	0.0
260ILE	260ILE	0.0	0.0	0.0	0.0	0.0
261VAL	261VAL	0.0	0.0	0.0	0.0	0.0
262GLU	262GLU	0.0	0.0	0.0	0.0	0.0
263LEU	263LEU	0.0	0.0	0.0	0.0	0.0
264ILE	264ILE	0.0	0.0	0.0	0.0	0.0
265PRO	265PRO	0.0	0.0	0.0	0.0	0.0
266SER	266SER	0.0	0.0	0.0	0.0	0.0
267THR	267THR	0.0	0.0	0.0	0.0	0.0
268SER	268SER	0.0	0.0	0.0	0.0	0.0
269SER	269SER	0.0022220740839499586	0.0031424873061198033	0.006666222251849876	0.0	0.0
270ALA	270ALA	0.0	0.0	0.0	0.0	0.0
271VAL	271VAL	2.042086083150012	1.8524769428254786	4.646356909539364	0.9866008932737818	0.4933004466368909
272PRO	272PRO	0.0	0.0	0.0	0.0	0.0
273LEU	273LEU	0.01777659267159967	0.011330399114709653	0.03333111125924938	0.013332444503699753	0.006666222251849876
274ILE	274ILE	0.0	0.0	0.0	0.0	0.0
275GLY	275GLY	0.0	0.0	0.0	0.0	0.0
276LYS	276LYS	14.15016776659334	7.996455842461348	25.171655222985134	10.83261115925605	6.4462369175388305
277TYR	277TYR	0.8510543741528341	0.8235295551587908	1.9732017865475635	0.5599626691553896	0.01999866675554963
278MET	278MET	0.0	0.0	0.0	0.0	0.0
279LEU	279LEU	49.190053996400245	7.493569194528875	52.82981134591027	38.75074995000333	55.989600693287116
280PHE	280PHE	81.85898717863255	4.583741903655999	87.22751816545563	76.02826478234785	82.32117858809413
281THR	281THR	0.23998400106659556	0.1710852748031923	0.38664089060729284	0.33331111259249385	0.0
282MET	282MET	0.0	0.0	0.0	0.0	0.0
283ILE	283ILE	57.26729329155834	3.337451713773861	60.755949603359774	52.76981534564362	58.27611492567162
284PHE	284PHE	46.0569295380308	8.990266795924953	36.39090727284848	43.73708419438704	58.04279714685688
285VAL	285VAL	0.0	0.0	0.0	0.0	0.0
286ILE	286ILE	43.2682265626736	8.281988778911481	42.583827744817015	33.48443437104193	53.736417572161855
287SER	287SER	41.35946492456059	4.513625963237517	47.57016198920072	39.53069795346977	36.97753483101127
288SER	288SER	0.0	0.0	0.0	0.0	0.0
289ILE	289ILE	0.024442814923449546	0.02997741831262814	0.0	0.06666222251849876	0.006666222251849876
290ILE	290ILE	53.505321867431064	2.732198897997673	57.27618158789414	52.34984334377708	50.88994067062196
291ILE	291ILE	32.18674310601515	4.629502444429449	33.49110059329378	37.09086060929271	25.97826811545897
292THR	292THR	0.0	0.0	0.0	0.0	0.0
293VAL	293VAL	4.935226540452859	3.2870191899493295	1.1065928938070795	4.566362242517165	9.13272448503433
294VAL	294VAL	39.91067262182521	1.238710141052391	39.37070861942537	41.62389174055063	38.737417505499636
295VAL	295VAL	6.130702397617937	0.2917101754900612	5.786280914605693	6.4995666955536295	6.106259582694487
296ILE	296ILE	0.0	0.0	0.0	0.0	0.0
297ASN	297ASN	2.537608603870853	3.1425957200617556	0.0	0.6466235584294381	6.966202253183121
298THR	298THR	19.40981712330289	1.4455134187645708	17.87214185720952	19.012065862275847	21.345243650423306
299HIS	299HIS	0.0	0.0	0.0	0.0	0.0
300HIS	300HIS	0.0	0.0	0.0	0.0	0.0
301ARG	301ARG	0.011110370419749794	0.008314239910170303	0.0	0.013332444503699753	0.01999866675554963
302SER	302SER	0.0	0.0	0.0	0.0	0.0
303PRO	303PRO	0.0	0.0	0.0	0.0	0.0
304SER	304SER	0.0	0.0	0.0	0.0	0.0
305THR	305THR	0.0	0.0	0.0	0.0	0.0
306HIS	306HIS	0.857720596404684	1.070204952855051	0.0	0.20665288980734617	2.366508899406706
307THR	307THR	0.0	0.0	0.0	0.0	0.0
308MET	308MET	0.006666222251849877	0.009427461918359411	0.0	0.01999866675554963	0.0
309PRO	309PRO	0.7199520031997867	0.3169553263007256	0.3533097793480435	0.6799546696886875	1.126591560562629
310GLN	310GLN	0.0022220740839499586	0.0031424873061198033	0.0	0.006666222251849876	0.0
311TRP	311TRP	24.20727507055085	3.9628035860246626	21.951869875341643	20.891940537297515	29.7780147990134
312VAL	312VAL	12.203630869053177	2.096999933481533	10.939270715285648	15.15898940070662	10.512632491167256
313ARG	313ARG	0.0	0.0	0.0	0.0	0.0
314LYS	314LYS	0.04221940759504922	0.037049378931478055	0.026664889007399505	0.006666222251849876	0.09332711152589827
315ILE	315ILE	23.953958624980558	1.4002804957591184	22.385174321711887	23.691753883074462	25.784947670155322
316PHE	316PHE	55.79628024798347	9.349135287249657	47.29018065462302	68.81541230584628	51.2832477834811
317ILE	317ILE	0.0	0.0	0.0	0.0	0.0
318ASP	318ASP	0.0	0.0	0.0	0.0	0.0
319THR	319THR	16.97442392729374	2.81581592652285	15.952269848676755	14.152389840677289	20.818612092527164
320ILE	320ILE	29.418038797413505	1.3772808815832167	27.93147123525098	31.251249916672222	29.07139524031731
321PRO	321PRO	0.0	0.0	0.0	0.0	0.0
322ASN	322ASN	0.7999466702219852	0.10168265394438195	0.7799480034664356	0.6866208919405373	0.9332711152589828
323VAL	323VAL	46.06137368619869	2.3568047240521866	45.110325978268115	43.77041530564629	49.30337977468169
324MET	324MET	3.4264382374508364	1.3762802907074398	5.186320911939204	3.2664489034064395	1.8265448970068663
325PHE	325PHE	33.693309334933225	5.279901461017251	26.9315378974735	39.81734551029931	34.33104459702687
326PHE	326PHE	28.915850054440813	12.42281037232831	43.97040197320179	29.23138457436171	13.545763615758949
327SER	327SER	0.006666222251849877	0.009427461918359411	0.0	0.01999866675554963	0.0
328THR	328THR	0.0	0.0	0.0	0.0	0.0
329MET	329MET	0.0	0.0	0.0	0.0	0.0
330LYS	330LYS	0.0	0.0	0.0	0.0	0.0
331ARG	331ARG	0.0	0.0	0.0	0.0	0.0
332SER	374SER	0.0	0.0	0.0	0.0	0.0
333ALA	375ALA	0.0	0.0	0.0	0.0	0.0
334ILE	376ILE	0.0	0.0	0.0	0.0	0.0
335GLU	377GLU	0.0	0.0	0.0	0.0	0.0
336GLY	378GLY	0.0	0.0	0.0	0.0	0.0
337VAL	379VAL	0.0	0.0	0.0	0.0	0.0
338LYS	380LYS	0.0	0.0	0.0	0.0	0.0
339TYR	381TYR	0.0	0.0	0.0	0.0	0.0
340ILE	382ILE	0.0	0.0	0.0	0.0	0.0
341ALA	383ALA	0.0	0.0	0.0	0.0	0.0
342GLU	384GLU	0.0	0.0	0.0	0.0	0.0
343HIS	385HIS	0.0	0.0	0.0	0.0	0.0
344MET	386MET	0.0	0.0	0.0	0.0	0.0
345LYS	387LYS	0.0	0.0	0.0	0.0	0.0
346SER	388SER	0.0	0.0	0.0	0.0	0.0
347ASP	389ASP	0.0	0.0	0.0	0.0	0.0
348GLU	390GLU	0.0	0.0	0.0	0.0	0.0
349GLU	391GLU	0.0	0.0	0.0	0.0	0.0
350SER	392SER	0.0	0.0	0.0	0.0	0.0
351SER	393SER	0.0	0.0	0.0	0.0	0.0
352ASN	394ASN	0.0	0.0	0.0	0.0	0.0
353ALA	395ALA	0.0	0.0	0.0	0.0	0.0
354ALA	396ALA	0.0	0.0	0.0	0.0	0.0
355GLU	397GLU	0.0	0.0	0.0	0.0	0.0
356GLU	398GLU	0.0	0.0	0.0	0.0	0.0
357TRP	399TRP	1.7354398595649176	0.9910998444441936	1.233251116592227	3.1197920138657422	0.8532764482367842
358LYS	400LYS	0.0	0.0	0.0	0.0	0.0
359TYR	401TYR	0.0	0.0	0.0	0.0	0.0
360VAL	402VAL	0.0644401484345488	0.09113213187747429	0.0	0.19332044530364642	0.0
361ALA	403ALA	0.004444148167899917	0.0031424873061198033	0.0	0.006666222251849876	0.006666222251849876
362MET	404MET	0.0	0.0	0.0	0.0	0.0
363VAL	405VAL	0.0	0.0	0.0	0.0	0.0
364ILE	406ILE	27.724818345443637	5.244787778156334	23.24511699220052	35.0843277114859	24.84501033264449
365ASP	407ASP	0.0	0.0	0.0	0.0	0.0
366HIS	408HIS	5.4996333577761485	5.092897819869148	12.43917072195187	3.6997533497766817	0.35997600159989335
367ILE	409ILE	41.655000777725924	3.4903910797392235	42.69048730084661	36.957536164255714	45.31697886807546
368LEU	410LEU	19.745350309979333	1.0735032851684132	18.26544897006866	20.191987200853276	20.778614759016065
369LEU	411LEU	14.152389840677287	7.670330020121307	24.511699220051998	11.759216052263183	6.1862542497166855
370CYS	412CYS	54.97633491100593	3.8255985322508086	58.10945936937537	49.59002733151123	57.22951803213119
371VAL	413VAL	60.88038575206097	1.5186149159724347	62.64249050063329	58.93607092860476	61.06259582694487
372PHE	414PHE	21.514121280803504	3.448636070234005	24.27838144123725	23.611759216052263	16.65222318512099
373MET	415MET	26.38268559873786	5.30183989402625	29.18472101859876	31.004599693353775	18.958736084261048
374LEU	416LEU	47.63238006355132	1.9597433700768037	46.42357176188254	46.07692820478635	50.39664022398507
375ILE	417ILE	26.760438193009353	3.417015330112204	27.12485834277715	30.75128324778348	22.405172988467434
376CYS	418CYS	1.1154811901428794	0.8368225973158995	2.0398640090660622	1.2932471168588762	0.013332444503699753
377ILE	419ILE	31.880096882430063	2.195670070732111	32.96446903539764	33.85774281714552	28.818078794747017
378ILE	420ILE	49.03450881052374	1.296088403228457	49.87667488834078	50.023331777881474	47.20351976534898
379GLY	421GLY	24.4717018865409	3.8995557897446114	27.351509899340044	27.104859676021597	18.958736084261048
380THR	422THR	6.8062129191387255	3.1624088088962963	2.5331644557029533	10.085994267048864	7.799480034664356
381VAL	423VAL	54.32971135257649	0.4877136249499201	53.71641890540631	54.36304246383575	54.90967268848743
382SER	424SER	63.426882652267615	2.800666774323888	64.6356909539364	66.08892740483968	59.5560295980268
383VAL	425VAL	17.216630002444283	1.5280083996239942	17.41883874408373	18.9787347510166	15.252316512232518
384PHE	426PHE	40.152878696975755	3.565958846253898	38.82407839477368	36.604226384907676	45.03033131124592
385ALA	427ALA	14.996777992578274	1.8240643294877614	17.052196520231984	12.619158722751816	15.318978734751017
386GLY	428GLY	6.272915138990734	1.0055615664160122	6.639557362842477	7.279514699020066	4.899673355109659
387ARG	429ARG	2.2331844543697086	2.3664056176532626	5.566295580294647	0.3066462235850943	0.8266115592293847
388LEU	430LEU	32.09119392040531	2.106575454169563	34.48436770881941	29.358042797146858	32.43117125524965
389ILE	431ILE	40.5017443281559	1.4649957659372768	42.36384241050597	38.78408106126258	40.35730951269915
390GLU	432GLU	0.0377752594271493	0.016628479820340606	0.05999600026664889	0.01999866675554963	0.03333111125924938
