# Supplementary material for: State-dependent binding of cholesterol and an anionic lipid to the muscle-type Torpedo nicotinic acetylcholine receptor
Source: Commun Biol. 2024 Apr 10;7:437. doi: 10.1038/s42003-024-06106-8 (PMC11006840; doi:10.1038/s42003-024-06106-8)
Supplement: Supplementary file 6 — Supplementary Data 1 [file 42003_2024_6106_MOESM6_ESM.zip › COMMS_BIO_TEXT_FILES/occupancy-nic-CHOL-in-3PC2CHOL-alpha2.txt]

Residue	Renumbered	Occupancy Avg	Occupancy Std	r1_occ	r2_occ	r3_occ
1SER	1SER	0.0	0.0	0.0	0.0	0.0
2GLU	2GLU	0.0	0.0	0.0	0.0	0.0
3HIS	3HIS	0.0	0.0	0.0	0.0	0.0
4GLU	4GLU	0.0	0.0	0.0	0.0	0.0
5THR	5THR	0.0	0.0	0.0	0.0	0.0
6ARG	6ARG	0.0	0.0	0.0	0.0	0.0
7LEU	7LEU	0.0	0.0	0.0	0.0	0.0
8VAL	8VAL	0.0	0.0	0.0	0.0	0.0
9ALA	9ALA	0.0	0.0	0.0	0.0	0.0
10ASN	10ASN	0.0	0.0	0.0	0.0	0.0
11LEU	11LEU	0.0	0.0	0.0	0.0	0.0
12LEU	12LEU	0.0	0.0	0.0	0.0	0.0
13GLU	13GLU	0.0	0.0	0.0	0.0	0.0
14ASN	14ASN	0.0	0.0	0.0	0.0	0.0
15TYR	15TYR	0.0	0.0	0.0	0.0	0.0
16ASN	16ASN	0.0	0.0	0.0	0.0	0.0
17LYS	17LYS	0.0	0.0	0.0	0.0	0.0
18VAL	18VAL	0.0	0.0	0.0	0.0	0.0
19ILE	19ILE	0.0	0.0	0.0	0.0	0.0
20ARG	20ARG	0.0	0.0	0.0	0.0	0.0
21PRO	21PRO	0.0	0.0	0.0	0.0	0.0
22VAL	22VAL	0.0	0.0	0.0	0.0	0.0
23GLU	23GLU	0.0	0.0	0.0	0.0	0.0
24HIS	24HIS	0.0	0.0	0.0	0.0	0.0
25HIS	25HIS	0.0	0.0	0.0	0.0	0.0
26THR	26THR	0.0	0.0	0.0	0.0	0.0
27HIS	27HIS	0.0	0.0	0.0	0.0	0.0
28PHE	28PHE	0.0	0.0	0.0	0.0	0.0
29VAL	29VAL	0.0	0.0	0.0	0.0	0.0
30ASP	30ASP	0.0	0.0	0.0	0.0	0.0
31ILE	31ILE	0.0	0.0	0.0	0.0	0.0
32THR	32THR	0.0	0.0	0.0	0.0	0.0
33VAL	33VAL	0.0	0.0	0.0	0.0	0.0
34GLY	34GLY	0.0	0.0	0.0	0.0	0.0
35LEU	35LEU	0.0	0.0	0.0	0.0	0.0
36GLN	36GLN	0.0	0.0	0.0	0.0	0.0
37LEU	37LEU	0.0	0.0	0.0	0.0	0.0
38ILE	38ILE	0.0	0.0	0.0	0.0	0.0
39GLN	39GLN	0.0	0.0	0.0	0.0	0.0
40LEU	40LEU	0.0	0.0	0.0	0.0	0.0
41ILE	41ILE	0.0	0.0	0.0	0.0	0.0
42SER	42SER	0.0	0.0	0.0	0.0	0.0
43VAL	43VAL	0.0	0.0	0.0	0.0	0.0
44ASP	44ASP	0.0	0.0	0.0	0.0	0.0
45GLU	45GLU	0.0	0.0	0.0	0.0	0.0
46VAL	46VAL	0.0	0.0	0.0	0.0	0.0
47ASN	47ASN	0.0	0.0	0.0	0.0	0.0
48GLN	48GLN	0.0	0.0	0.0	0.0	0.0
49ILE	49ILE	0.0	0.0	0.0	0.0	0.0
50VAL	50VAL	0.0	0.0	0.0	0.0	0.0
51GLU	51GLU	0.0	0.0	0.0	0.0	0.0
52THR	52THR	0.0	0.0	0.0	0.0	0.0
53ASN	53ASN	0.0	0.0	0.0	0.0	0.0
54VAL	54VAL	0.0	0.0	0.0	0.0	0.0
55ARG	55ARG	0.0	0.0	0.0	0.0	0.0
56LEU	56LEU	0.0	0.0	0.0	0.0	0.0
57ARG	57ARG	0.0	0.0	0.0	0.0	0.0
58GLN	58GLN	0.0	0.0	0.0	0.0	0.0
59GLN	59GLN	0.0	0.0	0.0	0.0	0.0
60TRP	60TRP	0.0	0.0	0.0	0.0	0.0
61ILE	61ILE	0.0	0.0	0.0	0.0	0.0
62ASP	62ASP	0.0	0.0	0.0	0.0	0.0
63VAL	63VAL	0.0	0.0	0.0	0.0	0.0
64ARG	64ARG	0.0	0.0	0.0	0.0	0.0
65LEU	65LEU	0.0	0.0	0.0	0.0	0.0
66ARG	66ARG	0.0	0.0	0.0	0.0	0.0
67TRP	67TRP	0.0	0.0	0.0	0.0	0.0
68ASN	68ASN	0.0	0.0	0.0	0.0	0.0
69PRO	69PRO	0.0	0.0	0.0	0.0	0.0
70ALA	70ALA	0.0	0.0	0.0	0.0	0.0
71ASP	71ASP	0.0	0.0	0.0	0.0	0.0
72TYR	72TYR	0.0	0.0	0.0	0.0	0.0
73GLY	73GLY	0.0	0.0	0.0	0.0	0.0
74GLY	74GLY	0.0	0.0	0.0	0.0	0.0
75ILE	75ILE	0.0	0.0	0.0	0.0	0.0
76LYS	76LYS	0.0	0.0	0.0	0.0	0.0
77LYS	77LYS	0.0	0.0	0.0	0.0	0.0
78ILE	78ILE	0.0	0.0	0.0	0.0	0.0
79ARG	79ARG	0.0	0.0	0.0	0.0	0.0
80LEU	80LEU	0.0	0.0	0.0	0.0	0.0
81PRO	81PRO	0.0	0.0	0.0	0.0	0.0
82SER	82SER	0.0	0.0	0.0	0.0	0.0
83ASP	83ASP	0.0	0.0	0.0	0.0	0.0
84ASP	84ASP	0.0	0.0	0.0	0.0	0.0
85VAL	85VAL	0.0	0.0	0.0	0.0	0.0
86TRP	86TRP	0.0	0.0	0.0	0.0	0.0
87LEU	87LEU	0.0	0.0	0.0	0.0	0.0
88PRO	88PRO	0.0	0.0	0.0	0.0	0.0
89ASP	89ASP	0.0	0.0	0.0	0.0	0.0
90LEU	90LEU	0.0	0.0	0.0	0.0	0.0
91VAL	91VAL	0.0	0.0	0.0	0.0	0.0
92LEU	92LEU	0.0	0.0	0.0	0.0	0.0
93TYR	93TYR	0.0	0.0	0.0	0.0	0.0
94ASN	94ASN	0.0	0.0	0.0	0.0	0.0
95ASN	95ASN	0.0	0.0	0.0	0.0	0.0
96ALA	96ALA	0.0	0.0	0.0	0.0	0.0
97ASP	97ASP	0.0	0.0	0.0	0.0	0.0
98GLY	98GLY	0.0	0.0	0.0	0.0	0.0
99ASP	99ASP	0.0	0.0	0.0	0.0	0.0
100PHE	100PHE	0.0	0.0	0.0	0.0	0.0
101ALA	101ALA	0.0	0.0	0.0	0.0	0.0
102ILE	102ILE	0.0	0.0	0.0	0.0	0.0
103VAL	103VAL	0.0	0.0	0.0	0.0	0.0
104HIS	104HIS	0.0	0.0	0.0	0.0	0.0
105MET	105MET	0.0	0.0	0.0	0.0	0.0
106THR	106THR	0.0	0.0	0.0	0.0	0.0
107LYS	107LYS	0.0	0.0	0.0	0.0	0.0
108LEU	108LEU	0.0	0.0	0.0	0.0	0.0
109LEU	109LEU	0.0	0.0	0.0	0.0	0.0
110LEU	110LEU	0.0	0.0	0.0	0.0	0.0
111ASP	111ASP	0.0	0.0	0.0	0.0	0.0
112TYR	112TYR	0.0	0.0	0.0	0.0	0.0
113THR	113THR	0.0	0.0	0.0	0.0	0.0
114GLY	114GLY	0.0	0.0	0.0	0.0	0.0
115LYS	115LYS	0.0	0.0	0.0	0.0	0.0
116ILE	116ILE	0.0	0.0	0.0	0.0	0.0
117MET	117MET	0.0	0.0	0.0	0.0	0.0
118TRP	118TRP	0.0	0.0	0.0	0.0	0.0
119THR	119THR	0.0	0.0	0.0	0.0	0.0
120PRO	120PRO	0.0	0.0	0.0	0.0	0.0
121PRO	121PRO	0.0	0.0	0.0	0.0	0.0
122ALA	122ALA	0.0	0.0	0.0	0.0	0.0
123ILE	123ILE	0.0	0.0	0.0	0.0	0.0
124PHE	124PHE	0.0	0.0	0.0	0.0	0.0
125LYS	125LYS	0.0	0.0	0.0	0.0	0.0
126SER	126SER	0.0	0.0	0.0	0.0	0.0
127TYR	127TYR	0.0	0.0	0.0	0.0	0.0
128CYS	128CYS	0.0	0.0	0.0	0.0	0.0
129GLU	129GLU	0.0	0.0	0.0	0.0	0.0
130ILE	130ILE	0.0	0.0	0.0	0.0	0.0
131ILE	131ILE	0.0	0.0	0.0	0.0	0.0
132VAL	132VAL	0.0	0.0	0.0	0.0	0.0
133THR	133THR	0.03333111125924939	0.033991197344128955	0.0	0.01999866675554963	0.07999466702219853
134HIS	134HIS	14.04128613647979	7.554225751543325	4.273048463435771	15.17898806746217	22.67182187854143
135PHE	135PHE	0.03555318534319934	0.025139898448958427	0.0	0.05332977801479901	0.05332977801479901
136PRO	136PRO	6.732884474368376	3.2578531316569466	2.1465235650956602	8.64609026064929	9.406039597360175
137PHE	137PHE	31.11792547163522	7.920571773285638	23.585094327044864	27.704819678688086	42.06386240917272
138ASP	138ASP	0.0	0.0	0.0	0.0	0.0
139GLN	139GLN	0.004444148167899917	0.006284974612239607	0.0	0.013332444503699753	0.0
140GLN	140GLN	0.0	0.0	0.0	0.0	0.0
141ASN	141ASN	0.0	0.0	0.0	0.0	0.0
142CYS	142CYS	0.0	0.0	0.0	0.0	0.0
143THR	143THR	0.0	0.0	0.0	0.0	0.0
144MET	144MET	0.0	0.0	0.0	0.0	0.0
145LYS	145LYS	0.0	0.0	0.0	0.0	0.0
146LEU	146LEU	0.0	0.0	0.0	0.0	0.0
147GLY	147GLY	0.0	0.0	0.0	0.0	0.0
148ILE	148ILE	0.0	0.0	0.0	0.0	0.0
149TRP	149TRP	0.0	0.0	0.0	0.0	0.0
150THR	150THR	0.0	0.0	0.0	0.0	0.0
151TYR	151TYR	0.0	0.0	0.0	0.0	0.0
152ASP	152ASP	0.0	0.0	0.0	0.0	0.0
153GLY	153GLY	0.0	0.0	0.0	0.0	0.0
154THR	154THR	0.0	0.0	0.0	0.0	0.0
155LYS	155LYS	0.0	0.0	0.0	0.0	0.0
156VAL	156VAL	0.0	0.0	0.0	0.0	0.0
157SER	157SER	0.0	0.0	0.0	0.0	0.0
158ILE	158ILE	0.0	0.0	0.0	0.0	0.0
159SER	159SER	0.0	0.0	0.0	0.0	0.0
160PRO	160PRO	0.0	0.0	0.0	0.0	0.0
161GLU	161GLU	0.0	0.0	0.0	0.0	0.0
162SER	162SER	0.0	0.0	0.0	0.0	0.0
163ASP	163ASP	0.0	0.0	0.0	0.0	0.0
164ARG	164ARG	0.0	0.0	0.0	0.0	0.0
165PRO	165PRO	0.0	0.0	0.0	0.0	0.0
166ASP	166ASP	0.0	0.0	0.0	0.0	0.0
167LEU	167LEU	0.0	0.0	0.0	0.0	0.0
168SER	168SER	0.0	0.0	0.0	0.0	0.0
169THR	169THR	0.0	0.0	0.0	0.0	0.0
170PHE	170PHE	0.0	0.0	0.0	0.0	0.0
171MET	171MET	0.0	0.0	0.0	0.0	0.0
172GLU	172GLU	0.0	0.0	0.0	0.0	0.0
173SER	173SER	0.0	0.0	0.0	0.0	0.0
174GLY	174GLY	0.0	0.0	0.0	0.0	0.0
175GLU	175GLU	0.0	0.0	0.0	0.0	0.0
176TRP	176TRP	0.0	0.0	0.0	0.0	0.0
177VAL	177VAL	0.006666222251849876	0.005442947676339751	0.0	0.006666222251849876	0.013332444503699753
178MET	178MET	0.0	0.0	0.0	0.0	0.0
179LYS	179LYS	0.0	0.0	0.0	0.0	0.0
180ASP	180ASP	0.0	0.0	0.0	0.0	0.0
181TYR	181TYR	0.0	0.0	0.0	0.0	0.0
182ARG	182ARG	0.0	0.0	0.0	0.0	0.0
183GLY	183GLY	0.0	0.0	0.0	0.0	0.0
184TRP	184TRP	0.0	0.0	0.0	0.0	0.0
185LYS	185LYS	0.0	0.0	0.0	0.0	0.0
186HIS	186HIS	0.0	0.0	0.0	0.0	0.0
187TRP	187TRP	0.0	0.0	0.0	0.0	0.0
188VAL	188VAL	0.0	0.0	0.0	0.0	0.0
189TYR	189TYR	0.0	0.0	0.0	0.0	0.0
190TYR	190TYR	0.0	0.0	0.0	0.0	0.0
191THR	191THR	0.0	0.0	0.0	0.0	0.0
192CYS	192CYS	0.0	0.0	0.0	0.0	0.0
193CYS	193CYS	0.0	0.0	0.0	0.0	0.0
194PRO	194PRO	0.0	0.0	0.0	0.0	0.0
195ASP	195ASP	0.0	0.0	0.0	0.0	0.0
196THR	196THR	0.0	0.0	0.0	0.0	0.0
197PRO	197PRO	0.0	0.0	0.0	0.0	0.0
198TYR	198TYR	0.0	0.0	0.0	0.0	0.0
199LEU	199LEU	0.0	0.0	0.0	0.0	0.0
200ASP	200ASP	0.0	0.0	0.0	0.0	0.0
201ILE	201ILE	0.0	0.0	0.0	0.0	0.0
202THR	202THR	0.0	0.0	0.0	0.0	0.0
203TYR	203TYR	0.0	0.0	0.0	0.0	0.0
204HIS	204HIS	0.0	0.0	0.0	0.0	0.0
205PHE	205PHE	0.0	0.0	0.0	0.0	0.0
206ILE	206ILE	0.0	0.0	0.0	0.0	0.0
207MET	207MET	0.0	0.0	0.0	0.0	0.0
208GLN	208GLN	0.03999733351109926	0.051922411597217624	0.0	0.006666222251849876	0.11332577828144791
209ARG	209ARG	0.024442814923449546	0.01911500403760333	0.0	0.026664889007399505	0.04666355576294914
210ILE	210ILE	2.7798146790213987	1.8754963454287827	1.786547563495767	1.1465902273181787	5.40630624625025
211PRO	211PRO	5.3996400239984	1.7787449743201356	3.453103126458236	4.993000466635557	7.752816478901407
212LEU	212LEU	18.543208230562406	8.8247226473976	11.472568495433638	30.984601026598227	13.172455169655356
213TYR	213TYR	0.0	0.0	0.0	0.0	0.0
214PHE	214PHE	0.1733217785480968	0.23098884954187182	0.006666222251849876	0.013332444503699753	0.49996666888874075
215VAL	215VAL	21.451903206452908	7.395543940589355	23.818412105859608	11.445903606426238	29.091393907072863
216VAL	216VAL	9.454925227207076	4.667124773783286	8.64609026064929	15.532297846810213	4.1863875741617225
217ASN	217ASN	0.0	0.0	0.0	0.0	0.0
218VAL	218VAL	0.0	0.0	0.0	0.0	0.0
219ILE	219ILE	5.777392618269893	1.6942291248020036	3.573095126991534	7.692820478634758	6.066262249183388
220ILE	220ILE	14.070173099571141	5.839657197029923	22.19185387640824	11.305912939137391	8.712752483167788
221PRO	221PRO	0.015554518587649712	0.013697784598735588	0.0	0.03333111125924938	0.013332444503699753
222CYS	222CYS	0.1022154078616981	0.10389236030985453	0.006666222251849876	0.05332977801479901	0.24665022331844544
223LEU	223LEU	23.04513032464502	3.104899911255562	26.758216118925404	23.21845210319312	19.158722751816544
224LEU	224LEU	6.406239584027731	0.7859925525613678	5.366308912739151	7.266182254516366	6.586227584827678
225PHE	225PHE	0.0	0.0	0.0	0.0	0.0
226SER	226SER	12.150301091038374	2.3668771299843474	13.112459169388707	14.445703619758683	8.892740483967735
227PHE	227PHE	41.83276670444192	5.240437497655821	47.46350243317112	34.8443437104193	43.19045396973535
228LEU	228LEU	1.3132457836144258	0.7185309422928681	1.4665688954069729	2.106526231584561	0.3666422238517432
229THR	229THR	0.015554518587649712	0.01749662883365956	0.0	0.03999733351109926	0.006666222251849876
230GLY	230GLY	4.173055129658023	1.8949901984776623	4.533031131257916	1.6932204519698686	6.2929138057462835
231LEU	231LEU	17.15218985400973	2.4652948109187713	17.638824078394773	13.919072061862542	19.898673421771882
232VAL	232VAL	0.0	0.0	0.0	0.0	0.0
233PHE	233PHE	6.706219585360976	4.442228992536969	12.97913472435171	3.8664089060729285	3.2731151256582893
234TYR	234TYR	51.58989400706619	7.702801783480369	61.18925404973002	42.330511299246716	51.24991667222185
235LEU	235LEU	0.35997600159989335	0.3971114345941737	0.16665555629624693	0.9132724485034331	0.0
236PRO	236PRO	0.04221940759504922	0.04227784278923727	0.09999333377774815	0.026664889007399505	0.0
237THR	237THR	0.0	0.0	0.0	0.0	0.0
238ASP	238ASP	0.0	0.0	0.0	0.0	0.0
239SER	239SER	0.0	0.0	0.0	0.0	0.0
240GLY	240GLY	0.0	0.0	0.0	0.0	0.0
241GLU	241GLU	0.0	0.0	0.0	0.0	0.0
242LYS	242LYS	0.0	0.0	0.0	0.0	0.0
243MET	243MET	0.0	0.0	0.0	0.0	0.0
244THR	244THR	0.0	0.0	0.0	0.0	0.0
245LEU	245LEU	0.0	0.0	0.0	0.0	0.0
246SER	246SER	0.0	0.0	0.0	0.0	0.0
247ILE	247ILE	0.0	0.0	0.0	0.0	0.0
248SER	248SER	0.0	0.0	0.0	0.0	0.0
249VAL	249VAL	0.0	0.0	0.0	0.0	0.0
250LEU	250LEU	0.0	0.0	0.0	0.0	0.0
251LEU	251LEU	0.0	0.0	0.0	0.0	0.0
252SER	252SER	0.0	0.0	0.0	0.0	0.0
253LEU	253LEU	0.0	0.0	0.0	0.0	0.0
254THR	254THR	0.0	0.0	0.0	0.0	0.0
255VAL	255VAL	0.0	0.0	0.0	0.0	0.0
256PHE	256PHE	0.0	0.0	0.0	0.0	0.0
257LEU	257LEU	0.0	0.0	0.0	0.0	0.0
258LEU	258LEU	0.0	0.0	0.0	0.0	0.0
259VAL	259VAL	0.0	0.0	0.0	0.0	0.0
260ILE	260ILE	0.0	0.0	0.0	0.0	0.0
261VAL	261VAL	0.0	0.0	0.0	0.0	0.0
262GLU	262GLU	0.0	0.0	0.0	0.0	0.0
263LEU	263LEU	0.0	0.0	0.0	0.0	0.0
264ILE	264ILE	0.0	0.0	0.0	0.0	0.0
265PRO	265PRO	0.0	0.0	0.0	0.0	0.0
266SER	266SER	0.0	0.0	0.0	0.0	0.0
267THR	267THR	0.0	0.0	0.0	0.0	0.0
268SER	268SER	0.05110770393084905	0.07227720804075548	0.15332311179254715	0.0	0.0
269SER	269SER	0.12221407461724774	0.06308499240752123	0.03999733351109926	0.19332044530364642	0.13332444503699753
270ALA	270ALA	0.3821967424393929	0.13986716424999412	0.5799613359109392	0.2866475568295447	0.2799813345776948
271VAL	271VAL	13.5790947270182	4.745454463193856	6.959536030931271	15.932271181921205	17.84547696820212
272PRO	272PRO	0.006666222251849876	0.005442947676339751	0.006666222251849876	0.013332444503699753	0.0
273LEU	273LEU	2.7353731973423994	1.8656717151735562	0.15998933404439705	4.519698686754216	3.526431571228585
274ILE	274ILE	1.9043174899451147	1.5899029357105745	0.03333111125924938	3.9197386840877275	1.7598826744883675
275GLY	275GLY	0.15332311179254718	0.15557692655346794	0.09332711152589827	0.3666422238517432	0.0
276LYS	276LYS	34.23105126324912	3.2465300843269946	30.997933471101927	38.67075528298113	33.02446503566429
277TYR	277TYR	12.812479168055463	6.617379899328509	4.879674688354109	21.07859476034931	12.479168055462969
278MET	278MET	0.0	0.0	0.0	0.0	0.0
279LEU	279LEU	17.24107281736773	3.183507153290733	19.532031197920137	19.45203653089794	12.739150723285114
280PHE	280PHE	43.36821989645134	4.90274651242705	36.99753349776682	48.92340510632624	44.183721085260984
281THR	281THR	0.6110703730862387	0.5844350546588255	0.12665822278514766	0.27331511232584493	1.4332377841477235
282MET	282MET	0.09777125969379818	0.12884197955091192	0.2799813345776948	0.006666222251849876	0.006666222251849876
283ILE	283ILE	5.115214541252805	0.5894823737785032	5.892940470635291	4.466368908739417	4.986334244383707
284PHE	284PHE	7.861698109014955	1.8601534149875718	6.779548030131324	6.326244917005533	10.479301379908007
285VAL	285VAL	0.0	0.0	0.0	0.0	0.0
286ILE	286ILE	3.733084461035931	2.9155254779544424	1.9265382307846144	1.4265715618958736	7.846143590427305
287SER	287SER	8.326111592560496	3.3316042190580664	12.565828944737017	4.426371575228318	7.986134257716152
288SER	288SER	1.4687909694909227	0.5848404431847906	2.273181787880808	1.233251116592227	0.8999400039997334
289ILE	289ILE	1.124369486478679	0.4236534445467551	1.179921338577428	0.5799613359109392	1.61322578494767
290ILE	290ILE	20.080883496655776	3.6724223158456337	25.204986334244385	16.78554763015799	18.25211652556496
291ILE	291ILE	8.286114259049397	4.23771491632534	14.252383174455037	4.813012465835611	5.792947136857543
292THR	292THR	0.0	0.0	0.0	0.0	0.0
293VAL	293VAL	8.448325667177743	3.3010045468087545	12.352509832677821	8.712752483167788	4.279714685687621
294VAL	294VAL	18.740972824033957	7.182856452690629	25.39164055729618	22.065195653623093	8.766082261182587
295VAL	295VAL	1.5754505255205211	0.696704389706895	0.859942670488634	2.5198320111992536	1.3465768948736752
296ILE	296ILE	0.0	0.0	0.0	0.0	0.0
297ASN	297ASN	1.4843454880785725	0.6125754897155505	2.3465102326511564	1.126591560562629	0.9799346710219319
298THR	298THR	34.377708152789815	5.617762777588002	41.85720951936538	28.318112125858278	32.95780281314579
299HIS	299HIS	0.0	0.0	0.0	0.0	0.0
300HIS	300HIS	0.0022220740839499586	0.0031424873061198033	0.0	0.0	0.006666222251849876
301ARG	301ARG	6.51956536230918	4.005177431074594	11.92587160855943	2.3531764549030063	5.279648023465103
302SER	302SER	0.0	0.0	0.0	0.0	0.0
303PRO	303PRO	0.0	0.0	0.0	0.0	0.0
304SER	304SER	0.0	0.0	0.0	0.0	0.0
305THR	305THR	0.0	0.0	0.0	0.0	0.0
306HIS	306HIS	12.97246850209986	4.870963789775369	19.82534497700153	10.152656489567363	8.939404039730684
307THR	307THR	0.028886963091349468	0.03624093156078504	0.0	0.006666222251849876	0.07999466702219853
308MET	308MET	0.08888296335799835	0.1069831177229138	0.01999866675554963	0.006666222251849876	0.23998400106659556
309PRO	309PRO	5.421860764837899	1.965502091056587	3.4197720151989865	8.09279381374575	4.753016465568962
310GLN	310GLN	0.18221007488389662	0.019115004037603325	0.15998933404439705	0.20665288980734617	0.17998800079994667
311TRP	311TRP	31.735662066973315	1.6341568520209464	29.444703686420905	32.61782547830145	33.144457036197586
312VAL	312VAL	36.99308934959891	5.81018369369609	43.88374108392774	29.6713552429838	37.42417172188521
313ARG	313ARG	0.1888762971357465	0.1419694939889633	0.05999600026664889	0.38664089060729284	0.11999200053329778
314LYS	314LYS	1.7487723040686174	0.6380642300290617	1.179921338577428	1.4265715618958736	2.6398240117325513
315ILE	315ILE	23.538430771281913	4.217378364430429	28.091460569295382	24.598360109326045	17.92547163522432
316PHE	316PHE	68.65986711996977	11.19406910719602	83.16112259182721	55.90960602626492	66.9088727418172
317ILE	317ILE	0.015554518587649712	0.013697784598735588	0.013332444503699753	0.03333111125924938	0.0
318ASP	318ASP	0.08443881519009844	0.0517318699945462	0.01999866675554963	0.0866608892740484	0.14665688954069728
319THR	319THR	24.720574183943295	3.1562542408287504	27.418172121858543	26.45156989534031	20.291980534631026
320ILE	320ILE	22.671821878541433	4.97995209445091	27.50483301113259	24.691687220851943	15.818945403639757
321PRO	321PRO	31.273470657511723	2.317502895210616	34.384374375041666	28.824745016998868	30.611292580494634
322ASN	322ASN	4.770793058240562	0.17673522943046652	4.626358242783814	5.019665355642958	4.666355576294913
323VAL	323VAL	26.50045552518721	1.6560371426894152	26.751549896673556	28.391440570628625	24.35837610825945
324GLY	378GLY	0.0	0.0	0.0	0.0	0.0
325VAL	379VAL	0.0	0.0	0.0	0.0	0.0
326LYS	380LYS	0.0	0.0	0.0	0.0	0.0
327TYR	381TYR	0.0	0.0	0.0	0.0	0.0
328ILE	382ILE	0.0	0.0	0.0	0.0	0.0
329ALA	383ALA	0.0	0.0	0.0	0.0	0.0
330GLU	384GLU	0.0	0.0	0.0	0.0	0.0
331HIS	385HIS	0.0	0.0	0.0	0.0	0.0
332MET	386MET	0.0	0.0	0.0	0.0	0.0
333LYS	387LYS	0.0	0.0	0.0	0.0	0.0
334SER	388SER	0.0	0.0	0.0	0.0	0.0
335ASP	389ASP	0.0	0.0	0.0	0.0	0.0
336GLU	390GLU	0.0	0.0	0.0	0.0	0.0
337GLU	391GLU	0.0	0.0	0.0	0.0	0.0
338SER	392SER	0.0	0.0	0.0	0.0	0.0
339SER	393SER	0.0	0.0	0.0	0.0	0.0
340ASN	394ASN	0.0	0.0	0.0	0.0	0.0
341ALA	395ALA	0.0	0.0	0.0	0.0	0.0
342ALA	396ALA	0.0	0.0	0.0	0.0	0.0
343GLU	397GLU	0.0	0.0	0.0	0.0	0.0
344GLU	398GLU	0.0	0.0	0.0	0.0	0.0
345TRP	399TRP	49.490033997733484	8.422206605065888	60.702619825344975	40.4039730684621	47.363509099393376
346LYS	400LYS	0.0	0.0	0.0	0.0	0.0
347TYR	401TYR	4.959669355376308	3.225528634397658	8.866075594960336	5.046330244650357	0.9666022265182321
348VAL	402VAL	24.602804257493943	4.090817266120118	27.391507232851144	18.818745416972202	27.598160122658488
349ALA	403ALA	21.949647801257694	4.840458792558366	28.70475301646557	17.612159189387373	19.532031197920137
350MET	404MET	1.0021554118614313	0.6213151196490635	1.6932204519698686	1.126591560562629	0.18665422305179655
351VAL	405VAL	9.843788191898318	3.2995997000238626	9.71935204319712	13.945736950869941	5.8662755816278915
352ILE	406ILE	20.840832833366665	5.178590253538837	24.805012999133393	13.525764949003399	24.191720551963204
353ASP	407ASP	0.01999866675554963	0.005442947676339751	0.01999866675554963	0.013332444503699753	0.026664889007399505
354HIS	408HIS	72.61738106348466	3.261549107407652	71.53523098460103	69.27538164122392	77.04153056462903
355ILE	409ILE	14.976779325822724	2.6826959706500086	11.972535164322379	14.472368508766083	18.48543430437971
356LEU	410LEU	6.686220918605426	4.0204044798931236	12.352509832677821	4.259716018932071	3.446436904206386
357LEU	411LEU	6.692887140857276	2.332015671425282	7.979468035464302	3.4197720151989865	8.67942137190854
358CYS	412CYS	12.163633535542075	7.786250956505259	4.566362242517165	9.059396040263982	22.865142323845077
359VAL	413VAL	2.3509543808190565	0.5255005546929387	2.0131991200586627	3.0931271248583427	1.946536897540164
360PHE	414PHE	14.66791102815368	6.386557133625855	23.69842010532631	10.012665822278516	10.29264715685621
361MET	415MET	7.930582405617403	2.5171519481511604	6.732884474368375	5.626291580561296	11.432571161922539
362LEU	416LEU	3.595315867831033	0.8063343199322857	2.466502233184454	4.29971335244317	4.019732017865476
363ILE	417ILE	4.061951425460525	0.5711811068833181	3.5530964602359845	3.7730817945470303	4.85967602159856
364CYS	418CYS	16.60333755527409	1.7754719560974508	14.819012065862276	15.965602293180455	19.025398306779547
365ILE	419ILE	8.62386951980979	2.7790090382183164	7.079528031464569	12.525831611225918	6.266248916738884
366ILE	420ILE	12.31695664733462	1.784658907733982	13.97240183987734	9.839344043730417	13.139124058396106
367GLY	421GLY	5.472968468768748	0.6457868758480463	4.626358242783814	5.599626691553897	6.192920471968535
368THR	422THR	21.327467057751708	3.216005296092192	24.92500499966669	21.938537430837943	17.118858742750483
369VAL	423VAL	32.2956247361287	3.7037862514477227	37.53083127791481	29.82467835477635	29.531364575694955
370SER	424SER	16.86776437126414	2.140928884950988	13.905739617358842	17.80547963469102	18.89207386174255
371VAL	425VAL	20.294202608714972	0.2640998382268034	20.14532364509033	20.66528898073462	20.07199520031998
