# Supplementary material for: State-dependent binding of cholesterol and an anionic lipid to the muscle-type Torpedo nicotinic acetylcholine receptor
Source: Commun Biol. 2024 Apr 10;7:437. doi: 10.1038/s42003-024-06106-8 (PMC11006840; doi:10.1038/s42003-024-06106-8)
Supplement: Supplementary file 6 — Supplementary Data 1 [file 42003_2024_6106_MOESM6_ESM.zip › COMMS_BIO_TEXT_FILES/occupancy-nic-CHOL-in-3PC2CHOL-alpha2-sterol.txt]

Residue	Renumbered	Occupancy Avg	Occupancy Std	r1_occ	r2_occ	r3_occ
1SER	1SER	0.0	0.0	0.0	0.0	0.0
2GLU	2GLU	0.0	0.0	0.0	0.0	0.0
3HIS	3HIS	0.0	0.0	0.0	0.0	0.0
4GLU	4GLU	0.0	0.0	0.0	0.0	0.0
5THR	5THR	0.0	0.0	0.0	0.0	0.0
6ARG	6ARG	0.0	0.0	0.0	0.0	0.0
7LEU	7LEU	0.0	0.0	0.0	0.0	0.0
8VAL	8VAL	0.0	0.0	0.0	0.0	0.0
9ALA	9ALA	0.0	0.0	0.0	0.0	0.0
10ASN	10ASN	0.0	0.0	0.0	0.0	0.0
11LEU	11LEU	0.0	0.0	0.0	0.0	0.0
12LEU	12LEU	0.0	0.0	0.0	0.0	0.0
13GLU	13GLU	0.0	0.0	0.0	0.0	0.0
14ASN	14ASN	0.0	0.0	0.0	0.0	0.0
15TYR	15TYR	0.0	0.0	0.0	0.0	0.0
16ASN	16ASN	0.0	0.0	0.0	0.0	0.0
17LYS	17LYS	0.0	0.0	0.0	0.0	0.0
18VAL	18VAL	0.0	0.0	0.0	0.0	0.0
19ILE	19ILE	0.0	0.0	0.0	0.0	0.0
20ARG	20ARG	0.0	0.0	0.0	0.0	0.0
21PRO	21PRO	0.0	0.0	0.0	0.0	0.0
22VAL	22VAL	0.0	0.0	0.0	0.0	0.0
23GLU	23GLU	0.0	0.0	0.0	0.0	0.0
24HIS	24HIS	0.0	0.0	0.0	0.0	0.0
25HIS	25HIS	0.0	0.0	0.0	0.0	0.0
26THR	26THR	0.0	0.0	0.0	0.0	0.0
27HIS	27HIS	0.0	0.0	0.0	0.0	0.0
28PHE	28PHE	0.0	0.0	0.0	0.0	0.0
29VAL	29VAL	0.0	0.0	0.0	0.0	0.0
30ASP	30ASP	0.0	0.0	0.0	0.0	0.0
31ILE	31ILE	0.0	0.0	0.0	0.0	0.0
32THR	32THR	0.0	0.0	0.0	0.0	0.0
33VAL	33VAL	0.0	0.0	0.0	0.0	0.0
34GLY	34GLY	0.0	0.0	0.0	0.0	0.0
35LEU	35LEU	0.0	0.0	0.0	0.0	0.0
36GLN	36GLN	0.0	0.0	0.0	0.0	0.0
37LEU	37LEU	0.0	0.0	0.0	0.0	0.0
38ILE	38ILE	0.0	0.0	0.0	0.0	0.0
39GLN	39GLN	0.0	0.0	0.0	0.0	0.0
40LEU	40LEU	0.0	0.0	0.0	0.0	0.0
41ILE	41ILE	0.0	0.0	0.0	0.0	0.0
42SER	42SER	0.0	0.0	0.0	0.0	0.0
43VAL	43VAL	0.0	0.0	0.0	0.0	0.0
44ASP	44ASP	0.0	0.0	0.0	0.0	0.0
45GLU	45GLU	0.0	0.0	0.0	0.0	0.0
46VAL	46VAL	0.0	0.0	0.0	0.0	0.0
47ASN	47ASN	0.0	0.0	0.0	0.0	0.0
48GLN	48GLN	0.0	0.0	0.0	0.0	0.0
49ILE	49ILE	0.0	0.0	0.0	0.0	0.0
50VAL	50VAL	0.0	0.0	0.0	0.0	0.0
51GLU	51GLU	0.0	0.0	0.0	0.0	0.0
52THR	52THR	0.0	0.0	0.0	0.0	0.0
53ASN	53ASN	0.0	0.0	0.0	0.0	0.0
54VAL	54VAL	0.0	0.0	0.0	0.0	0.0
55ARG	55ARG	0.0	0.0	0.0	0.0	0.0
56LEU	56LEU	0.0	0.0	0.0	0.0	0.0
57ARG	57ARG	0.0	0.0	0.0	0.0	0.0
58GLN	58GLN	0.0	0.0	0.0	0.0	0.0
59GLN	59GLN	0.0	0.0	0.0	0.0	0.0
60TRP	60TRP	0.0	0.0	0.0	0.0	0.0
61ILE	61ILE	0.0	0.0	0.0	0.0	0.0
62ASP	62ASP	0.0	0.0	0.0	0.0	0.0
63VAL	63VAL	0.0	0.0	0.0	0.0	0.0
64ARG	64ARG	0.0	0.0	0.0	0.0	0.0
65LEU	65LEU	0.0	0.0	0.0	0.0	0.0
66ARG	66ARG	0.0	0.0	0.0	0.0	0.0
67TRP	67TRP	0.0	0.0	0.0	0.0	0.0
68ASN	68ASN	0.0	0.0	0.0	0.0	0.0
69PRO	69PRO	0.0	0.0	0.0	0.0	0.0
70ALA	70ALA	0.0	0.0	0.0	0.0	0.0
71ASP	71ASP	0.0	0.0	0.0	0.0	0.0
72TYR	72TYR	0.0	0.0	0.0	0.0	0.0
73GLY	73GLY	0.0	0.0	0.0	0.0	0.0
74GLY	74GLY	0.0	0.0	0.0	0.0	0.0
75ILE	75ILE	0.0	0.0	0.0	0.0	0.0
76LYS	76LYS	0.0	0.0	0.0	0.0	0.0
77LYS	77LYS	0.0	0.0	0.0	0.0	0.0
78ILE	78ILE	0.0	0.0	0.0	0.0	0.0
79ARG	79ARG	0.0	0.0	0.0	0.0	0.0
80LEU	80LEU	0.0	0.0	0.0	0.0	0.0
81PRO	81PRO	0.0	0.0	0.0	0.0	0.0
82SER	82SER	0.0	0.0	0.0	0.0	0.0
83ASP	83ASP	0.0	0.0	0.0	0.0	0.0
84ASP	84ASP	0.0	0.0	0.0	0.0	0.0
85VAL	85VAL	0.0	0.0	0.0	0.0	0.0
86TRP	86TRP	0.0	0.0	0.0	0.0	0.0
87LEU	87LEU	0.0	0.0	0.0	0.0	0.0
88PRO	88PRO	0.0	0.0	0.0	0.0	0.0
89ASP	89ASP	0.0	0.0	0.0	0.0	0.0
90LEU	90LEU	0.0	0.0	0.0	0.0	0.0
91VAL	91VAL	0.0	0.0	0.0	0.0	0.0
92LEU	92LEU	0.0	0.0	0.0	0.0	0.0
93TYR	93TYR	0.0	0.0	0.0	0.0	0.0
94ASN	94ASN	0.0	0.0	0.0	0.0	0.0
95ASN	95ASN	0.0	0.0	0.0	0.0	0.0
96ALA	96ALA	0.0	0.0	0.0	0.0	0.0
97ASP	97ASP	0.0	0.0	0.0	0.0	0.0
98GLY	98GLY	0.0	0.0	0.0	0.0	0.0
99ASP	99ASP	0.0	0.0	0.0	0.0	0.0
100PHE	100PHE	0.0	0.0	0.0	0.0	0.0
101ALA	101ALA	0.0	0.0	0.0	0.0	0.0
102ILE	102ILE	0.0	0.0	0.0	0.0	0.0
103VAL	103VAL	0.0	0.0	0.0	0.0	0.0
104HIS	104HIS	0.0	0.0	0.0	0.0	0.0
105MET	105MET	0.0	0.0	0.0	0.0	0.0
106THR	106THR	0.0	0.0	0.0	0.0	0.0
107LYS	107LYS	0.0	0.0	0.0	0.0	0.0
108LEU	108LEU	0.0	0.0	0.0	0.0	0.0
109LEU	109LEU	0.0	0.0	0.0	0.0	0.0
110LEU	110LEU	0.0	0.0	0.0	0.0	0.0
111ASP	111ASP	0.0	0.0	0.0	0.0	0.0
112TYR	112TYR	0.0	0.0	0.0	0.0	0.0
113THR	113THR	0.0	0.0	0.0	0.0	0.0
114GLY	114GLY	0.0	0.0	0.0	0.0	0.0
115LYS	115LYS	0.0	0.0	0.0	0.0	0.0
116ILE	116ILE	0.0	0.0	0.0	0.0	0.0
117MET	117MET	0.0	0.0	0.0	0.0	0.0
118TRP	118TRP	0.0	0.0	0.0	0.0	0.0
119THR	119THR	0.0	0.0	0.0	0.0	0.0
120PRO	120PRO	0.0	0.0	0.0	0.0	0.0
121PRO	121PRO	0.0	0.0	0.0	0.0	0.0
122ALA	122ALA	0.0	0.0	0.0	0.0	0.0
123ILE	123ILE	0.0	0.0	0.0	0.0	0.0
124PHE	124PHE	0.0	0.0	0.0	0.0	0.0
125LYS	125LYS	0.0	0.0	0.0	0.0	0.0
126SER	126SER	0.0	0.0	0.0	0.0	0.0
127TYR	127TYR	0.0	0.0	0.0	0.0	0.0
128CYS	128CYS	0.0	0.0	0.0	0.0	0.0
129GLU	129GLU	0.0	0.0	0.0	0.0	0.0
130ILE	130ILE	0.0	0.0	0.0	0.0	0.0
131ILE	131ILE	0.0	0.0	0.0	0.0	0.0
132VAL	132VAL	0.0	0.0	0.0	0.0	0.0
133THR	133THR	0.0022220740839499586	0.0031424873061198033	0.0	0.0	0.006666222251849876
134HIS	134HIS	1.295469190942826	0.8868219442337757	0.16665555629624693	1.3865742283847744	2.3331777881474567
135PHE	135PHE	0.0	0.0	0.0	0.0	0.0
136PRO	136PRO	2.8220340866164477	2.108257706428352	0.17998800079994667	5.3396440237317515	2.9464702353176455
137PHE	137PHE	12.230295758060572	6.418987832594781	3.8064129058062797	19.37204186387574	13.5124325044997
138ASP	138ASP	0.0	0.0	0.0	0.0	0.0
139GLN	139GLN	0.0	0.0	0.0	0.0	0.0
140GLN	140GLN	0.0	0.0	0.0	0.0	0.0
141ASN	141ASN	0.0	0.0	0.0	0.0	0.0
142CYS	142CYS	0.0	0.0	0.0	0.0	0.0
143THR	143THR	0.0	0.0	0.0	0.0	0.0
144MET	144MET	0.0	0.0	0.0	0.0	0.0
145LYS	145LYS	0.0	0.0	0.0	0.0	0.0
146LEU	146LEU	0.0	0.0	0.0	0.0	0.0
147GLY	147GLY	0.0	0.0	0.0	0.0	0.0
148ILE	148ILE	0.0	0.0	0.0	0.0	0.0
149TRP	149TRP	0.0	0.0	0.0	0.0	0.0
150THR	150THR	0.0	0.0	0.0	0.0	0.0
151TYR	151TYR	0.0	0.0	0.0	0.0	0.0
152ASP	152ASP	0.0	0.0	0.0	0.0	0.0
153GLY	153GLY	0.0	0.0	0.0	0.0	0.0
154THR	154THR	0.0	0.0	0.0	0.0	0.0
155LYS	155LYS	0.0	0.0	0.0	0.0	0.0
156VAL	156VAL	0.0	0.0	0.0	0.0	0.0
157SER	157SER	0.0	0.0	0.0	0.0	0.0
158ILE	158ILE	0.0	0.0	0.0	0.0	0.0
159SER	159SER	0.0	0.0	0.0	0.0	0.0
160PRO	160PRO	0.0	0.0	0.0	0.0	0.0
161GLU	161GLU	0.0	0.0	0.0	0.0	0.0
162SER	162SER	0.0	0.0	0.0	0.0	0.0
163ASP	163ASP	0.0	0.0	0.0	0.0	0.0
164ARG	164ARG	0.0	0.0	0.0	0.0	0.0
165PRO	165PRO	0.0	0.0	0.0	0.0	0.0
166ASP	166ASP	0.0	0.0	0.0	0.0	0.0
167LEU	167LEU	0.0	0.0	0.0	0.0	0.0
168SER	168SER	0.0	0.0	0.0	0.0	0.0
169THR	169THR	0.0	0.0	0.0	0.0	0.0
170PHE	170PHE	0.0	0.0	0.0	0.0	0.0
171MET	171MET	0.0	0.0	0.0	0.0	0.0
172GLU	172GLU	0.0	0.0	0.0	0.0	0.0
173SER	173SER	0.0	0.0	0.0	0.0	0.0
174GLY	174GLY	0.0	0.0	0.0	0.0	0.0
175GLU	175GLU	0.0	0.0	0.0	0.0	0.0
176TRP	176TRP	0.0	0.0	0.0	0.0	0.0
177VAL	177VAL	0.0	0.0	0.0	0.0	0.0
178MET	178MET	0.0	0.0	0.0	0.0	0.0
179LYS	179LYS	0.0	0.0	0.0	0.0	0.0
180ASP	180ASP	0.0	0.0	0.0	0.0	0.0
181TYR	181TYR	0.0	0.0	0.0	0.0	0.0
182ARG	182ARG	0.0	0.0	0.0	0.0	0.0
183GLY	183GLY	0.0	0.0	0.0	0.0	0.0
184TRP	184TRP	0.0	0.0	0.0	0.0	0.0
185LYS	185LYS	0.0	0.0	0.0	0.0	0.0
186HIS	186HIS	0.0	0.0	0.0	0.0	0.0
187TRP	187TRP	0.0	0.0	0.0	0.0	0.0
188VAL	188VAL	0.0	0.0	0.0	0.0	0.0
189TYR	189TYR	0.0	0.0	0.0	0.0	0.0
190TYR	190TYR	0.0	0.0	0.0	0.0	0.0
191THR	191THR	0.0	0.0	0.0	0.0	0.0
192CYS	192CYS	0.0	0.0	0.0	0.0	0.0
193CYS	193CYS	0.0	0.0	0.0	0.0	0.0
194PRO	194PRO	0.0	0.0	0.0	0.0	0.0
195ASP	195ASP	0.0	0.0	0.0	0.0	0.0
196THR	196THR	0.0	0.0	0.0	0.0	0.0
197PRO	197PRO	0.0	0.0	0.0	0.0	0.0
198TYR	198TYR	0.0	0.0	0.0	0.0	0.0
199LEU	199LEU	0.0	0.0	0.0	0.0	0.0
200ASP	200ASP	0.0	0.0	0.0	0.0	0.0
201ILE	201ILE	0.0	0.0	0.0	0.0	0.0
202THR	202THR	0.0	0.0	0.0	0.0	0.0
203TYR	203TYR	0.0	0.0	0.0	0.0	0.0
204HIS	204HIS	0.0	0.0	0.0	0.0	0.0
205PHE	205PHE	0.0	0.0	0.0	0.0	0.0
206ILE	206ILE	0.0	0.0	0.0	0.0	0.0
207MET	207MET	0.0	0.0	0.0	0.0	0.0
208GLN	208GLN	0.0	0.0	0.0	0.0	0.0
209ARG	209ARG	0.0	0.0	0.0	0.0	0.0
210ILE	210ILE	0.49552252072084074	0.28200212544563624	0.10665955602959802	0.6132924471701886	0.7666155589627358
211PRO	211PRO	6.241806101815435	2.2133754143269915	3.746416905539631	5.852943137124192	9.12605826278248
212LEU	212LEU	23.18512099193387	12.25573312734581	18.832077861475902	10.83261115925605	39.89067395506966
213TYR	213TYR	0.0	0.0	0.0	0.0	0.0
214PHE	214PHE	0.0022220740839499586	0.0031424873061198033	0.0	0.0	0.006666222251849876
215VAL	215VAL	30.224651689887338	13.156805890769325	22.398506766215586	19.518698753416437	48.75674955003
216VAL	216VAL	14.59680465746728	6.3703752077061155	11.425904939670689	8.879408039464035	23.485100993267114
217ASN	217ASN	0.0	0.0	0.0	0.0	0.0
218VAL	218VAL	0.0	0.0	0.0	0.0	0.0
219ILE	219ILE	8.406106259582694	4.362674507481404	2.2865142323845076	10.785947603493101	12.145856942870475
220ILE	220ILE	41.40612848032353	5.256572569270696	34.317712152523164	43.01046596893541	46.89020731951203
221PRO	221PRO	0.0	0.0	0.0	0.0	0.0
222CYS	222CYS	0.0	0.0	0.0	0.0	0.0
223LEU	223LEU	30.031331244583697	2.572315419733431	26.844877008199454	30.104659689354044	33.144457036197586
224LEU	224LEU	14.143501544341488	3.786838026413142	19.225384974335043	10.139324045063663	13.065795613625758
225PHE	225PHE	0.0	0.0	0.0	0.0	0.0
226SER	226SER	1.402128746972424	1.1451078863915725	0.19332044530364642	2.9398040130657956	1.0732617825478301
227PHE	227PHE	78.47254627469279	7.480949601452941	82.68115458969402	67.9621358576095	84.77434837677488
228LEU	228LEU	0.026664889007399505	0.03310815818001319	0.0	0.006666222251849876	0.07332844477034864
229THR	229THR	0.0	0.0	0.0	0.0	0.0
230GLY	230GLY	0.28886963091349466	0.19687626543418604	0.5666288914072395	0.13332444503699753	0.16665555629624693
231LEU	231LEU	23.853965291202808	3.6472149559042832	22.26518232117859	20.398640090660624	28.898073461769215
232VAL	232VAL	0.0	0.0	0.0	0.0	0.0
233PHE	233PHE	0.03333111125924938	0.03770984767343764	0.0866608892740484	0.006666222251849876	0.006666222251849876
234TYR	234TYR	59.324933893296	9.979220167910237	55.11632557829478	49.76334911005933	73.0951269915339
235LEU	235LEU	0.33331111259249385	0.47137309591797044	0.0	0.9999333377774815	0.0
236PRO	236PRO	0.0	0.0	0.0	0.0	0.0
237THR	237THR	0.0	0.0	0.0	0.0	0.0
238ASP	238ASP	0.0	0.0	0.0	0.0	0.0
239SER	239SER	0.0	0.0	0.0	0.0	0.0
240GLY	240GLY	0.0	0.0	0.0	0.0	0.0
241GLU	241GLU	0.0	0.0	0.0	0.0	0.0
242LYS	242LYS	0.0	0.0	0.0	0.0	0.0
243MET	243MET	0.0	0.0	0.0	0.0	0.0
244THR	244THR	0.0	0.0	0.0	0.0	0.0
245LEU	245LEU	0.0	0.0	0.0	0.0	0.0
246SER	246SER	0.0	0.0	0.0	0.0	0.0
247ILE	247ILE	0.0	0.0	0.0	0.0	0.0
248SER	248SER	0.0	0.0	0.0	0.0	0.0
249VAL	249VAL	0.0	0.0	0.0	0.0	0.0
250LEU	250LEU	0.0	0.0	0.0	0.0	0.0
251LEU	251LEU	0.0	0.0	0.0	0.0	0.0
252SER	252SER	0.0	0.0	0.0	0.0	0.0
253LEU	253LEU	0.0	0.0	0.0	0.0	0.0
254THR	254THR	0.0	0.0	0.0	0.0	0.0
255VAL	255VAL	0.0	0.0	0.0	0.0	0.0
256PHE	256PHE	0.0	0.0	0.0	0.0	0.0
257LEU	257LEU	0.0	0.0	0.0	0.0	0.0
258LEU	258LEU	0.0	0.0	0.0	0.0	0.0
259VAL	259VAL	0.0	0.0	0.0	0.0	0.0
260ILE	260ILE	0.0	0.0	0.0	0.0	0.0
261VAL	261VAL	0.0	0.0	0.0	0.0	0.0
262GLU	262GLU	0.0	0.0	0.0	0.0	0.0
263LEU	263LEU	0.0	0.0	0.0	0.0	0.0
264ILE	264ILE	0.0	0.0	0.0	0.0	0.0
265PRO	265PRO	0.0	0.0	0.0	0.0	0.0
266SER	266SER	0.0	0.0	0.0	0.0	0.0
267THR	267THR	0.0	0.0	0.0	0.0	0.0
268SER	268SER	0.0	0.0	0.0	0.0	0.0
269SER	269SER	0.0022220740839499586	0.0031424873061198033	0.0	0.006666222251849876	0.0
270ALA	270ALA	0.026664889007399505	0.023725258876144503	0.006666222251849876	0.013332444503699753	0.05999600026664889
271VAL	271VAL	2.897584605470746	0.986245497596474	3.299780014665689	1.5398973401773215	3.853076461569229
272PRO	272PRO	0.0	0.0	0.0	0.0	0.0
273LEU	273LEU	0.3444214830122436	0.23851871978656922	0.01999866675554963	0.5866275581627891	0.4266382241183921
274ILE	274ILE	0.6932871141923872	0.5354875824741004	0.006666222251849876	1.3132457836144258	0.7599493367108859
275GLY	275GLY	0.006666222251849877	0.009427461918359411	0.0	0.01999866675554963	0.0
276LYS	276LYS	15.64784569917561	2.3736515297997154	14.912339177388175	13.179121391907206	18.85207652823145
277TYR	277TYR	6.950647734595472	6.10277102958049	0.19332044530364642	14.979001399906673	5.679621358576095
278MET	278MET	0.0	0.0	0.0	0.0	0.0
279LEU	279LEU	35.60651512121414	5.181372675277353	28.524765015665622	37.5174988334111	40.77728151456569
280PHE	280PHE	73.72397395729173	8.140483414123635	72.72848476768216	84.15438970735285	64.28904739684022
281THR	281THR	0.29998000133324443	0.2280848373727323	0.2333177788147457	0.05999600026664889	0.6066262249183387
282MET	282MET	0.0	0.0	0.0	0.0	0.0
283ILE	283ILE	48.78563651312135	2.781433248997619	45.363642423838414	52.17652156522899	48.816745550296645
284PHE	284PHE	34.775459413816854	6.024353071534757	31.404573028464768	43.2371175254983	29.6846876874875
285VAL	285VAL	0.0	0.0	0.0	0.0	0.0
286ILE	286ILE	3.833077794813679	2.141777433291825	4.786347576828211	0.8666088927404839	5.846276914872342
287SER	287SER	35.24209497144635	3.8401542044342665	37.93747083527765	37.97746816878875	29.81134591027265
288SER	288SER	0.006666222251849876	0.005442947676339751	0.006666222251849876	0.0	0.013332444503699753
289ILE	289ILE	0.0022220740839499586	0.0031424873061198033	0.0	0.0	0.006666222251849876
290ILE	290ILE	35.428749194498145	7.285198574969652	41.64389040730618	39.43737084194387	25.204986334244385
291ILE	291ILE	58.9160722618492	5.594039620483024	66.64889007399506	53.60309312712486	56.496233584427706
292THR	292THR	0.0	0.0	0.0	0.0	0.0
293VAL	293VAL	1.8154345265871161	1.3644475786431487	1.233251116592227	3.6997533497766817	0.5132991133924405
294VAL	294VAL	56.01848765637846	6.490290798892362	64.98900073328444	49.85000999933338	53.21645223651757
295VAL	295VAL	13.985734284381044	4.38514145899726	18.845410305979602	8.219452036530898	14.892340510632625
296ILE	296ILE	0.0	0.0	0.0	0.0	0.0
297ASN	297ASN	0.19109837121969644	0.11238511758239932	0.2533164455702953	0.03333111125924938	0.2866475568295447
298THR	298THR	30.949047841255027	10.686465533212367	45.65695620291981	20.58529431371242	26.60489300713286
299HIS	299HIS	0.0	0.0	0.0	0.0	0.0
300HIS	300HIS	0.0	0.0	0.0	0.0	0.0
301ARG	301ARG	0.2422060751505455	0.199714896061341	0.21331911205919604	0.013332444503699753	0.49996666888874075
302SER	302SER	0.0	0.0	0.0	0.0	0.0
303PRO	303PRO	0.0	0.0	0.0	0.0	0.0
304SER	304SER	0.0	0.0	0.0	0.0	0.0
305THR	305THR	0.0	0.0	0.0	0.0	0.0
306HIS	306HIS	7.097304624136169	5.107806446142262	14.212385840943938	2.4598360109326043	4.619692020531964
307THR	307THR	0.0	0.0	0.0	0.0	0.0
308MET	308MET	0.0	0.0	0.0	0.0	0.0
309PRO	309PRO	5.166322245183655	2.362947771794385	8.346110259316045	2.6864875674955004	4.466368908739417
310GLN	310GLN	0.011110370419749794	0.0062849746122396076	0.01999866675554963	0.006666222251849876	0.006666222251849876
311TRP	311TRP	26.813767971024152	2.0654916698658248	27.07152856476235	24.165055662955805	29.20471968535431
312VAL	312VAL	19.605359642690487	1.4157001227619304	18.77208186120925	18.44543697086861	21.5985600959936
313ARG	313ARG	0.0	0.0	0.0	0.0	0.0
314LYS	314LYS	0.024442814923449546	0.01911500403760333	0.026664889007399505	0.0	0.04666355576294914
315ILE	315ILE	17.429949114503476	1.5047888321522571	18.718752083194452	15.318978734751017	18.25211652556496
316PHE	316PHE	62.44028175899384	6.980502057045091	65.75561629224718	68.83541097260182	52.729818012132526
317ILE	317ILE	0.0	0.0	0.0	0.0	0.0
318ASP	318ASP	0.0	0.0	0.0	0.0	0.0
319THR	319THR	13.234673244005956	1.0693326064947324	14.745683621091928	12.532497833477768	12.42583827744817
320ILE	320ILE	53.558651645445856	6.635581277401272	62.615825611625894	51.156589560695956	46.90353976401573
321PRO	321PRO	11.114814567917696	1.6983770267658076	13.065795613625758	8.926071595226984	11.35257649490034
322ASN	322ASN	0.7710597071306357	0.14300906970383387	0.9066062262515833	0.5732951136590894	0.8332777814812345
323VAL	323VAL	56.549563362442505	2.047004267142434	58.429438037464166	53.703086460902604	57.51616558896074
324GLY	378GLY	0.0	0.0	0.0	0.0	0.0
325VAL	379VAL	0.0	0.0	0.0	0.0	0.0
326LYS	380LYS	0.0	0.0	0.0	0.0	0.0
327TYR	381TYR	0.0	0.0	0.0	0.0	0.0
328ILE	382ILE	0.0	0.0	0.0	0.0	0.0
329ALA	383ALA	0.0	0.0	0.0	0.0	0.0
330GLU	384GLU	0.0	0.0	0.0	0.0	0.0
331HIS	385HIS	0.0	0.0	0.0	0.0	0.0
332MET	386MET	0.0	0.0	0.0	0.0	0.0
333LYS	387LYS	0.0	0.0	0.0	0.0	0.0
334SER	388SER	0.0	0.0	0.0	0.0	0.0
335ASP	389ASP	0.0	0.0	0.0	0.0	0.0
336GLU	390GLU	0.0	0.0	0.0	0.0	0.0
337GLU	391GLU	0.0	0.0	0.0	0.0	0.0
338SER	392SER	0.0	0.0	0.0	0.0	0.0
339SER	393SER	0.0	0.0	0.0	0.0	0.0
340ASN	394ASN	0.0	0.0	0.0	0.0	0.0
341ALA	395ALA	0.0	0.0	0.0	0.0	0.0
342ALA	396ALA	0.0	0.0	0.0	0.0	0.0
343GLU	397GLU	0.0	0.0	0.0	0.0	0.0
344GLU	398GLU	0.0	0.0	0.0	0.0	0.0
345TRP	399TRP	10.474857231740108	5.860066480411874	18.35210985934271	4.30637957469502	8.766082261182587
346LYS	400LYS	0.0	0.0	0.0	0.0	0.0
347TYR	401TYR	0.3310890385085439	0.3946543701405386	0.8866075594960336	0.09999333377774815	0.006666222251849876
348VAL	402VAL	0.2044308157233962	0.1313469475913308	0.026664889007399505	0.24665022331844544	0.3399773348443437
349ALA	403ALA	0.22442948247894587	0.11119255163608474	0.12665822278514766	0.37997466835544297	0.16665555629624693
350MET	404MET	0.644401484345488	0.753889188792026	1.7065528964735683	0.19332044530364642	0.03333111125924938
351VAL	405VAL	6.47956802879808	3.867952556296578	10.939270715285648	6.99286714219052	1.5065662289180721
352ILE	406ILE	41.39946225807169	4.633653743521306	46.98353443103793	35.63762415838944	41.57722818478768
353ASP	407ASP	0.0	0.0	0.0	0.0	0.0
354HIS	408HIS	37.513054685243205	7.170749095077568	42.03053129791347	43.117125524965005	27.391507232851144
355ILE	409ILE	62.30473523987289	4.530077206626351	68.35544297046863	61.10259316045597	57.45616958869409
356LEU	410LEU	18.218785414305714	3.9721549205813864	23.565095660289312	17.038864075728284	14.052396506899541
357LEU	411LEU	23.72064084616581	12.595047175984352	9.346043597093527	21.798546763549098	40.01733217785481
358CYS	412CYS	66.49112281403463	2.624953336246671	62.98913405772949	67.1755216318912	69.30871275248317
359VAL	413VAL	38.84185498744528	2.288708260701389	38.29744683687754	36.35090993933738	41.877208186120924
360PHE	414PHE	22.92291625002778	3.2256863021139464	24.198386774215052	18.492100526631557	26.078261449236717
361MET	415MET	44.485923160678176	6.437535389304652	38.89074061729218	41.06392907139524	53.50309979334711
362LEU	416LEU	40.11288136346466	2.286143856706629	43.3171121925205	38.88407439504033	38.13745750283314
363ILE	417ILE	30.43352665377864	0.1672618204702699	30.651289914005734	30.404639690687286	30.24465035664289
364CYS	418CYS	20.898606759549363	3.3655422868920946	18.738750749950004	18.30544630357976	25.651623225118325
365ILE	419ILE	65.26898206786215	1.8066405224472373	67.67548830077995	63.32244517032198	64.8090127324845
366ILE	420ILE	59.749350043330445	0.47739957235099595	60.202653156456236	59.08939404039731	59.95600293313779
367GLY	421GLY	4.650801057707264	1.994603309643924	2.6864875674955004	7.386174255049664	3.8797413505766283
368THR	422THR	42.212741372797375	6.85435553646015	46.63689087394174	32.5311645890274	47.470168655422974
369VAL	423VAL	61.30702397617936	2.446599430598854	62.23585094327045	57.95613625758283	63.72908472768482
370SER	424SER	10.123769526476012	3.633159759479182	5.40630624625025	14.245716952203187	10.719285380974602
371VAL	425VAL	12.012532497833476	3.4352374196985895	9.226051596560229	9.959336044263715	16.852209852676488
