# Supplementary material for: State-dependent binding of cholesterol and an anionic lipid to the muscle-type Torpedo nicotinic acetylcholine receptor
Source: Commun Biol. 2024 Apr 10;7:437. doi: 10.1038/s42003-024-06106-8 (PMC11006840; doi:10.1038/s42003-024-06106-8)
Supplement: Supplementary file 6 — Supplementary Data 1 [file 42003_2024_6106_MOESM6_ESM.zip › COMMS_BIO_TEXT_FILES/occupancy-nic-CHOL-in-3PC2CHOL-beta.txt]

Residue	Renumbered	Occupancy Avg	Occupancy Std	r1_occ	r2_occ	r3_occ
1SER	1SER	0.0	0.0	0.0	0.0	0.0
2VAL	2VAL	0.0	0.0	0.0	0.0	0.0
3MET	3MET	0.0	0.0	0.0	0.0	0.0
4GLU	4GLU	0.0	0.0	0.0	0.0	0.0
5ASP	5ASP	0.0	0.0	0.0	0.0	0.0
6THR	6THR	0.0	0.0	0.0	0.0	0.0
7LEU	7LEU	0.0	0.0	0.0	0.0	0.0
8LEU	8LEU	0.0	0.0	0.0	0.0	0.0
9SER	9SER	0.0	0.0	0.0	0.0	0.0
10VAL	10VAL	0.0	0.0	0.0	0.0	0.0
11LEU	11LEU	0.0	0.0	0.0	0.0	0.0
12PHE	12PHE	0.0	0.0	0.0	0.0	0.0
13GLU	13GLU	0.0	0.0	0.0	0.0	0.0
14THR	14THR	0.0	0.0	0.0	0.0	0.0
15TYR	15TYR	0.0	0.0	0.0	0.0	0.0
16ASN	16ASN	0.0	0.0	0.0	0.0	0.0
17PRO	17PRO	0.0	0.0	0.0	0.0	0.0
18LYS	18LYS	0.0	0.0	0.0	0.0	0.0
19VAL	19VAL	0.0	0.0	0.0	0.0	0.0
20ARG	20ARG	0.0	0.0	0.0	0.0	0.0
21PRO	21PRO	0.0	0.0	0.0	0.0	0.0
22ALA	22ALA	0.0	0.0	0.0	0.0	0.0
23GLN	23GLN	0.0	0.0	0.0	0.0	0.0
24THR	24THR	0.0	0.0	0.0	0.0	0.0
25VAL	25VAL	0.0	0.0	0.0	0.0	0.0
26GLY	26GLY	0.0	0.0	0.0	0.0	0.0
27ASP	27ASP	0.0	0.0	0.0	0.0	0.0
28LYS	28LYS	0.0	0.0	0.0	0.0	0.0
29VAL	29VAL	0.0	0.0	0.0	0.0	0.0
30THR	30THR	0.0	0.0	0.0	0.0	0.0
31VAL	31VAL	0.0	0.0	0.0	0.0	0.0
32ARG	32ARG	0.0	0.0	0.0	0.0	0.0
33VAL	33VAL	0.0	0.0	0.0	0.0	0.0
34GLY	34GLY	0.0	0.0	0.0	0.0	0.0
35LEU	35LEU	0.0	0.0	0.0	0.0	0.0
36THR	36THR	0.0	0.0	0.0	0.0	0.0
37LEU	37LEU	0.0	0.0	0.0	0.0	0.0
38THR	38THR	0.0	0.0	0.0	0.0	0.0
39ASN	39ASN	0.0	0.0	0.0	0.0	0.0
40LEU	40LEU	0.0	0.0	0.0	0.0	0.0
41LEU	41LEU	0.0	0.0	0.0	0.0	0.0
42ILE	42ILE	0.0	0.0	0.0	0.0	0.0
43LEU	43LEU	0.0	0.0	0.0	0.0	0.0
44ASN	44ASN	0.0	0.0	0.0	0.0	0.0
45GLU	45GLU	0.0	0.0	0.0	0.0	0.0
46LYS	46LYS	0.0	0.0	0.0	0.0	0.0
47ILE	47ILE	0.0	0.0	0.0	0.0	0.0
48GLU	48GLU	0.0	0.0	0.0	0.0	0.0
49GLU	49GLU	0.0	0.0	0.0	0.0	0.0
50MET	50MET	0.0	0.0	0.0	0.0	0.0
51THR	51THR	0.0	0.0	0.0	0.0	0.0
52THR	52THR	0.0	0.0	0.0	0.0	0.0
53ASN	53ASN	0.0	0.0	0.0	0.0	0.0
54VAL	54VAL	0.0	0.0	0.0	0.0	0.0
55PHE	55PHE	0.0	0.0	0.0	0.0	0.0
56LEU	56LEU	0.0	0.0	0.0	0.0	0.0
57ASN	57ASN	0.0	0.0	0.0	0.0	0.0
58LEU	58LEU	0.0	0.0	0.0	0.0	0.0
59ALA	59ALA	0.0	0.0	0.0	0.0	0.0
60TRP	60TRP	0.0	0.0	0.0	0.0	0.0
61THR	61THR	0.0	0.0	0.0	0.0	0.0
62ASP	62ASP	0.0	0.0	0.0	0.0	0.0
63TYR	63TYR	0.0	0.0	0.0	0.0	0.0
64ARG	64ARG	0.0	0.0	0.0	0.0	0.0
65LEU	65LEU	0.0	0.0	0.0	0.0	0.0
66GLN	66GLN	0.0	0.0	0.0	0.0	0.0
67TRP	67TRP	0.0	0.0	0.0	0.0	0.0
68ASP	68ASP	0.0	0.0	0.0	0.0	0.0
69PRO	69PRO	0.0	0.0	0.0	0.0	0.0
70ALA	70ALA	0.0	0.0	0.0	0.0	0.0
71ALA	71ALA	0.0	0.0	0.0	0.0	0.0
72TYR	72TYR	0.0	0.0	0.0	0.0	0.0
73GLU	73GLU	0.0	0.0	0.0	0.0	0.0
74GLY	74GLY	0.0	0.0	0.0	0.0	0.0
75ILE	75ILE	0.0	0.0	0.0	0.0	0.0
76LYS	76LYS	0.0	0.0	0.0	0.0	0.0
77ASP	77ASP	0.0	0.0	0.0	0.0	0.0
78LEU	78LEU	0.0	0.0	0.0	0.0	0.0
79ARG	79ARG	0.0	0.0	0.0	0.0	0.0
80ILE	80ILE	0.0	0.0	0.0	0.0	0.0
81PRO	81PRO	0.0	0.0	0.0	0.0	0.0
82SER	82SER	0.0	0.0	0.0	0.0	0.0
83SER	83SER	0.0	0.0	0.0	0.0	0.0
84ASP	84ASP	0.0	0.0	0.0	0.0	0.0
85VAL	85VAL	0.0	0.0	0.0	0.0	0.0
86TRP	86TRP	0.0	0.0	0.0	0.0	0.0
87GLN	87GLN	0.0	0.0	0.0	0.0	0.0
88PRO	88PRO	0.0	0.0	0.0	0.0	0.0
89ASP	89ASP	0.0	0.0	0.0	0.0	0.0
90ILE	90ILE	0.0	0.0	0.0	0.0	0.0
91VAL	91VAL	0.0	0.0	0.0	0.0	0.0
92LEU	92LEU	0.0	0.0	0.0	0.0	0.0
93MET	93MET	0.0	0.0	0.0	0.0	0.0
94ASN	94ASN	0.0	0.0	0.0	0.0	0.0
95ASN	95ASN	0.0	0.0	0.0	0.0	0.0
96ASN	96ASN	0.0	0.0	0.0	0.0	0.0
97ASP	97ASP	0.0	0.0	0.0	0.0	0.0
98GLY	98GLY	0.0	0.0	0.0	0.0	0.0
99SER	99SER	0.0	0.0	0.0	0.0	0.0
100PHE	100PHE	0.0	0.0	0.0	0.0	0.0
101GLU	101GLU	0.0	0.0	0.0	0.0	0.0
102ILE	102ILE	0.0	0.0	0.0	0.0	0.0
103THR	103THR	0.0	0.0	0.0	0.0	0.0
104LEU	104LEU	0.0	0.0	0.0	0.0	0.0
105HIS	105HIS	0.0	0.0	0.0	0.0	0.0
106VAL	106VAL	0.0	0.0	0.0	0.0	0.0
107ASN	107ASN	0.0	0.0	0.0	0.0	0.0
108VAL	108VAL	0.0	0.0	0.0	0.0	0.0
109LEU	109LEU	0.0	0.0	0.0	0.0	0.0
110VAL	110VAL	0.0	0.0	0.0	0.0	0.0
111GLN	111GLN	0.0	0.0	0.0	0.0	0.0
112HIS	112HIS	0.0	0.0	0.0	0.0	0.0
113THR	113THR	0.0	0.0	0.0	0.0	0.0
114GLY	114GLY	0.0	0.0	0.0	0.0	0.0
115ALA	115ALA	0.0	0.0	0.0	0.0	0.0
116VAL	116VAL	0.0	0.0	0.0	0.0	0.0
117SER	117SER	0.0	0.0	0.0	0.0	0.0
118TRP	118TRP	0.0	0.0	0.0	0.0	0.0
119GLN	119GLN	0.0	0.0	0.0	0.0	0.0
120PRO	120PRO	0.0	0.0	0.0	0.0	0.0
121SER	121SER	0.0	0.0	0.0	0.0	0.0
122ALA	122ALA	0.0	0.0	0.0	0.0	0.0
123ILE	123ILE	0.0	0.0	0.0	0.0	0.0
124TYR	124TYR	0.0	0.0	0.0	0.0	0.0
125ARG	125ARG	0.0	0.0	0.0	0.0	0.0
126SER	126SER	0.0	0.0	0.0	0.0	0.0
127SER	127SER	0.0	0.0	0.0	0.0	0.0
128CYS	128CYS	0.0	0.0	0.0	0.0	0.0
129THR	129THR	0.0	0.0	0.0	0.0	0.0
130ILE	130ILE	0.0	0.0	0.0	0.0	0.0
131LYS	131LYS	0.0	0.0	0.0	0.0	0.0
132VAL	132VAL	0.0	0.0	0.0	0.0	0.0
133MET	133MET	0.0022220740839499586	0.0031424873061198033	0.0	0.006666222251849876	0.0
134TYR	134TYR	7.121747439059618	5.2155037329151925	12.512499166722218	8.786080927938137	0.06666222251849876
135PHE	135PHE	0.0	0.0	0.0	0.0	0.0
136PRO	136PRO	0.06666222251849876	0.0805482699393012	0.0	0.01999866675554963	0.17998800079994667
137PHE	137PHE	9.319378708086129	3.111505206579834	5.046330244650357	10.545963602426506	12.365842277181521
138ASP	138ASP	0.0	0.0	0.0	0.0	0.0
139TRP	139TRP	0.0	0.0	0.0	0.0	0.0
140GLN	140GLN	0.0	0.0	0.0	0.0	0.0
141ASN	141ASN	0.0	0.0	0.0	0.0	0.0
142CYS	142CYS	0.0	0.0	0.0	0.0	0.0
143THR	143THR	0.0	0.0	0.0	0.0	0.0
144MET	144MET	0.0	0.0	0.0	0.0	0.0
145VAL	145VAL	0.0	0.0	0.0	0.0	0.0
146PHE	146PHE	0.0	0.0	0.0	0.0	0.0
147LYS	147LYS	0.0	0.0	0.0	0.0	0.0
148SER	148SER	0.0	0.0	0.0	0.0	0.0
149TYR	149TYR	0.0	0.0	0.0	0.0	0.0
150THR	150THR	0.0	0.0	0.0	0.0	0.0
151TYR	151TYR	0.0	0.0	0.0	0.0	0.0
152ASP	152ASP	0.0	0.0	0.0	0.0	0.0
153THR	153THR	0.0	0.0	0.0	0.0	0.0
154SER	154SER	0.0	0.0	0.0	0.0	0.0
155GLU	155GLU	0.0	0.0	0.0	0.0	0.0
156VAL	156VAL	0.0	0.0	0.0	0.0	0.0
157THR	157THR	0.0	0.0	0.0	0.0	0.0
158LEU	158LEU	0.0	0.0	0.0	0.0	0.0
159GLN	159GLN	0.0	0.0	0.0	0.0	0.0
160HIS	160HIS	0.0	0.0	0.0	0.0	0.0
161ALA	161ALA	0.0	0.0	0.0	0.0	0.0
162LEU	162LEU	0.0	0.0	0.0	0.0	0.0
163ASP	163ASP	0.0	0.0	0.0	0.0	0.0
164ALA	164ALA	0.0	0.0	0.0	0.0	0.0
165LYS	165LYS	0.0	0.0	0.0	0.0	0.0
166GLY	166GLY	0.0	0.0	0.0	0.0	0.0
167GLU	167GLU	0.0	0.0	0.0	0.0	0.0
168ARG	168ARG	0.0	0.0	0.0	0.0	0.0
169GLU	169GLU	0.0	0.0	0.0	0.0	0.0
170VAL	170VAL	0.0	0.0	0.0	0.0	0.0
171LYS	171LYS	0.0	0.0	0.0	0.0	0.0
172GLU	172GLU	0.0	0.0	0.0	0.0	0.0
173ILE	173ILE	0.0	0.0	0.0	0.0	0.0
174VAL	174VAL	0.0	0.0	0.0	0.0	0.0
175ILE	175ILE	0.0	0.0	0.0	0.0	0.0
176ASN	176ASN	0.0	0.0	0.0	0.0	0.0
177LYS	177LYS	0.0	0.0	0.0	0.0	0.0
178ASP	178ASP	0.0	0.0	0.0	0.0	0.0
179ALA	179ALA	0.0	0.0	0.0	0.0	0.0
180PHE	180PHE	0.0	0.0	0.0	0.0	0.0
181THR	181THR	0.0	0.0	0.0	0.0	0.0
182GLU	182GLU	0.0	0.0	0.0	0.0	0.0
183ASN	183ASN	0.0	0.0	0.0	0.0	0.0
184GLY	184GLY	0.0	0.0	0.0	0.0	0.0
185GLN	185GLN	0.0022220740839499586	0.0031424873061198033	0.0	0.0	0.006666222251849876
186TRP	186TRP	0.0	0.0	0.0	0.0	0.0
187SER	187SER	0.0	0.0	0.0	0.0	0.0
188ILE	188ILE	0.0	0.0	0.0	0.0	0.0
189GLU	189GLU	0.0	0.0	0.0	0.0	0.0
190HIS	190HIS	0.0	0.0	0.0	0.0	0.0
191LYS	191LYS	0.0	0.0	0.0	0.0	0.0
192PRO	192PRO	0.0	0.0	0.0	0.0	0.0
193SER	193SER	0.0	0.0	0.0	0.0	0.0
194ARG	194ARG	0.0	0.0	0.0	0.0	0.0
195LYS	195LYS	0.0	0.0	0.0	0.0	0.0
196ASN	196ASN	0.0	0.0	0.0	0.0	0.0
197TRP	197TRP	0.0	0.0	0.0	0.0	0.0
198ARG	198ARG	0.0	0.0	0.0	0.0	0.0
199SER	199SER	0.0	0.0	0.0	0.0	0.0
200ASP	200ASP	0.0	0.0	0.0	0.0	0.0
201ASP	201ASP	0.0	0.0	0.0	0.0	0.0
202PRO	202PRO	0.0	0.0	0.0	0.0	0.0
203SER	203SER	0.0	0.0	0.0	0.0	0.0
204TYR	204TYR	0.0	0.0	0.0	0.0	0.0
205GLU	205GLU	0.0	0.0	0.0	0.0	0.0
206ASP	206ASP	0.0	0.0	0.0	0.0	0.0
207VAL	207VAL	0.0	0.0	0.0	0.0	0.0
208THR	208THR	0.0	0.0	0.0	0.0	0.0
209PHE	209PHE	0.0	0.0	0.0	0.0	0.0
210TYR	210TYR	0.0	0.0	0.0	0.0	0.0
211LEU	211LEU	0.0	0.0	0.0	0.0	0.0
212ILE	212ILE	0.0	0.0	0.0	0.0	0.0
213ILE	213ILE	0.0	0.0	0.0	0.0	0.0
214GLN	214GLN	0.0	0.0	0.0	0.0	0.0
215ARG	215ARG	0.0	0.0	0.0	0.0	0.0
216LYS	216LYS	1.3132457836144258	0.4626505524888789	0.7466168922071862	1.3132457836144258	1.8798746750216653
217PRO	217PRO	0.26887096415794504	0.3569317815467964	0.0	0.03333111125924938	0.7732817812145857
218LEU	218LEU	13.003577539275161	2.194003080375033	11.39257382841144	11.512565828944737	16.105592960469302
219PHE	219PHE	0.1399906672888474	0.06277113477690613	0.14665688954069728	0.05999600026664889	0.21331911205919604
220TYR	220TYR	0.0	0.0	0.0	0.0	0.0
221ILE	221ILE	10.179321378574762	1.3279788470012055	8.386107592827145	10.592627158189455	11.559229384707686
222VAL	222VAL	34.01551007710597	4.760872417267788	27.284847676821546	37.23085127658156	37.53083127791481
223TYR	223TYR	0.29553585316534453	0.0884932460135541	0.33331111259249385	0.37997466835544297	0.1733217785480968
224THR	224THR	0.0	0.0	0.0	0.0	0.0
225ILE	225ILE	17.372175188320778	4.632658367862545	15.445636957536165	23.75841610559296	12.91247250183321
226ILE	226ILE	10.31486789769571	2.9335232616705706	6.639557362842477	13.819078728084794	10.485967602159857
227PRO	227PRO	0.015554518587649712	0.013697784598735588	0.0	0.03333111125924938	0.013332444503699753
228CYS	228CYS	0.0	0.0	0.0	0.0	0.0
229ILE	229ILE	24.39392929360265	3.6677727414936308	29.298046796880207	23.405106326244915	20.478634757682823
230LEU	230LEU	1.4354598582316733	0.5695709479399346	2.15318978734751	0.7599493367108859	1.3932404506366243
231ILE	231ILE	0.0	0.0	0.0	0.0	0.0
232SER	232SER	9.612692487167521	3.7431931156962945	14.61235917605493	5.6062929138057465	8.61942537164189
233ILE	233ILE	16.3366886652001	4.125195405342198	21.291913872408507	11.192587160855943	16.525564962335846
234LEU	234LEU	0.03999733351109926	0.05656477151015645	0.11999200053329778	0.0	0.0
235ALA	235ALA	0.0	0.0	0.0	0.0	0.0
236ILE	236ILE	3.8641868319889787	0.2626938951826615	4.219718685420972	3.5930937937470837	3.77974801679888
237LEU	237LEU	3.148678976957092	0.9867560258894631	1.7998800079994668	4.1330577961469235	3.5130991267248852
238VAL	238VAL	0.0	0.0	0.0	0.0	0.0
239PHE	239PHE	2.1443014910117104	2.2796422532474856	0.33331111259249385	5.359642690487301	0.7399506699553363
240TYR	240TYR	37.32640046219141	14.023300573629946	53.33644423705086	39.45736950869942	19.185387640823944
241LEU	241LEU	0.0	0.0	0.0	0.0	0.0
242PRO	242PRO	0.0	0.0	0.0	0.0	0.0
243PRO	243PRO	0.0	0.0	0.0	0.0	0.0
244ASP	244ASP	0.0	0.0	0.0	0.0	0.0
245ALA	245ALA	0.0	0.0	0.0	0.0	0.0
246GLY	246GLY	0.0	0.0	0.0	0.0	0.0
247GLU	247GLU	0.0	0.0	0.0	0.0	0.0
248LYS	248LYS	0.0	0.0	0.0	0.0	0.0
249MET	249MET	0.0	0.0	0.0	0.0	0.0
250SER	250SER	0.0	0.0	0.0	0.0	0.0
251LEU	251LEU	0.0	0.0	0.0	0.0	0.0
252SER	252SER	0.0	0.0	0.0	0.0	0.0
253ILE	253ILE	0.0	0.0	0.0	0.0	0.0
254SER	254SER	0.0	0.0	0.0	0.0	0.0
255ALA	255ALA	0.0	0.0	0.0	0.0	0.0
256LEU	256LEU	0.28886963091349466	0.39439154670856424	0.006666222251849876	0.013332444503699753	0.8466102259849343
257LEU	257LEU	0.0	0.0	0.0	0.0	0.0
258ALA	258ALA	0.0	0.0	0.0	0.0	0.0
259VAL	259VAL	0.0	0.0	0.0	0.0	0.0
260THR	260THR	0.0	0.0	0.0	0.0	0.0
261VAL	261VAL	0.0	0.0	0.0	0.0	0.0
262PHE	262PHE	0.0	0.0	0.0	0.0	0.0
263LEU	263LEU	0.0	0.0	0.0	0.0	0.0
264LEU	264LEU	0.0	0.0	0.0	0.0	0.0
265LEU	265LEU	0.0	0.0	0.0	0.0	0.0
266LEU	266LEU	0.0	0.0	0.0	0.0	0.0
267ALA	267ALA	0.0	0.0	0.0	0.0	0.0
268ASP	268ASP	0.0	0.0	0.0	0.0	0.0
269LYS	269LYS	0.0	0.0	0.0	0.0	0.0
270VAL	270VAL	0.0	0.0	0.0	0.0	0.0
271PRO	271PRO	0.0	0.0	0.0	0.0	0.0
272GLU	272GLU	0.0	0.0	0.0	0.0	0.0
273THR	273THR	0.0	0.0	0.0	0.0	0.0
274SER	274SER	0.0	0.0	0.0	0.0	0.0
275LEU	275LEU	1.8598760082661154	1.1632637416386435	1.2599160055996268	3.4864342377174853	0.8332777814812345
276SER	276SER	7.926138257449504	5.518182655490475	13.125791613892407	10.365975601626559	0.2866475568295447
277VAL	277VAL	33.77774815012332	5.364559952040714	30.057996133591093	29.911339244050396	41.36390907272848
278PRO	278PRO	0.0	0.0	0.0	0.0	0.0
279ILE	279ILE	0.0644401484345488	0.058199679371192116	0.01999866675554963	0.026664889007399505	0.14665688954069728
280ILE	280ILE	0.004444148167899917	0.006284974612239607	0.0	0.0	0.013332444503699753
281ILE	281ILE	0.008888296335799836	0.008314239910170303	0.0	0.006666222251849876	0.01999866675554963
282ARG	282ARG	50.47885696509121	7.196592334193199	59.069395373641754	50.90993933737751	41.457236184254384
283TYR	283TYR	4.804124169499811	4.414124300354686	11.025931604559696	1.253249783347777	2.1331911205919605
284LEU	284LEU	0.0	0.0	0.0	0.0	0.0
285MET	285MET	17.585494300379974	4.7343039232944255	24.25171655222985	14.792347176854877	13.712419172055196
286PHE	286PHE	56.887318623202894	7.722325441341536	66.23558429438037	47.32351176588227	57.10285980934604
287ILE	287ILE	0.431082372286292	0.28874995598062825	0.41330577961469234	0.7932804479701353	0.0866608892740484
288MET	288MET	0.07777259293824856	0.04121333464656002	0.11332577828144791	0.01999866675554963	0.09999333377774815
289ILE	289ILE	4.253049796680222	0.8687087725722553	5.479634691020599	3.6997533497766817	3.579761349243384
290LEU	290LEU	3.7953025353865293	1.32973265169209	4.166388907406173	5.206319578694754	2.0131991200586627
291VAL	291VAL	0.0	0.0	0.0	0.0	0.0
292ALA	292ALA	21.425238317445505	19.817256740752338	9.72601826544897	5.219652023198454	49.33004466368909
293PHE	293PHE	8.923849521143035	1.8669733689106143	7.206186254249717	8.046130257982801	11.519232051196587
294SER	294SER	0.7466168922071862	0.757743553317534	0.07999466702219853	1.8065462302513167	0.3533097793480435
295VAL	295VAL	8.363886851987646	7.197619359107053	3.026464902339844	3.526431571228585	18.538764082394508
296ILE	296ILE	18.023242894918116	14.011320160888788	6.952869808679421	9.326044930337977	37.79081394573695
297LEU	297LEU	2.1687443059351597	1.4597487771123938	1.1532564495700286	4.233051129924672	1.1199253383107792
298SER	298SER	0.0	0.0	0.0	0.0	0.0
299VAL	299VAL	0.7043974846121369	0.7682337109895222	0.03333111125924938	1.7798813412439172	0.29998000133324443
300VAL	300VAL	5.850721063040242	3.892473839580846	2.2865142323845076	11.265915605626292	3.999733351109926
301VAL	301VAL	1.670999711130369	1.9814298275867002	4.473035130991267	0.29331377908139455	0.24665022331844544
302LEU	302LEU	0.0	0.0	0.0	0.0	0.0
303ASN	303ASN	1.2221407461724774	1.2425825561710138	0.653289780681288	2.9464702353176455	0.06666222251849876
304LEU	304LEU	11.89476257138413	5.4007930018973145	15.532297846810213	15.892273848410106	4.259716018932071
305HIS	305HIS	0.0	0.0	0.0	0.0	0.0
306HIS	306HIS	0.0	0.0	0.0	0.0	0.0
307ARG	307ARG	6.46179143612648	5.220695792295159	12.785814279048063	6.599560029331378	0.0
308SER	308SER	0.0	0.0	0.0	0.0	0.0
309PRO	309PRO	0.0	0.0	0.0	0.0	0.0
310ASN	310ASN	0.0	0.0	0.0	0.0	0.0
311THR	311THR	0.0	0.0	0.0	0.0	0.0
312HIS	312HIS	24.111725884941006	13.51670003260532	42.303846410239316	20.098660089327378	9.932671155256315
313THR	313THR	3.3020020887496386	4.021186727970429	8.979401373241783	0.17998800079994667	0.7466168922071862
314MET	314MET	4.535253205341866	4.740874082464367	11.079261382574495	2.5264982334511035	0.0
315PRO	315PRO	16.65222318512099	2.0923231757323753	18.612092527164855	13.752416505566295	17.592160522631826
316ASN	316ASN	0.6621780770170878	0.5185484948659865	0.24665022331844544	0.3466435570961936	1.3932404506366243
317TRP	317TRP	43.91929426927093	8.197059924944554	34.9243383774415	42.08386107592827	54.749683354443036
318ILE	318ILE	6.912872475168322	3.2252714510987155	11.465902273181788	4.399706686220918	4.8730084661022595
319ARG	319ARG	0.006666222251849876	0.005442947676339751	0.006666222251849876	0.0	0.013332444503699753
320GLN	320GLN	0.3288669644245939	0.14424667126296006	0.27331511232584493	0.18665422305179655	0.5266315578961402
321ILE	321ILE	26.682665600071104	2.529702281426442	30.004666355576294	26.171588560762615	23.871741883874407
322PHE	322PHE	37.001977645934716	15.74859731668268	59.12272515165655	28.18478768082128	23.69842010532631
323ILE	323ILE	0.0	0.0	0.0	0.0	0.0
324GLU	324GLU	0.37997466835544297	0.17611952288011345	0.6266248916738885	0.2866475568295447	0.22665155656289582
325THR	325THR	23.32066751105482	2.1379101230397555	25.83827744817012	23.511765882274513	20.61195920271982
326LEU	326LEU	22.002977579272493	0.8846645964042092	22.425171655222986	20.771948536764217	22.81181254583028
327PRO	327PRO	0.0	0.0	0.0	0.0	0.0
328PRO	328PRO	2.968690976157145	0.3244989057612832	3.3797746816878873	2.9398040130657956	2.5864942337177523
329PHE	329PHE	44.96366908872742	2.286860797850451	44.78368108792747	47.85014332377841	42.25718285447637
330LEU	330LEU	14.245716952203187	4.23985710296031	19.792013865742284	13.4457702819812	9.499366708886074
331TRP	331TRP	41.07503944181499	6.729650323136288	45.816945536964205	45.85027664822345	31.557896140257316
332ILE	332ILE	3.370886385352087	2.3394947409688425	4.786347576828211	5.252983134457703	0.07332844477034864
333GLN	333GLN	0.013332444503699753	0.010885895352679502	0.013332444503699753	0.026664889007399505	0.0
334ARG	334ARG	0.15776725996044708	0.07626603693856195	0.2333177788147457	0.18665422305179655	0.05332977801479901
335VAL	405VAL	0.0	0.0	0.0	0.0	0.0
336GLU	406GLU	0.0	0.0	0.0	0.0	0.0
337ALA	407ALA	0.0	0.0	0.0	0.0	0.0
338ILE	408ILE	0.0	0.0	0.0	0.0	0.0
339LYS	409LYS	0.0	0.0	0.0	0.0	0.0
340TYR	410TYR	0.0	0.0	0.0	0.0	0.0
341ILE	411ILE	0.0	0.0	0.0	0.0	0.0
342ALA	412ALA	0.0	0.0	0.0	0.0	0.0
343GLU	413GLU	0.0	0.0	0.0	0.0	0.0
344GLN	414GLN	0.0	0.0	0.0	0.0	0.0
345LEU	415LEU	0.0	0.0	0.0	0.0	0.0
346GLU	416GLU	0.0	0.0	0.0	0.0	0.0
347SER	417SER	0.0	0.0	0.0	0.0	0.0
348ALA	418ALA	0.0	0.0	0.0	0.0	0.0
349SER	419SER	0.0	0.0	0.0	0.0	0.0
350GLU	420GLU	0.0	0.0	0.0	0.0	0.0
351PHE	421PHE	0.0	0.0	0.0	0.0	0.0
352ASP	422ASP	0.0	0.0	0.0	0.0	0.0
353ASP	423ASP	0.0	0.0	0.0	0.0	0.0
354LEU	424LEU	0.0	0.0	0.0	0.0	0.0
355LYS	425LYS	0.0	0.0	0.0	0.0	0.0
356LYS	426LYS	0.0	0.0	0.0	0.0	0.0
357ASP	427ASP	0.0	0.0	0.0	0.0	0.0
358TRP	428TRP	32.517832144523695	25.919983764404265	68.14879008066129	22.15852276514899	7.246183587760816
359GLN	429GLN	0.0	0.0	0.0	0.0	0.0
360TYR	430TYR	0.0	0.0	0.0	0.0	0.0
361VAL	431VAL	5.312979134724352	6.823361788615296	14.952336510899274	0.10665955602959802	0.8799413372441838
362ALA	432ALA	4.237495278092571	5.51947189690263	12.039197386840877	0.11999200053329778	0.5532964469035397
363MET	433MET	0.0	0.0	0.0	0.0	0.0
364VAL	434VAL	0.0	0.0	0.0	0.0	0.0
365ALA	435ALA	6.070706397351287	7.577758730109909	16.78554763015799	0.8799413372441838	0.5466302246516899
366ASP	436ASP	0.0	0.0	0.0	0.0	0.0
367ARG	437ARG	15.594515921160813	7.939871510964938	24.711685887607494	16.712219185387642	5.359642690487301
368LEU	438LEU	7.855031886763105	0.2091348321818979	8.012799146723552	7.992800479968002	7.55949603359776
369PHE	439PHE	7.381730106881764	2.8830176013612614	8.939404039730684	9.866008932737817	3.339777348176788
370LEU	440LEU	12.074750572184078	3.5136760315459825	16.598893407106193	11.592560495966936	8.032797813479101
371TYR	441TYR	46.11025931604559	7.051382304360517	55.68295446970202	43.74375041663889	38.90407306179588
372VAL	442VAL	3.6775326089371823	0.13556473161940014	3.4864342377174853	3.78641423905073	3.7597493500433306
373PHE	443PHE	6.4773459547141305	0.9230143758058561	5.4463035797613495	7.686154256382908	6.299580027998133
374PHE	444PHE	36.04426371575229	8.241318400158544	44.717018865408974	24.96500233317779	38.450769948670086
375VAL	445VAL	5.252983134457703	0.2727454509096567	4.953003133124458	5.192987134191054	5.612959136057596
376ILE	446ILE	4.446370241983868	0.9355063844641496	5.519632024531698	4.579694687020865	3.23978401439904
377CYS	447CYS	15.843388218563208	3.955799917786456	21.13192453836411	11.619225384974335	14.779014732351177
378SER	448SER	14.361264804568583	2.601036192761035	18.038797413505765	12.45250316645557	12.592493833744417
379ILE	449ILE	6.588449658911628	1.0347948742270292	7.266182254516366	7.372841810545964	5.1263249116725556
380GLY	450GLY	4.8663422438504105	1.8303444223489418	6.339577361509233	5.9729351376574895	2.2865142323845076
381THR	451THR	7.5750505521854095	3.0881921630577516	11.89254049730018	5.986267582161189	4.84634357709486
382PHE	452PHE	30.609070506410685	7.228804880896494	25.34497700153323	40.83061129258049	25.651623225118325
383SER	453SER	26.087149745572518	0.9204269680749722	26.624891673888406	24.791680554629693	26.844877008199454
384ILE	454ILE	23.653978623647316	5.544163454527048	21.285247650156656	18.36544230384641	31.31124591693887
385PHE	455PHE	33.15112325844944	3.536446088397617	34.90433971068595	36.33091127258183	28.218118792080528
386LEU	456LEU	26.9270937493056	0.8522400082005107	25.764949003399774	27.784814345710284	27.231517898806747
387ASP	457ASP	20.343088238561872	0.22667334055607954	20.465302313179123	20.02533164455703	20.53863075794947
388ALA	458ALA	0.3466435570961936	0.18956779558021605	0.15998933404439705	0.27331511232584493	0.6066262249183387
389SER	459SER	6.50845499188943	1.2002203592384775	4.813012465835611	7.426171588560763	7.2861809212719155
390HIS	460HIS	36.881985645401414	1.9331993448134297	35.37097526831545	35.66428904739684	39.61069262049197
391ASN	461ASN	0.026664889007399505	0.016328843029019255	0.006666222251849876	0.04666355576294914	0.026664889007399505
392VAL	462VAL	0.07110637068639868	0.015712436530599016	0.05999600026664889	0.09332711152589827	0.05999600026664889
393PRO	463PRO	0.0	0.0	0.0	0.0	0.0
394PRO	464PRO	0.0	0.0	0.0	0.0	0.0
395ASP	465ASP	0.0	0.0	0.0	0.0	0.0
396ASN	466ASN	0.0	0.0	0.0	0.0	0.0
397PRO	467PRO	0.0	0.0	0.0	0.0	0.0
398PHE	468PHE	0.0	0.0	0.0	0.0	0.0
399ALA	469ALA	0.0	0.0	0.0	0.0	0.0
