# Supplementary material for: State-dependent binding of cholesterol and an anionic lipid to the muscle-type Torpedo nicotinic acetylcholine receptor
Source: Commun Biol. 2024 Apr 10;7:437. doi: 10.1038/s42003-024-06106-8 (PMC11006840; doi:10.1038/s42003-024-06106-8)
Supplement: Supplementary file 6 — Supplementary Data 1 [file 42003_2024_6106_MOESM6_ESM.zip › COMMS_BIO_TEXT_FILES/occupancy-nic-CHOL-in-3PC2CHOL-beta-sterol.txt]

Residue	Renumbered	Occupancy Avg	Occupancy Std	r1_occ	r2_occ	r3_occ
1SER	1SER	0.0	0.0	0.0	0.0	0.0
2VAL	2VAL	0.0	0.0	0.0	0.0	0.0
3MET	3MET	0.0	0.0	0.0	0.0	0.0
4GLU	4GLU	0.0	0.0	0.0	0.0	0.0
5ASP	5ASP	0.0	0.0	0.0	0.0	0.0
6THR	6THR	0.0	0.0	0.0	0.0	0.0
7LEU	7LEU	0.0	0.0	0.0	0.0	0.0
8LEU	8LEU	0.0	0.0	0.0	0.0	0.0
9SER	9SER	0.0	0.0	0.0	0.0	0.0
10VAL	10VAL	0.0	0.0	0.0	0.0	0.0
11LEU	11LEU	0.0	0.0	0.0	0.0	0.0
12PHE	12PHE	0.0	0.0	0.0	0.0	0.0
13GLU	13GLU	0.0	0.0	0.0	0.0	0.0
14THR	14THR	0.0	0.0	0.0	0.0	0.0
15TYR	15TYR	0.0	0.0	0.0	0.0	0.0
16ASN	16ASN	0.0	0.0	0.0	0.0	0.0
17PRO	17PRO	0.0	0.0	0.0	0.0	0.0
18LYS	18LYS	0.0	0.0	0.0	0.0	0.0
19VAL	19VAL	0.0	0.0	0.0	0.0	0.0
20ARG	20ARG	0.0	0.0	0.0	0.0	0.0
21PRO	21PRO	0.0	0.0	0.0	0.0	0.0
22ALA	22ALA	0.0	0.0	0.0	0.0	0.0
23GLN	23GLN	0.0	0.0	0.0	0.0	0.0
24THR	24THR	0.0	0.0	0.0	0.0	0.0
25VAL	25VAL	0.0	0.0	0.0	0.0	0.0
26GLY	26GLY	0.0	0.0	0.0	0.0	0.0
27ASP	27ASP	0.0	0.0	0.0	0.0	0.0
28LYS	28LYS	0.0	0.0	0.0	0.0	0.0
29VAL	29VAL	0.0	0.0	0.0	0.0	0.0
30THR	30THR	0.0	0.0	0.0	0.0	0.0
31VAL	31VAL	0.0	0.0	0.0	0.0	0.0
32ARG	32ARG	0.0	0.0	0.0	0.0	0.0
33VAL	33VAL	0.0	0.0	0.0	0.0	0.0
34GLY	34GLY	0.0	0.0	0.0	0.0	0.0
35LEU	35LEU	0.0	0.0	0.0	0.0	0.0
36THR	36THR	0.0	0.0	0.0	0.0	0.0
37LEU	37LEU	0.0	0.0	0.0	0.0	0.0
38THR	38THR	0.0	0.0	0.0	0.0	0.0
39ASN	39ASN	0.0	0.0	0.0	0.0	0.0
40LEU	40LEU	0.0	0.0	0.0	0.0	0.0
41LEU	41LEU	0.0	0.0	0.0	0.0	0.0
42ILE	42ILE	0.0	0.0	0.0	0.0	0.0
43LEU	43LEU	0.0	0.0	0.0	0.0	0.0
44ASN	44ASN	0.0	0.0	0.0	0.0	0.0
45GLU	45GLU	0.0	0.0	0.0	0.0	0.0
46LYS	46LYS	0.0	0.0	0.0	0.0	0.0
47ILE	47ILE	0.0	0.0	0.0	0.0	0.0
48GLU	48GLU	0.0	0.0	0.0	0.0	0.0
49GLU	49GLU	0.0	0.0	0.0	0.0	0.0
50MET	50MET	0.0	0.0	0.0	0.0	0.0
51THR	51THR	0.0	0.0	0.0	0.0	0.0
52THR	52THR	0.0	0.0	0.0	0.0	0.0
53ASN	53ASN	0.0	0.0	0.0	0.0	0.0
54VAL	54VAL	0.0	0.0	0.0	0.0	0.0
55PHE	55PHE	0.0	0.0	0.0	0.0	0.0
56LEU	56LEU	0.0	0.0	0.0	0.0	0.0
57ASN	57ASN	0.0	0.0	0.0	0.0	0.0
58LEU	58LEU	0.0	0.0	0.0	0.0	0.0
59ALA	59ALA	0.0	0.0	0.0	0.0	0.0
60TRP	60TRP	0.0	0.0	0.0	0.0	0.0
61THR	61THR	0.0	0.0	0.0	0.0	0.0
62ASP	62ASP	0.0	0.0	0.0	0.0	0.0
63TYR	63TYR	0.0	0.0	0.0	0.0	0.0
64ARG	64ARG	0.0	0.0	0.0	0.0	0.0
65LEU	65LEU	0.0	0.0	0.0	0.0	0.0
66GLN	66GLN	0.0	0.0	0.0	0.0	0.0
67TRP	67TRP	0.0	0.0	0.0	0.0	0.0
68ASP	68ASP	0.0	0.0	0.0	0.0	0.0
69PRO	69PRO	0.0	0.0	0.0	0.0	0.0
70ALA	70ALA	0.0	0.0	0.0	0.0	0.0
71ALA	71ALA	0.0	0.0	0.0	0.0	0.0
72TYR	72TYR	0.0	0.0	0.0	0.0	0.0
73GLU	73GLU	0.0	0.0	0.0	0.0	0.0
74GLY	74GLY	0.0	0.0	0.0	0.0	0.0
75ILE	75ILE	0.0	0.0	0.0	0.0	0.0
76LYS	76LYS	0.0	0.0	0.0	0.0	0.0
77ASP	77ASP	0.0	0.0	0.0	0.0	0.0
78LEU	78LEU	0.0	0.0	0.0	0.0	0.0
79ARG	79ARG	0.0	0.0	0.0	0.0	0.0
80ILE	80ILE	0.0	0.0	0.0	0.0	0.0
81PRO	81PRO	0.0	0.0	0.0	0.0	0.0
82SER	82SER	0.0	0.0	0.0	0.0	0.0
83SER	83SER	0.0	0.0	0.0	0.0	0.0
84ASP	84ASP	0.0	0.0	0.0	0.0	0.0
85VAL	85VAL	0.0	0.0	0.0	0.0	0.0
86TRP	86TRP	0.0	0.0	0.0	0.0	0.0
87GLN	87GLN	0.0	0.0	0.0	0.0	0.0
88PRO	88PRO	0.0	0.0	0.0	0.0	0.0
89ASP	89ASP	0.0	0.0	0.0	0.0	0.0
90ILE	90ILE	0.0	0.0	0.0	0.0	0.0
91VAL	91VAL	0.0	0.0	0.0	0.0	0.0
92LEU	92LEU	0.0	0.0	0.0	0.0	0.0
93MET	93MET	0.0	0.0	0.0	0.0	0.0
94ASN	94ASN	0.0	0.0	0.0	0.0	0.0
95ASN	95ASN	0.0	0.0	0.0	0.0	0.0
96ASN	96ASN	0.0	0.0	0.0	0.0	0.0
97ASP	97ASP	0.0	0.0	0.0	0.0	0.0
98GLY	98GLY	0.0	0.0	0.0	0.0	0.0
99SER	99SER	0.0	0.0	0.0	0.0	0.0
100PHE	100PHE	0.0	0.0	0.0	0.0	0.0
101GLU	101GLU	0.0	0.0	0.0	0.0	0.0
102ILE	102ILE	0.0	0.0	0.0	0.0	0.0
103THR	103THR	0.0	0.0	0.0	0.0	0.0
104LEU	104LEU	0.0	0.0	0.0	0.0	0.0
105HIS	105HIS	0.0	0.0	0.0	0.0	0.0
106VAL	106VAL	0.0	0.0	0.0	0.0	0.0
107ASN	107ASN	0.0	0.0	0.0	0.0	0.0
108VAL	108VAL	0.0	0.0	0.0	0.0	0.0
109LEU	109LEU	0.0	0.0	0.0	0.0	0.0
110VAL	110VAL	0.0	0.0	0.0	0.0	0.0
111GLN	111GLN	0.0	0.0	0.0	0.0	0.0
112HIS	112HIS	0.0	0.0	0.0	0.0	0.0
113THR	113THR	0.0	0.0	0.0	0.0	0.0
114GLY	114GLY	0.0	0.0	0.0	0.0	0.0
115ALA	115ALA	0.0	0.0	0.0	0.0	0.0
116VAL	116VAL	0.0	0.0	0.0	0.0	0.0
117SER	117SER	0.0	0.0	0.0	0.0	0.0
118TRP	118TRP	0.0	0.0	0.0	0.0	0.0
119GLN	119GLN	0.0	0.0	0.0	0.0	0.0
120PRO	120PRO	0.0	0.0	0.0	0.0	0.0
121SER	121SER	0.0	0.0	0.0	0.0	0.0
122ALA	122ALA	0.0	0.0	0.0	0.0	0.0
123ILE	123ILE	0.0	0.0	0.0	0.0	0.0
124TYR	124TYR	0.0	0.0	0.0	0.0	0.0
125ARG	125ARG	0.0	0.0	0.0	0.0	0.0
126SER	126SER	0.0	0.0	0.0	0.0	0.0
127SER	127SER	0.0	0.0	0.0	0.0	0.0
128CYS	128CYS	0.0	0.0	0.0	0.0	0.0
129THR	129THR	0.0	0.0	0.0	0.0	0.0
130ILE	130ILE	0.0	0.0	0.0	0.0	0.0
131LYS	131LYS	0.0	0.0	0.0	0.0	0.0
132VAL	132VAL	0.0	0.0	0.0	0.0	0.0
133MET	133MET	0.0	0.0	0.0	0.0	0.0
134TYR	134TYR	0.28442548274559476	0.21507105984157251	0.33331111259249385	0.5199653356442904	0.0
135PHE	135PHE	0.0	0.0	0.0	0.0	0.0
136PRO	136PRO	0.0	0.0	0.0	0.0	0.0
137PHE	137PHE	1.9265382307846144	0.6749255118661291	1.0999266715552296	1.9265382307846144	2.753149790013999
138ASP	138ASP	0.0	0.0	0.0	0.0	0.0
139TRP	139TRP	0.0	0.0	0.0	0.0	0.0
140GLN	140GLN	0.0	0.0	0.0	0.0	0.0
141ASN	141ASN	0.0	0.0	0.0	0.0	0.0
142CYS	142CYS	0.0	0.0	0.0	0.0	0.0
143THR	143THR	0.0	0.0	0.0	0.0	0.0
144MET	144MET	0.0	0.0	0.0	0.0	0.0
145VAL	145VAL	0.0	0.0	0.0	0.0	0.0
146PHE	146PHE	0.0	0.0	0.0	0.0	0.0
147LYS	147LYS	0.0	0.0	0.0	0.0	0.0
148SER	148SER	0.0	0.0	0.0	0.0	0.0
149TYR	149TYR	0.0	0.0	0.0	0.0	0.0
150THR	150THR	0.0	0.0	0.0	0.0	0.0
151TYR	151TYR	0.0	0.0	0.0	0.0	0.0
152ASP	152ASP	0.0	0.0	0.0	0.0	0.0
153THR	153THR	0.0	0.0	0.0	0.0	0.0
154SER	154SER	0.0	0.0	0.0	0.0	0.0
155GLU	155GLU	0.0	0.0	0.0	0.0	0.0
156VAL	156VAL	0.0	0.0	0.0	0.0	0.0
157THR	157THR	0.0	0.0	0.0	0.0	0.0
158LEU	158LEU	0.0	0.0	0.0	0.0	0.0
159GLN	159GLN	0.0	0.0	0.0	0.0	0.0
160HIS	160HIS	0.0	0.0	0.0	0.0	0.0
161ALA	161ALA	0.0	0.0	0.0	0.0	0.0
162LEU	162LEU	0.0	0.0	0.0	0.0	0.0
163ASP	163ASP	0.0	0.0	0.0	0.0	0.0
164ALA	164ALA	0.0	0.0	0.0	0.0	0.0
165LYS	165LYS	0.0	0.0	0.0	0.0	0.0
166GLY	166GLY	0.0	0.0	0.0	0.0	0.0
167GLU	167GLU	0.0	0.0	0.0	0.0	0.0
168ARG	168ARG	0.0	0.0	0.0	0.0	0.0
169GLU	169GLU	0.0	0.0	0.0	0.0	0.0
170VAL	170VAL	0.0	0.0	0.0	0.0	0.0
171LYS	171LYS	0.0	0.0	0.0	0.0	0.0
172GLU	172GLU	0.0	0.0	0.0	0.0	0.0
173ILE	173ILE	0.0	0.0	0.0	0.0	0.0
174VAL	174VAL	0.0	0.0	0.0	0.0	0.0
175ILE	175ILE	0.0	0.0	0.0	0.0	0.0
176ASN	176ASN	0.0	0.0	0.0	0.0	0.0
177LYS	177LYS	0.0	0.0	0.0	0.0	0.0
178ASP	178ASP	0.0	0.0	0.0	0.0	0.0
179ALA	179ALA	0.0	0.0	0.0	0.0	0.0
180PHE	180PHE	0.0	0.0	0.0	0.0	0.0
181THR	181THR	0.0	0.0	0.0	0.0	0.0
182GLU	182GLU	0.0	0.0	0.0	0.0	0.0
183ASN	183ASN	0.0	0.0	0.0	0.0	0.0
184GLY	184GLY	0.0	0.0	0.0	0.0	0.0
185GLN	185GLN	0.0	0.0	0.0	0.0	0.0
186TRP	186TRP	0.0	0.0	0.0	0.0	0.0
187SER	187SER	0.0	0.0	0.0	0.0	0.0
188ILE	188ILE	0.0	0.0	0.0	0.0	0.0
189GLU	189GLU	0.0	0.0	0.0	0.0	0.0
190HIS	190HIS	0.0	0.0	0.0	0.0	0.0
191LYS	191LYS	0.0	0.0	0.0	0.0	0.0
192PRO	192PRO	0.0	0.0	0.0	0.0	0.0
193SER	193SER	0.0	0.0	0.0	0.0	0.0
194ARG	194ARG	0.0	0.0	0.0	0.0	0.0
195LYS	195LYS	0.0	0.0	0.0	0.0	0.0
196ASN	196ASN	0.0	0.0	0.0	0.0	0.0
197TRP	197TRP	0.0	0.0	0.0	0.0	0.0
198ARG	198ARG	0.0	0.0	0.0	0.0	0.0
199SER	199SER	0.0	0.0	0.0	0.0	0.0
200ASP	200ASP	0.0	0.0	0.0	0.0	0.0
201ASP	201ASP	0.0	0.0	0.0	0.0	0.0
202PRO	202PRO	0.0	0.0	0.0	0.0	0.0
203SER	203SER	0.0	0.0	0.0	0.0	0.0
204TYR	204TYR	0.0	0.0	0.0	0.0	0.0
205GLU	205GLU	0.0	0.0	0.0	0.0	0.0
206ASP	206ASP	0.0	0.0	0.0	0.0	0.0
207VAL	207VAL	0.0	0.0	0.0	0.0	0.0
208THR	208THR	0.0	0.0	0.0	0.0	0.0
209PHE	209PHE	0.0	0.0	0.0	0.0	0.0
210TYR	210TYR	0.0	0.0	0.0	0.0	0.0
211LEU	211LEU	0.0	0.0	0.0	0.0	0.0
212ILE	212ILE	0.0	0.0	0.0	0.0	0.0
213ILE	213ILE	0.0	0.0	0.0	0.0	0.0
214GLN	214GLN	0.0	0.0	0.0	0.0	0.0
215ARG	215ARG	0.0	0.0	0.0	0.0	0.0
216LYS	216LYS	0.011110370419749794	0.015712436530599016	0.0	0.0	0.03333111125924938
217PRO	217PRO	0.1022154078616981	0.13986716424999412	0.0	0.006666222251849876	0.29998000133324443
218LEU	218LEU	6.655111881430127	1.3805930650479814	6.046263582427838	5.352976468235451	8.566095593627091
219PHE	219PHE	0.08888296335799835	0.04629172867586529	0.04666355576294914	0.15332311179254715	0.06666222251849876
220TYR	220TYR	0.0	0.0	0.0	0.0	0.0
221ILE	221ILE	13.5346532453392	2.896938700599179	17.18552096526898	10.099326711552564	13.319112059196053
222VAL	222VAL	23.998400106659556	2.9512975325309556	27.55149656689554	20.325311645890274	24.118392107192854
223TYR	223TYR	0.0	0.0	0.0	0.0	0.0
224THR	224THR	0.0	0.0	0.0	0.0	0.0
225ILE	225ILE	16.778881407906137	2.0835401797422786	17.85214319045397	13.865742283847743	18.618758749416706
226ILE	226ILE	53.70086438681866	2.762510884656916	55.77628158122792	55.52963135790947	49.79668022131858
227PRO	227PRO	0.21331911205919604	0.2738835888830629	0.0	0.5999600026664889	0.03999733351109926
228CYS	228CYS	0.0	0.0	0.0	0.0	0.0
229ILE	229ILE	37.10641512788036	1.8630497778090114	36.83754416372242	39.51069928671422	34.971001933204455
230LEU	230LEU	34.7910139324045	4.580139403691295	30.131324578361443	41.01726551563229	33.224451703219785
231ILE	231ILE	0.0	0.0	0.0	0.0	0.0
232SER	232SER	0.05777392618269892	0.06805498669472504	0.15332311179254715	0.0	0.01999866675554963
233ILE	233ILE	31.28235895384752	3.4628884083880833	34.99100059996	32.19785347643491	26.658222785147657
234LEU	234LEU	0.0	0.0	0.0	0.0	0.0
235ALA	235ALA	0.0	0.0	0.0	0.0	0.0
236ILE	236ILE	1.0865942270515299	1.2102574996999167	0.3466435570961936	2.7931471235250984	0.11999200053329778
237LEU	237LEU	17.672155189654024	7.272698775461095	27.951469902006533	12.832477834811012	12.232517832144524
238VAL	238VAL	0.0	0.0	0.0	0.0	0.0
239PHE	239PHE	0.0	0.0	0.0	0.0	0.0
240TYR	240TYR	62.37139746239139	9.788369764223965	57.649490033997736	53.46310245983601	76.00159989334044
241LEU	241LEU	0.0	0.0	0.0	0.0	0.0
242PRO	242PRO	0.0	0.0	0.0	0.0	0.0
243PRO	243PRO	0.0	0.0	0.0	0.0	0.0
244ASP	244ASP	0.0	0.0	0.0	0.0	0.0
245ALA	245ALA	0.0	0.0	0.0	0.0	0.0
246GLY	246GLY	0.0	0.0	0.0	0.0	0.0
247GLU	247GLU	0.0	0.0	0.0	0.0	0.0
248LYS	248LYS	0.0	0.0	0.0	0.0	0.0
249MET	249MET	0.0	0.0	0.0	0.0	0.0
250SER	250SER	0.0	0.0	0.0	0.0	0.0
251LEU	251LEU	0.0	0.0	0.0	0.0	0.0
252SER	252SER	0.0	0.0	0.0	0.0	0.0
253ILE	253ILE	0.0	0.0	0.0	0.0	0.0
254SER	254SER	0.0	0.0	0.0	0.0	0.0
255ALA	255ALA	0.0	0.0	0.0	0.0	0.0
256LEU	256LEU	0.0	0.0	0.0	0.0	0.0
257LEU	257LEU	0.0	0.0	0.0	0.0	0.0
258ALA	258ALA	0.0	0.0	0.0	0.0	0.0
259VAL	259VAL	0.0	0.0	0.0	0.0	0.0
260THR	260THR	0.0	0.0	0.0	0.0	0.0
261VAL	261VAL	0.0	0.0	0.0	0.0	0.0
262PHE	262PHE	0.0	0.0	0.0	0.0	0.0
263LEU	263LEU	0.0	0.0	0.0	0.0	0.0
264LEU	264LEU	0.0	0.0	0.0	0.0	0.0
265LEU	265LEU	0.0	0.0	0.0	0.0	0.0
266LEU	266LEU	0.0	0.0	0.0	0.0	0.0
267ALA	267ALA	0.0	0.0	0.0	0.0	0.0
268ASP	268ASP	0.0	0.0	0.0	0.0	0.0
269LYS	269LYS	0.0	0.0	0.0	0.0	0.0
270VAL	270VAL	0.0	0.0	0.0	0.0	0.0
271PRO	271PRO	0.0	0.0	0.0	0.0	0.0
272GLU	272GLU	0.0	0.0	0.0	0.0	0.0
273THR	273THR	0.0	0.0	0.0	0.0	0.0
274SER	274SER	0.0	0.0	0.0	0.0	0.0
275LEU	275LEU	0.18665422305179655	0.12267781029568928	0.10665955602959802	0.35997600159989335	0.09332711152589827
276SER	276SER	0.044441481678999174	0.03624093156078504	0.03333111125924938	0.09332711152589827	0.006666222251849876
277VAL	277VAL	0.9377152634268825	0.8461872847208531	0.38664089060729284	2.1331911205919605	0.29331377908139455
278PRO	278PRO	0.0	0.0	0.0	0.0	0.0
279ILE	279ILE	0.0	0.0	0.0	0.0	0.0
280ILE	280ILE	0.01777659267159967	0.025139898448958427	0.0	0.0	0.05332977801479901
281ILE	281ILE	0.0	0.0	0.0	0.0	0.0
282ARG	282ARG	11.312579161389243	5.441420715330213	4.466368908739417	11.692553829744684	17.778814745683622
283TYR	283TYR	0.8132791147256849	0.5208192783047694	0.10665955602959802	1.3465768948736752	0.9866008932737818
284LEU	284LEU	0.0	0.0	0.0	0.0	0.0
285MET	285MET	25.404973001799878	10.4216757488724	14.732351176588228	21.938537430837943	39.544030397973465
286PHE	286PHE	84.55214096837989	7.444970265142873	84.18772081861209	75.621625224985	93.84707686154256
287ILE	287ILE	0.03999733351109926	0.028801371901463726	0.05332977801479901	0.06666222251849876	0.0
288MET	288MET	0.004444148167899917	0.006284974612239607	0.0	0.013332444503699753	0.0
289ILE	289ILE	75.3594204830789	6.200719928074482	74.48170121991868	68.2421171921872	83.35444303713086
290LEU	290LEU	7.459502699820013	4.154766358934259	12.332511165922272	7.8661422571828545	2.1798546763549096
291VAL	291VAL	0.0	0.0	0.0	0.0	0.0
292ALA	292ALA	11.139257382841144	12.180486323239462	2.613159122725152	2.4398373441770547	28.364775681621225
293PHE	293PHE	84.62324733906628	5.867581746433853	84.66768882074528	77.41483901073262	91.78721418572096
294SER	294SER	0.0	0.0	0.0	0.0	0.0
295VAL	295VAL	0.0022220740839499586	0.0031424873061198033	0.0	0.0	0.006666222251849876
296ILE	296ILE	30.577961469235387	9.508123881694189	17.152189854009734	37.93747083527765	36.64422371841877
297LEU	297LEU	19.114281270137543	8.695637149601707	29.831344577028197	18.9787347510166	8.532764482367842
298SER	298SER	0.0	0.0	0.0	0.0	0.0
299VAL	299VAL	0.5088549652245405	0.677648807304152	0.05999600026664889	1.4665688954069729	0.0
300VAL	300VAL	28.258116125591627	12.227866334400687	42.303846410239316	29.971335244317046	12.499166722218519
301VAL	301VAL	2.326511565895607	3.2195070012807183	6.879541363909072	0.03333111125924938	0.06666222251849876
302LEU	302LEU	0.0	0.0	0.0	0.0	0.0
303ASN	303ASN	0.3044241495011443	0.3709333233807743	0.0866608892740484	0.8266115592293847	0.0
304LEU	304LEU	11.714774570584183	14.340627458046685	31.964535697620157	2.559829344710353	0.6199586694220385
305HIS	305HIS	0.0	0.0	0.0	0.0	0.0
306HIS	306HIS	0.0	0.0	0.0	0.0	0.0
307ARG	307ARG	0.03555318534319934	0.050279796897916854	0.10665955602959802	0.0	0.0
308SER	308SER	0.0	0.0	0.0	0.0	0.0
309PRO	309PRO	0.0	0.0	0.0	0.0	0.0
310ASN	310ASN	0.0	0.0	0.0	0.0	0.0
311THR	311THR	0.0	0.0	0.0	0.0	0.0
312HIS	312HIS	5.657400617736595	6.9967125255021285	15.545630291313913	0.3999733351109926	1.026598226784881
313THR	313THR	0.013332444503699753	0.010885895352679502	0.013332444503699753	0.026664889007399505	0.0
314MET	314MET	0.0022220740839499586	0.0031424873061198033	0.0	0.006666222251849876	0.0
315PRO	315PRO	13.245783614425704	4.052887698426735	18.818745416972202	11.619225384974335	9.299380041330577
316ASN	316ASN	0.006666222251849876	0.005442947676339751	0.0	0.013332444503699753	0.006666222251849876
317TRP	317TRP	52.485389862898025	10.540594330123708	40.6039597360176	50.62995800279981	66.22225184987667
318ILE	318ILE	21.43634868786525	1.9523446897971146	20.345310312645825	19.785347643490432	24.178388107459504
319ARG	319ARG	0.0	0.0	0.0	0.0	0.0
320GLN	320GLN	0.004444148167899917	0.0031424873061198033	0.006666222251849876	0.0	0.006666222251849876
321ILE	321ILE	19.29204719685354	5.9226749296701495	14.339044063729085	15.918938737417506	27.61815878941404
322PHE	322PHE	54.98300113325778	5.092446977958608	61.822545163655754	49.610025998266785	53.51643223785081
323ILE	323ILE	0.0	0.0	0.0	0.0	0.0
324GLU	324GLU	0.0	0.0	0.0	0.0	0.0
325THR	325THR	5.388529653578651	1.2267338286699982	7.07286180921272	4.906339577361509	4.1863875741617225
326LEU	326LEU	23.371775214985664	2.5706391317901542	25.611625891607225	24.731684554363042	19.772015198986733
327PRO	327PRO	0.0	0.0	0.0	0.0	0.0
328PRO	328PRO	0.9977112636935316	0.0349932576673191	1.0465968935404306	0.9666022265182321	0.9799346710219319
329PHE	329PHE	55.685176543785964	3.376270285909993	58.36944203719752	57.76281581227918	50.923271781881205
330LEU	330LEU	12.172521831877875	4.482620181229381	14.12572495166989	16.418905406306248	5.9729351376574895
331TRP	331TRP	30.611292580494634	3.886131233036463	27.711485900939937	28.01813212452503	36.10425971601893
332ILE	332ILE	0.2533164455702953	0.17519190582340755	0.3199786680887941	0.4266382241183921	0.013332444503699753
333GLN	333GLN	0.0	0.0	0.0	0.0	0.0
334ARG	334ARG	0.0	0.0	0.0	0.0	0.0
335VAL	405VAL	0.0	0.0	0.0	0.0	0.0
336GLU	406GLU	0.0	0.0	0.0	0.0	0.0
337ALA	407ALA	0.0	0.0	0.0	0.0	0.0
338ILE	408ILE	0.0	0.0	0.0	0.0	0.0
339LYS	409LYS	0.0	0.0	0.0	0.0	0.0
340TYR	410TYR	0.0	0.0	0.0	0.0	0.0
341ILE	411ILE	0.0	0.0	0.0	0.0	0.0
342ALA	412ALA	0.0	0.0	0.0	0.0	0.0
343GLU	413GLU	0.0	0.0	0.0	0.0	0.0
344GLN	414GLN	0.0	0.0	0.0	0.0	0.0
345LEU	415LEU	0.0	0.0	0.0	0.0	0.0
346GLU	416GLU	0.0	0.0	0.0	0.0	0.0
347SER	417SER	0.0	0.0	0.0	0.0	0.0
348ALA	418ALA	0.0	0.0	0.0	0.0	0.0
349SER	419SER	0.0	0.0	0.0	0.0	0.0
350GLU	420GLU	0.0	0.0	0.0	0.0	0.0
351PHE	421PHE	0.0	0.0	0.0	0.0	0.0
352ASP	422ASP	0.0	0.0	0.0	0.0	0.0
353ASP	423ASP	0.0	0.0	0.0	0.0	0.0
354LEU	424LEU	0.0	0.0	0.0	0.0	0.0
355LYS	425LYS	0.0	0.0	0.0	0.0	0.0
356LYS	426LYS	0.0	0.0	0.0	0.0	0.0
357ASP	427ASP	0.0	0.0	0.0	0.0	0.0
358TRP	428TRP	12.421394129280271	10.39934137338534	25.724951669888675	11.199253383107793	0.3399773348443437
359GLN	429GLN	0.0	0.0	0.0	0.0	0.0
360TYR	430TYR	0.0	0.0	0.0	0.0	0.0
361VAL	431VAL	0.011110370419749794	0.015712436530599016	0.03333111125924938	0.0	0.0
362ALA	432ALA	0.013332444503699754	0.018854923836718822	0.03999733351109926	0.0	0.0
363MET	433MET	0.0	0.0	0.0	0.0	0.0
364VAL	434VAL	0.0	0.0	0.0	0.0	0.0
365ALA	435ALA	0.5532964469035397	0.7306739140001209	1.5865608959402706	0.026664889007399505	0.04666355576294914
366ASP	436ASP	0.0	0.0	0.0	0.0	0.0
367ARG	437ARG	5.124102837588605	2.7573477263954307	4.546363575761616	8.752749816678888	2.0731951203253116
368LEU	438LEU	28.72919583138902	3.6184441602259767	32.53783081127925	29.78468102126525	23.86507566162256
369PHE	439PHE	48.534542141635	13.789083905923466	67.51549896673555	35.17098860075995	42.917138857409505
370LEU	440LEU	20.38308557207297	7.293745531914811	28.918072128524766	21.13192453836411	11.099260049330045
371TYR	441TYR	62.14252383174455	9.435825081303761	69.7420171988534	67.8421438570762	48.843410439304044
372VAL	442VAL	35.49096726884874	2.2802248219663475	37.437504166388905	36.74421705219652	32.2911805879608
373PHE	443PHE	11.965868942070529	3.970935294855952	17.578828078128126	9.312712485834277	9.006066262249183
374PHE	444PHE	75.19498700086662	5.672687488889936	81.26124925005	76.70821945203653	67.6154923005133
375VAL	445VAL	30.975712730262426	0.6699544150523665	30.377974801679887	31.911205919605358	30.637957469502034
376ILE	446ILE	41.052818700975486	3.3329081703128787	41.36390907272848	36.82421171921872	44.970335310979266
377CYS	447CYS	0.13110237095304758	0.03189276291448864	0.14665688954069728	0.15998933404439705	0.0866608892740484
378SER	448SER	33.413328000355534	2.808562759048795	29.971335244317046	36.850876608226116	33.41777214852343
379ILE	449ILE	59.81823433993289	2.9429708204417797	59.242717152189854	56.5362309179388	63.67575494967002
380GLY	450GLY	34.39104059729351	6.5991717160724725	32.93113792413839	27.13819078728085	43.1037930804613
381THR	451THR	6.2929138057462835	3.6443369874813993	1.5598960069328711	6.892873808412772	10.425971601893208
382PHE	452PHE	83.22111859209387	0.6240903838136912	82.48116792213852	84.00773281781214	83.17445503633091
383SER	453SER	60.83594427038198	2.663370618524922	58.98273448436771	58.92273848410106	64.60235984267716
384ILE	454ILE	7.086194253716418	1.2971013681374635	6.0262649156722885	6.319578694753683	8.912739150723285
385PHE	455PHE	32.48005688509655	4.389933294450173	26.51156589560696	33.984401039930674	36.94420371975202
386LEU	456LEU	39.43959291602783	0.6641585773915998	40.3773081794547	39.01739884007733	38.92407172855143
387ASP	457ASP	0.3022020754171944	0.05230141233224372	0.35997600159989335	0.2333177788147457	0.31331244583694423
388ALA	458ALA	0.024442814923449546	0.02572236718172172	0.0	0.013332444503699753	0.05999600026664889
389SER	459SER	4.7219074283936635	0.5127457013837279	3.999733351109926	5.139657356176255	5.0263315778948074
390HIS	460HIS	5.0952158744972555	0.44745973747533	5.506299580027998	5.306312912472502	4.473035130991267
391ASN	461ASN	0.0	0.0	0.0	0.0	0.0
392VAL	462VAL	0.008888296335799835	0.012569949224479213	0.0	0.026664889007399505	0.0
393PRO	463PRO	0.0	0.0	0.0	0.0	0.0
394PRO	464PRO	0.0	0.0	0.0	0.0	0.0
395ASP	465ASP	0.0	0.0	0.0	0.0	0.0
396ASN	466ASN	0.0	0.0	0.0	0.0	0.0
397PRO	467PRO	0.0	0.0	0.0	0.0	0.0
398PHE	468PHE	0.0	0.0	0.0	0.0	0.0
399ALA	469ALA	0.0	0.0	0.0	0.0	0.0
