# Supplementary material for: State-dependent binding of cholesterol and an anionic lipid to the muscle-type Torpedo nicotinic acetylcholine receptor
Source: Commun Biol. 2024 Apr 10;7:437. doi: 10.1038/s42003-024-06106-8 (PMC11006840; doi:10.1038/s42003-024-06106-8)
Supplement: Supplementary file 6 — Supplementary Data 1 [file 42003_2024_6106_MOESM6_ESM.zip › COMMS_BIO_TEXT_FILES/occupancy-nic-CHOL-in-3PC2CHOL-delta.txt]

Residue	Renumbered	Occupancy Avg	Occupancy Std	r1_occ	r2_occ	r3_occ
1VAL	1VAL	0.0	0.0	0.0	0.0	0.0
2ASN	2ASN	0.0	0.0	0.0	0.0	0.0
3GLU	3GLU	0.0	0.0	0.0	0.0	0.0
4GLU	4GLU	0.0	0.0	0.0	0.0	0.0
5GLU	5GLU	0.0	0.0	0.0	0.0	0.0
6ARG	6ARG	0.0	0.0	0.0	0.0	0.0
7LEU	7LEU	0.0	0.0	0.0	0.0	0.0
8ILE	8ILE	0.0	0.0	0.0	0.0	0.0
9ASN	9ASN	0.0	0.0	0.0	0.0	0.0
10ASP	10ASP	0.0	0.0	0.0	0.0	0.0
11LEU	11LEU	0.0	0.0	0.0	0.0	0.0
12LEU	12LEU	0.0	0.0	0.0	0.0	0.0
13ILE	13ILE	0.0	0.0	0.0	0.0	0.0
14VAL	14VAL	0.0	0.0	0.0	0.0	0.0
15ASN	15ASN	0.0	0.0	0.0	0.0	0.0
16LYS	16LYS	0.0	0.0	0.0	0.0	0.0
17TYR	17TYR	0.0	0.0	0.0	0.0	0.0
18ASN	18ASN	0.0	0.0	0.0	0.0	0.0
19LYS	19LYS	0.0	0.0	0.0	0.0	0.0
20HIS	20HIS	0.0	0.0	0.0	0.0	0.0
21VAL	21VAL	0.0	0.0	0.0	0.0	0.0
22ARG	22ARG	0.0	0.0	0.0	0.0	0.0
23PRO	23PRO	0.0	0.0	0.0	0.0	0.0
24VAL	24VAL	0.0	0.0	0.0	0.0	0.0
25LYS	25LYS	0.0	0.0	0.0	0.0	0.0
26HIS	26HIS	0.0	0.0	0.0	0.0	0.0
27ASN	27ASN	0.0	0.0	0.0	0.0	0.0
28ASN	28ASN	0.0	0.0	0.0	0.0	0.0
29GLU	29GLU	0.0	0.0	0.0	0.0	0.0
30VAL	30VAL	0.0	0.0	0.0	0.0	0.0
31VAL	31VAL	0.0	0.0	0.0	0.0	0.0
32ASN	32ASN	0.0	0.0	0.0	0.0	0.0
33ILE	33ILE	0.0	0.0	0.0	0.0	0.0
34ALA	34ALA	0.0	0.0	0.0	0.0	0.0
35LEU	35LEU	0.0	0.0	0.0	0.0	0.0
36SER	36SER	0.0	0.0	0.0	0.0	0.0
37LEU	37LEU	0.0	0.0	0.0	0.0	0.0
38THR	38THR	0.0	0.0	0.0	0.0	0.0
39LEU	39LEU	0.0	0.0	0.0	0.0	0.0
40SER	40SER	0.0	0.0	0.0	0.0	0.0
41ASN	41ASN	0.0	0.0	0.0	0.0	0.0
42LEU	42LEU	0.0	0.0	0.0	0.0	0.0
43ILE	43ILE	0.0	0.0	0.0	0.0	0.0
44SER	44SER	0.0	0.0	0.0	0.0	0.0
45LEU	45LEU	0.0	0.0	0.0	0.0	0.0
46LYS	46LYS	0.0	0.0	0.0	0.0	0.0
47GLU	47GLU	0.0	0.0	0.0	0.0	0.0
48THR	48THR	0.0	0.0	0.0	0.0	0.0
49ASP	49ASP	0.0	0.0	0.0	0.0	0.0
50GLU	50GLU	0.0	0.0	0.0	0.0	0.0
51THR	51THR	0.0	0.0	0.0	0.0	0.0
52LEU	52LEU	0.0	0.0	0.0	0.0	0.0
53THR	53THR	0.0	0.0	0.0	0.0	0.0
54SER	54SER	0.0	0.0	0.0	0.0	0.0
55ASN	55ASN	0.0	0.0	0.0	0.0	0.0
56VAL	56VAL	0.0	0.0	0.0	0.0	0.0
57TRP	57TRP	0.0	0.0	0.0	0.0	0.0
58MET	58MET	0.0	0.0	0.0	0.0	0.0
59ASP	59ASP	0.0	0.0	0.0	0.0	0.0
60HIS	60HIS	0.0	0.0	0.0	0.0	0.0
61ALA	61ALA	0.0	0.0	0.0	0.0	0.0
62TRP	62TRP	0.0	0.0	0.0	0.0	0.0
63TYR	63TYR	0.0	0.0	0.0	0.0	0.0
64ASP	64ASP	0.0	0.0	0.0	0.0	0.0
65HIS	65HIS	0.0	0.0	0.0	0.0	0.0
66ARG	66ARG	0.0	0.0	0.0	0.0	0.0
67LEU	67LEU	0.0	0.0	0.0	0.0	0.0
68THR	68THR	0.0	0.0	0.0	0.0	0.0
69TRP	69TRP	0.0	0.0	0.0	0.0	0.0
70ASN	70ASN	0.0	0.0	0.0	0.0	0.0
71ALA	71ALA	0.0	0.0	0.0	0.0	0.0
72SER	72SER	0.0	0.0	0.0	0.0	0.0
73GLU	73GLU	0.0	0.0	0.0	0.0	0.0
74TYR	74TYR	0.0	0.0	0.0	0.0	0.0
75SER	75SER	0.0	0.0	0.0	0.0	0.0
76ASP	76ASP	0.0	0.0	0.0	0.0	0.0
77ILE	77ILE	0.0	0.0	0.0	0.0	0.0
78SER	78SER	0.0	0.0	0.0	0.0	0.0
79ILE	79ILE	0.0	0.0	0.0	0.0	0.0
80LEU	80LEU	0.0	0.0	0.0	0.0	0.0
81ARG	81ARG	0.0	0.0	0.0	0.0	0.0
82LEU	82LEU	0.0	0.0	0.0	0.0	0.0
83PRO	83PRO	0.0	0.0	0.0	0.0	0.0
84PRO	84PRO	0.0	0.0	0.0	0.0	0.0
85GLU	85GLU	0.0	0.0	0.0	0.0	0.0
86LEU	86LEU	0.0	0.0	0.0	0.0	0.0
87VAL	87VAL	0.0	0.0	0.0	0.0	0.0
88TRP	88TRP	0.0	0.0	0.0	0.0	0.0
89ILE	89ILE	0.0	0.0	0.0	0.0	0.0
90PRO	90PRO	0.0	0.0	0.0	0.0	0.0
91ASP	91ASP	0.0	0.0	0.0	0.0	0.0
92ILE	92ILE	0.0	0.0	0.0	0.0	0.0
93VAL	93VAL	0.0	0.0	0.0	0.0	0.0
94LEU	94LEU	0.0	0.0	0.0	0.0	0.0
95GLN	95GLN	0.0	0.0	0.0	0.0	0.0
96ASN	96ASN	0.0	0.0	0.0	0.0	0.0
97ASN	97ASN	0.0	0.0	0.0	0.0	0.0
98ASN	98ASN	0.0	0.0	0.0	0.0	0.0
99ASP	99ASP	0.0	0.0	0.0	0.0	0.0
100GLY	100GLY	0.0	0.0	0.0	0.0	0.0
101GLN	101GLN	0.0	0.0	0.0	0.0	0.0
102TYR	102TYR	0.0	0.0	0.0	0.0	0.0
103HIS	103HIS	0.0	0.0	0.0	0.0	0.0
104VAL	104VAL	0.0	0.0	0.0	0.0	0.0
105ALA	105ALA	0.0	0.0	0.0	0.0	0.0
106TYR	106TYR	0.0	0.0	0.0	0.0	0.0
107PHE	107PHE	0.0	0.0	0.0	0.0	0.0
108CYS	108CYS	0.0	0.0	0.0	0.0	0.0
109ASN	109ASN	0.0	0.0	0.0	0.0	0.0
110VAL	110VAL	0.0	0.0	0.0	0.0	0.0
111LEU	111LEU	0.0	0.0	0.0	0.0	0.0
112VAL	112VAL	0.0	0.0	0.0	0.0	0.0
113ARG	113ARG	0.0	0.0	0.0	0.0	0.0
114PRO	114PRO	0.0	0.0	0.0	0.0	0.0
115ASN	115ASN	0.0	0.0	0.0	0.0	0.0
116GLY	116GLY	0.0	0.0	0.0	0.0	0.0
117TYR	117TYR	0.0	0.0	0.0	0.0	0.0
118VAL	118VAL	0.0	0.0	0.0	0.0	0.0
119THR	119THR	0.0	0.0	0.0	0.0	0.0
120TRP	120TRP	0.0	0.0	0.0	0.0	0.0
121LEU	121LEU	0.0	0.0	0.0	0.0	0.0
122PRO	122PRO	0.0	0.0	0.0	0.0	0.0
123PRO	123PRO	0.0	0.0	0.0	0.0	0.0
124ALA	124ALA	0.0	0.0	0.0	0.0	0.0
125ILE	125ILE	0.0	0.0	0.0	0.0	0.0
126PHE	126PHE	0.0	0.0	0.0	0.0	0.0
127ARG	127ARG	0.0	0.0	0.0	0.0	0.0
128SER	128SER	0.0	0.0	0.0	0.0	0.0
129SER	129SER	0.0	0.0	0.0	0.0	0.0
130CYS	130CYS	0.0	0.0	0.0	0.0	0.0
131PRO	131PRO	0.0	0.0	0.0	0.0	0.0
132ILE	132ILE	0.0	0.0	0.0	0.0	0.0
133ASN	133ASN	0.0	0.0	0.0	0.0	0.0
134VAL	134VAL	0.0	0.0	0.0	0.0	0.0
135LEU	135LEU	0.04221940759504922	0.016628479820340606	0.04666355576294914	0.05999600026664889	0.01999866675554963
136TYR	136TYR	1.251027709263827	0.49288989274169737	0.7466168922071862	1.9198720085327645	1.0865942270515299
137PHE	137PHE	0.0	0.0	0.0	0.0	0.0
138PRO	138PRO	0.2422060751505455	0.19597131355997902	0.0	0.24665022331844544	0.47996800213319113
139PHE	139PHE	2.6398240117325513	2.1522161198870045	0.3466435570961936	5.519632024531698	2.053196453569762
140ASP	140ASP	0.0	0.0	0.0	0.0	0.0
141TRP	141TRP	0.0	0.0	0.0	0.0	0.0
142GLN	142GLN	0.0	0.0	0.0	0.0	0.0
143ASN	143ASN	0.0	0.0	0.0	0.0	0.0
144CYS	144CYS	0.0	0.0	0.0	0.0	0.0
145SER	145SER	0.0	0.0	0.0	0.0	0.0
146LEU	146LEU	0.0	0.0	0.0	0.0	0.0
147LYS	147LYS	0.0	0.0	0.0	0.0	0.0
148PHE	148PHE	0.0	0.0	0.0	0.0	0.0
149THR	149THR	0.0	0.0	0.0	0.0	0.0
150ALA	150ALA	0.0	0.0	0.0	0.0	0.0
151LEU	151LEU	0.0	0.0	0.0	0.0	0.0
152ASN	152ASN	0.0	0.0	0.0	0.0	0.0
153TYR	153TYR	0.0	0.0	0.0	0.0	0.0
154ASP	154ASP	0.0	0.0	0.0	0.0	0.0
155ALA	155ALA	0.0	0.0	0.0	0.0	0.0
156ASN	156ASN	0.0	0.0	0.0	0.0	0.0
157GLU	157GLU	0.0	0.0	0.0	0.0	0.0
158ILE	158ILE	0.0	0.0	0.0	0.0	0.0
159THR	159THR	0.0	0.0	0.0	0.0	0.0
160MET	160MET	0.0	0.0	0.0	0.0	0.0
161ASP	161ASP	0.0	0.0	0.0	0.0	0.0
162LEU	162LEU	0.0	0.0	0.0	0.0	0.0
163MET	163MET	0.0	0.0	0.0	0.0	0.0
164THR	164THR	0.0	0.0	0.0	0.0	0.0
165ASP	165ASP	0.0	0.0	0.0	0.0	0.0
166THR	166THR	0.0	0.0	0.0	0.0	0.0
167ILE	167ILE	0.0	0.0	0.0	0.0	0.0
168ASP	168ASP	0.0	0.0	0.0	0.0	0.0
169GLY	169GLY	0.0	0.0	0.0	0.0	0.0
170LYS	170LYS	0.0	0.0	0.0	0.0	0.0
171ASP	171ASP	0.0	0.0	0.0	0.0	0.0
172TYR	172TYR	0.0	0.0	0.0	0.0	0.0
173PRO	173PRO	0.0	0.0	0.0	0.0	0.0
174ILE	174ILE	0.0	0.0	0.0	0.0	0.0
175GLU	175GLU	0.0	0.0	0.0	0.0	0.0
176TRP	176TRP	0.0	0.0	0.0	0.0	0.0
177ILE	177ILE	0.0	0.0	0.0	0.0	0.0
178ILE	178ILE	0.0	0.0	0.0	0.0	0.0
179ILE	179ILE	0.0	0.0	0.0	0.0	0.0
180ASP	180ASP	0.0	0.0	0.0	0.0	0.0
181PRO	181PRO	0.0	0.0	0.0	0.0	0.0
182GLU	182GLU	0.0	0.0	0.0	0.0	0.0
183ALA	183ALA	0.0	0.0	0.0	0.0	0.0
184PHE	184PHE	0.0	0.0	0.0	0.0	0.0
185THR	185THR	0.0	0.0	0.0	0.0	0.0
186GLU	186GLU	0.0	0.0	0.0	0.0	0.0
187ASN	187ASN	0.0	0.0	0.0	0.0	0.0
188GLY	188GLY	0.0	0.0	0.0	0.0	0.0
189GLU	189GLU	0.0	0.0	0.0	0.0	0.0
190TRP	190TRP	0.0	0.0	0.0	0.0	0.0
191GLU	191GLU	0.0	0.0	0.0	0.0	0.0
192ILE	192ILE	0.0	0.0	0.0	0.0	0.0
193ILE	193ILE	0.0	0.0	0.0	0.0	0.0
194HIS	194HIS	0.0	0.0	0.0	0.0	0.0
195LYS	195LYS	0.0	0.0	0.0	0.0	0.0
196PRO	196PRO	0.0	0.0	0.0	0.0	0.0
197ALA	197ALA	0.0	0.0	0.0	0.0	0.0
198LYS	198LYS	0.0	0.0	0.0	0.0	0.0
199LYS	199LYS	0.0	0.0	0.0	0.0	0.0
200ASN	200ASN	0.0	0.0	0.0	0.0	0.0
201ILE	201ILE	0.0	0.0	0.0	0.0	0.0
202TYR	202TYR	0.0	0.0	0.0	0.0	0.0
203PRO	203PRO	0.0	0.0	0.0	0.0	0.0
204ASP	204ASP	0.0	0.0	0.0	0.0	0.0
205LYS	205LYS	0.0	0.0	0.0	0.0	0.0
206PHE	206PHE	0.0	0.0	0.0	0.0	0.0
207PRO	207PRO	0.0	0.0	0.0	0.0	0.0
208ASN	208ASN	0.0	0.0	0.0	0.0	0.0
209GLY	209GLY	0.0	0.0	0.0	0.0	0.0
210THR	210THR	0.0	0.0	0.0	0.0	0.0
211ASN	211ASN	0.0	0.0	0.0	0.0	0.0
212TYR	212TYR	0.0	0.0	0.0	0.0	0.0
213GLN	213GLN	0.0	0.0	0.0	0.0	0.0
214ASP	214ASP	0.0	0.0	0.0	0.0	0.0
215VAL	215VAL	0.0	0.0	0.0	0.0	0.0
216THR	216THR	0.0	0.0	0.0	0.0	0.0
217PHE	217PHE	0.0	0.0	0.0	0.0	0.0
218TYR	218TYR	0.0	0.0	0.0	0.0	0.0
219LEU	219LEU	0.0	0.0	0.0	0.0	0.0
220ILE	220ILE	0.0	0.0	0.0	0.0	0.0
221ILE	221ILE	0.0	0.0	0.0	0.0	0.0
222ARG	222ARG	0.06666222251849876	0.04898652908705776	0.12665822278514766	0.06666222251849876	0.006666222251849876
223ARG	223ARG	0.0	0.0	0.0	0.0	0.0
224LYS	224LYS	4.886340910605959	2.6755617483586156	3.7530831277914807	2.326511565895607	8.579428038130791
225PRO	225PRO	9.568251005488523	4.767855435041021	5.346310245983601	7.1261915872275186	16.23225118325445
226LEU	226LEU	23.35177654823012	3.163935436457528	21.785214319045398	20.505299646690222	27.764815678954736
227PHE	227PHE	14.62346954647468	20.39372067748374	43.4637690820612	0.38664089060729284	0.01999866675554963
228TYR	228TYR	0.0	0.0	0.0	0.0	0.0
229VAL	229VAL	34.47992356065151	2.374799509417898	36.53089794013732	35.75761615892274	31.151256582894472
230ILE	230ILE	24.93389329600249	1.9780179098887094	22.418505432971134	25.131657889474035	27.251516565562294
231ASN	231ASN	0.13554651912094748	0.16422315149569475	0.03999733351109926	0.3666422238517432	0.0
232PHE	232PHE	0.0	0.0	0.0	0.0	0.0
233ILE	233ILE	8.621647445725841	1.2175222256918967	10.27264849010066	7.372841810545964	8.219452036530898
234THR	234THR	21.620780836833102	2.408689358893885	24.591693887074197	21.57856142923805	18.692087194187053
235PRO	235PRO	0.5044108170566407	0.5505813535915491	1.2732484501033265	0.22665155656289582	0.013332444503699753
236CYS	236CYS	0.0	0.0	0.0	0.0	0.0
237VAL	237VAL	1.2532497833477767	0.8451304661603074	2.366508899406706	1.0732617825478301	0.3199786680887941
238LEU	238LEU	1.2288069684243272	1.0128173698681984	2.659822678488101	0.5666288914072395	0.4599693353776415
239ILE	239ILE	0.0	0.0	0.0	0.0	0.0
240SER	240SER	0.0022220740839499586	0.0031424873061198033	0.0	0.0	0.006666222251849876
241PHE	241PHE	15.523409550474412	4.8512676410233295	13.665755616292246	10.732617825478302	22.17185520965269
242LEU	242LEU	2.395395862498056	1.2416642990704545	2.9931337910805946	0.6666222251849877	3.526431571228585
243ALA	243ALA	0.0	0.0	0.0	0.0	0.0
244SER	244SER	0.06888429660244873	0.051731869994546216	0.006666222251849876	0.06666222251849876	0.13332444503699753
245LEU	245LEU	23.247339066284468	4.2291294813480285	26.704886340910605	25.744950336644223	17.29218052129858
246ALA	246ALA	0.0	0.0	0.0	0.0	0.0
247PHE	247PHE	14.552363175788281	3.055559521298047	18.105459636024264	10.645956936204254	14.905672955136325
248TYR	248TYR	64.71346354687465	10.92585805528515	75.9816012265849	68.23545096993534	49.92333844410373
249LEU	249LEU	0.011110370419749794	0.011330399114709653	0.0	0.026664889007399505	0.006666222251849876
250PRO	250PRO	0.008888296335799835	0.012569949224479213	0.026664889007399505	0.0	0.0
251ALA	251ALA	0.0	0.0	0.0	0.0	0.0
252GLU	252GLU	0.0	0.0	0.0	0.0	0.0
253SER	253SER	0.0	0.0	0.0	0.0	0.0
254GLY	254GLY	0.0	0.0	0.0	0.0	0.0
255GLU	255GLU	0.0	0.0	0.0	0.0	0.0
256LYS	256LYS	0.0	0.0	0.0	0.0	0.0
257MET	257MET	0.0	0.0	0.0	0.0	0.0
258SER	258SER	0.0	0.0	0.0	0.0	0.0
259THR	259THR	0.0	0.0	0.0	0.0	0.0
260ALA	260ALA	0.0	0.0	0.0	0.0	0.0
261ILE	261ILE	0.0	0.0	0.0	0.0	0.0
262SER	262SER	0.0	0.0	0.0	0.0	0.0
263VAL	263VAL	0.0	0.0	0.0	0.0	0.0
264LEU	264LEU	0.0	0.0	0.0	0.0	0.0
265LEU	265LEU	0.0	0.0	0.0	0.0	0.0
266ALA	266ALA	0.0	0.0	0.0	0.0	0.0
267GLN	267GLN	0.0	0.0	0.0	0.0	0.0
268ALA	268ALA	0.0	0.0	0.0	0.0	0.0
269VAL	269VAL	0.0	0.0	0.0	0.0	0.0
270PHE	270PHE	0.0	0.0	0.0	0.0	0.0
271LEU	271LEU	0.0	0.0	0.0	0.0	0.0
272LEU	272LEU	0.0	0.0	0.0	0.0	0.0
273LEU	273LEU	0.0	0.0	0.0	0.0	0.0
274THR	274THR	0.0	0.0	0.0	0.0	0.0
275SER	275SER	0.0	0.0	0.0	0.0	0.0
276GLN	276GLN	0.0	0.0	0.0	0.0	0.0
277ARG	277ARG	0.0	0.0	0.0	0.0	0.0
278LEU	278LEU	0.0	0.0	0.0	0.0	0.0
279PRO	279PRO	0.0	0.0	0.0	0.0	0.0
280GLU	280GLU	0.0	0.0	0.0	0.0	0.0
281THR	281THR	0.0	0.0	0.0	0.0	0.0
282ALA	282ALA	0.0	0.0	0.0	0.0	0.0
283LEU	283LEU	0.4399706686220919	0.07716710154516515	0.33331111259249385	0.47330177988134126	0.5132991133924405
284ALA	284ALA	0.6021820767504389	0.16158619614423786	0.5532964469035397	0.43330444637024196	0.8199453369775348
285VAL	285VAL	11.092593827078195	0.7480638063199253	10.379308046130259	10.772615158989401	12.125858276114926
286PRO	286PRO	0.0	0.0	0.0	0.0	0.0
287LEU	287LEU	0.23998400106659556	0.01885492383671881	0.26664889007399506	0.22665155656289582	0.22665155656289582
288ILE	288ILE	0.0	0.0	0.0	0.0	0.0
289GLY	289GLY	0.05332977801479901	0.03569179477859034	0.09999333377774815	0.04666355576294914	0.013332444503699753
290LYS	290LYS	33.537764149056734	4.1925962856128915	28.04479701353243	38.21745216985534	34.351043263782415
291TYR	291TYR	67.51549896673555	7.331452518516986	75.6082927804813	69.08206119592028	57.85614292380508
292LEU	292LEU	0.0	0.0	0.0	0.0	0.0
293MET	293MET	20.763060240428416	4.7760441781590375	14.299046730217986	25.691620558629424	22.298513432437836
294PHE	294PHE	74.37059751572117	3.97964845553142	76.32824478368109	68.82207852809813	77.96146923538431
295ILE	295ILE	0.7399506699553363	0.15240253493751305	0.9266048930071329	0.7399506699553363	0.5532964469035397
296MET	296MET	0.0	0.0	0.0	0.0	0.0
297SER	297SER	8.0861275914939	2.8194941802419864	4.166388907406173	10.679288047463503	9.412705819612025
298LEU	298LEU	26.187143079350264	7.4886184605161	32.87780814612359	15.732284514365709	29.951336577561495
299VAL	299VAL	0.0	0.0	0.0	0.0	0.0
300THR	300THR	0.13554651912094748	0.13523653138415606	0.326644890340644	0.04666355576294914	0.03333111125924938
301GLY	301GLY	31.197920138657423	5.529906264099323	32.2911805879608	23.945070328644757	37.35750949936671
302VAL	302VAL	10.75261649223385	1.891054239196883	10.885940937270849	8.372775148323445	12.999133391107259
303ILE	303ILE	0.0	0.0	0.0	0.0	0.0
304VAL	304VAL	2.8287003088682976	0.8290689133943655	2.059862675821612	3.9797346843543764	2.4465035664289045
305ASN	305ASN	22.625158322778486	2.7193666016027374	19.93867075528298	21.5852276514899	26.351576561562563
306CYS	306CYS	0.0	0.0	0.0	0.0	0.0
307GLY	307GLY	0.04666355576294914	0.06599223342851586	0.0	0.1399906672888474	0.0
308ILE	308ILE	14.261271470790836	4.289019744580574	10.959269382041198	20.318645423638426	11.505899606692887
309VAL	309VAL	1.6998866742217185	1.613317603577826	0.3399773348443437	3.9664022398506766	0.7932804479701353
310LEU	310LEU	0.0	0.0	0.0	0.0	0.0
311ASN	311ASN	4.8885629846899095	3.8812542549601092	1.2465835610959268	3.1531231251249916	10.26598226784881
312PHE	312PHE	44.097060195986934	14.994277662711422	23.08512765815612	52.129858009466034	57.076194920338644
313HIS	313HIS	0.0	0.0	0.0	0.0	0.0
314PHE	314PHE	0.0	0.0	0.0	0.0	0.0
315ARG	315ARG	10.128213674643911	2.306585682691936	6.866208919405373	11.759216052263183	11.759216052263183
316THR	316THR	0.0	0.0	0.0	0.0	0.0
317PRO	317PRO	0.0	0.0	0.0	0.0	0.0
318SER	318SER	0.0	0.0	0.0	0.0	0.0
319THR	319THR	0.031109037175299423	0.027395569197471176	0.026664889007399505	0.06666222251849876	0.0
320HIS	320HIS	33.51332133413328	18.711152387110033	12.099193387107526	30.75794947003533	57.68282114525698
321VAL	321VAL	0.12665822278514766	0.08554263740159615	0.1733217785480968	0.1999866675554963	0.006666222251849876
322LEU	322LEU	0.059996000266648884	0.06688406081057889	0.026664889007399505	0.15332311179254715	0.0
323SER	323SER	8.346110259316045	2.923835781207754	6.052929804679688	6.512899140057329	12.472501833211119
324THR	324THR	0.06666222251849875	0.05682604205294945	0.14665688954069728	0.01999866675554963	0.03333111125924938
325ARG	325ARG	27.0070884163278	1.6866493751340217	29.011399240050665	27.12485834277715	24.88500766615559
326VAL	326VAL	9.670466413350221	1.3788753034822987	8.306112925804946	9.14605692953803	11.559229384707686
327LYS	327LYS	0.0022220740839499586	0.0031424873061198033	0.006666222251849876	0.0	0.0
328GLN	328GLN	0.31553451992089415	0.05559627581804237	0.2866475568295447	0.26664889007399506	0.3933071128591427
329ILE	329ILE	21.460791502788705	2.0477157179422454	23.75841610559296	21.838544097060197	18.78541430571295
330PHE	330PHE	30.015776725996048	9.032319251871947	25.844943670421973	42.557162855809615	21.64522365175655
331LEU	331LEU	0.0	0.0	0.0	0.0	0.0
332GLU	332GLU	0.19109837121969644	0.07309239030019565	0.15332311179254715	0.12665822278514766	0.29331377908139455
333LYS	333LYS	33.64220163100238	1.0500987041456018	34.42437170855276	32.157856142923805	34.344377041530564
334LEU	334LEU	12.816923316223361	3.248233033833267	15.498966735550963	14.705686287580829	8.246116925538297
335PRO	335PRO	0.031109037175299423	0.04399482228567725	0.0	0.09332711152589827	0.0
336ARG	336ARG	13.367997689042951	0.8231337456775019	12.45916938870742	14.452369842010533	13.192453836410905
337ILE	337ILE	20.54751905428527	1.6698084675586962	22.905139657356177	19.48536764215719	19.252049863342442
338LEU	338LEU	13.121347465724506	0.5958059800686828	13.745750283314445	13.299113392440503	12.319178721418572
339HIS	339HIS	44.399262271404126	1.4943873624178547	42.59049396706886	46.25024998333444	44.35704286380908
340MET	340MET	8.67275514965669	1.3718279895797831	9.619358709419371	9.66602226518232	6.732884474368375
341ILE	419ILE	0.0	0.0	0.0	0.0	0.0
342LYS	420LYS	0.0	0.0	0.0	0.0	0.0
343SER	421SER	0.0	0.0	0.0	0.0	0.0
344GLY	422GLY	0.0	0.0	0.0	0.0	0.0
345ILE	423ILE	0.0	0.0	0.0	0.0	0.0
346ASP	424ASP	0.0	0.0	0.0	0.0	0.0
347SER	425SER	0.0	0.0	0.0	0.0	0.0
348THR	426THR	0.0	0.0	0.0	0.0	0.0
349ASN	427ASN	0.0	0.0	0.0	0.0	0.0
350TYR	428TYR	0.0	0.0	0.0	0.0	0.0
351ILE	429ILE	0.0	0.0	0.0	0.0	0.0
352VAL	430VAL	0.0	0.0	0.0	0.0	0.0
353LYS	431LYS	0.0	0.0	0.0	0.0	0.0
354GLN	432GLN	0.0	0.0	0.0	0.0	0.0
355ILE	433ILE	0.0	0.0	0.0	0.0	0.0
356LYS	434LYS	0.0	0.0	0.0	0.0	0.0
357GLU	435GLU	0.0	0.0	0.0	0.0	0.0
358LYS	436LYS	0.0	0.0	0.0	0.0	0.0
359ASN	437ASN	0.0	0.0	0.0	0.0	0.0
360ALA	438ALA	0.0	0.0	0.0	0.0	0.0
361TYR	439TYR	0.0	0.0	0.0	0.0	0.0
362ASP	440ASP	0.0	0.0	0.0	0.0	0.0
363GLU	441GLU	0.0	0.0	0.0	0.0	0.0
364GLU	442GLU	0.0	0.0	0.0	0.0	0.0
365VAL	443VAL	0.0	0.0	0.0	0.0	0.0
366GLY	444GLY	0.0	0.0	0.0	0.0	0.0
367ASN	445ASN	0.0	0.0	0.0	0.0	0.0
368TRP	446TRP	24.3428215896718	22.791182690375365	1.3732417838810747	16.24558362775815	55.40963935737617
369ASN	447ASN	0.0	0.0	0.0	0.0	0.0
370LEU	448LEU	0.0	0.0	0.0	0.0	0.0
371VAL	449VAL	0.11554785236539784	0.1317972813042412	0.04666355576294914	0.29998000133324443	0.0
372GLY	450GLY	0.25109437148634534	0.30423756785627276	0.06666222251849876	0.6799546696886875	0.006666222251849876
373GLN	451GLN	0.0022220740839499586	0.0031424873061198033	0.0	0.006666222251849876	0.0
374THR	452THR	0.04221940759504922	0.05970725881627626	0.0	0.12665822278514766	0.0
375ILE	453ILE	15.934493256005156	6.979856929899849	10.552629824678355	25.791613892407174	11.459236050929938
376ASP	454ASP	0.013332444503699753	0.010885895352679502	0.013332444503699753	0.026664889007399505	0.0
377ARG	455ARG	15.478968068795416	0.9663493367306578	16.405572961802548	15.885607626158256	14.14572361842544
378LEU	456LEU	9.074950558851631	3.633926177789996	9.486034264382374	13.305779614692353	4.433037797480168
379SER	457SER	19.027620380863496	1.089899590212084	20.098660089327378	17.532164522365175	19.45203653089794
380MET	458MET	10.239317378841411	0.6250627648679982	10.132657822811813	11.052596493567096	9.532697820145323
381PHE	459PHE	51.70321978534764	0.9987920217364827	52.923138457436174	50.476634891007265	51.70988600759949
382ILE	460ILE	3.6242028309223833	1.0325880481091179	4.85300979934671	3.693087127524832	2.326511565895607
383ILE	461ILE	30.424638357442834	5.3322472445858375	34.744350376641556	22.911805879608025	33.617758816078926
384THR	462THR	6.059596026931538	0.16518247707971284	5.826278248116792	6.1862542497166855	6.166255582961136
385PRO	463PRO	6.375130546852432	0.3181370712162492	6.626224918338777	6.572895140323978	5.92627158189454
386VAL	464VAL	13.774637246405796	4.649928814490241	19.158722751816544	7.8128124791680555	14.352376508232785
387MET	465MET	16.498900073328446	6.057042181416891	24.178388107459504	9.372708486100926	15.945603626424905
388VAL	466VAL	2.6242694931449013	0.5701428151649004	3.293113792413839	2.6798213452436506	1.899873341777215
389LEU	467LEU	5.601848765637847	0.6803974879774827	6.439570695286981	5.592960469302047	4.773015132324511
390GLY	468GLY	15.338977401506568	3.9459080795244343	19.45870275314979	10.019332044530366	16.538897406839546
391THR	469THR	4.4930337977468175	2.5396352912219906	8.07946136924205	2.5331644557029533	2.866475568295447
392ILE	470ILE	11.850321089705131	3.0532284407863557	13.319112059196053	14.63235784281048	7.59949336710886
393PHE	471PHE	37.42861587005311	2.3587648715566805	36.370908606092925	40.697286847543495	35.217652156522895
394ILE	472ILE	10.594849232273402	2.1465189645232683	8.932737817478834	13.625758282781147	9.226051596560229
395PHE	473PHE	84.14550141101705	6.613663733472338	89.3740417305513	88.24745016998867	74.81501233251116
396VAL	474VAL	10.379308046130257	1.738908916554363	9.426038264115725	12.819145390307312	8.892740483967735
397MET	475MET	14.159056062929139	2.136528564931284	11.419238717418839	16.632224518365444	14.425704953003134
398GLY	476GLY	0.28886963091349466	0.19246291717025513	0.01999866675554963	0.38664089060729284	0.4599693353776415
399ASN	477ASN	8.759416038930738	1.5893407214912076	9.212719152056529	6.626224918338777	10.439304046396908
400PHE	478PHE	37.793036019820896	1.5112423699528819	36.984201053263114	39.91067262182521	36.484234384374375
401ASN	479ASN	0.7155078550318867	0.19013995924966248	0.8532764482367842	0.44663689087394176	0.8466102259849343
402HIS	480HIS	1.8843188231895651	0.222717899043634	1.9665355642957136	2.106526231584561	1.5798946736884207
403PRO	481PRO	0.0	0.0	0.0	0.0	0.0
404PRO	482PRO	0.0	0.0	0.0	0.0	0.0
405ALA	483ALA	0.0	0.0	0.0	0.0	0.0
406LYS	484LYS	0.0	0.0	0.0	0.0	0.0
407PRO	485PRO	0.0	0.0	0.0	0.0	0.0
408PHE	486PHE	0.0	0.0	0.0	0.0	0.0
409GLU	487GLU	0.0	0.0	0.0	0.0	0.0
410GLY	488GLY	0.0	0.0	0.0	0.0	0.0
411ASP	489ASP	0.0	0.0	0.0	0.0	0.0
412PRO	490PRO	0.0	0.0	0.0	0.0	0.0
413PHE	491PHE	0.0	0.0	0.0	0.0	0.0
414ASP	492ASP	0.0	0.0	0.0	0.0	0.0
415TYR	493TYR	0.0	0.0	0.0	0.0	0.0
416SER	494SER	0.0	0.0	0.0	0.0	0.0
417SER	495SER	0.0	0.0	0.0	0.0	0.0
418ASP	496ASP	0.0	0.0	0.0	0.0	0.0
419HIS	497HIS	0.0	0.0	0.0	0.0	0.0
420PRO	498PRO	0.0	0.0	0.0	0.0	0.0
421ARG	499ARG	0.0	0.0	0.0	0.0	0.0
422CYS	500CYS	0.0	0.0	0.0	0.0	0.0
423ALA	501ALA	0.0	0.0	0.0	0.0	0.0
