# Supplementary material for: State-dependent binding of cholesterol and an anionic lipid to the muscle-type Torpedo nicotinic acetylcholine receptor
Source: Commun Biol. 2024 Apr 10;7:437. doi: 10.1038/s42003-024-06106-8 (PMC11006840; doi:10.1038/s42003-024-06106-8)
Supplement: Supplementary file 6 — Supplementary Data 1 [file 42003_2024_6106_MOESM6_ESM.zip › COMMS_BIO_TEXT_FILES/occupancy-nic-CHOL-in-3PC2CHOL-delta-sterol.txt]

Residue	Renumbered	Occupancy Avg	Occupancy Std	r1_occ	r2_occ	r3_occ
1VAL	1VAL	0.0	0.0	0.0	0.0	0.0
2ASN	2ASN	0.0	0.0	0.0	0.0	0.0
3GLU	3GLU	0.0	0.0	0.0	0.0	0.0
4GLU	4GLU	0.0	0.0	0.0	0.0	0.0
5GLU	5GLU	0.0	0.0	0.0	0.0	0.0
6ARG	6ARG	0.0	0.0	0.0	0.0	0.0
7LEU	7LEU	0.0	0.0	0.0	0.0	0.0
8ILE	8ILE	0.0	0.0	0.0	0.0	0.0
9ASN	9ASN	0.0	0.0	0.0	0.0	0.0
10ASP	10ASP	0.0	0.0	0.0	0.0	0.0
11LEU	11LEU	0.0	0.0	0.0	0.0	0.0
12LEU	12LEU	0.0	0.0	0.0	0.0	0.0
13ILE	13ILE	0.0	0.0	0.0	0.0	0.0
14VAL	14VAL	0.0	0.0	0.0	0.0	0.0
15ASN	15ASN	0.0	0.0	0.0	0.0	0.0
16LYS	16LYS	0.0	0.0	0.0	0.0	0.0
17TYR	17TYR	0.0	0.0	0.0	0.0	0.0
18ASN	18ASN	0.0	0.0	0.0	0.0	0.0
19LYS	19LYS	0.0	0.0	0.0	0.0	0.0
20HIS	20HIS	0.0	0.0	0.0	0.0	0.0
21VAL	21VAL	0.0	0.0	0.0	0.0	0.0
22ARG	22ARG	0.0	0.0	0.0	0.0	0.0
23PRO	23PRO	0.0	0.0	0.0	0.0	0.0
24VAL	24VAL	0.0	0.0	0.0	0.0	0.0
25LYS	25LYS	0.0	0.0	0.0	0.0	0.0
26HIS	26HIS	0.0	0.0	0.0	0.0	0.0
27ASN	27ASN	0.0	0.0	0.0	0.0	0.0
28ASN	28ASN	0.0	0.0	0.0	0.0	0.0
29GLU	29GLU	0.0	0.0	0.0	0.0	0.0
30VAL	30VAL	0.0	0.0	0.0	0.0	0.0
31VAL	31VAL	0.0	0.0	0.0	0.0	0.0
32ASN	32ASN	0.0	0.0	0.0	0.0	0.0
33ILE	33ILE	0.0	0.0	0.0	0.0	0.0
34ALA	34ALA	0.0	0.0	0.0	0.0	0.0
35LEU	35LEU	0.0	0.0	0.0	0.0	0.0
36SER	36SER	0.0	0.0	0.0	0.0	0.0
37LEU	37LEU	0.0	0.0	0.0	0.0	0.0
38THR	38THR	0.0	0.0	0.0	0.0	0.0
39LEU	39LEU	0.0	0.0	0.0	0.0	0.0
40SER	40SER	0.0	0.0	0.0	0.0	0.0
41ASN	41ASN	0.0	0.0	0.0	0.0	0.0
42LEU	42LEU	0.0	0.0	0.0	0.0	0.0
43ILE	43ILE	0.0	0.0	0.0	0.0	0.0
44SER	44SER	0.0	0.0	0.0	0.0	0.0
45LEU	45LEU	0.0	0.0	0.0	0.0	0.0
46LYS	46LYS	0.0	0.0	0.0	0.0	0.0
47GLU	47GLU	0.0	0.0	0.0	0.0	0.0
48THR	48THR	0.0	0.0	0.0	0.0	0.0
49ASP	49ASP	0.0	0.0	0.0	0.0	0.0
50GLU	50GLU	0.0	0.0	0.0	0.0	0.0
51THR	51THR	0.0	0.0	0.0	0.0	0.0
52LEU	52LEU	0.0	0.0	0.0	0.0	0.0
53THR	53THR	0.0	0.0	0.0	0.0	0.0
54SER	54SER	0.0	0.0	0.0	0.0	0.0
55ASN	55ASN	0.0	0.0	0.0	0.0	0.0
56VAL	56VAL	0.0	0.0	0.0	0.0	0.0
57TRP	57TRP	0.0	0.0	0.0	0.0	0.0
58MET	58MET	0.0	0.0	0.0	0.0	0.0
59ASP	59ASP	0.0	0.0	0.0	0.0	0.0
60HIS	60HIS	0.0	0.0	0.0	0.0	0.0
61ALA	61ALA	0.0	0.0	0.0	0.0	0.0
62TRP	62TRP	0.0	0.0	0.0	0.0	0.0
63TYR	63TYR	0.0	0.0	0.0	0.0	0.0
64ASP	64ASP	0.0	0.0	0.0	0.0	0.0
65HIS	65HIS	0.0	0.0	0.0	0.0	0.0
66ARG	66ARG	0.0	0.0	0.0	0.0	0.0
67LEU	67LEU	0.0	0.0	0.0	0.0	0.0
68THR	68THR	0.0	0.0	0.0	0.0	0.0
69TRP	69TRP	0.0	0.0	0.0	0.0	0.0
70ASN	70ASN	0.0	0.0	0.0	0.0	0.0
71ALA	71ALA	0.0	0.0	0.0	0.0	0.0
72SER	72SER	0.0	0.0	0.0	0.0	0.0
73GLU	73GLU	0.0	0.0	0.0	0.0	0.0
74TYR	74TYR	0.0	0.0	0.0	0.0	0.0
75SER	75SER	0.0	0.0	0.0	0.0	0.0
76ASP	76ASP	0.0	0.0	0.0	0.0	0.0
77ILE	77ILE	0.0	0.0	0.0	0.0	0.0
78SER	78SER	0.0	0.0	0.0	0.0	0.0
79ILE	79ILE	0.0	0.0	0.0	0.0	0.0
80LEU	80LEU	0.0	0.0	0.0	0.0	0.0
81ARG	81ARG	0.0	0.0	0.0	0.0	0.0
82LEU	82LEU	0.0	0.0	0.0	0.0	0.0
83PRO	83PRO	0.0	0.0	0.0	0.0	0.0
84PRO	84PRO	0.0	0.0	0.0	0.0	0.0
85GLU	85GLU	0.0	0.0	0.0	0.0	0.0
86LEU	86LEU	0.0	0.0	0.0	0.0	0.0
87VAL	87VAL	0.0	0.0	0.0	0.0	0.0
88TRP	88TRP	0.0	0.0	0.0	0.0	0.0
89ILE	89ILE	0.0	0.0	0.0	0.0	0.0
90PRO	90PRO	0.0	0.0	0.0	0.0	0.0
91ASP	91ASP	0.0	0.0	0.0	0.0	0.0
92ILE	92ILE	0.0	0.0	0.0	0.0	0.0
93VAL	93VAL	0.0	0.0	0.0	0.0	0.0
94LEU	94LEU	0.0	0.0	0.0	0.0	0.0
95GLN	95GLN	0.0	0.0	0.0	0.0	0.0
96ASN	96ASN	0.0	0.0	0.0	0.0	0.0
97ASN	97ASN	0.0	0.0	0.0	0.0	0.0
98ASN	98ASN	0.0	0.0	0.0	0.0	0.0
99ASP	99ASP	0.0	0.0	0.0	0.0	0.0
100GLY	100GLY	0.0	0.0	0.0	0.0	0.0
101GLN	101GLN	0.0	0.0	0.0	0.0	0.0
102TYR	102TYR	0.0	0.0	0.0	0.0	0.0
103HIS	103HIS	0.0	0.0	0.0	0.0	0.0
104VAL	104VAL	0.0	0.0	0.0	0.0	0.0
105ALA	105ALA	0.0	0.0	0.0	0.0	0.0
106TYR	106TYR	0.0	0.0	0.0	0.0	0.0
107PHE	107PHE	0.0	0.0	0.0	0.0	0.0
108CYS	108CYS	0.0	0.0	0.0	0.0	0.0
109ASN	109ASN	0.0	0.0	0.0	0.0	0.0
110VAL	110VAL	0.0	0.0	0.0	0.0	0.0
111LEU	111LEU	0.0	0.0	0.0	0.0	0.0
112VAL	112VAL	0.0	0.0	0.0	0.0	0.0
113ARG	113ARG	0.0	0.0	0.0	0.0	0.0
114PRO	114PRO	0.0	0.0	0.0	0.0	0.0
115ASN	115ASN	0.0	0.0	0.0	0.0	0.0
116GLY	116GLY	0.0	0.0	0.0	0.0	0.0
117TYR	117TYR	0.0	0.0	0.0	0.0	0.0
118VAL	118VAL	0.0	0.0	0.0	0.0	0.0
119THR	119THR	0.0	0.0	0.0	0.0	0.0
120TRP	120TRP	0.0	0.0	0.0	0.0	0.0
121LEU	121LEU	0.0	0.0	0.0	0.0	0.0
122PRO	122PRO	0.0	0.0	0.0	0.0	0.0
123PRO	123PRO	0.0	0.0	0.0	0.0	0.0
124ALA	124ALA	0.0	0.0	0.0	0.0	0.0
125ILE	125ILE	0.0	0.0	0.0	0.0	0.0
126PHE	126PHE	0.0	0.0	0.0	0.0	0.0
127ARG	127ARG	0.0	0.0	0.0	0.0	0.0
128SER	128SER	0.0	0.0	0.0	0.0	0.0
129SER	129SER	0.0	0.0	0.0	0.0	0.0
130CYS	130CYS	0.0	0.0	0.0	0.0	0.0
131PRO	131PRO	0.0	0.0	0.0	0.0	0.0
132ILE	132ILE	0.0	0.0	0.0	0.0	0.0
133ASN	133ASN	0.0	0.0	0.0	0.0	0.0
134VAL	134VAL	0.0	0.0	0.0	0.0	0.0
135LEU	135LEU	0.0022220740839499586	0.0031424873061198033	0.0	0.006666222251849876	0.0
136TYR	136TYR	0.017776592671599672	0.016628479820340606	0.0	0.03999733351109926	0.013332444503699753
137PHE	137PHE	0.0	0.0	0.0	0.0	0.0
138PRO	138PRO	0.0	0.0	0.0	0.0	0.0
139PHE	139PHE	0.5910717063306891	0.5661014479543532	0.013332444503699753	1.359909339377375	0.3999733351109926
140ASP	140ASP	0.0	0.0	0.0	0.0	0.0
141TRP	141TRP	0.0	0.0	0.0	0.0	0.0
142GLN	142GLN	0.0	0.0	0.0	0.0	0.0
143ASN	143ASN	0.0	0.0	0.0	0.0	0.0
144CYS	144CYS	0.0	0.0	0.0	0.0	0.0
145SER	145SER	0.0	0.0	0.0	0.0	0.0
146LEU	146LEU	0.0	0.0	0.0	0.0	0.0
147LYS	147LYS	0.0	0.0	0.0	0.0	0.0
148PHE	148PHE	0.0	0.0	0.0	0.0	0.0
149THR	149THR	0.0	0.0	0.0	0.0	0.0
150ALA	150ALA	0.0	0.0	0.0	0.0	0.0
151LEU	151LEU	0.0	0.0	0.0	0.0	0.0
152ASN	152ASN	0.0	0.0	0.0	0.0	0.0
153TYR	153TYR	0.0	0.0	0.0	0.0	0.0
154ASP	154ASP	0.0	0.0	0.0	0.0	0.0
155ALA	155ALA	0.0	0.0	0.0	0.0	0.0
156ASN	156ASN	0.0	0.0	0.0	0.0	0.0
157GLU	157GLU	0.0	0.0	0.0	0.0	0.0
158ILE	158ILE	0.0	0.0	0.0	0.0	0.0
159THR	159THR	0.0	0.0	0.0	0.0	0.0
160MET	160MET	0.0	0.0	0.0	0.0	0.0
161ASP	161ASP	0.0	0.0	0.0	0.0	0.0
162LEU	162LEU	0.0	0.0	0.0	0.0	0.0
163MET	163MET	0.0	0.0	0.0	0.0	0.0
164THR	164THR	0.0	0.0	0.0	0.0	0.0
165ASP	165ASP	0.0	0.0	0.0	0.0	0.0
166THR	166THR	0.0	0.0	0.0	0.0	0.0
167ILE	167ILE	0.0	0.0	0.0	0.0	0.0
168ASP	168ASP	0.0	0.0	0.0	0.0	0.0
169GLY	169GLY	0.0	0.0	0.0	0.0	0.0
170LYS	170LYS	0.0	0.0	0.0	0.0	0.0
171ASP	171ASP	0.0	0.0	0.0	0.0	0.0
172TYR	172TYR	0.0	0.0	0.0	0.0	0.0
173PRO	173PRO	0.0	0.0	0.0	0.0	0.0
174ILE	174ILE	0.0	0.0	0.0	0.0	0.0
175GLU	175GLU	0.0	0.0	0.0	0.0	0.0
176TRP	176TRP	0.0	0.0	0.0	0.0	0.0
177ILE	177ILE	0.0	0.0	0.0	0.0	0.0
178ILE	178ILE	0.0	0.0	0.0	0.0	0.0
179ILE	179ILE	0.0	0.0	0.0	0.0	0.0
180ASP	180ASP	0.0	0.0	0.0	0.0	0.0
181PRO	181PRO	0.0	0.0	0.0	0.0	0.0
182GLU	182GLU	0.0	0.0	0.0	0.0	0.0
183ALA	183ALA	0.0	0.0	0.0	0.0	0.0
184PHE	184PHE	0.0	0.0	0.0	0.0	0.0
185THR	185THR	0.0	0.0	0.0	0.0	0.0
186GLU	186GLU	0.0	0.0	0.0	0.0	0.0
187ASN	187ASN	0.0	0.0	0.0	0.0	0.0
188GLY	188GLY	0.0	0.0	0.0	0.0	0.0
189GLU	189GLU	0.0	0.0	0.0	0.0	0.0
190TRP	190TRP	0.0	0.0	0.0	0.0	0.0
191GLU	191GLU	0.0	0.0	0.0	0.0	0.0
192ILE	192ILE	0.0	0.0	0.0	0.0	0.0
193ILE	193ILE	0.0	0.0	0.0	0.0	0.0
194HIS	194HIS	0.0	0.0	0.0	0.0	0.0
195LYS	195LYS	0.0	0.0	0.0	0.0	0.0
196PRO	196PRO	0.0	0.0	0.0	0.0	0.0
197ALA	197ALA	0.0	0.0	0.0	0.0	0.0
198LYS	198LYS	0.0	0.0	0.0	0.0	0.0
199LYS	199LYS	0.0	0.0	0.0	0.0	0.0
200ASN	200ASN	0.0	0.0	0.0	0.0	0.0
201ILE	201ILE	0.0	0.0	0.0	0.0	0.0
202TYR	202TYR	0.0	0.0	0.0	0.0	0.0
203PRO	203PRO	0.0	0.0	0.0	0.0	0.0
204ASP	204ASP	0.0	0.0	0.0	0.0	0.0
205LYS	205LYS	0.0	0.0	0.0	0.0	0.0
206PHE	206PHE	0.0	0.0	0.0	0.0	0.0
207PRO	207PRO	0.0	0.0	0.0	0.0	0.0
208ASN	208ASN	0.0	0.0	0.0	0.0	0.0
209GLY	209GLY	0.0	0.0	0.0	0.0	0.0
210THR	210THR	0.0	0.0	0.0	0.0	0.0
211ASN	211ASN	0.0	0.0	0.0	0.0	0.0
212TYR	212TYR	0.0	0.0	0.0	0.0	0.0
213GLN	213GLN	0.0	0.0	0.0	0.0	0.0
214ASP	214ASP	0.0	0.0	0.0	0.0	0.0
215VAL	215VAL	0.0	0.0	0.0	0.0	0.0
216THR	216THR	0.0	0.0	0.0	0.0	0.0
217PHE	217PHE	0.0	0.0	0.0	0.0	0.0
218TYR	218TYR	0.0	0.0	0.0	0.0	0.0
219LEU	219LEU	0.0	0.0	0.0	0.0	0.0
220ILE	220ILE	0.0	0.0	0.0	0.0	0.0
221ILE	221ILE	0.0	0.0	0.0	0.0	0.0
222ARG	222ARG	0.0	0.0	0.0	0.0	0.0
223ARG	223ARG	0.0	0.0	0.0	0.0	0.0
224LYS	224LYS	0.03999733351109926	0.039249653873421095	0.0	0.09332711152589827	0.026664889007399505
225PRO	225PRO	1.4399040063995734	0.6760439011022379	0.486634224385041	1.9798680087994134	1.8532097860142658
226LEU	226LEU	7.190631735662066	1.0482491709731552	8.586094260382641	6.059596026931538	6.9262049196720215
227PHE	227PHE	4.053063129124725	5.694189600085266	12.105859609359376	0.01999866675554963	0.03333111125924938
228TYR	228TYR	0.0	0.0	0.0	0.0	0.0
229VAL	229VAL	17.14107948358998	5.810459029015516	13.032464502366508	13.032464502366508	25.35830944603693
230ILE	230ILE	18.078794747016865	2.419829495279771	16.892207186187587	15.892273848410106	21.451903206452904
231ASN	231ASN	0.008888296335799835	0.012569949224479213	0.0	0.026664889007399505	0.0
232PHE	232PHE	0.0	0.0	0.0	0.0	0.0
233ILE	233ILE	0.6399573361775882	0.8201891868972687	0.05999600026664889	1.7998800079994668	0.05999600026664889
234THR	234THR	61.63589094060396	3.996202398215809	65.89560695953602	62.72248516765549	56.28958069462036
235PRO	235PRO	0.05110770393084905	0.06308499240752123	0.0	0.1399906672888474	0.013332444503699753
236CYS	236CYS	0.0	0.0	0.0	0.0	0.0
237VAL	237VAL	64.77568162122526	2.978525990870904	64.3557096193587	68.61542563829079	61.355909606026266
238LEU	238LEU	69.62869142057195	2.187719677037993	70.4219718685421	66.64222385174321	71.82187854143056
239ILE	239ILE	0.0	0.0	0.0	0.0	0.0
240SER	240SER	0.0	0.0	0.0	0.0	0.0
241PHE	241PHE	92.64937893029354	1.7112365501498512	94.96700219985334	90.88727418172122	92.09386040930605
242LEU	242LEU	0.004444148167899917	0.0031424873061198033	0.006666222251849876	0.0	0.006666222251849876
243ALA	243ALA	0.0	0.0	0.0	0.0	0.0
244SER	244SER	0.024442814923449546	0.017496628833659558	0.0	0.03999733351109926	0.03333111125924938
245LEU	245LEU	17.241072817367733	1.852692828572516	17.36550896606893	19.44537030864609	14.912339177388175
246ALA	246ALA	0.0	0.0	0.0	0.0	0.0
247PHE	247PHE	0.006666222251849876	0.005442947676339751	0.013332444503699753	0.006666222251849876	0.0
248TYR	248TYR	25.893829300268873	1.039935419299289	24.93167122191854	27.338177454836345	25.41163922405173
249LEU	249LEU	0.0	0.0	0.0	0.0	0.0
250PRO	250PRO	0.0	0.0	0.0	0.0	0.0
251ALA	251ALA	0.0	0.0	0.0	0.0	0.0
252GLU	252GLU	0.0	0.0	0.0	0.0	0.0
253SER	253SER	0.0	0.0	0.0	0.0	0.0
254GLY	254GLY	0.0	0.0	0.0	0.0	0.0
255GLU	255GLU	0.0	0.0	0.0	0.0	0.0
256LYS	256LYS	0.0	0.0	0.0	0.0	0.0
257MET	257MET	0.0	0.0	0.0	0.0	0.0
258SER	258SER	0.0	0.0	0.0	0.0	0.0
259THR	259THR	0.0	0.0	0.0	0.0	0.0
260ALA	260ALA	0.0	0.0	0.0	0.0	0.0
261ILE	261ILE	0.0	0.0	0.0	0.0	0.0
262SER	262SER	0.0	0.0	0.0	0.0	0.0
263VAL	263VAL	0.0	0.0	0.0	0.0	0.0
264LEU	264LEU	0.0	0.0	0.0	0.0	0.0
265LEU	265LEU	0.0	0.0	0.0	0.0	0.0
266ALA	266ALA	0.0	0.0	0.0	0.0	0.0
267GLN	267GLN	0.0	0.0	0.0	0.0	0.0
268ALA	268ALA	0.0	0.0	0.0	0.0	0.0
269VAL	269VAL	0.0	0.0	0.0	0.0	0.0
270PHE	270PHE	0.0	0.0	0.0	0.0	0.0
271LEU	271LEU	0.0	0.0	0.0	0.0	0.0
272LEU	272LEU	0.0	0.0	0.0	0.0	0.0
273LEU	273LEU	0.0	0.0	0.0	0.0	0.0
274THR	274THR	0.0	0.0	0.0	0.0	0.0
275SER	275SER	0.0	0.0	0.0	0.0	0.0
276GLN	276GLN	0.0	0.0	0.0	0.0	0.0
277ARG	277ARG	0.0	0.0	0.0	0.0	0.0
278LEU	278LEU	0.0	0.0	0.0	0.0	0.0
279PRO	279PRO	0.0	0.0	0.0	0.0	0.0
280GLU	280GLU	0.0	0.0	0.0	0.0	0.0
281THR	281THR	0.0	0.0	0.0	0.0	0.0
282ALA	282ALA	0.0	0.0	0.0	0.0	0.0
283LEU	283LEU	0.011110370419749794	0.011330399114709653	0.0	0.026664889007399505	0.006666222251849876
284ALA	284ALA	0.013332444503699753	0.014400685950731863	0.0	0.03333111125924938	0.006666222251849876
285VAL	285VAL	0.7777259293824855	0.08982238042533938	0.6866208919405373	0.7466168922071862	0.8999400039997334
286PRO	286PRO	0.0	0.0	0.0	0.0	0.0
287LEU	287LEU	0.1022154078616981	0.02454361046416297	0.13332444503699753	0.09999333377774815	0.07332844477034864
288ILE	288ILE	0.0	0.0	0.0	0.0	0.0
289GLY	289GLY	0.0	0.0	0.0	0.0	0.0
290LYS	290LYS	3.561984756571784	0.4698727893485719	3.2197853476434903	4.226384907672822	3.23978401439904
291TYR	291TYR	67.317734373264	2.2249098630648225	70.4619692020532	65.64229051396573	65.84894340377308
292LEU	292LEU	0.0	0.0	0.0	0.0	0.0
293MET	293MET	8.968291002822033	0.6109774429218804	8.366108926071595	9.806012932471168	8.732751149923338
294PHE	294PHE	80.85905384085505	2.299194990852307	77.68815412305847	83.06779548030131	81.82121191920538
295ILE	295ILE	0.09999333377774815	0.13672528554020985	0.29331377908139455	0.0	0.006666222251849876
296MET	296MET	0.0	0.0	0.0	0.0	0.0
297SER	297SER	66.43112681376797	7.116033966171944	56.609559362709156	73.2417838810746	69.44203719752016
298LEU	298LEU	43.6859764904562	2.3924360781616727	45.09699353376442	40.31731217918806	45.643623758416105
299VAL	299VAL	0.0	0.0	0.0	0.0	0.0
300THR	300THR	0.0	0.0	0.0	0.0	0.0
301GLY	301GLY	28.844743683754416	3.0275855207870213	25.664955669622024	27.951469902006533	32.917805479634694
302VAL	302VAL	0.044441481678999174	0.006284974612239604	0.03999733351109926	0.05332977801479901	0.03999733351109926
303ILE	303ILE	0.0	0.0	0.0	0.0	0.0
304VAL	304VAL	12.143634868786526	2.612616774554785	11.585894273715086	9.259382707819478	15.585627624825012
305ASN	305ASN	13.685754283047794	4.346121294008237	12.319178721418572	19.558696086927537	9.17938804079728
306CYS	306CYS	0.0	0.0	0.0	0.0	0.0
307GLY	307GLY	0.0	0.0	0.0	0.0	0.0
308ILE	308ILE	36.29535808723863	7.055946348919279	30.011332577828146	32.724485034331046	46.150256649556695
309VAL	309VAL	0.09999333377774815	0.09812413468355273	0.06666222251849876	0.2333177788147457	0.0
310LEU	310LEU	0.0	0.0	0.0	0.0	0.0
311ASN	311ASN	6.244028175899384	7.068925136327313	0.09999333377774815	2.486500899940004	16.1455902939804
312PHE	312PHE	41.20169766460014	20.58819642956705	17.35884274381708	38.650756616225586	67.59549363375775
313HIS	313HIS	0.0	0.0	0.0	0.0	0.0
314PHE	314PHE	0.0	0.0	0.0	0.0	0.0
315ARG	315ARG	0.024442814923449546	0.008314239910170303	0.026664889007399505	0.03333111125924938	0.013332444503699753
316THR	316THR	0.0	0.0	0.0	0.0	0.0
317PRO	317PRO	0.0	0.0	0.0	0.0	0.0
318SER	318SER	0.0	0.0	0.0	0.0	0.0
319THR	319THR	0.0022220740839499586	0.0031424873061198033	0.0	0.006666222251849876	0.0
320HIS	320HIS	0.6332911139257383	0.2853267723356136	0.7266182254516366	0.9266048930071329	0.24665022331844544
321VAL	321VAL	0.008888296335799836	0.008314239910170303	0.006666222251849876	0.01999866675554963	0.0
322LEU	322LEU	0.013332444503699753	0.010885895352679502	0.013332444503699753	0.026664889007399505	0.0
323SER	323SER	1.0999266715552298	0.30495082826538056	0.7866142257182854	0.9999333377774815	1.513232451169922
324THR	324THR	0.004444148167899917	0.0031424873061198033	0.006666222251849876	0.006666222251849876	0.0
325ARG	325ARG	8.292780481301246	1.9044173121272356	10.685954269715353	8.166122258516099	6.0262649156722885
326VAL	326VAL	18.45432526720441	6.791126648710137	15.245650289980668	12.219185387640824	27.898140123991734
327LYS	327LYS	0.0	0.0	0.0	0.0	0.0
328GLN	328GLN	0.0	0.0	0.0	0.0	0.0
329ILE	329ILE	21.5763393551541	2.3670398425264274	24.618358776081596	18.845410305979602	21.265248983401108
330PHE	330PHE	53.75863831300135	2.067405595108729	53.63642423838411	56.349576694887006	51.28991400573295
331LEU	331LEU	0.0	0.0	0.0	0.0	0.0
332GLU	332GLU	0.0	0.0	0.0	0.0	0.0
333LYS	333LYS	15.270093104904118	1.8530206069819446	14.872341843877075	13.225784947670155	17.712152523165123
334LEU	334LEU	42.448281225696064	1.4563962434985527	42.26384907672822	40.763949070062	44.31704553029798
335PRO	335PRO	0.0	0.0	0.0	0.0	0.0
336ARG	336ARG	3.25533853298669	0.38925004780445566	2.70648623425105	3.566428904739684	3.493100459969335
337ILE	337ILE	51.032153411994756	2.6309225781016305	51.81654556362909	53.789747350176654	47.49016732217852
338LEU	338LEU	31.086816434459923	1.1893722887511256	30.971268582094527	32.5978268115459	29.69135390973935
339HIS	339HIS	20.249761127035978	1.5311461032342633	18.632091193920406	22.305179654689688	19.812012532497832
340MET	340MET	2.1509677132635603	0.3941661299994324	2.70648623425105	1.9132057862809146	1.8332111192587162
341ILE	419ILE	0.0	0.0	0.0	0.0	0.0
342LYS	420LYS	0.0	0.0	0.0	0.0	0.0
343SER	421SER	0.0	0.0	0.0	0.0	0.0
344GLY	422GLY	0.0	0.0	0.0	0.0	0.0
345ILE	423ILE	0.0	0.0	0.0	0.0	0.0
346ASP	424ASP	0.0	0.0	0.0	0.0	0.0
347SER	425SER	0.0	0.0	0.0	0.0	0.0
348THR	426THR	0.0	0.0	0.0	0.0	0.0
349ASN	427ASN	0.0	0.0	0.0	0.0	0.0
350TYR	428TYR	0.0	0.0	0.0	0.0	0.0
351ILE	429ILE	0.0	0.0	0.0	0.0	0.0
352VAL	430VAL	0.0	0.0	0.0	0.0	0.0
353LYS	431LYS	0.0	0.0	0.0	0.0	0.0
354GLN	432GLN	0.0	0.0	0.0	0.0	0.0
355ILE	433ILE	0.0	0.0	0.0	0.0	0.0
356LYS	434LYS	0.0	0.0	0.0	0.0	0.0
357GLU	435GLU	0.0	0.0	0.0	0.0	0.0
358LYS	436LYS	0.0	0.0	0.0	0.0	0.0
359ASN	437ASN	0.0	0.0	0.0	0.0	0.0
360ALA	438ALA	0.0	0.0	0.0	0.0	0.0
361TYR	439TYR	0.0	0.0	0.0	0.0	0.0
362ASP	440ASP	0.0	0.0	0.0	0.0	0.0
363GLU	441GLU	0.0	0.0	0.0	0.0	0.0
364GLU	442GLU	0.0	0.0	0.0	0.0	0.0
365VAL	443VAL	0.0	0.0	0.0	0.0	0.0
366GLY	444GLY	0.0	0.0	0.0	0.0	0.0
367ASN	445ASN	0.0	0.0	0.0	0.0	0.0
368TRP	446TRP	0.07999466702219853	0.06277113477690614	0.006666222251849876	0.07332844477034864	0.15998933404439705
369ASN	447ASN	0.0	0.0	0.0	0.0	0.0
370LEU	448LEU	0.0	0.0	0.0	0.0	0.0
371VAL	449VAL	0.0	0.0	0.0	0.0	0.0
372GLY	450GLY	0.0022220740839499586	0.0031424873061198033	0.0	0.006666222251849876	0.0
373GLN	451GLN	0.0	0.0	0.0	0.0	0.0
374THR	452THR	0.0	0.0	0.0	0.0	0.0
375ILE	453ILE	18.609870453080905	5.140475317928796	14.11239250716619	25.804946336910874	15.912272515165656
376ASP	454ASP	0.0	0.0	0.0	0.0	0.0
377ARG	455ARG	2.048752305401862	1.1403246010565824	1.179921338577428	3.6597560162655824	1.306579561362576
378LEU	456LEU	29.086949758904964	3.4518131101901366	29.384707686154258	33.15778948070129	24.718352109859342
379SER	457SER	44.705908494989224	1.3929515865000157	43.3171121925205	44.190387307512836	46.61022598493434
380MET	458MET	16.223362886918654	0.6453356108691835	16.632224518365444	16.725551629891342	15.312312512499167
381PHE	459PHE	68.20434193276004	0.9321647130441563	68.99540030664622	68.72208519432039	66.89554029731352
382ILE	460ILE	62.2514054618581	1.7562287317795489	63.015798946736886	59.82267848810079	63.91573895073662
383ILE	461ILE	36.80643512654712	6.355816335290302	37.87080861275915	28.544763682421173	44.00373308446104
384THR	462THR	30.640179543585983	0.7375210838652847	31.664555696286914	30.29798013465769	29.958002799813347
385PRO	463PRO	40.03288669644245	1.8263529559486908	42.497166855542964	38.13079128058129	39.47070195320312
386VAL	464VAL	53.26089371819656	3.196249467633447	52.05652956469569	50.089994000399976	57.63615758949403
387MET	465MET	0.8666088927404839	0.3066945257392232	1.0665955602959802	0.43330444637024196	1.0999266715552296
388VAL	466VAL	64.15794502588717	3.606051765782683	68.55542963802414	64.19572028531431	59.722685154323045
389LEU	467LEU	35.977601493233784	3.129950485351242	34.7910139324045	40.26398240117326	32.87780814612359
390GLY	468GLY	24.92722707375064	5.511538420779497	19.158722751816544	32.35117658822745	23.271781881207918
391THR	469THR	6.226251583227785	2.524559770848654	8.152789814012399	7.8661422571828545	2.659822678488101
392ILE	470ILE	55.149656689554035	1.1335322410840993	55.60962602493167	53.58976068262116	56.24958336110926
393PHE	471PHE	67.43328222562941	6.17494277791798	60.66262249183388	75.5949603359776	66.04226384907673
394ILE	472ILE	8.577205964046842	2.157813570484147	6.739550696620225	11.605892940470635	7.386174255049664
395PHE	473PHE	27.24929449147835	9.905133448137658	19.42537164189054	21.09859342710486	41.22391840543964
396VAL	474VAL	29.14250161100371	4.832498751337224	26.251583227784813	25.224985000999933	35.950936604226385
397MET	475MET	6.848432326733774	0.4366700675479342	6.232917805479635	7.199520031997867	7.112859142723819
398GLY	476GLY	0.0	0.0	0.0	0.0	0.0
399ASN	477ASN	11.063706863986846	5.305146846818341	7.412839144057063	7.212852476501567	18.565428971401907
400PHE	478PHE	25.116103370886382	0.5829885671158949	25.53829744683688	24.29171388574095	25.518298780081327
401ASN	479ASN	0.011110370419749794	0.0031424873061198033	0.013332444503699753	0.006666222251849876	0.013332444503699753
402HIS	480HIS	0.035553185343199345	0.016628479820340606	0.013332444503699753	0.05332977801479901	0.03999733351109926
403PRO	481PRO	0.0	0.0	0.0	0.0	0.0
404PRO	482PRO	0.0	0.0	0.0	0.0	0.0
405ALA	483ALA	0.0	0.0	0.0	0.0	0.0
406LYS	484LYS	0.0	0.0	0.0	0.0	0.0
407PRO	485PRO	0.0	0.0	0.0	0.0	0.0
408PHE	486PHE	0.0	0.0	0.0	0.0	0.0
409GLU	487GLU	0.0	0.0	0.0	0.0	0.0
410GLY	488GLY	0.0	0.0	0.0	0.0	0.0
411ASP	489ASP	0.0	0.0	0.0	0.0	0.0
412PRO	490PRO	0.0	0.0	0.0	0.0	0.0
413PHE	491PHE	0.0	0.0	0.0	0.0	0.0
414ASP	492ASP	0.0	0.0	0.0	0.0	0.0
415TYR	493TYR	0.0	0.0	0.0	0.0	0.0
416SER	494SER	0.0	0.0	0.0	0.0	0.0
417SER	495SER	0.0	0.0	0.0	0.0	0.0
418ASP	496ASP	0.0	0.0	0.0	0.0	0.0
419HIS	497HIS	0.0	0.0	0.0	0.0	0.0
420PRO	498PRO	0.0	0.0	0.0	0.0	0.0
421ARG	499ARG	0.0	0.0	0.0	0.0	0.0
422CYS	500CYS	0.0	0.0	0.0	0.0	0.0
423ALA	501ALA	0.0	0.0	0.0	0.0	0.0
