# Supplementary material for: State-dependent binding of cholesterol and an anionic lipid to the muscle-type Torpedo nicotinic acetylcholine receptor
Source: Commun Biol. 2024 Apr 10;7:437. doi: 10.1038/s42003-024-06106-8 (PMC11006840; doi:10.1038/s42003-024-06106-8)
Supplement: Supplementary file 6 — Supplementary Data 1 [file 42003_2024_6106_MOESM6_ESM.zip › COMMS_BIO_TEXT_FILES/occupancy-nic-CHOL-in-3PC2CHOL-gamma.txt]

Residue	Renumbered	Occupancy Avg	Occupancy Std	r1_occ	r2_occ	r3_occ
1ASN	1ASN	0.0	0.0	0.0	0.0	0.0
2GLU	2GLU	0.0	0.0	0.0	0.0	0.0
3GLU	3GLU	0.0	0.0	0.0	0.0	0.0
4GLY	4GLY	0.0	0.0	0.0	0.0	0.0
5ARG	5ARG	0.0	0.0	0.0	0.0	0.0
6LEU	6LEU	0.0	0.0	0.0	0.0	0.0
7ILE	7ILE	0.0	0.0	0.0	0.0	0.0
8GLU	8GLU	0.0	0.0	0.0	0.0	0.0
9LYS	9LYS	0.0	0.0	0.0	0.0	0.0
10LEU	10LEU	0.0	0.0	0.0	0.0	0.0
11LEU	11LEU	0.0	0.0	0.0	0.0	0.0
12GLY	12GLY	0.0	0.0	0.0	0.0	0.0
13ASP	13ASP	0.0	0.0	0.0	0.0	0.0
14TYR	14TYR	0.0	0.0	0.0	0.0	0.0
15ASP	15ASP	0.0	0.0	0.0	0.0	0.0
16LYS	16LYS	0.0	0.0	0.0	0.0	0.0
17ARG	17ARG	0.0	0.0	0.0	0.0	0.0
18ILE	18ILE	0.0	0.0	0.0	0.0	0.0
19ILE	19ILE	0.0	0.0	0.0	0.0	0.0
20PRO	20PRO	0.0	0.0	0.0	0.0	0.0
21ALA	21ALA	0.0	0.0	0.0	0.0	0.0
22LYS	22LYS	0.0	0.0	0.0	0.0	0.0
23THR	23THR	0.0	0.0	0.0	0.0	0.0
24LEU	24LEU	0.0	0.0	0.0	0.0	0.0
25ASP	25ASP	0.0	0.0	0.0	0.0	0.0
26HIS	26HIS	0.0	0.0	0.0	0.0	0.0
27ILE	27ILE	0.0	0.0	0.0	0.0	0.0
28ILE	28ILE	0.0	0.0	0.0	0.0	0.0
29ASP	29ASP	0.0	0.0	0.0	0.0	0.0
30VAL	30VAL	0.0	0.0	0.0	0.0	0.0
31THR	31THR	0.0	0.0	0.0	0.0	0.0
32LEU	32LEU	0.0	0.0	0.0	0.0	0.0
33LYS	33LYS	0.0	0.0	0.0	0.0	0.0
34LEU	34LEU	0.0	0.0	0.0	0.0	0.0
35THR	35THR	0.0	0.0	0.0	0.0	0.0
36LEU	36LEU	0.0	0.0	0.0	0.0	0.0
37THR	37THR	0.0	0.0	0.0	0.0	0.0
38ASN	38ASN	0.0	0.0	0.0	0.0	0.0
39LEU	39LEU	0.0	0.0	0.0	0.0	0.0
40ILE	40ILE	0.0	0.0	0.0	0.0	0.0
41SER	41SER	0.0	0.0	0.0	0.0	0.0
42LEU	42LEU	0.0	0.0	0.0	0.0	0.0
43ASN	43ASN	0.0	0.0	0.0	0.0	0.0
44GLU	44GLU	0.0	0.0	0.0	0.0	0.0
45LYS	45LYS	0.0	0.0	0.0	0.0	0.0
46GLU	46GLU	0.0	0.0	0.0	0.0	0.0
47GLU	47GLU	0.0	0.0	0.0	0.0	0.0
48ALA	48ALA	0.0	0.0	0.0	0.0	0.0
49LEU	49LEU	0.0	0.0	0.0	0.0	0.0
50THR	50THR	0.0	0.0	0.0	0.0	0.0
51THR	51THR	0.0	0.0	0.0	0.0	0.0
52ASN	52ASN	0.0	0.0	0.0	0.0	0.0
53VAL	53VAL	0.0	0.0	0.0	0.0	0.0
54TRP	54TRP	0.0	0.0	0.0	0.0	0.0
55ILE	55ILE	0.0	0.0	0.0	0.0	0.0
56GLU	56GLU	0.0	0.0	0.0	0.0	0.0
57ILE	57ILE	0.0	0.0	0.0	0.0	0.0
58GLN	58GLN	0.0	0.0	0.0	0.0	0.0
59TRP	59TRP	0.0	0.0	0.0	0.0	0.0
60ASN	60ASN	0.0	0.0	0.0	0.0	0.0
61ASP	61ASP	0.0	0.0	0.0	0.0	0.0
62TYR	62TYR	0.0	0.0	0.0	0.0	0.0
63ARG	63ARG	0.0	0.0	0.0	0.0	0.0
64LEU	64LEU	0.0	0.0	0.0	0.0	0.0
65SER	65SER	0.0	0.0	0.0	0.0	0.0
66TRP	66TRP	0.0	0.0	0.0	0.0	0.0
67ASN	67ASN	0.0	0.0	0.0	0.0	0.0
68THR	68THR	0.0	0.0	0.0	0.0	0.0
69SER	69SER	0.0	0.0	0.0	0.0	0.0
70GLU	70GLU	0.0	0.0	0.0	0.0	0.0
71TYR	71TYR	0.0	0.0	0.0	0.0	0.0
72GLU	72GLU	0.0	0.0	0.0	0.0	0.0
73GLY	73GLY	0.0	0.0	0.0	0.0	0.0
74ILE	74ILE	0.0	0.0	0.0	0.0	0.0
75ASP	75ASP	0.0	0.0	0.0	0.0	0.0
76LEU	76LEU	0.0	0.0	0.0	0.0	0.0
77VAL	77VAL	0.0	0.0	0.0	0.0	0.0
78ARG	78ARG	0.0	0.0	0.0	0.0	0.0
79ILE	79ILE	0.0	0.0	0.0	0.0	0.0
80PRO	80PRO	0.0	0.0	0.0	0.0	0.0
81SER	81SER	0.0	0.0	0.0	0.0	0.0
82GLU	82GLU	0.0	0.0	0.0	0.0	0.0
83LEU	83LEU	0.0	0.0	0.0	0.0	0.0
84LEU	84LEU	0.0	0.0	0.0	0.0	0.0
85TRP	85TRP	0.0	0.0	0.0	0.0	0.0
86LEU	86LEU	0.0	0.0	0.0	0.0	0.0
87PRO	87PRO	0.0	0.0	0.0	0.0	0.0
88ASP	88ASP	0.0	0.0	0.0	0.0	0.0
89VAL	89VAL	0.0	0.0	0.0	0.0	0.0
90VAL	90VAL	0.0	0.0	0.0	0.0	0.0
91LEU	91LEU	0.0	0.0	0.0	0.0	0.0
92GLU	92GLU	0.0	0.0	0.0	0.0	0.0
93ASN	93ASN	0.0	0.0	0.0	0.0	0.0
94ASN	94ASN	0.0	0.0	0.0	0.0	0.0
95VAL	95VAL	0.0	0.0	0.0	0.0	0.0
96ASP	96ASP	0.0	0.0	0.0	0.0	0.0
97GLY	97GLY	0.0	0.0	0.0	0.0	0.0
98GLN	98GLN	0.0	0.0	0.0	0.0	0.0
99PHE	99PHE	0.0	0.0	0.0	0.0	0.0
100GLU	100GLU	0.0	0.0	0.0	0.0	0.0
101VAL	101VAL	0.0	0.0	0.0	0.0	0.0
102ALA	102ALA	0.0	0.0	0.0	0.0	0.0
103TYR	103TYR	0.0	0.0	0.0	0.0	0.0
104TYR	104TYR	0.0	0.0	0.0	0.0	0.0
105ALA	105ALA	0.0	0.0	0.0	0.0	0.0
106ASN	106ASN	0.0	0.0	0.0	0.0	0.0
107VAL	107VAL	0.0	0.0	0.0	0.0	0.0
108LEU	108LEU	0.0	0.0	0.0	0.0	0.0
109VAL	109VAL	0.0	0.0	0.0	0.0	0.0
110TYR	110TYR	0.0	0.0	0.0	0.0	0.0
111ASN	111ASN	0.0	0.0	0.0	0.0	0.0
112ASP	112ASP	0.0	0.0	0.0	0.0	0.0
113GLY	113GLY	0.0	0.0	0.0	0.0	0.0
114SER	114SER	0.0	0.0	0.0	0.0	0.0
115MET	115MET	0.0	0.0	0.0	0.0	0.0
116TYR	116TYR	0.0	0.0	0.0	0.0	0.0
117TRP	117TRP	0.0	0.0	0.0	0.0	0.0
118LEU	118LEU	0.0	0.0	0.0	0.0	0.0
119PRO	119PRO	0.0	0.0	0.0	0.0	0.0
120PRO	120PRO	0.0	0.0	0.0	0.0	0.0
121ALA	121ALA	0.0	0.0	0.0	0.0	0.0
122ILE	122ILE	0.0	0.0	0.0	0.0	0.0
123TYR	123TYR	0.0	0.0	0.0	0.0	0.0
124ARG	124ARG	0.0	0.0	0.0	0.0	0.0
125SER	125SER	0.0	0.0	0.0	0.0	0.0
126THR	126THR	0.0	0.0	0.0	0.0	0.0
127CYS	127CYS	0.0	0.0	0.0	0.0	0.0
128PRO	128PRO	0.0	0.0	0.0	0.0	0.0
129ILE	129ILE	0.0	0.0	0.0	0.0	0.0
130ALA	130ALA	0.0	0.0	0.0	0.0	0.0
131VAL	131VAL	0.0	0.0	0.0	0.0	0.0
132THR	132THR	0.044441481678999174	0.048784521920983384	0.006666222251849876	0.013332444503699753	0.11332577828144791
133TYR	133TYR	6.886207586160924	3.2304754222436634	2.546496900206653	10.29264715685621	7.819478701419905
134PHE	134PHE	0.0	0.0	0.0	0.0	0.0
135PRO	135PRO	21.18525431637891	10.19219966112817	20.59862675821612	9.006066262249183	33.95106992867142
136PHE	136PHE	3.988622980690176	2.1277493567671173	6.432904473035131	1.2465835610959268	4.286380907939471
137ASP	137ASP	0.0	0.0	0.0	0.0	0.0
138TRP	138TRP	0.0	0.0	0.0	0.0	0.0
139GLN	139GLN	0.0	0.0	0.0	0.0	0.0
140ASN	140ASN	0.0	0.0	0.0	0.0	0.0
141CYS	141CYS	0.0	0.0	0.0	0.0	0.0
142SER	142SER	0.0	0.0	0.0	0.0	0.0
143LEU	143LEU	0.0	0.0	0.0	0.0	0.0
144VAL	144VAL	0.0	0.0	0.0	0.0	0.0
145PHE	145PHE	0.0	0.0	0.0	0.0	0.0
146ARG	146ARG	0.0	0.0	0.0	0.0	0.0
147SER	147SER	0.0	0.0	0.0	0.0	0.0
148GLN	148GLN	0.0	0.0	0.0	0.0	0.0
149THR	149THR	0.0	0.0	0.0	0.0	0.0
150TYR	150TYR	0.0	0.0	0.0	0.0	0.0
151ASN	151ASN	0.0	0.0	0.0	0.0	0.0
152ALA	152ALA	0.0	0.0	0.0	0.0	0.0
153HIS	153HIS	0.0	0.0	0.0	0.0	0.0
154GLU	154GLU	0.0	0.0	0.0	0.0	0.0
155VAL	155VAL	0.0	0.0	0.0	0.0	0.0
156ASN	156ASN	0.0	0.0	0.0	0.0	0.0
157LEU	157LEU	0.0	0.0	0.0	0.0	0.0
158GLN	158GLN	0.0	0.0	0.0	0.0	0.0
159LEU	159LEU	0.0	0.0	0.0	0.0	0.0
160SER	160SER	0.0	0.0	0.0	0.0	0.0
161ALA	161ALA	0.0	0.0	0.0	0.0	0.0
162GLU	162GLU	0.0	0.0	0.0	0.0	0.0
163GLU	163GLU	0.0	0.0	0.0	0.0	0.0
164GLY	164GLY	0.0	0.0	0.0	0.0	0.0
165GLU	165GLU	0.0	0.0	0.0	0.0	0.0
166ALA	166ALA	0.0	0.0	0.0	0.0	0.0
167VAL	167VAL	0.0	0.0	0.0	0.0	0.0
168GLU	168GLU	0.0	0.0	0.0	0.0	0.0
169TRP	169TRP	0.0	0.0	0.0	0.0	0.0
170ILE	170ILE	0.0	0.0	0.0	0.0	0.0
171HIS	171HIS	0.0	0.0	0.0	0.0	0.0
172ILE	172ILE	0.0	0.0	0.0	0.0	0.0
173ASP	173ASP	0.0	0.0	0.0	0.0	0.0
174PRO	174PRO	0.0	0.0	0.0	0.0	0.0
175GLU	175GLU	0.0	0.0	0.0	0.0	0.0
176ASP	176ASP	0.0	0.0	0.0	0.0	0.0
177PHE	177PHE	0.0	0.0	0.0	0.0	0.0
178THR	178THR	0.0	0.0	0.0	0.0	0.0
179GLU	179GLU	0.0	0.0	0.0	0.0	0.0
180ASN	180ASN	0.0	0.0	0.0	0.0	0.0
181GLY	181GLY	0.0	0.0	0.0	0.0	0.0
182GLU	182GLU	0.0	0.0	0.0	0.0	0.0
183TRP	183TRP	0.0	0.0	0.0	0.0	0.0
184THR	184THR	0.0	0.0	0.0	0.0	0.0
185ILE	185ILE	0.0	0.0	0.0	0.0	0.0
186ARG	186ARG	0.0	0.0	0.0	0.0	0.0
187HIS	187HIS	0.0	0.0	0.0	0.0	0.0
188ARG	188ARG	0.0	0.0	0.0	0.0	0.0
189PRO	189PRO	0.0	0.0	0.0	0.0	0.0
190ALA	190ALA	0.0	0.0	0.0	0.0	0.0
191LYS	191LYS	0.0	0.0	0.0	0.0	0.0
192LYS	192LYS	0.0	0.0	0.0	0.0	0.0
193ASN	193ASN	0.0	0.0	0.0	0.0	0.0
194TYR	194TYR	0.0	0.0	0.0	0.0	0.0
195ASN	195ASN	0.0	0.0	0.0	0.0	0.0
196TRP	196TRP	0.0	0.0	0.0	0.0	0.0
197GLN	197GLN	0.0	0.0	0.0	0.0	0.0
198LEU	198LEU	0.0	0.0	0.0	0.0	0.0
199THR	199THR	0.0	0.0	0.0	0.0	0.0
200LYS	200LYS	0.0	0.0	0.0	0.0	0.0
201ASP	201ASP	0.0	0.0	0.0	0.0	0.0
202ASP	202ASP	0.0	0.0	0.0	0.0	0.0
203THR	203THR	0.0	0.0	0.0	0.0	0.0
204ASP	204ASP	0.0	0.0	0.0	0.0	0.0
205PHE	205PHE	0.0	0.0	0.0	0.0	0.0
206GLN	206GLN	0.0	0.0	0.0	0.0	0.0
207GLU	207GLU	0.0	0.0	0.0	0.0	0.0
208ILE	208ILE	0.0	0.0	0.0	0.0	0.0
209ILE	209ILE	0.0	0.0	0.0	0.0	0.0
210PHE	210PHE	0.0	0.0	0.0	0.0	0.0
211PHE	211PHE	0.0	0.0	0.0	0.0	0.0
212LEU	212LEU	0.0	0.0	0.0	0.0	0.0
213ILE	213ILE	0.0	0.0	0.0	0.0	0.0
214ILE	214ILE	0.0	0.0	0.0	0.0	0.0
215GLN	215GLN	0.0	0.0	0.0	0.0	0.0
216ARG	216ARG	0.0	0.0	0.0	0.0	0.0
217LYS	217LYS	1.6443348221229694	0.7893275069092097	1.6265582294513699	2.6198253449770017	0.6866208919405373
218PRO	218PRO	32.98446770215319	13.98212745024623	31.391240583961068	16.712219185387642	50.84994333711086
219LEU	219LEU	39.652912028087016	7.688433487651355	38.424105059662686	30.911272581827877	49.62335844277048
220PHE	220PHE	0.0022220740839499586	0.0031424873061198033	0.006666222251849876	0.0	0.0
221TYR	221TYR	0.0	0.0	0.0	0.0	0.0
222ILE	222ILE	35.2265404528587	4.917540818023717	33.57109526031598	30.20465302313179	41.903873075128324
223ILE	223ILE	21.376352687598608	3.1935974653556576	25.664955669622024	20.45863609092727	18.005466302246518
224ASN	224ASN	0.0	0.0	0.0	0.0	0.0
225ILE	225ILE	0.0	0.0	0.0	0.0	0.0
226ILE	226ILE	6.199586694220385	2.60664349705172	8.63942403839744	7.372841810545964	2.5864942337177523
227ALA	227ALA	6.699553363109126	1.8585813388765642	8.65275648290114	7.246183587760816	4.199720018665422
228PRO	228PRO	0.044441481678999174	0.03325695964068121	0.07999466702219853	0.0	0.05332977801479901
229CYS	229CYS	0.0	0.0	0.0	0.0	0.0
230VAL	230VAL	12.781370130880163	6.158652202618738	20.01866542230518	13.359109392707152	4.966335577628158
231LEU	231LEU	1.6887763038019685	0.3584640104895369	1.8798746750216653	1.999866675554963	1.186587560829278
232ILE	232ILE	0.0	0.0	0.0	0.0	0.0
233SER	233SER	0.0	0.0	0.0	0.0	0.0
234SER	234SER	7.486167588827411	1.5464582018794195	9.486034264382374	7.252849810012666	5.719618692087194
235LEU	235LEU	5.91071706330689	1.2139644441526272	5.566295580294647	7.539497366842211	4.626358242783814
236VAL	236VAL	0.0	0.0	0.0	0.0	0.0
237VAL	237VAL	16.465568962069195	3.5901304934514027	20.271981867875475	11.652556496233585	17.472168522098528
238LEU	238LEU	32.01342132746706	6.53461704267953	29.424705019665357	25.624958336110925	40.99060062662489
239VAL	239VAL	0.004444148167899917	0.006284974612239607	0.0	0.0	0.013332444503699753
240TYR	240TYR	59.2582716707775	18.052161312748144	72.60849276714886	71.42857142857143	33.73775081661223
241PHE	241PHE	54.88300779948003	3.051139949962151	54.17638824078395	58.92273848410106	51.5498966735551
242LEU	242LEU	0.004444148167899917	0.0031424873061198033	0.0	0.006666222251849876	0.006666222251849876
243PRO	243PRO	0.0	0.0	0.0	0.0	0.0
244ALA	244ALA	0.0	0.0	0.0	0.0	0.0
245GLN	245GLN	0.0	0.0	0.0	0.0	0.0
246ALA	246ALA	0.0	0.0	0.0	0.0	0.0
247GLY	247GLY	0.0	0.0	0.0	0.0	0.0
248GLY	248GLY	0.0	0.0	0.0	0.0	0.0
249GLN	249GLN	0.0	0.0	0.0	0.0	0.0
250LYS	250LYS	0.0	0.0	0.0	0.0	0.0
251CYS	251CYS	0.0	0.0	0.0	0.0	0.0
252THR	252THR	0.0	0.0	0.0	0.0	0.0
253LEU	253LEU	0.0	0.0	0.0	0.0	0.0
254SER	254SER	0.0	0.0	0.0	0.0	0.0
255ILE	255ILE	0.0	0.0	0.0	0.0	0.0
256SER	256SER	0.0	0.0	0.0	0.0	0.0
257VAL	257VAL	0.0	0.0	0.0	0.0	0.0
258LEU	258LEU	0.0	0.0	0.0	0.0	0.0
259LEU	259LEU	0.0	0.0	0.0	0.0	0.0
260ALA	260ALA	0.0	0.0	0.0	0.0	0.0
261GLN	261GLN	0.0	0.0	0.0	0.0	0.0
262THR	262THR	0.0	0.0	0.0	0.0	0.0
263ILE	263ILE	0.0	0.0	0.0	0.0	0.0
264PHE	264PHE	0.0	0.0	0.0	0.0	0.0
265LEU	265LEU	0.0	0.0	0.0	0.0	0.0
266PHE	266PHE	0.0	0.0	0.0	0.0	0.0
267LEU	267LEU	0.0	0.0	0.0	0.0	0.0
268ILE	268ILE	0.0	0.0	0.0	0.0	0.0
269ALA	269ALA	0.0	0.0	0.0	0.0	0.0
270GLN	270GLN	0.0	0.0	0.0	0.0	0.0
271LYS	271LYS	0.0	0.0	0.0	0.0	0.0
272VAL	272VAL	0.0	0.0	0.0	0.0	0.0
273PRO	273PRO	0.0	0.0	0.0	0.0	0.0
274GLU	274GLU	0.0	0.0	0.0	0.0	0.0
275THR	275THR	0.0	0.0	0.0	0.0	0.0
276SER	276SER	0.0	0.0	0.0	0.0	0.0
277LEU	277LEU	0.5777392618269893	0.48732876105968276	0.03999733351109926	1.2199186720885273	0.47330177988134126
278ASN	278ASN	0.43997066862209183	0.521955695275179	0.0	1.1732551163255782	0.14665688954069728
279VAL	279VAL	17.69659800457747	8.182907213928882	10.472635157656157	29.13805746283581	13.47910139324045
280PRO	280PRO	0.0	0.0	0.0	0.0	0.0
281LEU	281LEU	0.044441481678999174	0.03325695964068121	0.05332977801479901	0.07999466702219853	0.0
282ILE	282ILE	0.004444148167899917	0.006284974612239607	0.0	0.013332444503699753	0.0
283GLY	283GLY	0.0022220740839499586	0.0031424873061198033	0.0	0.006666222251849876	0.0
284LYS	284LYS	18.272115192320513	8.431473814242155	11.439237384174389	30.15132324511699	13.225784947670155
285TYR	285TYR	17.398840077328178	7.121574454904489	25.558296113592426	18.43210452636491	8.206119592027198
286LEU	286LEU	0.0	0.0	0.0	0.0	0.0
287ILE	287ILE	4.575250538852965	1.2961684029242282	4.513032464502366	6.192920471968535	3.019798680087994
288PHE	288PHE	26.731551229918	2.971734788230913	27.771481901206585	29.7380174655023	22.68515432304513
289VAL	289VAL	2.584272159633802	1.3033596328125234	1.5198986734217719	1.8132124525031665	4.419705352976468
290MET	290MET	0.0	0.0	0.0	0.0	0.0
291PHE	291PHE	13.994622580716841	1.612291998723229	14.832344510365976	11.739217385507633	15.412305846276915
292VAL	292VAL	31.94453703086461	1.9000721485303158	34.53769748683421	30.037997466835545	31.25791613892407
293SER	293SER	0.0	0.0	0.0	0.0	0.0
294MET	294MET	4.099726684887674	0.09058870346705553	4.146390240650623	3.9730684621025265	4.179721351909873
295LEU	295LEU	37.23529542474946	2.432025317143911	39.69735350976602	38.084127724818345	33.92440503966402
296ILE	296ILE	26.764882341177255	2.228931932468578	26.744883674421704	29.504699686687555	24.045063662422507
297VAL	297VAL	0.1999866675554963	0.11167994909787404	0.33331111259249385	0.20665288980734617	0.05999600026664889
298MET	298MET	8.714974557251738	0.8514227062073579	8.62609159389374	7.719485367642157	9.799346710219318
299ASN	299ASN	14.339044063729085	1.0265116488191544	15.218985400973269	14.899006732884475	12.899140057329511
300CYS	300CYS	0.004444148167899917	0.006284974612239607	0.0	0.0	0.013332444503699753
301VAL	301VAL	5.386307579494701	3.3657667468956682	10.052663155789615	3.8664089060729285	2.2398506766215585
302ILE	302ILE	17.474390596182477	7.829309572210616	26.658222785147657	18.23878408106126	7.526164922338511
303VAL	303VAL	0.5644068173232896	0.20785599775425756	0.2866475568295447	0.7866142257182854	0.6199586694220385
304LEU	304LEU	0.01999866675554963	0.028282385755078226	0.05999600026664889	0.0	0.0
305ASN	305ASN	8.732751149923338	4.711269749075428	14.459036064262383	8.819412039197386	2.919805346310246
306VAL	306VAL	14.790125102770928	8.940127855340831	25.711619225384975	14.845676954869676	3.8130791280581295
307SER	307SER	0.0	0.0	0.0	0.0	0.0
308LEU	308LEU	0.0	0.0	0.0	0.0	0.0
309ARG	309ARG	13.383552207630602	11.119893259104147	28.70475301646557	8.792747150189987	2.653156456236251
310THR	310THR	0.0	0.0	0.0	0.0	0.0
311PRO	311PRO	0.0	0.0	0.0	0.0	0.0
312ASN	312ASN	0.0022220740839499586	0.0031424873061198033	0.0	0.006666222251849876	0.0
313THR	313THR	0.7977245961380351	0.3803188689682128	1.233251116592227	0.8532764482367842	0.3066462235850943
314HIS	314HIS	38.62186965313424	23.4216839463504	68.2421171921872	36.65088994067062	10.972601826544897
315SER	315SER	2.6353798635646513	1.170035424661038	1.9732017865475635	4.279714685687621	1.6532231184587693
316LEU	316LEU	7.643934848787858	4.292813645043388	13.712419172055196	4.759682687820812	4.459702686487567
317SER	317SER	11.959202719818679	5.02831454994451	5.072995133657757	16.938870741950538	13.865742283847743
318GLU	318GLU	0.13776859320489745	0.1432160793220187	0.026664889007399505	0.04666355576294914	0.3399773348443437
319LYS	319LYS	19.56091816101149	4.2691947839652356	14.05906272915139	20.15865608959403	24.465035664289047
320ILE	320ILE	15.143434882118969	3.557732831356038	15.038997400173322	19.55202986467569	10.8392773815079
321LYS	321LYS	1.9954225273870627	1.2634479542325845	3.4264382374508364	2.206519565362309	0.3533097793480435
322HIS	322HIS	0.3288669644245939	0.16690720137069903	0.09999333377774815	0.4933004466368909	0.3933071128591427
323LEU	323LEU	14.394595915827834	2.938069342937362	11.025931604559696	13.97240183987734	18.185454303046463
324PHE	324PHE	24.593915961158146	1.7274507400251544	23.918405439637358	22.898473435104325	26.96486900873275
325LEU	325LEU	0.0	0.0	0.0	0.0	0.0
326GLY	326GLY	0.0022220740839499586	0.0031424873061198033	0.0	0.0	0.006666222251849876
327PHE	327PHE	27.878141457236183	3.8868744471446406	23.27844810345977	27.57149523365109	32.7844810345977
328LEU	328LEU	13.5390973935071	2.30721281050424	10.33264449036731	14.61902539830678	15.66562229184721
329PRO	329PRO	0.0022220740839499586	0.0031424873061198033	0.006666222251849876	0.0	0.0
330LYS	330LYS	3.5708730529075843	0.47843272706601864	3.019798680087994	3.5064329044730354	4.1863875741617225
331TYR	331TYR	39.484034397706814	2.3308783956180945	37.71081927871475	42.777148190120656	37.96413572428505
332LEU	332LEU	11.83032242294958	2.93430078236555	14.479034731017933	13.272448503433104	7.739484034397707
333GLY	333GLY	12.081416794435926	4.82589167597371	17.932137857476167	12.199186720885274	6.112925804946337
334MET	334MET	3.424216163366887	2.5892665226111466	6.539564029064729	3.533097793480435	0.1999866675554963
335GLU	335GLU	0.0	0.0	0.0	0.0	0.0
336ALA	419ALA	0.0	0.0	0.0	0.0	0.0
337CYS	420CYS	0.0	0.0	0.0	0.0	0.0
338ASN	421ASN	0.0	0.0	0.0	0.0	0.0
339PHE	422PHE	0.0	0.0	0.0	0.0	0.0
340ILE	423ILE	0.0	0.0	0.0	0.0	0.0
341ALA	424ALA	0.0	0.0	0.0	0.0	0.0
342LYS	425LYS	0.0	0.0	0.0	0.0	0.0
343SER	426SER	0.0	0.0	0.0	0.0	0.0
344THR	427THR	0.0	0.0	0.0	0.0	0.0
345LYS	428LYS	0.0	0.0	0.0	0.0	0.0
346GLU	429GLU	0.0	0.0	0.0	0.0	0.0
347GLN	430GLN	0.0	0.0	0.0	0.0	0.0
348ASN	431ASN	0.0	0.0	0.0	0.0	0.0
349ASP	432ASP	0.0	0.0	0.0	0.0	0.0
350SER	433SER	0.0	0.0	0.0	0.0	0.0
351GLY	434GLY	0.0	0.0	0.0	0.0	0.0
352SER	435SER	0.0	0.0	0.0	0.0	0.0
353GLU	436GLU	0.0	0.0	0.0	0.0	0.0
354ASN	437ASN	0.0	0.0	0.0	0.0	0.0
355GLU	438GLU	0.0	0.0	0.0	0.0	0.0
356ASN	439ASN	0.0	0.0	0.0	0.0	0.0
357TRP	440TRP	18.41655000777726	11.53696584575175	28.424771681887876	24.571695220318645	2.253183121125258
358VAL	441VAL	0.0	0.0	0.0	0.0	0.0
359LEU	442LEU	0.0	0.0	0.0	0.0	0.0
360ILE	443ILE	6.897317956580673	3.6388266182870654	11.065928938070796	7.426171588560763	2.199853343110459
361GLY	444GLY	0.4666355576294914	0.3488585544393105	0.8799413372441838	0.4933004466368909	0.026664889007399505
362LYS	445LYS	0.05332977801479901	0.03924965387342109	0.10665955602959802	0.03999733351109926	0.013332444503699753
363VAL	446VAL	0.13554651912094748	0.04365682888782636	0.07999466702219853	0.18665422305179655	0.1399906672888474
364ILE	447ILE	4.006399573361776	0.23681514123500572	4.2930471301913204	4.013065795613626	3.7130857942803814
365ASP	448ASP	0.05332977801479901	0.038100633734378254	0.09999333377774815	0.006666222251849876	0.05332977801479901
366LYS	449LYS	17.189965113436884	8.682239182553701	28.544763682421173	15.558962735817612	7.466168922071862
367ALA	450ALA	7.792813812412505	1.693596588088074	6.679554696353576	10.185987600826612	6.512899140057329
368CYS	451CYS	20.856387351954314	4.993993724947113	13.872408506099593	23.438437437504167	25.258316112259184
369PHE	452PHE	59.764904561918094	4.004505494560296	62.23585094327045	54.1163922405173	62.94247050196653
370TRP	453TRP	45.49918894295936	0.7818417476950069	46.210252649823346	45.87694153723085	44.41037264182388
371ILE	454ILE	6.164033508877186	0.6183517556035687	5.4263049130058	6.939537364175721	6.126258249450037
372ALA	455ALA	43.0460191542786	4.235051690306075	48.38344110392641	42.73048463435771	38.024131724551694
373LEU	456LEU	15.67228851409906	3.5126922148307194	13.852409839344043	12.579161389240717	20.58529431371242
374LEU	457LEU	5.617403284225496	0.28052750263111437	5.266315578961403	5.632957802813146	5.95293647090194
375LEU	458LEU	14.63902406506233	1.4244621470191254	16.2789147390174	12.805812945803613	14.832344510365976
376PHE	459PHE	5.401862098082351	0.2562428160811656	5.572961802546497	5.039664022398507	5.592960469302047
377SER	460SER	2.7331511232584496	0.19827575891566546	2.4531697886807544	2.8864742350509967	2.859809346043597
378ILE	461ILE	3.6064262382507835	0.27759033149332735	3.946403573095127	3.6064262382507835	3.2664489034064395
379GLY	462GLY	5.466302246516899	0.9691962737080417	5.886274248383441	4.126391573895074	6.386240917272182
380THR	463THR	0.41774992778259223	0.27243751970302604	0.3999733351109926	0.7599493367108859	0.09332711152589827
381LEU	464LEU	4.424149501144368	1.3876243305121252	3.4731017932137855	6.386240917272182	3.4131057929471367
382ALA	465ALA	10.434859898229007	1.4718653749207393	12.292513832411172	8.692753816412239	10.31931204586361
383ILE	466ILE	15.305646290247317	2.4659436486098	12.97913472435171	18.718752083194452	14.219052063195788
384PHE	467PHE	70.91305024109504	14.530778731419135	76.20825278314778	51.069928671421906	85.46096926871542
385LEU	468LEU	12.710263760193763	0.23425762205085784	12.865808946070262	12.885807612825811	12.37917472168522
386THR	469THR	28.140346199142282	1.7610045765278357	25.651623225118325	29.464702353176456	29.30471301913206
387GLY	470GLY	15.716729995778058	7.63244183214775	15.925604959669355	6.266248916738884	24.958336110925938
388HIS	471HIS	54.416372241850546	13.05277752413193	49.970001999866675	41.12392507166189	72.15518965402306
389PHE	472PHE	62.08030575739395	0.9087006171829908	63.34911005932938	61.269248716752216	61.62255849610026
390ASN	473ASN	1.2021420794169277	0.39194262711995803	0.7266182254516366	1.1932537830811278	1.6865542297180187
391GLN	474GLN	0.488856298468991	0.09922500083001623	0.4666355576294914	0.6199586694220385	0.37997466835544297
392VAL	475VAL	0.0	0.0	0.0	0.0	0.0
393PRO	476PRO	0.0	0.0	0.0	0.0	0.0
394GLU	477GLU	0.0	0.0	0.0	0.0	0.0
395PHE	478PHE	0.0	0.0	0.0	0.0	0.0
396PRO	479PRO	0.0	0.0	0.0	0.0	0.0
397PHE	480PHE	0.0	0.0	0.0	0.0	0.0
398PRO	481PRO	0.0	0.0	0.0	0.0	0.0
399GLY	482GLY	0.0	0.0	0.0	0.0	0.0
400ASP	483ASP	0.0	0.0	0.0	0.0	0.0
401PRO	484PRO	0.0	0.0	0.0	0.0	0.0
402ARG	485ARG	0.0	0.0	0.0	0.0	0.0
403LYS	486LYS	0.0	0.0	0.0	0.0	0.0
404TYR	487TYR	0.0	0.0	0.0	0.0	0.0
405VAL	488VAL	0.0	0.0	0.0	0.0	0.0
406PRO	489PRO	0.0	0.0	0.0	0.0	0.0
