# Supplementary material for: State-dependent binding of cholesterol and an anionic lipid to the muscle-type Torpedo nicotinic acetylcholine receptor
Source: Commun Biol. 2024 Apr 10;7:437. doi: 10.1038/s42003-024-06106-8 (PMC11006840; doi:10.1038/s42003-024-06106-8)
Supplement: Supplementary file 6 — Supplementary Data 1 [file 42003_2024_6106_MOESM6_ESM.zip › COMMS_BIO_TEXT_FILES/occupancy-nic-CHOL-in-3PC2CHOL-gamma-sterol.txt]

Residue	Renumbered	Occupancy Avg	Occupancy Std	r1_occ	r2_occ	r3_occ
1ASN	1ASN	0.0	0.0	0.0	0.0	0.0
2GLU	2GLU	0.0	0.0	0.0	0.0	0.0
3GLU	3GLU	0.0	0.0	0.0	0.0	0.0
4GLY	4GLY	0.0	0.0	0.0	0.0	0.0
5ARG	5ARG	0.0	0.0	0.0	0.0	0.0
6LEU	6LEU	0.0	0.0	0.0	0.0	0.0
7ILE	7ILE	0.0	0.0	0.0	0.0	0.0
8GLU	8GLU	0.0	0.0	0.0	0.0	0.0
9LYS	9LYS	0.0	0.0	0.0	0.0	0.0
10LEU	10LEU	0.0	0.0	0.0	0.0	0.0
11LEU	11LEU	0.0	0.0	0.0	0.0	0.0
12GLY	12GLY	0.0	0.0	0.0	0.0	0.0
13ASP	13ASP	0.0	0.0	0.0	0.0	0.0
14TYR	14TYR	0.0	0.0	0.0	0.0	0.0
15ASP	15ASP	0.0	0.0	0.0	0.0	0.0
16LYS	16LYS	0.0	0.0	0.0	0.0	0.0
17ARG	17ARG	0.0	0.0	0.0	0.0	0.0
18ILE	18ILE	0.0	0.0	0.0	0.0	0.0
19ILE	19ILE	0.0	0.0	0.0	0.0	0.0
20PRO	20PRO	0.0	0.0	0.0	0.0	0.0
21ALA	21ALA	0.0	0.0	0.0	0.0	0.0
22LYS	22LYS	0.0	0.0	0.0	0.0	0.0
23THR	23THR	0.0	0.0	0.0	0.0	0.0
24LEU	24LEU	0.0	0.0	0.0	0.0	0.0
25ASP	25ASP	0.0	0.0	0.0	0.0	0.0
26HIS	26HIS	0.0	0.0	0.0	0.0	0.0
27ILE	27ILE	0.0	0.0	0.0	0.0	0.0
28ILE	28ILE	0.0	0.0	0.0	0.0	0.0
29ASP	29ASP	0.0	0.0	0.0	0.0	0.0
30VAL	30VAL	0.0	0.0	0.0	0.0	0.0
31THR	31THR	0.0	0.0	0.0	0.0	0.0
32LEU	32LEU	0.0	0.0	0.0	0.0	0.0
33LYS	33LYS	0.0	0.0	0.0	0.0	0.0
34LEU	34LEU	0.0	0.0	0.0	0.0	0.0
35THR	35THR	0.0	0.0	0.0	0.0	0.0
36LEU	36LEU	0.0	0.0	0.0	0.0	0.0
37THR	37THR	0.0	0.0	0.0	0.0	0.0
38ASN	38ASN	0.0	0.0	0.0	0.0	0.0
39LEU	39LEU	0.0	0.0	0.0	0.0	0.0
40ILE	40ILE	0.0	0.0	0.0	0.0	0.0
41SER	41SER	0.0	0.0	0.0	0.0	0.0
42LEU	42LEU	0.0	0.0	0.0	0.0	0.0
43ASN	43ASN	0.0	0.0	0.0	0.0	0.0
44GLU	44GLU	0.0	0.0	0.0	0.0	0.0
45LYS	45LYS	0.0	0.0	0.0	0.0	0.0
46GLU	46GLU	0.0	0.0	0.0	0.0	0.0
47GLU	47GLU	0.0	0.0	0.0	0.0	0.0
48ALA	48ALA	0.0	0.0	0.0	0.0	0.0
49LEU	49LEU	0.0	0.0	0.0	0.0	0.0
50THR	50THR	0.0	0.0	0.0	0.0	0.0
51THR	51THR	0.0	0.0	0.0	0.0	0.0
52ASN	52ASN	0.0	0.0	0.0	0.0	0.0
53VAL	53VAL	0.0	0.0	0.0	0.0	0.0
54TRP	54TRP	0.0	0.0	0.0	0.0	0.0
55ILE	55ILE	0.0	0.0	0.0	0.0	0.0
56GLU	56GLU	0.0	0.0	0.0	0.0	0.0
57ILE	57ILE	0.0	0.0	0.0	0.0	0.0
58GLN	58GLN	0.0	0.0	0.0	0.0	0.0
59TRP	59TRP	0.0	0.0	0.0	0.0	0.0
60ASN	60ASN	0.0	0.0	0.0	0.0	0.0
61ASP	61ASP	0.0	0.0	0.0	0.0	0.0
62TYR	62TYR	0.0	0.0	0.0	0.0	0.0
63ARG	63ARG	0.0	0.0	0.0	0.0	0.0
64LEU	64LEU	0.0	0.0	0.0	0.0	0.0
65SER	65SER	0.0	0.0	0.0	0.0	0.0
66TRP	66TRP	0.0	0.0	0.0	0.0	0.0
67ASN	67ASN	0.0	0.0	0.0	0.0	0.0
68THR	68THR	0.0	0.0	0.0	0.0	0.0
69SER	69SER	0.0	0.0	0.0	0.0	0.0
70GLU	70GLU	0.0	0.0	0.0	0.0	0.0
71TYR	71TYR	0.0	0.0	0.0	0.0	0.0
72GLU	72GLU	0.0	0.0	0.0	0.0	0.0
73GLY	73GLY	0.0	0.0	0.0	0.0	0.0
74ILE	74ILE	0.0	0.0	0.0	0.0	0.0
75ASP	75ASP	0.0	0.0	0.0	0.0	0.0
76LEU	76LEU	0.0	0.0	0.0	0.0	0.0
77VAL	77VAL	0.0	0.0	0.0	0.0	0.0
78ARG	78ARG	0.0	0.0	0.0	0.0	0.0
79ILE	79ILE	0.0	0.0	0.0	0.0	0.0
80PRO	80PRO	0.0	0.0	0.0	0.0	0.0
81SER	81SER	0.0	0.0	0.0	0.0	0.0
82GLU	82GLU	0.0	0.0	0.0	0.0	0.0
83LEU	83LEU	0.0	0.0	0.0	0.0	0.0
84LEU	84LEU	0.0	0.0	0.0	0.0	0.0
85TRP	85TRP	0.0	0.0	0.0	0.0	0.0
86LEU	86LEU	0.0	0.0	0.0	0.0	0.0
87PRO	87PRO	0.0	0.0	0.0	0.0	0.0
88ASP	88ASP	0.0	0.0	0.0	0.0	0.0
89VAL	89VAL	0.0	0.0	0.0	0.0	0.0
90VAL	90VAL	0.0	0.0	0.0	0.0	0.0
91LEU	91LEU	0.0	0.0	0.0	0.0	0.0
92GLU	92GLU	0.0	0.0	0.0	0.0	0.0
93ASN	93ASN	0.0	0.0	0.0	0.0	0.0
94ASN	94ASN	0.0	0.0	0.0	0.0	0.0
95VAL	95VAL	0.0	0.0	0.0	0.0	0.0
96ASP	96ASP	0.0	0.0	0.0	0.0	0.0
97GLY	97GLY	0.0	0.0	0.0	0.0	0.0
98GLN	98GLN	0.0	0.0	0.0	0.0	0.0
99PHE	99PHE	0.0	0.0	0.0	0.0	0.0
100GLU	100GLU	0.0	0.0	0.0	0.0	0.0
101VAL	101VAL	0.0	0.0	0.0	0.0	0.0
102ALA	102ALA	0.0	0.0	0.0	0.0	0.0
103TYR	103TYR	0.0	0.0	0.0	0.0	0.0
104TYR	104TYR	0.0	0.0	0.0	0.0	0.0
105ALA	105ALA	0.0	0.0	0.0	0.0	0.0
106ASN	106ASN	0.0	0.0	0.0	0.0	0.0
107VAL	107VAL	0.0	0.0	0.0	0.0	0.0
108LEU	108LEU	0.0	0.0	0.0	0.0	0.0
109VAL	109VAL	0.0	0.0	0.0	0.0	0.0
110TYR	110TYR	0.0	0.0	0.0	0.0	0.0
111ASN	111ASN	0.0	0.0	0.0	0.0	0.0
112ASP	112ASP	0.0	0.0	0.0	0.0	0.0
113GLY	113GLY	0.0	0.0	0.0	0.0	0.0
114SER	114SER	0.0	0.0	0.0	0.0	0.0
115MET	115MET	0.0	0.0	0.0	0.0	0.0
116TYR	116TYR	0.0	0.0	0.0	0.0	0.0
117TRP	117TRP	0.0	0.0	0.0	0.0	0.0
118LEU	118LEU	0.0	0.0	0.0	0.0	0.0
119PRO	119PRO	0.0	0.0	0.0	0.0	0.0
120PRO	120PRO	0.0	0.0	0.0	0.0	0.0
121ALA	121ALA	0.0	0.0	0.0	0.0	0.0
122ILE	122ILE	0.0	0.0	0.0	0.0	0.0
123TYR	123TYR	0.0	0.0	0.0	0.0	0.0
124ARG	124ARG	0.0	0.0	0.0	0.0	0.0
125SER	125SER	0.0	0.0	0.0	0.0	0.0
126THR	126THR	0.0	0.0	0.0	0.0	0.0
127CYS	127CYS	0.0	0.0	0.0	0.0	0.0
128PRO	128PRO	0.0	0.0	0.0	0.0	0.0
129ILE	129ILE	0.0	0.0	0.0	0.0	0.0
130ALA	130ALA	0.0	0.0	0.0	0.0	0.0
131VAL	131VAL	0.0	0.0	0.0	0.0	0.0
132THR	132THR	0.0	0.0	0.0	0.0	0.0
133TYR	133TYR	0.09110503744194831	0.05286481902704406	0.01999866675554963	0.10665955602959802	0.14665688954069728
134PHE	134PHE	0.0	0.0	0.0	0.0	0.0
135PRO	135PRO	0.006666222251849876	0.005442947676339751	0.006666222251849876	0.013332444503699753	0.0
136PHE	136PHE	0.011110370419749794	0.015712436530599016	0.03333111125924938	0.0	0.0
137ASP	137ASP	0.0	0.0	0.0	0.0	0.0
138TRP	138TRP	0.0	0.0	0.0	0.0	0.0
139GLN	139GLN	0.0	0.0	0.0	0.0	0.0
140ASN	140ASN	0.0	0.0	0.0	0.0	0.0
141CYS	141CYS	0.0	0.0	0.0	0.0	0.0
142SER	142SER	0.0	0.0	0.0	0.0	0.0
143LEU	143LEU	0.0	0.0	0.0	0.0	0.0
144VAL	144VAL	0.0	0.0	0.0	0.0	0.0
145PHE	145PHE	0.0	0.0	0.0	0.0	0.0
146ARG	146ARG	0.0	0.0	0.0	0.0	0.0
147SER	147SER	0.0	0.0	0.0	0.0	0.0
148GLN	148GLN	0.0	0.0	0.0	0.0	0.0
149THR	149THR	0.0	0.0	0.0	0.0	0.0
150TYR	150TYR	0.0	0.0	0.0	0.0	0.0
151ASN	151ASN	0.0	0.0	0.0	0.0	0.0
152ALA	152ALA	0.0	0.0	0.0	0.0	0.0
153HIS	153HIS	0.0	0.0	0.0	0.0	0.0
154GLU	154GLU	0.0	0.0	0.0	0.0	0.0
155VAL	155VAL	0.0	0.0	0.0	0.0	0.0
156ASN	156ASN	0.0	0.0	0.0	0.0	0.0
157LEU	157LEU	0.0	0.0	0.0	0.0	0.0
158GLN	158GLN	0.0	0.0	0.0	0.0	0.0
159LEU	159LEU	0.0	0.0	0.0	0.0	0.0
160SER	160SER	0.0	0.0	0.0	0.0	0.0
161ALA	161ALA	0.0	0.0	0.0	0.0	0.0
162GLU	162GLU	0.0	0.0	0.0	0.0	0.0
163GLU	163GLU	0.0	0.0	0.0	0.0	0.0
164GLY	164GLY	0.0	0.0	0.0	0.0	0.0
165GLU	165GLU	0.0	0.0	0.0	0.0	0.0
166ALA	166ALA	0.0	0.0	0.0	0.0	0.0
167VAL	167VAL	0.0	0.0	0.0	0.0	0.0
168GLU	168GLU	0.0	0.0	0.0	0.0	0.0
169TRP	169TRP	0.0	0.0	0.0	0.0	0.0
170ILE	170ILE	0.0	0.0	0.0	0.0	0.0
171HIS	171HIS	0.0	0.0	0.0	0.0	0.0
172ILE	172ILE	0.0	0.0	0.0	0.0	0.0
173ASP	173ASP	0.0	0.0	0.0	0.0	0.0
174PRO	174PRO	0.0	0.0	0.0	0.0	0.0
175GLU	175GLU	0.0	0.0	0.0	0.0	0.0
176ASP	176ASP	0.0	0.0	0.0	0.0	0.0
177PHE	177PHE	0.0	0.0	0.0	0.0	0.0
178THR	178THR	0.0	0.0	0.0	0.0	0.0
179GLU	179GLU	0.0	0.0	0.0	0.0	0.0
180ASN	180ASN	0.0	0.0	0.0	0.0	0.0
181GLY	181GLY	0.0	0.0	0.0	0.0	0.0
182GLU	182GLU	0.0	0.0	0.0	0.0	0.0
183TRP	183TRP	0.0	0.0	0.0	0.0	0.0
184THR	184THR	0.0	0.0	0.0	0.0	0.0
185ILE	185ILE	0.0	0.0	0.0	0.0	0.0
186ARG	186ARG	0.0	0.0	0.0	0.0	0.0
187HIS	187HIS	0.0	0.0	0.0	0.0	0.0
188ARG	188ARG	0.0	0.0	0.0	0.0	0.0
189PRO	189PRO	0.0	0.0	0.0	0.0	0.0
190ALA	190ALA	0.0	0.0	0.0	0.0	0.0
191LYS	191LYS	0.0	0.0	0.0	0.0	0.0
192LYS	192LYS	0.0	0.0	0.0	0.0	0.0
193ASN	193ASN	0.0	0.0	0.0	0.0	0.0
194TYR	194TYR	0.0	0.0	0.0	0.0	0.0
195ASN	195ASN	0.0	0.0	0.0	0.0	0.0
196TRP	196TRP	0.0	0.0	0.0	0.0	0.0
197GLN	197GLN	0.0	0.0	0.0	0.0	0.0
198LEU	198LEU	0.0	0.0	0.0	0.0	0.0
199THR	199THR	0.0	0.0	0.0	0.0	0.0
200LYS	200LYS	0.0	0.0	0.0	0.0	0.0
201ASP	201ASP	0.0	0.0	0.0	0.0	0.0
202ASP	202ASP	0.0	0.0	0.0	0.0	0.0
203THR	203THR	0.0	0.0	0.0	0.0	0.0
204ASP	204ASP	0.0	0.0	0.0	0.0	0.0
205PHE	205PHE	0.0	0.0	0.0	0.0	0.0
206GLN	206GLN	0.0	0.0	0.0	0.0	0.0
207GLU	207GLU	0.0	0.0	0.0	0.0	0.0
208ILE	208ILE	0.0	0.0	0.0	0.0	0.0
209ILE	209ILE	0.0	0.0	0.0	0.0	0.0
210PHE	210PHE	0.0	0.0	0.0	0.0	0.0
211PHE	211PHE	0.0	0.0	0.0	0.0	0.0
212LEU	212LEU	0.0	0.0	0.0	0.0	0.0
213ILE	213ILE	0.0	0.0	0.0	0.0	0.0
214ILE	214ILE	0.0	0.0	0.0	0.0	0.0
215GLN	215GLN	0.0	0.0	0.0	0.0	0.0
216ARG	216ARG	0.0	0.0	0.0	0.0	0.0
217LYS	217LYS	0.06888429660244873	0.04938806473100209	0.09332711152589827	0.11332577828144791	0.0
218PRO	218PRO	2.7642601604337487	0.3733613488808875	2.973135124325045	3.079794680354643	2.2398506766215585
219LEU	219LEU	14.961224807235075	2.6908445561023937	17.33884407706153	11.199253383107793	16.345576961535897
220PHE	220PHE	0.0	0.0	0.0	0.0	0.0
221TYR	221TYR	0.0	0.0	0.0	0.0	0.0
222ILE	222ILE	32.83336666444459	13.233882660456038	22.15185654289714	24.86500899940004	51.483234451036594
223ILE	223ILE	37.7841477234851	10.916687462345875	37.97746816878875	24.31837877474835	51.0565962269182
224ASN	224ASN	0.0	0.0	0.0	0.0	0.0
225ILE	225ILE	0.0	0.0	0.0	0.0	0.0
226ILE	226ILE	0.11110370419749795	0.07856218265299508	0.16665555629624693	0.16665555629624693	0.0
227ALA	227ALA	37.804146390240646	11.57550416733016	26.644890340643958	33.01113259116059	53.7564162389174
228PRO	228PRO	0.0	0.0	0.0	0.0	0.0
229CYS	229CYS	0.0	0.0	0.0	0.0	0.0
230VAL	230VAL	37.03753083127791	2.1257271703979965	39.61735884274382	37.08419438704087	34.411039264049066
231LEU	231LEU	38.24189498477879	7.706022852536978	30.451303246450237	35.53763082461169	48.736750883274446
232ILE	232ILE	0.0	0.0	0.0	0.0	0.0
233SER	233SER	0.0	0.0	0.0	0.0	0.0
234SER	234SER	38.28633646645779	6.045349286200173	29.751349910006	42.98380107992801	42.12385840943937
235LEU	235LEU	4.486367575494967	2.233658667593632	1.4399040063995734	5.2863142457169525	6.732884474368375
236VAL	236VAL	0.0	0.0	0.0	0.0	0.0
237VAL	237VAL	10.141546119147613	3.8951367841715663	7.012865808946071	15.632291180587961	7.779481367908806
238LEU	238LEU	20.171988534097725	7.67279767984643	9.859342710485967	22.405172988467434	28.25144990333978
239VAL	239VAL	0.0	0.0	0.0	0.0	0.0
240TYR	240TYR	1.893207119525365	1.336850444234408	3.5930937937470837	1.7598826744883675	0.326644890340644
241PHE	241PHE	29.144723685087666	4.408045029718722	34.89100726618226	24.178388107459504	28.364775681621225
242LEU	242LEU	0.0	0.0	0.0	0.0	0.0
243PRO	243PRO	0.0	0.0	0.0	0.0	0.0
244ALA	244ALA	0.0	0.0	0.0	0.0	0.0
245GLN	245GLN	0.0	0.0	0.0	0.0	0.0
246ALA	246ALA	0.0	0.0	0.0	0.0	0.0
247GLY	247GLY	0.0	0.0	0.0	0.0	0.0
248GLY	248GLY	0.0	0.0	0.0	0.0	0.0
249GLN	249GLN	0.0	0.0	0.0	0.0	0.0
250LYS	250LYS	0.0	0.0	0.0	0.0	0.0
251CYS	251CYS	0.0	0.0	0.0	0.0	0.0
252THR	252THR	0.0	0.0	0.0	0.0	0.0
253LEU	253LEU	0.0	0.0	0.0	0.0	0.0
254SER	254SER	0.0	0.0	0.0	0.0	0.0
255ILE	255ILE	0.0	0.0	0.0	0.0	0.0
256SER	256SER	0.0	0.0	0.0	0.0	0.0
257VAL	257VAL	0.0	0.0	0.0	0.0	0.0
258LEU	258LEU	0.0	0.0	0.0	0.0	0.0
259LEU	259LEU	0.0	0.0	0.0	0.0	0.0
260ALA	260ALA	0.0	0.0	0.0	0.0	0.0
261GLN	261GLN	0.0	0.0	0.0	0.0	0.0
262THR	262THR	0.0	0.0	0.0	0.0	0.0
263ILE	263ILE	0.0	0.0	0.0	0.0	0.0
264PHE	264PHE	0.0	0.0	0.0	0.0	0.0
265LEU	265LEU	0.0	0.0	0.0	0.0	0.0
266PHE	266PHE	0.0	0.0	0.0	0.0	0.0
267LEU	267LEU	0.0	0.0	0.0	0.0	0.0
268ILE	268ILE	0.0	0.0	0.0	0.0	0.0
269ALA	269ALA	0.0	0.0	0.0	0.0	0.0
270GLN	270GLN	0.0	0.0	0.0	0.0	0.0
271LYS	271LYS	0.0	0.0	0.0	0.0	0.0
272VAL	272VAL	0.0	0.0	0.0	0.0	0.0
273PRO	273PRO	0.0	0.0	0.0	0.0	0.0
274GLU	274GLU	0.0	0.0	0.0	0.0	0.0
275THR	275THR	0.0	0.0	0.0	0.0	0.0
276SER	276SER	0.0	0.0	0.0	0.0	0.0
277LEU	277LEU	0.09110503744194831	0.08455568557847454	0.006666222251849876	0.20665288980734617	0.05999600026664889
278ASN	278ASN	0.0022220740839499586	0.0031424873061198033	0.0	0.006666222251849876	0.0
279VAL	279VAL	12.86580894607026	7.533045483200398	12.852476501566562	3.6464235717618827	22.09852676488234
280PRO	280PRO	0.0	0.0	0.0	0.0	0.0
281LEU	281LEU	0.0022220740839499586	0.0031424873061198033	0.006666222251849876	0.0	0.0
282ILE	282ILE	0.0	0.0	0.0	0.0	0.0
283GLY	283GLY	0.0	0.0	0.0	0.0	0.0
284LYS	284LYS	25.34719907561718	3.4776701765314497	20.45863609092727	27.324845010332645	28.258116125591627
285TYR	285TYR	1.3821300802168743	0.23577033272805878	1.1532564495700286	1.7065528964735683	1.2865808946070263
286LEU	286LEU	0.0	0.0	0.0	0.0	0.0
287ILE	287ILE	30.84683243339333	5.60510600860692	24.078394773681755	37.80414639024065	30.65795613625758
288PHE	288PHE	63.66242250516632	13.02932196296958	60.622625158322776	80.92127191520565	49.443370441970536
289VAL	289VAL	0.017776592671599672	0.016628479820340606	0.0	0.013332444503699753	0.03999733351109926
290MET	290MET	0.0	0.0	0.0	0.0	0.0
291PHE	291PHE	69.73090682843366	10.64282697392544	66.90220651956537	83.94773681754549	58.34277714819012
292VAL	292VAL	13.330222429615802	6.1916354902943045	4.919672021865209	15.425638290780615	19.645356976201587
293SER	293SER	0.0	0.0	0.0	0.0	0.0
294MET	294MET	3.7775259427149304	2.0479978181151974	6.619558696086927	1.8732084527698154	2.8398106792880475
295LEU	295LEU	42.486056485123214	4.153523084135336	47.723485100993265	42.17052196520232	37.56416238917406
296ILE	296ILE	0.46885763171344136	0.6395482820902977	0.006666222251849876	0.026664889007399505	1.3732417838810747
297VAL	297VAL	0.004444148167899917	0.006284974612239607	0.0	0.013332444503699753	0.0
298MET	298MET	35.255427415950045	13.679781448731458	54.0497300179988	29.831344577028197	21.885207652823144
299ASN	299ASN	36.07759482701153	7.474621906439504	45.050329978001464	36.430904606359576	26.751549896673556
300CYS	300CYS	0.0	0.0	0.0	0.0	0.0
301VAL	301VAL	10.403750861053707	9.040048459280644	23.131791213919072	5.079661355909606	2.9998000133324445
302ILE	302ILE	44.21260804835233	13.707261989351569	63.44243717085528	36.71755216318912	32.4778348110126
303VAL	303VAL	1.6510010443748193	1.6606283802170527	0.9332711152589828	3.946403573095127	0.07332844477034864
304LEU	304LEU	0.0	0.0	0.0	0.0	0.0
305ASN	305ASN	2.957580605737395	2.8636130032651916	6.952869808679421	1.5332311179254716	0.38664089060729284
306VAL	306VAL	17.658822745150324	11.603758097998135	31.71121925204986	17.972135190987267	3.293113792413839
307SER	307SER	0.0	0.0	0.0	0.0	0.0
308LEU	308LEU	0.0	0.0	0.0	0.0	0.0
309ARG	309ARG	0.23553985289869564	0.3002185736820686	0.6599560029331378	0.013332444503699753	0.03333111125924938
310THR	310THR	0.0	0.0	0.0	0.0	0.0
311PRO	311PRO	0.0	0.0	0.0	0.0	0.0
312ASN	312ASN	0.0	0.0	0.0	0.0	0.0
313THR	313THR	0.013332444503699753	0.005442947676339752	0.01999866675554963	0.013332444503699753	0.006666222251849876
314HIS	314HIS	13.99906672888474	9.563839899257358	26.798213452436503	11.38590760615959	3.8130791280581295
315SER	315SER	0.14665688954069728	0.03310815818001319	0.11999200053329778	0.19332044530364642	0.12665822278514766
316LEU	316LEU	5.828500322200742	5.60889177701907	13.752416505566295	1.5532297846810212	2.1798546763549096
317SER	317SER	3.0553518654311933	1.5182051852364515	0.9132724485034331	3.999733351109926	4.253049796680221
318GLU	318GLU	0.004444148167899917	0.006284974612239607	0.0	0.0	0.013332444503699753
319LYS	319LYS	7.719485367642157	3.8760055511974882	3.133124458369442	7.412839144057063	12.612492500499966
320ILE	320ILE	31.848987845254758	4.153558747296011	30.744617025531632	37.39750683287781	27.404839677354843
321LYS	321LYS	0.808834966557785	0.6907684617595155	1.726551563229118	0.6399573361775882	0.05999600026664889
322HIS	322HIS	0.008888296335799836	0.008314239910170303	0.0	0.006666222251849876	0.01999866675554963
323LEU	323LEU	18.145456969535363	3.4820787161372238	13.232451169922005	20.891940537297515	20.311979201386574
324PHE	324PHE	45.54807457280626	7.394264618153254	45.52363175788281	54.61635890940604	36.50423305112992
325LEU	325LEU	0.0	0.0	0.0	0.0	0.0
326GLY	326GLY	0.0	0.0	0.0	0.0	0.0
327PHE	327PHE	21.625224985001	1.5731248767774375	19.712019198720085	23.565095660289312	21.5985600959936
328LEU	328LEU	11.394795902495389	3.5502764059786753	7.319512032531165	10.892607159522699	15.972268515432305
329PRO	329PRO	0.0	0.0	0.0	0.0	0.0
330LYS	330LYS	0.05999600026664889	0.04251078032510942	0.03333111125924938	0.026664889007399505	0.11999200053329778
331TYR	331TYR	37.34639912894696	3.8740725747409654	31.87787480834611	40.37064195720286	39.79068062129191
332LEU	332LEU	11.659222718485433	3.547950278709172	15.325644957002867	12.792480501299913	6.859542697153523
333GLY	333GLY	3.3731084594360374	1.6733944075633327	5.566295580294647	3.0464635690953936	1.5065662289180721
334MET	334MET	0.14443481545674733	0.17180527324914077	0.38664089060729284	0.03999733351109926	0.006666222251849876
335GLU	335GLU	0.0	0.0	0.0	0.0	0.0
336ALA	419ALA	0.0	0.0	0.0	0.0	0.0
337CYS	420CYS	0.0	0.0	0.0	0.0	0.0
338ASN	421ASN	0.0	0.0	0.0	0.0	0.0
339PHE	422PHE	0.0	0.0	0.0	0.0	0.0
340ILE	423ILE	0.0	0.0	0.0	0.0	0.0
341ALA	424ALA	0.0	0.0	0.0	0.0	0.0
342LYS	425LYS	0.0	0.0	0.0	0.0	0.0
343SER	426SER	0.0	0.0	0.0	0.0	0.0
344THR	427THR	0.0	0.0	0.0	0.0	0.0
345LYS	428LYS	0.0	0.0	0.0	0.0	0.0
346GLU	429GLU	0.0	0.0	0.0	0.0	0.0
347GLN	430GLN	0.0	0.0	0.0	0.0	0.0
348ASN	431ASN	0.0	0.0	0.0	0.0	0.0
349ASP	432ASP	0.0	0.0	0.0	0.0	0.0
350SER	433SER	0.0	0.0	0.0	0.0	0.0
351GLY	434GLY	0.0	0.0	0.0	0.0	0.0
352SER	435SER	0.0	0.0	0.0	0.0	0.0
353GLU	436GLU	0.0	0.0	0.0	0.0	0.0
354ASN	437ASN	0.0	0.0	0.0	0.0	0.0
355GLU	438GLU	0.0	0.0	0.0	0.0	0.0
356ASN	439ASN	0.0	0.0	0.0	0.0	0.0
357TRP	440TRP	12.216963313556874	9.73970482597621	24.998333444437037	10.27264849010066	1.3799080061329245
358VAL	441VAL	0.0	0.0	0.0	0.0	0.0
359LEU	442LEU	0.0	0.0	0.0	0.0	0.0
360ILE	443ILE	4.701908761638113	3.791146229967331	9.606026264915672	4.126391573895074	0.3733084461035931
361GLY	444GLY	0.16665555629624693	0.15152525050536472	0.3666422238517432	0.13332444503699753	0.0
362LYS	445LYS	0.0	0.0	0.0	0.0	0.0
363VAL	446VAL	0.0	0.0	0.0	0.0	0.0
364ILE	447ILE	21.01415461191476	1.0966470284869885	21.7185520965269	21.858542763815745	19.46536897540164
365ASP	448ASP	0.0	0.0	0.0	0.0	0.0
366LYS	449LYS	6.128480323533986	4.912996252022084	12.632491167255516	4.993000466635557	0.7599493367108859
367ALA	450ALA	12.372508499433371	2.114029946722689	9.466035597626824	13.219118725418305	14.432371175254984
368CYS	451CYS	38.515210097104635	4.0957063124283986	42.72381841210586	39.857342843810414	32.96446903539764
369PHE	452PHE	55.914050174432816	12.221405845670786	64.65568962069196	64.45570295313645	38.63075794947004
370TRP	453TRP	68.82430060218208	10.511480998254074	81.14792347176855	69.8620091993867	55.46296913539097
371ILE	454ILE	55.074106170699736	2.0120828683137093	53.18978734751017	57.86280914605693	54.1697220185321
372ALA	455ALA	5.028553651978757	0.48305457894417425	4.413039130724618	5.079661355909606	5.592960469302047
373LEU	456LEU	34.15327867031087	1.895305451564253	34.797680154656355	36.08426104926338	31.577894807012864
374LEU	457LEU	37.6019376486012	1.846445961057698	36.19758682754483	36.397573495100325	40.21065262315846
375LEU	458LEU	44.41481678999178	2.6241180264843713	46.236917538830745	46.30357976134924	40.70395306979535
376PHE	459PHE	0.13999066728884743	0.14675785815130873	0.01999866675554963	0.05332977801479901	0.3466435570961936
377SER	460SER	32.897806812879146	3.642336646173247	37.00419972001867	33.53776414905673	28.15145656956203
378ILE	461ILE	53.18756527342622	1.742562340854553	55.482967802146526	52.816478901406576	51.263249116725554
379GLY	462GLY	18.20323089571806	1.2690047008474805	17.70548630091327	19.94533697753483	16.958869408706086
380THR	463THR	5.790725062773593	2.3238029638686366	8.559429371375241	5.93960402639824	2.873141790547297
381LEU	464LEU	53.763082461169255	3.641519117414557	58.78274781681221	50.25664955669622	52.249850009999335
382ALA	465ALA	46.30357976134925	1.5470519584950537	44.217052196520235	47.916805546296914	46.77688154123059
383ILE	466ILE	12.770259760460412	3.427347409144164	8.63275781614559	17.025531631224585	12.652489834011066
384PHE	467PHE	72.37295291425016	13.099148022100218	70.04199720018666	57.62282514499034	89.45403639757349
385LEU	468LEU	48.898962291402796	5.058177672931714	52.70315312312513	41.75054996333578	52.24318378774748
386THR	469THR	13.623536208697198	2.716299934033895	9.792680487967468	15.785614292380508	15.292313845743617
387GLY	470GLY	0.026664889007399505	0.01885492383671882	0.05332977801479901	0.013332444503699753	0.013332444503699753
388HIS	471HIS	41.06837321956314	10.992503246248265	42.22385174321712	27.064862342510498	53.9164055729618
389PHE	472PHE	52.51872097415728	0.35157959228889774	52.896473568428775	52.049863342443835	52.609826011599225
390ASN	473ASN	0.01999866675554963	0.010885895352679502	0.006666222251849876	0.01999866675554963	0.03333111125924938
391GLN	474GLN	0.004444148167899917	0.0031424873061198033	0.006666222251849876	0.006666222251849876	0.0
392VAL	475VAL	0.0	0.0	0.0	0.0	0.0
393PRO	476PRO	0.0	0.0	0.0	0.0	0.0
394GLU	477GLU	0.0	0.0	0.0	0.0	0.0
395PHE	478PHE	0.0	0.0	0.0	0.0	0.0
396PRO	479PRO	0.0	0.0	0.0	0.0	0.0
397PHE	480PHE	0.0	0.0	0.0	0.0	0.0
398PRO	481PRO	0.0	0.0	0.0	0.0	0.0
399GLY	482GLY	0.0	0.0	0.0	0.0	0.0
400ASP	483ASP	0.0	0.0	0.0	0.0	0.0
401PRO	484PRO	0.0	0.0	0.0	0.0	0.0
402ARG	485ARG	0.0	0.0	0.0	0.0	0.0
403LYS	486LYS	0.0	0.0	0.0	0.0	0.0
404TYR	487TYR	0.0	0.0	0.0	0.0	0.0
405VAL	488VAL	0.0	0.0	0.0	0.0	0.0
406PRO	489PRO	0.0	0.0	0.0	0.0	0.0
